# Supplementary material for: Connecting genomic results for psychiatric disorders to human brain cell types and regions reveals convergence with functional connectivity
Source: Nat Commun. 2025 Jan 4;16:395. doi: 10.1038/s41467-024-55611-1 (PMC11700164; doi:10.1038/s41467-024-55611-1)
Supplement: Supplementary file 4 — Source Datasets [file 41467_2024_55611_MOESM4_ESM.zip]

Archive with 85 entries (77 files):
- Source_Data_v241210/
- __MACOSX/._Source_Data_v241210
- Source_Data_v241210/Supplementary_Datasets.xlsx
- __MACOSX/Source_Data_v241210/._Supplementary_Datasets.xlsx
- Source_Data_v241210/Main_Figures/
- Source_Data_v241210/.DS_Store
- __MACOSX/Source_Data_v241210/._.DS_Store
- Source_Data_v241210/Specificity_per_cell_type/
- Source_Data_v241210/Supplementary_Figures/
- Source_Data_v241210/00Readme_source_data.xlsx
- __MACOSX/Source_Data_v241210/._00Readme_source_data.xlsx
- Source_Data_v241210/Main_Figures/Figure5/
- Source_Data_v241210/Main_Figures/.DS_Store
- __MACOSX/Source_Data_v241210/Main_Figures/._.DS_Store
- Source_Data_v241210/Main_Figures/Figure2/
- Source_Data_v241210/Main_Figures/Figure3/
- Source_Data_v241210/Main_Figures/Figure4/
- Source_Data_v241210/Specificity_per_cell_type/Siletti_Supercluster_expression_specificity_TDEP_label.tsv.gz
- __MACOSX/Source_Data_v241210/Specificity_per_cell_type/._Siletti_Supercluster_expression_specificity_TDEP_label.tsv.gz
- Source_Data_v241210/Specificity_per_cell_type/00_readme_Siletti_Supercluster_Cluster_expression_specificity_TDEP_label.txt
- __MACOSX/Source_Data_v241210/Specificity_per_cell_type/._00_readme_Siletti_Supercluster_Cluster_expression_specificity_TDEP_label.txt
- Source_Data_v241210/Specificity_per_cell_type/Siletti_Cluster_expression_specificity_TDEP_label.tsv.gz
- __MACOSX/Source_Data_v241210/Specificity_per_cell_type/._Siletti_Cluster_expression_specificity_TDEP_label.tsv.gz
- Source_Data_v241210/Supplementary_Figures/data2cobre_AHfeature_top_n_FI.tsv
- __MACOSX/Source_Data_v241210/Supplementary_Figures/._data2cobre_AHfeature_top_n_FI.tsv
- Source_Data_v241210/Supplementary_Figures/jaccard_index.rds
- __MACOSX/Source_Data_v241210/Supplementary_Figures/._jaccard_index.rds
- Source_Data_v241210/Supplementary_Figures/data1_regions_boxplot.tsv
- __MACOSX/Source_Data_v241210/Supplementary_Figures/._data1_regions_boxplot.tsv
- Source_Data_v241210/Supplementary_Figures/tss-std-resid-per-bin.tsv
- __MACOSX/Source_Data_v241210/Supplementary_Figures/._tss-std-resid-per-bin.tsv
- Source_Data_v241210/Supplementary_Figures/data2cobre_regions_boxplot.tsv
- __MACOSX/Source_Data_v241210/Supplementary_Figures/._data2cobre_regions_boxplot.tsv
- Source_Data_v241210/Supplementary_Figures/data2cobre_heatmap.matrix.tsv
- __MACOSX/Source_Data_v241210/Supplementary_Figures/._data2cobre_heatmap.matrix.tsv
- Source_Data_v241210/Supplementary_Figures/supercluster_data.tsv
- __MACOSX/Source_Data_v241210/Supplementary_Figures/._supercluster_data.tsv
- Source_Data_v241210/Supplementary_Figures/figData_S1_SNPh2_GWASsize.tsv
- __MACOSX/Source_Data_v241210/Supplementary_Figures/._figData_S1_SNPh2_GWASsize.tsv
- Source_Data_v241210/Supplementary_Figures/data1_AHfeature_top_n_FI.tsv
- __MACOSX/Source_Data_v241210/Supplementary_Figures/._data1_AHfeature_top_n_FI.tsv
- Source_Data_v241210/Supplementary_Figures/genetic_correlations.rds
- __MACOSX/Source_Data_v241210/Supplementary_Figures/._genetic_correlations.rds
- Source_Data_v241210/Supplementary_Figures/tdep-umap-data.tsv
- __MACOSX/Source_Data_v241210/Supplementary_Figures/._tdep-umap-data.tsv
- Source_Data_v241210/Supplementary_Figures/data1_heatmap.matrix.tsv
- __MACOSX/Source_Data_v241210/Supplementary_Figures/._data1_heatmap.matrix.tsv
- Source_Data_v241210/Supplementary_Figures/tpm-umap-data.tsv
- __MACOSX/Source_Data_v241210/Supplementary_Figures/._tpm-umap-data.tsv
- Source_Data_v241210/Supplementary_Figures/data1_df.mod_AUC_Acc_group_ref.tsv
- __MACOSX/Source_Data_v241210/Supplementary_Figures/._data1_df.mod_AUC_Acc_group_ref.tsv
- Source_Data_v241210/Supplementary_Figures/supercluster_gene_specificity.tsv.gz
- __MACOSX/Source_Data_v241210/Supplementary_Figures/._supercluster_gene_specificity.tsv.gz
- Source_Data_v241210/Supplementary_Figures/data2cobre_df.mod_AUC_Acc_group_ref.tsv
- __MACOSX/Source_Data_v241210/Supplementary_Figures/._data2cobre_df.mod_AUC_Acc_group_ref.tsv
- Source_Data_v241210/Supplementary_Figures/h2_data.rds
- __MACOSX/Source_Data_v241210/Supplementary_Figures/._h2_data.rds
- Source_Data_v241210/Main_Figures/Figure5/df.5cd_FI_AH1vs0.tsv
- __MACOSX/Source_Data_v241210/Main_Figures/Figure5/._df.5cd_FI_AH1vs0.tsv
- Source_Data_v241210/Main_Figures/Figure5/df_p5b_regionDot_2replications.tsv
- __MACOSX/Source_Data_v241210/Main_Figures/Figure5/._df_p5b_regionDot_2replications.tsv
- Source_Data_v241210/Main_Figures/Figure5/df.5ef_FI_AH1vs0.tsv
- __MACOSX/Source_Data_v241210/Main_Figures/Figure5/._df.5ef_FI_AH1vs0.tsv
- Source_Data_v241210/Main_Figures/Figure2/.DS_Store
- __MACOSX/Source_Data_v241210/Main_Figures/Figure2/._.DS_Store
- Source_Data_v241210/Main_Figures/Figure2/df.ridgeline2.scz2022FDR.tsv
- __MACOSX/Source_Data_v241210/Main_Figures/Figure2/._df.ridgeline2.scz2022FDR.tsv
- Source_Data_v241210/Main_Figures/Figure2/PlotDF_Supercluster.tsv
- __MACOSX/Source_Data_v241210/Main_Figures/Figure2/._PlotDF_Supercluster.tsv
- Source_Data_v241210/Main_Figures/Figure2/PlotDF_Supercluster_MDD.tsv
- __MACOSX/Source_Data_v241210/Main_Figures/Figure2/._PlotDF_Supercluster_MDD.tsv
- Source_Data_v241210/Main_Figures/Figure3/gsa_cluster_SCZtop25.tsv.gz
- __MACOSX/Source_Data_v241210/Main_Figures/Figure3/._gsa_cluster_SCZtop25.tsv.gz
- Source_Data_v241210/Main_Figures/Figure3/scz_iq.unique.clusters.cell_type_results.txt
- __MACOSX/Source_Data_v241210/Main_Figures/Figure3/._scz_iq.unique.clusters.cell_type_results.txt
- Source_Data_v241210/Main_Figures/Figure3/scz_bip.unique.clusters.cell_type_results.txt
- __MACOSX/Source_Data_v241210/Main_Figures/Figure3/._scz_bip.unique.clusters.cell_type_results.txt
- Source_Data_v241210/Main_Figures/Figure4/df_heatmap_cluster_roi_pct_Ncell_shortnames.tsv
- __MACOSX/Source_Data_v241210/Main_Figures/Figure4/._df_heatmap_cluster_roi_pct_Ncell_shortnames.tsv
- Source_Data_v241210/Main_Figures/Figure4/n_neurons_cluster_roi_region.tsv
- __MACOSX/Source_Data_v241210/Main_Figures/Figure4/._n_neurons_cluster_roi_region.tsv
- Source_Data_v241210/Main_Figures/Figure4/4cd_ITKSNAPlabels_SCZ.txt
- __MACOSX/Source_Data_v241210/Main_Figures/Figure4/._4cd_ITKSNAPlabels_SCZ.txt
- Source_Data_v241210/Main_Figures/Figure4/4e_ITKSNAPlabels_SCZ_highlight_solidHippAmyg.txt
- __MACOSX/Source_Data_v241210/Main_Figures/Figure4/._4e_ITKSNAPlabels_SCZ_highlight_solidHippAmyg.txt
