# Supplementary material for: Connecting genomic results for psychiatric disorders to human brain cell types and regions reveals convergence with functional connectivity
Source: Nat Commun. 2025 Jan 4;16:395. doi: 10.1038/s41467-024-55611-1 (PMC11700164; doi:10.1038/s41467-024-55611-1)
Supplement: Supplementary file 4 — Source Datasets [file 41467_2024_55611_MOESM4_ESM.zip › Source_Data_v241210/Supplementary_Datasets.xlsx]

## Sheet: Readme
Supplementary Data
Connecting Genomic Results for Complex Psychiatric Disorders to Human Brain Cell Types
Yao..Sullivan, Hjerling-Leffler
Most of these supplemental tables are machine readable. One table per worksheet.
Row 1 contains a header (column or variable names) and the data start on row 2.
R Project code for reading a table (change the path and sheet values to suit your needs):
	library(readxl)
	df <- read_xlsx(path = "supplemental-tables.xlsx", sheet = "TableS1")
Worksheet	Contents
Readme	this worksheet
Table_information	Title and legend for each Table (worksheet)
Table_columns	Column labels and their definitions for each Table (worksheet)
Supplementary_Data_*	the supplemental datasets

## Sheet: Table_information
table_name	table_title	table_legend
Supplementary Data 1	Genome-wide association studies included in analysis	Summary of GWAS included in these analyses.
Supplementary Data 2	Empirical descriptions of supercluster cell types	Supercluster cell types (N=31) are described in multiple ways, including: (a) basic information on the cell type – neuron vs non-neuron, neuron subtype (excitatory, inhibitory, or mixed), and the anatomical regions contributing to each cell type (fraction of nuclei), keeping regions contributing >0.01 (source Siletti et al., Supplementary Data 2). (b) Gene Ontology (GO) gene set analyses where th…
Supplementary Data 3	SNP-heritability enrichment of 36 primary GWAS for each of 31 supercluster cell types	The 36 primary GWAS are described in Supplementary Data 1 and the 31 superclusters in Supplementary Data 2. This Supplementary Data hows the S-LDSC analyses of TDEP genes. Header row plus 1,116 results (or 36 x 31).
Supplementary Data 4	Conditional analyses for the 15 superclusters with significant SNP-heritability enrichment for schizophrenia	This Supplementary Data hows the results of conditional analyses for 15 superclusters with significant SNP-heritability enrichment for schizophrenia. See Supplementary Data 4 legend for more detail. The first columns shows the supercluster being evaluated, and the other 15 columns are the superclusters that were conditioned upon. The cells are: period = same supercluster, not applicable; s = orig…
Supplementary Data 5	Conditional analyses for eight superclusters with significant SNP-heritability enrichment for six GWAS traits	We found significant SNP-heritability enrichment for six of the largest GWAS traits for the same eight superclusters. This Supplementary Data hows the results of conditional analyses. Rows: six sections, one for each GWAS trait (bip2021 ... scz2022) plus TOTALS at the bottom. Within each section, we show the same eight superclusters (5 excitatory and then 3 inhibitory neuronal classes). The colum…
Supplementary Data 6	Supercluster classes and gene-based annotations	We evaluated the associations of TDEP genes for each supercluster with six gene-based annotations (all derived using LD-independent methods). These include the largest available whole exome sequencing results (autism, developmental delay, neurodevelopmental disorders, and schizophrenia), and expert-curated synaptic annotations. The cells show the results from logistic regression models for the de…
Supplementary Data 7	SNP-heritability enrichment of schizophrenia for each of 461 cluster cell types	TDEP/S-LDSC analysis of the scz2022 GWAS (Supplementary Data 1) at the level of 461 clusters. Header row plus 461 results.
Supplementary Data 8	SNP-heritability enrichment of all phenotypes for each of 461 cluster cell types	TDEP/S-LDSC analysis of all phenotypes GWAS (Supplementary Data 1) at the level of 461 clusters.
Supplementary Data 9	Cluster composition in dissection, deciles	The proportion of cell cluster per brain dissection was calculated as the number of cells in the cluster in that dissection divided by the total number of cells in the dissection. This number was scaled into deciles for making Figure 4A for presentation clarity. Supplementary Data 9 presents the scaled proportion (used for making the plot) and the range (minimum and max values) and mean of the ac…
Supplementary Data 10	SNP-heritability enrichment of all phenotypes for 104 brain anatomic dissections	Enrichment at this level was calculated using a weighed summed approach from the cluster-level enrichment and the cluster composition in each dissection. Specifically, the Z-score from the TEDP/S-LDSC of each cluster was weighted by the cluster's proportion in a dissection and added to become the Z-score for this dissection. Dissection-level P-values were then calcualted based on the dissection-l…
Supplementary Data 11	ROIs included in the the deep neural network models using fMRI data	In this table we list the regions of interest (ROIs) included in the deep neural network classifiers. The primary analysis was performed on 76 symmetric ROIs that were prioritized by the results of the SNP-heritability enrichment of schizophrenia (GWAS scz2022). We followed the definition of brain regions of the Allen Brain 3D map. For a region that covers more than one dissection from the snRNA-…
Supplementary Data 12	Matched list of brain regions in the snRNA-seq dataset and the 3D Allen Human Reference Atlas.	Expert curated list of dissections from the snRNA-seq dataset mapped to the brain region labels in the 3D Allen Human Reference Atlas.
Supplementary Data 13	3D brain regions prioritized by the schizophrenia SNP-heritability enrichment	Forty-five brain regions that were mapped to the 3D brain model and showed significant schizophrenia SNP-heritability enrichment at FDR ≤ 0.01. The snRNA-seq dissections were mapped to the 3D Allen Human Referenct Atlas through expert curation (Supplementary Data 14). For 3D brain regions with 1-to-1 map, the scz2022 SNP-heritability results were directly used; for a 3D brain region mapped to mul…

## Sheet: Table_columns
table_name	column_name	column_definition
Supplementary Data 1	disorder_type	GWAS phenotype grouping (psychiatric, neurological, brain_trait, MRI, control)
Supplementary Data 1	phenotype	name of GWAS phenotype
Supplementary Data 1	label	graph label for GWAS phenotype
Supplementary Data 1	year	publication year
Supplementary Data 1	pmid	PubMed ID of GWAS publication
Supplementary Data 1	trait_type	binary, continuous, or combined
Supplementary Data 1	n	total sample size (all phenotypes)
Supplementary Data 1	ncas	number of cases (binary phenotypes)
Supplementary Data 1	ncon	number of controls (binary phenotypes)
Supplementary Data 1	nsig_snps_postQC	number of significant SNPs after quality control
Supplementary Data 1	n_loci	number of genomic loci using clumping
Supplementary Data 1	lambda_gc	index of test statistic inflation, Greek lambda subscript GC (pmid 11315092)
Supplementary Data 1	ldsc_intercept	index of test statistic inflation, LD score regression intercept (pmid 25642630)
Supplementary Data 1	ldsc_h2	SNP heritability from LD score regression, liability-scale for binary phenotypes (pmid 25642630)
Supplementary Data 2	Supercluster	Names of the 31 superclusters
Supplementary Data 2	Neuron	Neuron cell type, T/F
Supplementary Data 2	Neuron_type	Excitatory (VGLUT1 and/or VGLUT2) or inhibitory (GABA and/or GLY), Siletti Supplementary Data 2
Supplementary Data 2	Top_regions	Anatomical source(s) of cells per cell type with fraction of cells in parentheses (filter >0.01), Siletti Supplementary Data 2
Supplementary Data 2	gobp1	GO biological process, gene set analysis of top-decile expression proportion, top 5
Supplementary Data 2	gobp2	GO biological process, gene set analysis of top-decile expression proportion, top 5
Supplementary Data 2	gobp3	GO biological process, gene set analysis of top-decile expression proportion, top 5
Supplementary Data 2	gobp4	GO biological process, gene set analysis of top-decile expression proportion, top 5
Supplementary Data 2	gobp5	GO biological process, gene set analysis of top-decile expression proportion, top 5
Supplementary Data 2	gocc1	GO cellular component, gene set analysis of top-decile expression proportion, top 5
Supplementary Data 2	gocc2	GO cellular component, gene set analysis of top-decile expression proportion, top 5
Supplementary Data 2	gocc3	GO cellular component, gene set analysis of top-decile expression proportion, top 5
Supplementary Data 2	gocc4	GO cellular component, gene set analysis of top-decile expression proportion, top 5
Supplementary Data 2	gocc5	GO cellular component, gene set analysis of top-decile expression proportion, top 5
Supplementary Data 2	gomf1	GO molecular function, gene set analysis of top-decile expression proportion, top 5
Supplementary Data 2	gomf2	GO molecular function, gene set analysis of top-decile expression proportion, top 5
Supplementary Data 2	gomf3	GO molecular function, gene set analysis of top-decile expression proportion, top 5
Supplementary Data 2	gomf4	GO molecular function, gene set analysis of top-decile expression proportion, top 5
Supplementary Data 2	gomf5	GO molecular function, gene set analysis of top-decile expression proportion, top 5
Supplementary Data 2	DRD2	Dopamine receptor 2 (DRD2) expression in TPM
Supplementary Data 3	disorder_type	GWAS phenotype grouping (psychiatric, neurological, brain_trait, MRI, control)
Supplementary Data 3	label	graph label for GWAS phenotype
Supplementary Data 3	Supercluster	Names of the 31 superclusters
Supplementary Data 3	P	S-LDSC enrichment P-value. One-sided P-value derived from the coefficient z-score from LDSC output.
Supplementary Data 3	P.fdr	FDR correction for P for multiple comparisons across superclusters (within each GWAS trait)
Supplementary Data 3	BETA	S-LDSC enrichment beta coefficient
Supplementary Data 3	SE	S-LDSC enrichment standard error
Supplementary Data 3	Enrichment	S-LDSC SNP-heritability enrichment
Supplementary Data 3	Coefficient_z-score	BETA divided by SE
Supplementary Data 3	if.sig.fdr	yes/no, whether FDR < 0.05
Supplementary Data 4	Supercluster	Supercluster class, defined in Supplementary Data 2
Supplementary Data 4	Amygdala excitatory	Supercluster class conditioned upon, see Supplementary Data 2 and table legend
Supplementary Data 4	Deep-layer corticothalamic and 6b	Supercluster class conditioned upon, see Supplementary Data 2 and table legend
Supplementary Data 4	Deep-layer intratelencephalic	Supercluster class conditioned upon, see Supplementary Data 2 and table legend
Supplementary Data 4	Hippocampal CA1-3	Supercluster class conditioned upon, see Supplementary Data 2 and table legend
Supplementary Data 4	Hippocampal CA4	Supercluster class conditioned upon, see Supplementary Data 2 and table legend
Supplementary Data 4	Hippocampal dentate gyrus	Supercluster class conditioned upon, see Supplementary Data 2 and table legend
Supplementary Data 4	Miscellaneous	Supercluster class conditioned upon, see Supplementary Data 2 and table legend
Supplementary Data 4	Thalamic excitatory	Supercluster class conditioned upon, see Supplementary Data 2 and table legend
Supplementary Data 4	Upper-layer intratelencephalic	Supercluster class conditioned upon, see Supplementary Data 2 and table legend
Supplementary Data 4	Cerebellar inhibitory	Supercluster class conditioned upon, see Supplementary Data 2 and table legend
Supplementary Data 4	CGE interneuron	Supercluster class conditioned upon, see Supplementary Data 2 and table legend
Supplementary Data 4	Eccentric medium spiny neuron	Supercluster class conditioned upon, see Supplementary Data 2 and table legend
Supplementary Data 4	LAMP5-LHX6 and Chandelier	Supercluster class conditioned upon, see Supplementary Data 2 and table legend
Supplementary Data 4	Medium spiny neuron	Supercluster class conditioned upon, see Supplementary Data 2 and table legend
Supplementary Data 4	MGE interneuron	Supercluster class conditioned upon, see Supplementary Data 2 and table legend
Supplementary Data 5	label	GWAS trait, defined in Supplementary Data 1 with the addition of TOTALS at the bottom, see table legend
Supplementary Data 5	Supercluster	Supercluster class, defined in Supplementary Data 2
Supplementary Data 5	Amygdala excitatory	Supercluster class conditioned upon, see Supplementary Data 2 and table legend
Supplementary Data 5	Deep-layer intratelencephalic	Supercluster class conditioned upon, see Supplementary Data 2 and table legend
Supplementary Data 5	Hippocampal CA1-3	Supercluster class conditioned upon, see Supplementary Data 2 and table legend
Supplementary Data 5	Hippocampal CA4	Supercluster class conditioned upon, see Supplementary Data 2 and table legend
Supplementary Data 5	Upper-layer intratelencephalic	Supercluster class conditioned upon, see Supplementary Data 2 and table legend
Supplementary Data 5	CGE interneuron	Supercluster class conditioned upon, see Supplementary Data 2 and table legend
Supplementary Data 5	Eccentric medium spiny neuron	Supercluster class conditioned upon, see Supplementary Data 2 and table legend
Supplementary Data 5	LAMP5-LHX6 and Chandelier	Supercluster class conditioned upon, see Supplementary Data 2 and table legend
Supplementary Data 6	Supercluster	Defined in Supplementary Data 2
Supplementary Data 6	asd2022.wes.fdr001	Logistic regression for whole exome sequencing results for autism (pmid 35982160)
Supplementary Data 6	dd2022.wes.fdr001	Logistic regression for whole exome sequencing results for developmental delay (pmid 35982160)
Supplementary Data 6	ndd2022.wes.fdr001	Logistic regression for whole exome sequencing results for neurodevelopmental disorder (pmid 35982160)
Supplementary Data 6	scz2022.wes.qvalSig05	Logistic regression for whole exome sequencing results for schizophrenia (pmid 35396579)
Supplementary Data 6	synGOgene	Logistic regression for SynGO expert-curated synaptic genes (pmid 31171447)
Supplementary Data 6	housekeeping	Logistic regression for genes with high and consistent expression across tissues (pmid 23810203)
Supplementary Data 6	Neuron	Defined in Supplementary Data 2
Supplementary Data 6	Neuron_type	Defined in Supplementary Data 2
Supplementary Data 7	Supercluster	Supercluster class, defined in Supplementary Data 2
Supplementary Data 7	supercluster_scz_fdr	schizophrenia supercluster S-LDSC enrichment P-value with FDR correction (for convenience)
Supplementary Data 7	Cluster	Cluster name
Supplementary Data 7	sczP	S-LDSC enrichment P-value for schizophrenia at cluster level. One-sided P-value derived from the coefficient z-score from LDSC output.
Supplementary Data 7	sczFdr	FDR correction for sczP for multiple comparisons across clusters
Supplementary Data 7	sczFdr05	T/F, whether sczFdr < 0.05
Supplementary Data 7	BETA	S-LDSC enrichment beta coefficient
Supplementary Data 7	SE	S-LDSC enrichment standard error
Supplementary Data 7	Enrichment	S-LDSC SNP-heritability enrichment
Supplementary Data 7	Coefficient_z-score	BETA divided by SE
Supplementary Data 7	Siletti et al., 2023_Neurotransmitter auto-annotation	column Neurotransmitter auto-annotation from cluster annotation of Siletti et al., 2023
Supplementary Data 7	Siletti et al., 2023_Neuropeptide auto-annotation	column Neuropeptide auto-annotation from cluster annotation of Siletti et al., 2023
Supplementary Data 7	Siletti et al., 2023_Subtype auto-annotation	column Subtype auto-annotation from cluster annotation of Siletti et al., 2023
Supplementary Data 7	Siletti et al., 2023_Transferred MTG Label	column Transferred MTG label from cluster annotation of Siletti et al., 2023
Supplementary Data 8	Phenotype	GWAS phenotype
Supplementary Data 8	Cluster	Names of the 461 clusters. Cluster names are presented as the Supercluster name followed by the cluster ID in brackets (same as that in Siletti et al. Science 2023).
Supplementary Data 8	P	S-LDSC enrichment P-value. One-sided P-value derived from the coefficient z-score from LDSC output.
Supplementary Data 8	P.fdr	FDR correction for P for multiple comparisons across clusters (within each GWAS trait)
Supplementary Data 8	BETA	S-LDSC enrichment beta coefficient
Supplementary Data 8	SE	S-LDSC enrichment standard error
Supplementary Data 8	Enrichment	S-LDSC SNP-heritability enrichment
Supplementary Data 8	Coefficient_z-score	BETA divided by SE
Supplementary Data 8	if.sig.fdr	yes/no, whether FDR < 0.05
Supplementary Data 8	disorder_type	GWAS phenotype grouping (psychiatric, neurological, brain_trait, MRI, control)
Supplementary Data 9	Decile	Deciles of the proportion of cell types in brain dissections
Supplementary Data 9	minimum proportion in the decile	The minimum proportion of cell types in brain dissections in this decile
Supplementary Data 9	maximum proportion in the decile	The maximum proportion of cell types in brain dissections in this decile
Supplementary Data 9	mean proportion in the decile	The mean proportion of cell types in brain dissections in this decile
Supplementary Data 10	Phenotype	GWAS trait, defined in Supplementary Data 1 with the addition of TOTALS at the bottom, see table legend
Supplementary Data 10	Disorder_type	Category of the phenotype
Supplementary Data 10	Brain_anatomic_dissection	Name of the brain anatomic dissection being studied
Supplementary Data 10	weighted_sum_Z	The weighted sum of the cluster-level Z score of the brain anatomic dissectino
Supplementary Data 10	P_for_weighted_sum_Z	One-sided P-value calculated from the weighted summed Z-score
Supplementary Data 10	FDR	FDR calculated for the P-value, corrected for the multiple comaprison across dissections (within each GWAS trait)
Supplementary Data 10	Brain_region	The brain region of the anatomic dissection
Supplementary Data 11	Network	The network where the brain region of interest (ROI) belongs. There are three unique values: "SNP-heritability suggested regions" means the region was prioritized by the scz2022 SNP-heritability enrichment results; "Default Mode Network" means the region was included in the default mode network; "Core Network" means the region was included in the core network.
Supplementary Data 11	Laterality	Left or right laterality of the ROI
Supplementary Data 11	ROI	Region of interest, labeled as abbreviations
Supplementary Data 11	ROI_full_name	Full name of the ROI
Supplementary Data 11	scz2022_relevance	The ROI's relevance to scz2022 SNP-heritability enrichment. This was measured as the -log10(ROI-level P-value)
Supplementary Data 11	dissection_snRNAseq	Name of the dissection in the snRNA-seq dataset from Siletti et al. Science, 2023
Supplementary Data 11	dissection_info	Detailed information of the dissection in the snRNA-seq dataset from Siletti et al. Science 2023
Supplementary Data 11	x	X-coordinate of the center of the ROI
Supplementary Data 11	y	Y-coordinate of the center of the ROI
Supplementary Data 11	z	Z-coordinate of the center of the ROI
Supplementary Data 12	snRNA-seq dissections	Dissction name in the snRNA-seq dataset (104 unique names after filtering) from Siletti et al. Science, 2023
Supplementary Data 12	snRNA-seq dissections, detailed information	Detailed dissection information in the snRNA-seq dataset from Siletti et al. Science, 2023
Supplementary Data 12	integrated 3D label	Brain region label in the 3D Allen Human Reference Atlas
Supplementary Data 13	Allen Brain Atlas, 3D brain model index	The index of a 3D brain region in the 3D Allen Human Reference Atlas
Supplementary Data 13	Allen Brain Atlas, 3D brain model label	The label of a 3D brain region in the 3D Allen Human Reference Atlas
Supplementary Data 13	FDR	FDR of dissection-level significance for brain regions that were mapped between the snRNA-seq dissections and brain regions in the 3D Allen Human Reference Atlas. We acquired 121 mapped pairs from 102 snRNA-seq dissections and 82 brain regions in the 3D atlas, calculated FDR for the one-sided p-value at dissection level (Supplementary Data 10), and selected pairs with FDR≤0.01, which included 45 …
Supplementary Data 13	Top snRNA-seq dissection in the region	The snRNA-seq dissection used to represent the 3D brain region
Supplementary Data 13	Top snRNA-seq dissection, -log10(P)	The dissection-level scz2022 SNP-heritability enrichment significance, measured as -log10(P)

## Sheet: Supplementary_Data_1
primary_gwas	disorder_type	phenotype	label	year	pmid	trait_type	n	ncas	ncon	nsig_snps_postQC	n_loci	lambda_gc	ldsc_intercept	ldsc_h2
TRUE	psychiatric	schizophrenia	scz2022	2022	35396580	binary	130644	53386	77258	17420	180	1.7767	1.1014	0.1998
TRUE	psychiatric	bipolar disorder	bip2021	2021	34002096	binary	413466	41917	371549	2702	57	1.4709	1.0381	0.1239
TRUE	psychiatric	major depressive disorder	mdd2019	2019	30718901	binary	500199	170756	329443	3883	51	1.453	1.0018	0.0795
TRUE	psychiatric	attention-deficit hyperactivity disorder	adhd2023	2023	36702997	binary	225534	38691	186843	1213	27	1.3615	1.0425	0.137
TRUE	psychiatric	problematic alcohol use	problematic_alcohol_use2023	2023	32451486	combined	300789			4124	81	1.5733	1.0391	0.0676
TRUE	brain traits	years of education	educational_attainment	2022	35361970	continous	765283			58790	906	2.5926	1.219	0.1439
TRUE	brain traits	intelligence quotient	iq	2018	29942086	continous	269867			10875	210	1.9218	1.083	0.1853
TRUE	brain traits	neuroticism	neuroticism	2018	29942085	continous	372903			6591	103	1.607	1.0302	0.1029
TRUE	brain traits	insomnia	insomnia	2019	30804565	binary	386533	109402	277131	393	13	1.3101	1.0153	0.0592
TRUE	brain traits	suicide attempt	suicide_attempt	2023		binary	815178	35786	779392	105	7	1.2764	1.0421	0.0632
TRUE	brain traits	death by suicide	suicide_death	2020	32998551	binary	18223	3413	14810	12	4	1.2038	1.1253	0.145
TRUE	brain traits	alcohol, drinks per week	alcohol_drinks_per_week	2022	36477530	continous	666978			1542	89	1.6221	1.1131	0.053
TRUE	brain traits	smokers, cigarettes per day	smoking_cigarettes_per_day	2022	36477530	continous	326497			670	40	1.4175	1.0682	0.0802
TRUE	brain traits	began smoking	smoking_initiation	2022	36477530	binary	805431	393707	411724	4733	276	1.984	1.0903	0.1314
TRUE	neurological	Alzheimers disease	alzheimers_disease	2021	34493870	binary	762917	86531	676386	3021	34	1.0988	1.0182	0.0236
TRUE	neurological	Parkinsons disease	parkinson2019	2019	31701892	binary	482730	33674	449056	3009	23	1.0895	0.9834	0.0339
TRUE	neurological	stroke	stroke	2022	36180795	binary	1308458	73652	1234806	1033	46	1.2136	1.0768	0.0381
TRUE	neurological	amyotrophic lateral sclerosis	amyotrophic_lateral_sclerosis	2021	34873335	binary	138086	27205	110881	398	13	1.1082	1.0268	0.0259
TRUE	neurological	multiple sclerosis	multiple_sclerosis	2019	31604244	binary	41505	14802	26703	21129	77	1.1491	1.0256	0.1447
TRUE	neurological	epilepsy	epilepsy	2023	37653029	binary	49388	6952	42436	1230	22	1.2932	1.0453	0.4788
TRUE	neurological	migraine	migraine	2022	35115687	binary	589356	48975	540381	1606	37	1.2664	1.0372	0.1099
TRUE	neurological	hearing loss	hearing_loss	2022	35580588	binary	723624	148152	575472	2224	47	1.2764	1.0099	0.0328
TRUE	structural MRI	cortical surface area	cortical_surface_area	2020	32193296	continous	30750			1051	18	1.1843	1.0199	0.3359
TRUE	structural MRI	cortical thickness	cortical_thickness	2020	32193296	continous	30750			474	9	1.1491	1.0131	0.2579
TRUE	structural MRI	accumbens volume	volume_accumbens	2019	31636452	continous	38851			128	5	1.1019	0.9984	0.1888
TRUE	structural MRI	amygdala volume	volume_amygdala	2019	31636452	continous	38851			7	3	1.0557	1.0021	0.0903
TRUE	structural MRI	brainstem volume	volume_brainstem	2019	31636452	continous	38851			1148	17	1.1364	1.005	0.3165
TRUE	structural MRI	caudate volume	volume_caudate	2019	31636452	continous	38851			291	15	1.1459	1.0009	0.2501
TRUE	structural MRI	pallidum volume	volume_pallidum	2019	31636452	continous	38851			287	8	1.0926	1.0026	0.1655
TRUE	structural MRI	putamen volume	volume_putamen	2019	31636452	continous	38851			1636	13	1.1491	1.0065	0.2588
TRUE	structural MRI	thalamus volume	volume_thalamus	2019	31636452	continous	38851			60	5	1.1082	0.9989	0.1762
TRUE	control	height	height	2022	36224396	continous	1597374			107921	2705	5.3087	2.5235	0.3798
TRUE	control	body mass index	bmi	2018	30124842	continous	795640			34602	964	2.7872	1.1861	0.1908
TRUE	control	CBC hematocrit	cbc_hematocrit	2020	32888494	continous	408112			75191	557	1.7648	1.267	0.1762
TRUE	control	CBC lymphocyte	cbc_lymphocyte	2020	32888494	continous	408112			96450	657	1.8405	1.2976	0.2082
TRUE	control	CBC neutrophil	cbc_neutrophil	2020	32888494	continous	408112			80921	545	1.6946	1.2378	0.1635
FALSE	psychiatric	bipolar disorder (type 1)	bip2021_type1	2021	34002096	binary	475038	25060	449978	1424	44	1.4175	1.0355	0.1245
FALSE	psychiatric	bipolar disorder (type 2)	bip2021_type2	2021	34002096	binary	370856	6781	364075	1	1	1.1144	1.0283	0.0938
FALSE	psychiatric	MDD, single episode	single_episode	2022	34997191	binary	271202	20973	250229	0	0	1.1113	1.0063	0.0812
FALSE	psychiatric	MDD, recurrent	recurrent	2022	34997191	binary	280448	30219	250229	552	5	1.2365	1.0306	0.0911
FALSE	psychiatric	MDD, mild impairment	mild_impair	2022	34997191	binary	278950	28721	250229	0	0	1.1396	1.0146	0.0436
FALSE	psychiatric	MDD, moderate impairment	moderate_impair	2022	34997191	binary	279220	28991	250229	26	3	1.1843	1.0068	0.0662
FALSE	psychiatric	MDD, severe impairment	severe_impair	2022	34997191	binary	276054	25825	250229	77	4	1.1843	1.0053	0.1143
FALSE	psychiatric	MDD without suicidal ideation	without_suicidal_thought	2022	34997191	binary	287369	37140	250229	10	4	1.1908	1.0102	0.0711
FALSE	psychiatric	MDD with suicidal ideation	with_suicidal_thought	2022	34997191	binary	291205	40976	250229	8	3	1.2168	1.0045	0.0892
FALSE	psychiatric	MDD postpartum depression	mdd_ppd	2023	37849304	binary	70765	17339	53426	0	0	1.1082	1.0142	0.1359
FALSE	psychiatric	MDD, atypical symptom pattern	atypical	2022	34997191	binary	253133	2904	250229	0	0	1.0496	1.007	0.1559
FALSE	psychiatric	MDD, typical symptom pattern	non-atypical	2022	34997191	binary	297129	46900	250229	83	6	1.2136	1.0139	0.08
FALSE	psychiatric	MDD, mild	mild	2022	34997191	binary	261529	11300	250229	0	0	1.1082	1.0222	0.0918
FALSE	psychiatric	MDD, severe	severe	2022	34997191	binary	258152	7923	250229	0	0	1.0957	1.0317	0.1155
FALSE	psychiatric	MDD without comorbid anxiety	no_comorbid-anxiety	2022	34997191	binary	265542	16480	249062	0	0	1.1238	0.9997	0.1062
FALSE	psychiatric	MDD with comorbid anxiety	comorbid_anxiety	2022	34997191	binary	273605	24543	249062	138	4	1.207	1.0013	0.1252
FALSE	psychiatric	MDD with onset early in life	early_onset	2022	34997191	binary	279521	29292	250229	429	11	1.2431	1.0136	0.1141
FALSE	psychiatric	MDD with onset late in life	late_onset	2022	34997191	binary	278025	27796	250229	0	0	1.0833	1.0191	0.0374
FALSE	psychiatric	MDD severe, receiving ECT	mdd_ect	2021	33483693	binary	6760	2725	4035	1	1	1.0496	0.988	0.3446

## Sheet: Supplementary_Data_2
Supercluster	Neuron	Neuron_type	Top_regions	gobp1	gobp2	gobp3	gobp4	gobp5	gocc1	gocc2	gocc3	gocc4	gocc5	gomf1	gomf2	gomf3	gomf4	gomf5	DRD2	Supercluster_ID
Amygdala excitatory	TRUE	excitatory	Amygdala (0.57), Cerebral cortex (0.36), Hippocampus (0.05), Hypothalamus (0.02)	go:0099536 synaptic signaling (fdr=9.4e-28)	go:0099177 regulation of trans synaptic signaling (fdr=6.7e-18)	go:0007267 cell cell signaling (fdr=1.4e-16)	go:0050808 synapse organization (fdr=1.7e-14)	go:0048167 regulation of synaptic plasticity (fdr=4.5e-11)	go:0045202 synapse (fdr=2.4e-38)	go:0043005 neuron projection (fdr=1.3e-32)	go:0098794 postsynapse (fdr=7.0e-30)	go:0098984 neuron to neuron synapse (fdr=1.6e-27)	go:0036477 somatodendritic compartment (fdr=4.4e-25)	go:0022836 gated channel activity (fdr=2.4e-18)	go:0022832 voltage gated channel activity (fdr=1.1e-16)	go:0022843 voltage gated cation channel activity (fdr=2.5e-16)	go:0005261 cation channel activity (fdr=4.7e-14)	go:0022803 passive transmembrane transporter activity (fdr=1.3e-12)	7.62	amygdala_excitatory
Deep-layer corticothalamic and 6b	TRUE	excitatory	Cerebral cortex (0.75), Hippocampus (0.15), Amygdala (0.05), Basal forebrain (0.03)	go:0099536 synaptic signaling (fdr=1.1e-18)	go:0043269 regulation of ion transport (fdr=5.2e-15)	go:0099177 regulation of trans synaptic signaling (fdr=2.2e-14)	go:0034765 regulation of ion transmembrane transport (fdr=1.1e-13)	go:0007267 cell cell signaling (fdr=3.3e-13)	go:0045202 synapse (fdr=9.5e-24)	go:0031226 intrinsic component of plasma membrane (fdr=8.6e-18)	go:0098794 postsynapse (fdr=6.6e-15)	go:0097060 synaptic membrane (fdr=2.6e-14)	go:0098984 neuron to neuron synapse (fdr=4.0e-13)	go:0022836 gated channel activity (fdr=1.5e-12)	go:0022843 voltage gated cation channel activity (fdr=1.1e-11)	go:0005261 cation channel activity (fdr=8.4e-11)	go:0022832 voltage gated channel activity (fdr=9.1e-11)	go:0005267 potassium channel activity (fdr=1.2e-10)	3.16	deep_layer_corticothalamic_and_6b
Deep-layer intratelencephalic	TRUE	excitatory	Cerebral cortex (0.84), Amygdala (0.07), Basal forebrain (0.06)	go:0099536 synaptic signaling (fdr=9.0e-28)	go:0099177 regulation of trans synaptic signaling (fdr=9.8e-20)	go:0043269 regulation of ion transport (fdr=2.3e-19)	go:0007267 cell cell signaling (fdr=3.0e-18)	go:0098660 inorganic ion transmembrane transport (fdr=2.2e-17)	go:0045202 synapse (fdr=7.3e-39)	go:0043005 neuron projection (fdr=2.2e-25)	go:0098794 postsynapse (fdr=4.3e-21)	go:0031226 intrinsic component of plasma membrane (fdr=4.3e-21)	go:0098793 presynapse (fdr=9.2e-21)	go:0022843 voltage gated cation channel activity (fdr=4.9e-18)	go:0022832 voltage gated channel activity (fdr=7.0e-17)	go:0022836 gated channel activity (fdr=2.4e-16)	go:0005267 potassium channel activity (fdr=5.7e-14)	go:0005261 cation channel activity (fdr=2.8e-13)	5.82	deep_layer_intratelencephalic
Deep-layer near-projecting	TRUE	excitatory	Cerebral cortex (0.92), Basal forebrain (0.04)	go:0099177 regulation of trans synaptic signaling (fdr=9.0e-10)	go:0099536 synaptic signaling (fdr=1.8e-08)	go:0048666 neuron development (fdr=1.6e-07)	go:0030182 neuron differentiation (fdr=2.3e-07)	go:0043269 regulation of ion transport (fdr=7.2e-07)	go:0045202 synapse (fdr=9.0e-10)	go:0043005 neuron projection (fdr=1.8e-08)	go:0031226 intrinsic component of plasma membrane (fdr=4.8e-07)	go:0036477 somatodendritic compartment (fdr=7.0e-07)	go:0098794 postsynapse (fdr=7.2e-07)	go:0005267 potassium channel activity (fdr=5.9e-08)	go:0005261 cation channel activity (fdr=5.9e-08)	go:0022832 voltage gated channel activity (fdr=5.9e-08)	go:0022836 gated channel activity (fdr=1.7e-07)	go:0022843 voltage gated cation channel activity (fdr=6.0e-07)	2.61	deep_layer_near_projecting
Hippocampal CA1-3	TRUE	excitatory	Hippocampus (0.98)	go:0099536 synaptic signaling (fdr=6.8e-22)	go:0099177 regulation of trans synaptic signaling (fdr=7.1e-18)	go:0007267 cell cell signaling (fdr=2.7e-12)	go:0048666 neuron development (fdr=6.5e-11)	go:0048167 regulation of synaptic plasticity (fdr=6.5e-11)	go:0045202 synapse (fdr=1.1e-26)	go:0043005 neuron projection (fdr=8.0e-21)	go:0098794 postsynapse (fdr=1.5e-20)	go:0098978 glutamatergic synapse (fdr=1.6e-20)	go:0098984 neuron to neuron synapse (fdr=3.5e-17)	go:0022836 gated channel activity (fdr=3.6e-12)	go:0046873 metal ion transmembrane transporter activity (fdr=4.6e-11)	go:0005261 cation channel activity (fdr=7.6e-11)	go:0022832 voltage gated channel activity (fdr=1.2e-09)	go:0022803 passive transmembrane transporter activity (fdr=3.3e-09)	7.47	hippocampal_ca1_3
Hippocampal CA4	TRUE	excitatory	Hippocampus (0.99)	go:0099536 synaptic signaling (fdr=1.1e-19)	go:0099177 regulation of trans synaptic signaling (fdr=3.6e-16)	go:0007267 cell cell signaling (fdr=4.4e-12)	go:0006812 cation transport (fdr=6.5e-12)	go:0048666 neuron development (fdr=1.1e-11)	go:0045202 synapse (fdr=5.9e-29)	go:0098794 postsynapse (fdr=1.3e-17)	go:0034703 cation channel complex (fdr=1.3e-17)	go:0098984 neuron to neuron synapse (fdr=2.4e-16)	go:1990351 transporter complex (fdr=9.0e-16)	go:0005261 cation channel activity (fdr=3.2e-12)	go:0022836 gated channel activity (fdr=1.1e-10)	go:0022843 voltage gated cation channel activity (fdr=1.6e-09)	go:0046873 metal ion transmembrane transporter activity (fdr=1.7e-09)	go:0008324 cation transmembrane transporter activity (fdr=1.2e-08)	1.96	hippocampal_ca4
Hippocampal dentate gyrus	TRUE	excitatory	Hippocampus (0.99)	go:0099536 synaptic signaling (fdr=8.1e-27)	go:0099177 regulation of trans synaptic signaling (fdr=6.5e-18)	go:0007267 cell cell signaling (fdr=4.1e-14)	go:0030182 neuron differentiation (fdr=8.8e-14)	go:0048666 neuron development (fdr=5.1e-13)	go:0045202 synapse (fdr=3.7e-42)	go:0098794 postsynapse (fdr=6.4e-35)	go:0043005 neuron projection (fdr=2.4e-26)	go:0098984 neuron to neuron synapse (fdr=4.7e-26)	go:0097060 synaptic membrane (fdr=4.3e-24)	go:0022836 gated channel activity (fdr=3.2e-14)	go:0005261 cation channel activity (fdr=9.6e-12)	go:0022803 passive transmembrane transporter activity (fdr=1.8e-10)	go:0022843 voltage gated cation channel activity (fdr=2.0e-10)	go:0022832 voltage gated channel activity (fdr=2.6e-10)	4.33	hippocampal_dentate_gyrus
Lower rhombic lip	TRUE	excitatory	Pons (0.93), Medulla (0.05), Basal forebrain (0.02)	go:0006119 oxidative phosphorylation (fdr=1.0e-08)	go:0042773 atp synthesis coupled electron transport (fdr=1.3e-08)	go:0022900 electron transport chain (fdr=6.8e-08)	go:0022904 respiratory electron transport chain (fdr=5.1e-07)	go:0006091 generation of precursor metabolites and energy (fdr=2.1e-06)	go:0098800 inner mitochondrial membrane protein complex (fdr=2.2e-09)	go:0070469 respirasome (fdr=2.2e-09)	go:0098798 mitochondrial protein containing complex (fdr=6.4e-08)	go:0030964 nadh dehydrogenase complex (fdr=7.5e-07)	go:0019866 organelle inner membrane (fdr=8.2e-07)	go:0009055 electron transfer activity (fdr=8.2e-09)	go:0015453 oxidoreduction driven active transmembrane transporter activity (fdr=2.6e-08)	go:0015399 primary active transmembrane transporter activity (fdr=9.0e-07)	go:0003954 nadh dehydrogenase activity (fdr=6.6e-06)	go:0005215 transporter activity (fdr=8.8e-06)	0.84	lower_rhombic_lip
Mammillary body	TRUE	excitatory	Hypothalamus (1)	go:0099536 synaptic signaling (fdr=4.9e-12)	go:0086010 membrane depolarization during action potential (fdr=2.0e-10)	go:0006814 sodium ion transport (fdr=2.1e-10)	go:0006811 ion transport (fdr=2.8e-10)	go:0007267 cell cell signaling (fdr=4.0e-10)	go:0045202 synapse (fdr=6.7e-20)	go:0043005 neuron projection (fdr=1.5e-19)	go:0030424 axon (fdr=2.3e-14)	go:0097060 synaptic membrane (fdr=2.7e-13)	go:0036477 somatodendritic compartment (fdr=3.1e-13)	go:0046873 metal ion transmembrane transporter activity (fdr=5.3e-12)	go:0015081 sodium ion transmembrane transporter activity (fdr=1.2e-09)	go:0005261 cation channel activity (fdr=1.2e-08)	go:0022836 gated channel activity (fdr=1.4e-08)	go:0015075 ion transmembrane transporter activity (fdr=1.7e-08)	3.14	mammillary_body
Miscellaneous	TRUE	multiple	Cerebral cortex (0.46), Hippocampus (0.29), Midbrain (0.06), Amygdala (0.03), Basal forebrain (0.03), Pons (0.02)	go:0099536 synaptic signaling (fdr=8.1e-20)	go:0007267 cell cell signaling (fdr=2.3e-16)	go:0099177 regulation of trans synaptic signaling (fdr=1.0e-13)	go:0043269 regulation of ion transport (fdr=2.1e-13)	go:0006811 ion transport (fdr=4.3e-12)	go:0031226 intrinsic component of plasma membrane (fdr=1.2e-25)	go:0045202 synapse (fdr=2.7e-21)	go:0043005 neuron projection (fdr=3.8e-21)	go:0034702 ion channel complex (fdr=5.4e-17)	go:0098794 postsynapse (fdr=3.0e-16)	go:0022836 gated channel activity (fdr=1.2e-17)	go:0022832 voltage gated channel activity (fdr=5.4e-17)	go:0005261 cation channel activity (fdr=8.6e-16)	go:0022843 voltage gated cation channel activity (fdr=1.4e-15)	go:0022803 passive transmembrane transporter activity (fdr=2.5e-14)	2.83	miscellaneous
Thalamic excitatory	TRUE	excitatory	Thalamus (0.96), Midbrain (0.04)	go:0099536 synaptic signaling (fdr=7.2e-22)	go:0007267 cell cell signaling (fdr=2.5e-20)	go:0099177 regulation of trans synaptic signaling (fdr=2.1e-15)	go:0006811 ion transport (fdr=1.6e-12)	go:0022008 neurogenesis (fdr=4.6e-12)	go:0045202 synapse (fdr=1.7e-34)	go:0043005 neuron projection (fdr=1.6e-29)	go:0030424 axon (fdr=7.2e-24)	go:0036477 somatodendritic compartment (fdr=2.3e-22)	go:0098793 presynapse (fdr=3.9e-18)	go:0022832 voltage gated channel activity (fdr=3.1e-08)	go:0022836 gated channel activity (fdr=7.8e-08)	go:0005261 cation channel activity (fdr=4.3e-07)	go:0022843 voltage gated cation channel activity (fdr=4.5e-07)	go:0015318 inorganic molecular entity transmembrane transporter activity (fdr=5.4e-07)	14.76	thalamic_excitatory
Upper rhombic lip	TRUE	excitatory	Cerebellum (0.65), Pons (0.14), Medulla (0.13)	go:0050953 sensory perception of light stimulus (fdr=4.5e-08)	go:0030182 neuron differentiation (fdr=1.9e-04)	go:0006811 ion transport (fdr=1.9e-04)	go:0006812 cation transport (fdr=4.0e-04)	go:0034220 ion transmembrane transport (fdr=6.3e-04)	go:0001750 photoreceptor outer segment (fdr=4.5e-08)	go:0097731 9plus0 non motile cilium (fdr=1.1e-07)	go:0043005 neuron projection (fdr=1.3e-07)	go:0097730 non motile cilium (fdr=2.0e-07)	go:0045202 synapse (fdr=1.9e-04)	go:0015318 inorganic molecular entity transmembrane transporter activity (fdr=1.9e-04)	go:0008324 cation transmembrane transporter activity (fdr=4.3e-04)	go:0005261 cation channel activity (fdr=6.3e-04)	go:0022803 passive transmembrane transporter activity (fdr=6.6e-04)	go:0015075 ion transmembrane transporter activity (fdr=8.6e-04)	7.35	upper_rhombic_lip
Upper-layer intratelencephalic	TRUE	excitatory	Cerebral cortex (0.96)	go:0099536 synaptic signaling (fdr=4.3e-18)	go:0043269 regulation of ion transport (fdr=3.3e-13)	go:0099177 regulation of trans synaptic signaling (fdr=4.4e-13)	go:0098660 inorganic ion transmembrane transport (fdr=2.6e-12)	go:0034762 regulation of transmembrane transport (fdr=3.3e-12)	go:0045202 synapse (fdr=4.7e-26)	go:0043005 neuron projection (fdr=3.3e-18)	go:0098794 postsynapse (fdr=3.3e-18)	go:0031226 intrinsic component of plasma membrane (fdr=2.3e-16)	go:0036477 somatodendritic compartment (fdr=2.2e-15)	go:0022836 gated channel activity (fdr=2.9e-15)	go:0022832 voltage gated channel activity (fdr=1.0e-13)	go:0022843 voltage gated cation channel activity (fdr=2.0e-12)	go:0022803 passive transmembrane transporter activity (fdr=1.0e-11)	go:0005267 potassium channel activity (fdr=2.0e-11)	3.74	upper_layer_intratelencephalic
Cerebellar inhibitory	TRUE	inhibitory	Cerebellum (0.81), Pons (0.11), Medulla (0.05)	go:0006119 oxidative phosphorylation (fdr=3.7e-15)	go:0046034 atp metabolic process (fdr=4.5e-15)	go:0006811 ion transport (fdr=5.8e-15)	go:0034220 ion transmembrane transport (fdr=5.8e-15)	go:0055085 transmembrane transport (fdr=6.7e-14)	go:0045202 synapse (fdr=3.2e-15)	go:1990351 transporter complex (fdr=3.3e-15)	go:0098800 inner mitochondrial membrane protein complex (fdr=6.7e-14)	go:0070469 respirasome (fdr=6.0e-12)	go:0098796 membrane protein complex (fdr=1.7e-11)	go:0005215 transporter activity (fdr=1.4e-16)	go:0015318 inorganic molecular entity transmembrane transporter activity (fdr=6.1e-16)	go:0015075 ion transmembrane transporter activity (fdr=3.3e-15)	go:0008324 cation transmembrane transporter activity (fdr=2.8e-13)	go:0015399 primary active transmembrane transporter activity (fdr=1.2e-12)	3.48	cerebellar_inhibitory
CGE interneuron	TRUE	inhibitory	Cerebral cortex (0.72), Hippocampus (0.12), Amygdala (0.1)	go:0007267 cell cell signaling (fdr=5.7e-25)	go:0099536 synaptic signaling (fdr=1.6e-24)	go:0006811 ion transport (fdr=5.7e-12)	go:0042391 regulation of membrane potential (fdr=2.5e-11)	go:0015837 amine transport (fdr=3.4e-10)	go:0045202 synapse (fdr=4.9e-27)	go:0031226 intrinsic component of plasma membrane (fdr=7.9e-21)	go:0045211 postsynaptic membrane (fdr=1.2e-20)	go:0097060 synaptic membrane (fdr=1.2e-18)	go:0098936 intrinsic component of postsynaptic membrane (fdr=9.2e-15)	go:0022836 gated channel activity (fdr=2.5e-12)	go:0005261 cation channel activity (fdr=4.3e-10)	go:0022803 passive transmembrane transporter activity (fdr=4.3e-10)	go:0015318 inorganic molecular entity transmembrane transporter activity (fdr=1.4e-09)	go:0015075 ion transmembrane transporter activity (fdr=3.7e-09)	6.55	cge_interneuron
Eccentric medium spiny neuron	TRUE	inhibitory	Amygdala (0.44), Basal forebrain (0.33), Cerebral cortex (0.07), Hypothalamus (0.05), Thalamus (0.02)	go:0099536 synaptic signaling (fdr=6.2e-41)	go:0007267 cell cell signaling (fdr=3.7e-27)	go:0099177 regulation of trans synaptic signaling (fdr=8.0e-20)	go:0030182 neuron differentiation (fdr=4.2e-17)	go:0050808 synapse organization (fdr=1.1e-16)	go:0045202 synapse (fdr=1.3e-44)	go:0098794 postsynapse (fdr=1.4e-33)	go:0043005 neuron projection (fdr=8.8e-31)	go:0036477 somatodendritic compartment (fdr=2.8e-26)	go:0097447 dendritic tree (fdr=3.2e-26)	go:0022836 gated channel activity (fdr=1.4e-15)	go:0022832 voltage gated channel activity (fdr=1.3e-12)	go:0005261 cation channel activity (fdr=4.9e-11)	go:0046873 metal ion transmembrane transporter activity (fdr=1.7e-10)	go:0022843 voltage gated cation channel activity (fdr=2.3e-10)	15.24	eccentric_medium_spiny_neuron
LAMP5-LHX6 and Chandelier	TRUE	inhibitory	Cerebral cortex (0.6), Hippocampus (0.17), Amygdala (0.14), Basal forebrain (0.02)	go:0099536 synaptic signaling (fdr=1.1e-23)	go:0007267 cell cell signaling (fdr=9.7e-16)	go:0048666 neuron development (fdr=8.6e-13)	go:0030182 neuron differentiation (fdr=8.6e-13)	go:0022008 neurogenesis (fdr=2.8e-12)	go:0045202 synapse (fdr=2.6e-37)	go:0043005 neuron projection (fdr=9.3e-25)	go:0036477 somatodendritic compartment (fdr=2.0e-19)	go:0097060 synaptic membrane (fdr=8.8e-19)	go:0030424 axon (fdr=3.6e-17)	go:0022843 voltage gated cation channel activity (fdr=4.2e-12)	go:0022832 voltage gated channel activity (fdr=4.2e-11)	go:0022836 gated channel activity (fdr=4.0e-10)	go:0030594 neurotransmitter receptor activity (fdr=3.0e-09)	go:0005261 cation channel activity (fdr=6.2e-09)	1.53	lamp5_lhx6_and_chandelier
Medium spiny neuron	TRUE	inhibitory	Basal forebrain (0.73), Amygdala (0.15), Cerebral cortex (0.04), Hypothalamus (0.03)	go:0099536 synaptic signaling (fdr=4.2e-22)	go:0099177 regulation of trans synaptic signaling (fdr=2.9e-13)	go:0007267 cell cell signaling (fdr=5.5e-13)	go:0043269 regulation of ion transport (fdr=5.0e-10)	go:0034765 regulation of ion transmembrane transport (fdr=9.2e-09)	go:0097447 dendritic tree (fdr=6.8e-20)	go:0045202 synapse (fdr=1.1e-19)	go:0043005 neuron projection (fdr=1.4e-19)	go:0036477 somatodendritic compartment (fdr=4.3e-18)	go:0098794 postsynapse (fdr=5.4e-17)	go:0022836 gated channel activity (fdr=2.1e-09)	go:0022843 voltage gated cation channel activity (fdr=5.5e-08)	go:0022832 voltage gated channel activity (fdr=1.7e-07)	go:0022803 passive transmembrane transporter activity (fdr=5.1e-07)	go:0005261 cation channel activity (fdr=1.6e-06)	122.52	medium_spiny_neuron
MGE interneuron	TRUE	inhibitory	Cerebral cortex (0.85), Hippocampus (0.08), Amygdala (0.03), Basal forebrain (0.02)	go:0099536 synaptic signaling (fdr=1.1e-22)	go:0007267 cell cell signaling (fdr=7.4e-20)	go:0055085 transmembrane transport (fdr=4.1e-10)	go:0034220 ion transmembrane transport (fdr=4.2e-10)	go:0042391 regulation of membrane potential (fdr=1.4e-09)	go:0045202 synapse (fdr=7.6e-28)	go:0043005 neuron projection (fdr=1.1e-22)	go:0036477 somatodendritic compartment (fdr=7.3e-17)	go:0030424 axon (fdr=7.4e-17)	go:0097060 synaptic membrane (fdr=4.4e-15)	go:0022836 gated channel activity (fdr=2.9e-11)	go:0022803 passive transmembrane transporter activity (fdr=6.7e-11)	go:0005261 cation channel activity (fdr=1.8e-10)	go:0022832 voltage gated channel activity (fdr=1.0e-09)	go:0022843 voltage gated cation channel activity (fdr=2.8e-09)	3.41	mge_interneuron
Midbrain-derived inhibitory	TRUE	inhibitory	Thalamus (0.72), Midbrain (0.23), Pons (0.02)	go:0099536 synaptic signaling (fdr=1.3e-23)	go:0007267 cell cell signaling (fdr=1.6e-18)	go:0050808 synapse organization (fdr=6.2e-16)	go:0099177 regulation of trans synaptic signaling (fdr=8.6e-16)	go:0034330 cell junction organization (fdr=9.8e-12)	go:0045202 synapse (fdr=1.4e-26)	go:0043005 neuron projection (fdr=4.9e-18)	go:0097060 synaptic membrane (fdr=1.1e-15)	go:0098793 presynapse (fdr=3.4e-14)	go:0098978 glutamatergic synapse (fdr=8.1e-14)	go:0046873 metal ion transmembrane transporter activity (fdr=1.8e-07)	go:0008324 cation transmembrane transporter activity (fdr=2.2e-06)	go:0005215 transporter activity (fdr=3.3e-06)	go:0015318 inorganic molecular entity transmembrane transporter activity (fdr=4.0e-06)	go:0015075 ion transmembrane transporter activity (fdr=8.4e-06)	1.92	midbrain_derived_inhibitory
Splatter	TRUE	multiple	Midbrain (0.28), Hypothalamus (0.23), Pons (0.11), Thalamus (0.09), Medulla (0.08), Basal forebrain (0.07), Amygdala (0.06), Spinalcord (0.02)	go:0007218 neuropeptide signaling pathway (fdr=7.0e-17)	go:0099536 synaptic signaling (fdr=1.1e-16)	go:0007267 cell cell signaling (fdr=6.2e-15)	go:0007610 behavior (fdr=1.1e-10)	go:0006811 ion transport (fdr=1.7e-10)	go:0043005 neuron projection (fdr=7.0e-17)	go:0045202 synapse (fdr=2.5e-16)	go:0030424 axon (fdr=2.9e-13)	go:0044297 cell body (fdr=9.0e-13)	go:0036477 somatodendritic compartment (fdr=1.8e-11)	go:0005184 neuropeptide hormone activity (fdr=1.1e-10)	go:0008324 cation transmembrane transporter activity (fdr=1.3e-09)	go:0005215 transporter activity (fdr=2.7e-09)	go:0015318 inorganic molecular entity transmembrane transporter activity (fdr=5.1e-09)	go:0015075 ion transmembrane transporter activity (fdr=1.5e-08)	17.96	splatter
Astrocyte	FALSE	-	Cerebral cortex (0.26), Hippocampus (0.18), Basal forebrain (0.11), Midbrain (0.08), Thalamus (0.06), Pons (0.05), Amygdala (0.04), Cerebellum (0.04), Medulla (0.03), Hypothalamus (0.02)	go:0022610 biological adhesion (fdr=4.7e-16)	go:0072359 circulatory system development (fdr=4.7e-16)	go:0035295 tube development (fdr=2.1e-14)	go:0035239 tube morphogenesis (fdr=8.6e-14)	go:0044281 small molecule metabolic process (fdr=2.6e-12)	go:0098590 plasma membrane region (fdr=4.8e-08)	go:0030312 external encapsulating structure (fdr=2.4e-07)	go:0062023 collagen containing extracellular matrix (fdr=1.3e-06)	go:0045178 basal part of cell (fdr=7.2e-06)	go:0031226 intrinsic component of plasma membrane (fdr=3.3e-05)	go:0008509 anion transmembrane transporter activity (fdr=8.8e-05)	go:0008514 organic anion transmembrane transporter activity (fdr=1.3e-04)	go:0005509 calcium ion binding (fdr=1.9e-04)	go:0005342 organic acid transmembrane transporter activity (fdr=2.2e-04)	go:0008289 lipid binding (fdr=4.3e-04)	1.44	astrocyte
Bergmann glia	FALSE	-	Cerebellum (0.96), Medulla (0.02), Pons (0.02)	go:0016054 organic acid catabolic process (fdr=5.8e-11)	go:0044282 small molecule catabolic process (fdr=8.3e-11)	go:0009887 animal organ morphogenesis (fdr=5.1e-10)	go:0045595 regulation of cell differentiation (fdr=1.8e-09)	go:0022008 neurogenesis (fdr=1.8e-09)	go:0098590 plasma membrane region (fdr=3.1e-06)	go:0005912 adherens junction (fdr=1.0e-05)	go:0031252 cell leading edge (fdr=4.2e-04)	go:0097386 glial cell projection (fdr=6.5e-04)	go:0031253 cell projection membrane (fdr=7.8e-04)	go:0042802 identical protein binding (fdr=1.4e-03)	go:0015075 ion transmembrane transporter activity (fdr=3.1e-03)	go:0008514 organic anion transmembrane transporter activity (fdr=4.8e-03)	go:0008509 anion transmembrane transporter activity (fdr=4.9e-03)	go:0005215 transporter activity (fdr=5.2e-03)	0.82	bergmann_glia
Choroid plexus	FALSE	-	Basal forebrain (0.8), Medulla (0.19)	go:0035082 axoneme assembly (fdr=1.5e-26)	go:0044782 cilium organization (fdr=4.1e-25)	go:0030031 cell projection assembly (fdr=8.4e-22)	go:0003341 cilium movement (fdr=2.3e-21)	go:0001578 microtubule bundle formation (fdr=8.8e-21)	go:0005929 cilium (fdr=2.8e-28)	go:0097014 ciliary plasm (fdr=1.1e-21)	go:0031514 motile cilium (fdr=1.6e-17)	go:0099568 cytoplasmic region (fdr=3.2e-11)	go:0097729 9plus2 motile cilium (fdr=1.7e-07)	go:0015291 secondary active transmembrane transporter activity (fdr=1.1e-04)	go:0017147 wnt protein binding (fdr=3.0e-04)	go:0022853 active ion transmembrane transporter activity (fdr=5.9e-04)	go:0022804 active transmembrane transporter activity (fdr=7.0e-04)	go:0015075 ion transmembrane transporter activity (fdr=1.6e-03)	0.1	choroid_plexus
Committed oligodendrocyte precursor	FALSE	-	Thalamus (0.26), Cerebral cortex (0.12), Amygdala (0.1), Hippocampus (0.09), Hypothalamus (0.08), Basal forebrain (0.06), Pons (0.02)	go:0022008 neurogenesis (fdr=2.0e-10)	go:0048709 oligodendrocyte differentiation (fdr=2.7e-10)	go:0042063 gliogenesis (fdr=1.2e-08)	go:0010001 glial cell differentiation (fdr=7.1e-08)	go:0051961 negative regulation of nervous system development (fdr=7.1e-08)	go:0070161 anchoring junction (fdr=4.7e-08)	go:0043209 myelin sheath (fdr=3.2e-07)	go:0010008 endosome membrane (fdr=3.1e-05)	go:0016324 apical plasma membrane (fdr=3.6e-05)	go:0045177 apical part of cell (fdr=5.8e-05)	go:0019904 protein domain specific binding (fdr=4.9e-04)	go:0008092 cytoskeletal protein binding (fdr=1.9e-03)	go:0005540 hyaluronic acid binding (fdr=6.0e-03)	go:0015103 inorganic anion transmembrane transporter activity (fdr=7.0e-03)	go:0017124 sh3 domain binding (fdr=8.0e-03)	4.23	committed_oligodendrocyte_precursor
Ependymal	FALSE	-	Hippocampus (0.31), Basal forebrain (0.16), Medulla (0.15), Amygdala (0.07), Thalamus (0.06), Pons (0.05), Hypothalamus (0.02), Spinalcord (0.02)	go:0044782 cilium organization (fdr=5.6e-62)	go:0035082 axoneme assembly (fdr=2.1e-48)	go:0003341 cilium movement (fdr=4.4e-45)	go:0007018 microtubule based movement (fdr=7.9e-42)	go:0030031 cell projection assembly (fdr=3.6e-41)	go:0005929 cilium (fdr=4.0e-79)	go:0097014 ciliary plasm (fdr=5.3e-52)	go:0031514 motile cilium (fdr=1.1e-43)	go:0099568 cytoplasmic region (fdr=3.3e-27)	go:0097729 9plus2 motile cilium (fdr=5.5e-26)	go:0008569 minus end directed microtubule motor activity (fdr=1.5e-06)	go:0003777 microtubule motor activity (fdr=6.9e-06)	go:0045505 dynein intermediate chain binding (fdr=9.1e-06)	go:0003774 cytoskeletal motor activity (fdr=5.6e-05)	go:0051959 dynein light intermediate chain binding (fdr=2.0e-04)	3.93	ependymal
Fibroblast	FALSE	-	Thalamus (0.27), Cerebral cortex (0.11), Pons (0.11), Basal forebrain (0.08), Medulla (0.03)	go:0072359 circulatory system development (fdr=4.5e-50)	go:0035295 tube development (fdr=1.1e-47)	go:0001944 vasculature development (fdr=1.0e-44)	go:0035239 tube morphogenesis (fdr=5.8e-43)	go:0009888 tissue development (fdr=9.9e-43)	go:0030312 external encapsulating structure (fdr=5.8e-57)	go:0062023 collagen containing extracellular matrix (fdr=2.4e-55)	go:0005604 basement membrane (fdr=3.1e-21)	go:0070161 anchoring junction (fdr=2.2e-18)	go:0005788 endoplasmic reticulum lumen (fdr=4.3e-16)	go:0005201 extracellular matrix structural constituent (fdr=2.9e-41)	go:0019838 growth factor binding (fdr=5.5e-19)	go:0005178 integrin binding (fdr=4.1e-18)	go:0050839 cell adhesion molecule binding (fdr=2.5e-16)	go:0030020 extracellular matrix structural constituent conferring tensile strength (fdr=7.1e-16)	0.58	fibroblast
Microglia	FALSE	-	Basal forebrain (0.2), Midbrain (0.14), Cerebral cortex (0.12), Hippocampus (0.09), Pons (0.05), Thalamus (0.03)	go:0006955 immune response (fdr=4.8e-108)	go:0002682 regulation of immune system process (fdr=1.2e-83)	go:0006952 defense response (fdr=3.8e-80)	go:0050776 regulation of immune response (fdr=3.4e-66)	go:0001775 cell activation (fdr=8.7e-66)	go:0030141 secretory granule (fdr=1.0e-28)	go:0009986 cell surface (fdr=3.2e-26)	go:0099503 secretory vesicle (fdr=3.6e-25)	go:0009897 external side of plasma membrane (fdr=2.8e-23)	go:0098552 side of membrane (fdr=4.1e-22)	go:0140375 immune receptor activity (fdr=2.6e-21)	go:0030234 enzyme regulator activity (fdr=6.3e-15)	go:0060089 molecular transducer activity (fdr=4.0e-13)	go:0098772 molecular function regulator (fdr=1.6e-11)	go:0008047 enzyme activator activity (fdr=1.8e-10)	0.33	microglia
Oligodendrocyte	FALSE	-	Thalamus (0.14), Midbrain (0.13), Cerebral cortex (0.12), Pons (0.09), Basal forebrain (0.04), Hippocampus (0.04), Medulla (0.02)	go:0007272 ensheathment of neurons (fdr=1.8e-10)	go:0048709 oligodendrocyte differentiation (fdr=1.7e-05)	go:0014003 oligodendrocyte development (fdr=3.6e-05)	go:0042063 gliogenesis (fdr=5.5e-04)	go:0022008 neurogenesis (fdr=7.7e-04)	go:0043209 myelin sheath (fdr=1.2e-09)	go:0005768 endosome (fdr=1.1e-03)	go:0005938 cell cortex (fdr=1.1e-03)	go:0043218 compact myelin (fdr=2.6e-03)	go:0030424 axon (fdr=7.0e-03)	go:0008289 lipid binding (fdr=2.5e-03)	go:0008092 cytoskeletal protein binding (fdr=2.5e-03)	go:0005543 phospholipid binding (fdr=7.0e-03)	go:0008233 peptidase activity (fdr=7.0e-03)	go:0008237 metallopeptidase activity (fdr=1.7e-02)	1.09	oligodendrocyte
Oligodendrocyte precursor	FALSE	-	Cerebral cortex (0.24), Hippocampus (0.15), Midbrain (0.11), Pons (0.11), Thalamus (0.09), Amygdala (0.05)	go:0022610 biological adhesion (fdr=2.4e-17)	go:0022008 neurogenesis (fdr=2.9e-12)	go:0098609 cell cell adhesion (fdr=6.3e-11)	go:0045229 external encapsulating structure organization (fdr=2.4e-10)	go:0098742 cell cell adhesion via plasma membrane adhesion molecules (fdr=3.2e-09)	go:0031226 intrinsic component of plasma membrane (fdr=2.1e-12)	go:0030312 external encapsulating structure (fdr=2.4e-09)	go:0062023 collagen containing extracellular matrix (fdr=2.6e-05)	go:0098936 intrinsic component of postsynaptic membrane (fdr=7.0e-05)	go:0099240 intrinsic component of synaptic membrane (fdr=2.8e-04)	go:0005509 calcium ion binding (fdr=5.1e-07)	go:0005201 extracellular matrix structural constituent (fdr=7.0e-04)	go:0008146 sulfotransferase activity (fdr=3.5e-03)	go:0005102 signaling receptor binding (fdr=8.7e-03)	go:0022836 gated channel activity (fdr=8.7e-03)	1.22	oligodendrocyte_precursor
Vascular	FALSE	-	Thalamus (0.2), Cerebral cortex (0.16), Hippocampus (0.08), Basal forebrain (0.04), Pons (0.03), Medulla (0.02)	go:0001944 vasculature development (fdr=3.0e-70)	go:0072359 circulatory system development (fdr=1.6e-67)	go:0048514 blood vessel morphogenesis (fdr=4.1e-66)	go:0035239 tube morphogenesis (fdr=6.0e-56)	go:0035295 tube development (fdr=7.1e-50)	go:0070161 anchoring junction (fdr=2.7e-28)	go:0009986 cell surface (fdr=5.0e-26)	go:0030055 cell substrate junction (fdr=2.3e-24)	go:0062023 collagen containing extracellular matrix (fdr=1.1e-20)	go:0030312 external encapsulating structure (fdr=3.5e-19)	go:0005102 signaling receptor binding (fdr=1.8e-16)	go:0050839 cell adhesion molecule binding (fdr=2.0e-16)	go:0005201 extracellular matrix structural constituent (fdr=8.2e-14)	go:0005178 integrin binding (fdr=4.3e-12)	go:0019838 growth factor binding (fdr=6.8e-12)	0.28	vascular

## Sheet: Supplementary_Data_3
disorder_type	label	Supercluster	P	P.fdr	BETA	SE	Enrichment	Coefficient_z-score	if.sig.fdr
psychiatric	scz2022	Upper-layer intratelencephalic	0.000540279	0.00237158	1.78128e-08	5.44958e-09	1.42353	3.26867	yes
psychiatric	scz2022	Deep-layer intratelencephalic	1.27104e-05	0.000131341	2.30049e-08	5.463e-09	1.50245	4.21103	yes
psychiatric	scz2022	Deep-layer near-projecting	0.0459507	0.0890295	7.63958e-09	4.53266e-09	1.26139	1.68545	no
psychiatric	scz2022	Deep-layer corticothalamic and 6b	0.00061202	0.00237158	1.47897e-08	4.57431e-09	1.34921	3.23322	yes
psychiatric	scz2022	Hippocampal CA1-3	8.11679e-07	2.51621e-05	2.09632e-08	4.3715e-09	1.43526	4.79542	yes
psychiatric	scz2022	Hippocampal CA4	6.75399e-05	0.000348956	1.59761e-08	4.1855e-09	1.39301	3.81701	yes
psychiatric	scz2022	Hippocampal dentate gyrus	0.00530318	0.0149453	1.25316e-08	4.90395e-09	1.3227	2.55541	yes
psychiatric	scz2022	Amygdala excitatory	3.90868e-05	0.0002877	1.87193e-08	4.73915e-09	1.39549	3.94993	yes
psychiatric	scz2022	Thalamic excitatory	0.0106456	0.0235724	9.5377e-09	4.14182e-09	1.28913	2.30278	yes
psychiatric	scz2022	MGE interneuron	0.00672465	0.0160357	1.20709e-08	4.88377e-09	1.3561	2.47164	yes
psychiatric	scz2022	CGE interneuron	2.27892e-06	3.53233e-05	2.14454e-08	4.67813e-09	1.4848	4.58417	yes
psychiatric	scz2022	LAMP5-LHX6 and Chandelier	0.00241446	0.00831646	1.36023e-08	4.82655e-09	1.37701	2.81823	yes
psychiatric	scz2022	Medium spiny neuron	0.00598602	0.0154639	1.21266e-08	4.82561e-09	1.31144	2.51297	yes
psychiatric	scz2022	Eccentric medium spiny neuron	4.64032e-05	0.0002877	1.80127e-08	4.6084e-09	1.42759	3.90867	yes
psychiatric	scz2022	Splatter	0.833142	1	-4.21287e-09	4.35819e-09	1.07512	-0.966656	no
psychiatric	scz2022	Midbrain-derived inhibitory	0.0566942	0.09764	6.89893e-09	4.35774e-09	1.26842	1.58315	no
psychiatric	scz2022	Mammillary body	0.147422	0.240531	4.70984e-09	4.49604e-09	1.21509	1.04755	no
psychiatric	scz2022	Lower rhombic lip	0.316497	0.467209	2.07222e-09	4.33957e-09	1.17847	0.477518	no
psychiatric	scz2022	Upper rhombic lip	0.268418	0.416047	3.12536e-09	5.06045e-09	1.22764	0.617606	no
psychiatric	scz2022	Cerebellar inhibitory	0.0142268	0.029402	1.08394e-08	4.94731e-09	1.33482	2.19098	yes
psychiatric	scz2022	Miscellaneous	0.00309196	0.00958508	1.28368e-08	4.68863e-09	1.3096	2.73787	yes
psychiatric	scz2022	Astrocyte	0.952531	1	-8.93319e-09	5.34951e-09	1.09288	-1.66991	no
psychiatric	scz2022	Bergmann glia	0.909771	1	-7.46917e-09	5.57672e-09	1.125	-1.33935	no
psychiatric	scz2022	Choroid plexus	0.985731	1	-1.05832e-08	4.83294e-09	1.01399	-2.18982	no
psychiatric	scz2022	Committed oligodendrocyte precursor	0.825133	1	-4.12386e-09	4.41004e-09	1.12932	-0.935105	no
psychiatric	scz2022	Ependymal	0.997821	1	-1.38561e-08	4.86007e-09	0.972018	-2.85102	no
psychiatric	scz2022	Fibroblast	1	1	-2.50908e-08	5.09558e-09	0.813136	-4.92403	no
psychiatric	scz2022	Microglia	0.999938	1	-1.64267e-08	4.28197e-09	0.891887	-3.83625	no
psychiatric	scz2022	Oligodendrocyte precursor	0.0551359	0.09764	6.95963e-09	4.35801e-09	1.25311	1.59697	no
psychiatric	scz2022	Oligodendrocyte	0.582534	0.820844	-1.13652e-09	5.45405e-09	1.18224	-0.208381	no
psychiatric	scz2022	Vascular	0.999171	1	-1.54588e-08	4.9145e-09	0.929943	-3.14555	no
psychiatric	bip2021	Upper-layer intratelencephalic	0.000170727	0.00132314	4.45731e-09	1.24449e-09	1.54144	3.58163	yes
psychiatric	bip2021	Deep-layer intratelencephalic	2.33086e-06	7.22566e-05	5.5693e-09	1.21615e-09	1.61798	4.57946	yes
psychiatric	bip2021	Deep-layer near-projecting	0.0163248	0.0389284	2.3347e-09	1.09284e-09	1.35555	2.13637	yes
psychiatric	bip2021	Deep-layer corticothalamic and 6b	0.0211306	0.0436699	2.18444e-09	1.07558e-09	1.32587	2.03094	yes
psychiatric	bip2021	Hippocampal CA1-3	0.000501771	0.00259248	3.86546e-09	1.17508e-09	1.45171	3.28953	yes
psychiatric	bip2021	Hippocampal CA4	0.000816384	0.00316349	3.42292e-09	1.08664e-09	1.43756	3.14999	yes
psychiatric	bip2021	Hippocampal dentate gyrus	0.000277021	0.00171753	4.0176e-09	1.16345e-09	1.47477	3.45317	yes
psychiatric	bip2021	Amygdala excitatory	0.000150621	0.00132314	4.40644e-09	1.21919e-09	1.47651	3.61423	yes
psychiatric	bip2021	Thalamic excitatory	0.0712452	0.138038	1.66873e-09	1.13784e-09	1.29373	1.46658	no
psychiatric	bip2021	MGE interneuron	0.00121455	0.00418345	3.38563e-09	1.11662e-09	1.45527	3.03204	yes
psychiatric	bip2021	CGE interneuron	0.000632508	0.00280111	3.80827e-09	1.1813e-09	1.49849	3.2238	yes
psychiatric	bip2021	LAMP5-LHX6 and Chandelier	0.0139356	0.0360002	2.22037e-09	1.00967e-09	1.36875	2.1991	yes
psychiatric	bip2021	Medium spiny neuron	0.0176541	0.0390913	2.30074e-09	1.09309e-09	1.34997	2.10481	yes
psychiatric	bip2021	Eccentric medium spiny neuron	0.000125654	0.00132314	3.96296e-09	1.0825e-09	1.49458	3.66092	yes
psychiatric	bip2021	Splatter	0.97917	0.999909	-2.05046e-09	1.00666e-09	1.0213	-2.03689	no
psychiatric	bip2021	Midbrain-derived inhibitory	0.129572	0.236278	1.2655e-09	1.12148e-09	1.28036	1.12842	no
psychiatric	bip2021	Mammillary body	0.680614	0.999909	-4.51483e-10	9.61795e-10	1.1191	-0.469417	no
psychiatric	bip2021	Lower rhombic lip	0.937619	0.999909	-1.56769e-09	1.02123e-09	1.06729	-1.53509	no
psychiatric	bip2021	Upper rhombic lip	0.191878	0.330457	1.07139e-09	1.23007e-09	1.34483	0.870995	no
psychiatric	bip2021	Cerebellar inhibitory	0.00447587	0.0138752	2.80596e-09	1.07348e-09	1.4412	2.61389	yes
psychiatric	bip2021	Miscellaneous	0.00694807	0.0195809	3.05395e-09	1.24147e-09	1.38493	2.45994	yes
psychiatric	bip2021	Astrocyte	0.987389	0.999909	-2.44368e-09	1.09191e-09	1.09501	-2.23798	no
psychiatric	bip2021	Bergmann glia	0.787567	0.999909	-9.02097e-10	1.13044e-09	1.2105	-0.798008	no
psychiatric	bip2021	Choroid plexus	0.991707	0.999909	-2.47949e-09	1.03495e-09	1.03603	-2.39577	no
psychiatric	bip2021	Committed oligodendrocyte precursor	0.941724	0.999909	-1.85873e-09	1.18435e-09	1.13712	-1.56941	no
psychiatric	bip2021	Ependymal	0.999577	0.999909	-3.43556e-09	1.02936e-09	0.970944	-3.33757	no
psychiatric	bip2021	Fibroblast	0.999525	0.999909	-3.58165e-09	1.0838e-09	0.994463	-3.30471	no
psychiatric	bip2021	Microglia	0.942895	0.999909	-2.03047e-09	1.28547e-09	1.08712	-1.57955	no
psychiatric	bip2021	Oligodendrocyte precursor	0.896257	0.999909	-1.18575e-09	9.4069e-10	1.06469	-1.26051	no
psychiatric	bip2021	Oligodendrocyte	0.98439	0.999909	-2.35923e-09	1.09515e-09	1.07383	-2.15426	no
psychiatric	bip2021	Vascular	0.999909	0.999909	-4.54083e-09	1.21333e-09	0.933532	-3.74245	no
psychiatric	mdd2019	Upper-layer intratelencephalic	0.0165749	0.0467112	2.14757e-09	1.00813e-09	1.23486	2.13026	yes
psychiatric	mdd2019	Deep-layer intratelencephalic	0.0100915	0.0312837	2.32058e-09	9.98988e-10	1.27602	2.32293	yes
psychiatric	mdd2019	Deep-layer near-projecting	0.0718139	0.132025	1.3957e-09	9.5438e-10	1.1789	1.46241	no
psychiatric	mdd2019	Deep-layer corticothalamic and 6b	0.0362577	0.0864606	1.74289e-09	9.70502e-10	1.20568	1.79587	no
psychiatric	mdd2019	Hippocampal CA1-3	0.00175883	0.00778911	2.95492e-09	1.01249e-09	1.31064	2.91846	yes
psychiatric	mdd2019	Hippocampal CA4	0.0192782	0.0498019	2.11552e-09	1.02254e-09	1.26562	2.06889	yes
psychiatric	mdd2019	Hippocampal dentate gyrus	0.071875	0.132025	1.25766e-09	8.60252e-10	1.16131	1.46197	no
psychiatric	mdd2019	Amygdala excitatory	6.17307e-05	0.000637883	3.33566e-09	8.68853e-10	1.35708	3.83915	yes
psychiatric	mdd2019	Thalamic excitatory	0.00024634	0.00152731	3.24402e-09	9.30931e-10	1.35492	3.48471	yes
psychiatric	mdd2019	MGE interneuron	3.64858e-06	0.000113106	4.7094e-09	1.05007e-09	1.51763	4.48483	yes
psychiatric	mdd2019	CGE interneuron	1.41816e-05	0.000219815	4.62899e-09	1.10577e-09	1.4735	4.18622	yes
psychiatric	mdd2019	LAMP5-LHX6 and Chandelier	0.000176537	0.00136816	3.46604e-09	9.70096e-10	1.40547	3.57288	yes
psychiatric	mdd2019	Medium spiny neuron	0.0854696	0.147198	1.24812e-09	9.11575e-10	1.13431	1.36919	no
psychiatric	mdd2019	Eccentric medium spiny neuron	0.00239915	0.00929672	2.80331e-09	9.93987e-10	1.33288	2.82027	yes
psychiatric	mdd2019	Splatter	0.106811	0.174271	1.21614e-09	9.77866e-10	1.13709	1.24367	no
psychiatric	mdd2019	Midbrain-derived inhibitory	0.0724008	0.132025	1.47665e-09	1.01269e-09	1.23052	1.45814	no
psychiatric	mdd2019	Mammillary body	0.146689	0.227368	9.20198e-10	8.75762e-10	1.1609	1.05074	no
psychiatric	mdd2019	Lower rhombic lip	0.700748	0.944486	-5.16618e-10	9.81134e-10	0.971992	-0.526552	no
psychiatric	mdd2019	Upper rhombic lip	0.683499	0.944486	-4.29146e-10	8.98724e-10	0.954885	-0.477506	no
psychiatric	mdd2019	Cerebellar inhibitory	0.00448954	0.015464	2.67415e-09	1.02346e-09	1.27958	2.61285	yes
psychiatric	mdd2019	Miscellaneous	0.0017438	0.00778911	2.65158e-09	9.07722e-10	1.26762	2.92113	yes
psychiatric	mdd2019	Astrocyte	0.852204	0.999994	-1.06556e-09	1.01877e-09	0.92627	-1.04593	no
psychiatric	mdd2019	Bergmann glia	0.695793	0.944486	-4.38558e-10	8.55993e-10	1.01705	-0.512338	no
psychiatric	mdd2019	Choroid plexus	0.999994	0.999994	-3.26015e-09	7.44531e-10	0.682977	-4.3788	no
psychiatric	mdd2019	Committed oligodendrocyte precursor	0.996117	0.999994	-2.21649e-09	8.32617e-10	0.763684	-2.66208	no
psychiatric	mdd2019	Ependymal	0.999721	0.999994	-2.95868e-09	8.57369e-10	0.701445	-3.45089	no
psychiatric	mdd2019	Fibroblast	0.999339	0.999994	-2.57075e-09	8.00557e-10	0.719092	-3.21121	no
psychiatric	mdd2019	Microglia	0.994162	0.999994	-2.01341e-09	7.98401e-10	0.679789	-2.5218	no
psychiatric	mdd2019	Oligodendrocyte precursor	0.042387	0.0938569	1.45853e-09	8.46195e-10	1.20151	1.72363	no
psychiatric	mdd2019	Oligodendrocyte	0.95872	0.999994	-1.58671e-09	9.13988e-10	0.846562	-1.73603	no
psychiatric	mdd2019	Vascular	0.99566	0.999994	-2.38235e-09	9.07771e-10	0.673744	-2.6244	no
psychiatric	adhd2023	Upper-layer intratelencephalic	0.46899	0.737138	1.16989e-10	1.50354e-09	1.05952	0.0778088	no
psychiatric	adhd2023	Deep-layer intratelencephalic	0.137812	0.388379	1.68713e-09	1.54754e-09	1.16502	1.0902	no
psychiatric	adhd2023	Deep-layer near-projecting	0.0270909	0.163265	3.26566e-09	1.69611e-09	1.22834	1.92538	no
psychiatric	adhd2023	Deep-layer corticothalamic and 6b	0.0500834	0.194073	2.4396e-09	1.4839e-09	1.17771	1.64405	no
psychiatric	adhd2023	Hippocampal CA1-3	0.0237888	0.163265	3.13483e-09	1.58235e-09	1.2075	1.98112	no
psychiatric	adhd2023	Hippocampal CA4	0.0315997	0.163265	3.03998e-09	1.63634e-09	1.23645	1.85779	no
psychiatric	adhd2023	Hippocampal dentate gyrus	0.174453	0.433448	1.49313e-09	1.594e-09	1.12732	0.936715	no
psychiatric	adhd2023	Amygdala excitatory	0.0415567	0.184037	2.8391e-09	1.63835e-09	1.20388	1.7329	no
psychiatric	adhd2023	Thalamic excitatory	0.0156405	0.163265	3.77613e-09	1.7535e-09	1.26639	2.15348	no
psychiatric	adhd2023	MGE interneuron	0.116536	0.361933	1.95288e-09	1.63766e-09	1.20192	1.19248	no
psychiatric	adhd2023	CGE interneuron	0.00344033	0.10665	4.33266e-09	1.60316e-09	1.3167	2.70257	no
psychiatric	adhd2023	LAMP5-LHX6 and Chandelier	0.345221	0.737138	5.77826e-10	1.4509e-09	1.12304	0.398254	no
psychiatric	adhd2023	Medium spiny neuron	0.550819	0.742409	-2.16822e-10	1.69747e-09	0.998067	-0.127732	no
psychiatric	adhd2023	Eccentric medium spiny neuron	0.0184588	0.163265	3.46125e-09	1.65874e-09	1.26649	2.08667	no
psychiatric	adhd2023	Splatter	0.499418	0.737236	2.60749e-12	1.78723e-09	1.02615	0.00145896	no
psychiatric	adhd2023	Midbrain-derived inhibitory	0.116752	0.361933	2.21722e-09	1.86105e-09	1.21347	1.19138	no
psychiatric	adhd2023	Mammillary body	0.472408	0.737138	1.12323e-10	1.62271e-09	1.06547	0.0692192	no
psychiatric	adhd2023	Lower rhombic lip	0.45425	0.737138	1.89004e-10	1.6445e-09	1.03148	0.114931	no
psychiatric	adhd2023	Upper rhombic lip	0.475573	0.737138	1.23019e-10	2.00789e-09	1.03772	0.0612678	no
psychiatric	adhd2023	Cerebellar inhibitory	0.860263	0.987709	-1.73964e-09	1.60854e-09	0.941759	-1.0815	no
psychiatric	adhd2023	Miscellaneous	0.387527	0.737138	4.53276e-10	1.58615e-09	1.05594	0.285771	no
psychiatric	adhd2023	Astrocyte	0.4172	0.737138	3.36347e-10	1.60883e-09	1.09943	0.209063	no
psychiatric	adhd2023	Bergmann glia	0.536716	0.742409	-1.556e-10	1.68829e-09	1.09605	-0.0921639	no
psychiatric	adhd2023	Choroid plexus	0.99399	0.994136	-3.59171e-09	1.43008e-09	0.801823	-2.51154	no
psychiatric	adhd2023	Committed oligodendrocyte precursor	0.707189	0.913452	-8.38422e-10	1.53785e-09	0.970867	-0.54519	no
psychiatric	adhd2023	Ependymal	0.737832	0.914911	-1.07905e-09	1.69481e-09	0.941383	-0.636675	no
psychiatric	adhd2023	Fibroblast	0.993566	0.994136	-4.36716e-09	1.7557e-09	0.758209	-2.48742	no
psychiatric	adhd2023	Microglia	0.994136	0.994136	-4.78611e-09	1.89908e-09	0.663144	-2.52022	no
psychiatric	adhd2023	Oligodendrocyte precursor	0.181768	0.433448	1.65521e-09	1.82162e-09	1.16436	0.908646	no
psychiatric	adhd2023	Oligodendrocyte	0.927633	0.994136	-2.34051e-09	1.60486e-09	0.902127	-1.45839	no
psychiatric	adhd2023	Vascular	0.817378	0.974567	-1.72477e-09	1.90494e-09	0.852405	-0.90542	no
psychiatric	problematic_alcohol_use2023	Upper-layer intratelencephalic	0.00513498	0.0795923	2.48424e-09	9.67909e-10	1.32645	2.5666	no
psychiatric	problematic_alcohol_use2023	Deep-layer intratelencephalic	0.052996	0.220443	1.49646e-09	9.25757e-10	1.25349	1.61647	no
psychiatric	problematic_alcohol_use2023	Deep-layer near-projecting	0.0221323	0.13722	2.04104e-09	1.01465e-09	1.28353	2.01158	no
psychiatric	problematic_alcohol_use2023	Deep-layer corticothalamic and 6b	0.353905	0.608873	3.87983e-10	1.03517e-09	1.13933	0.3748	no
psychiatric	problematic_alcohol_use2023	Hippocampal CA1-3	0.108927	0.32008	1.24706e-09	1.01201e-09	1.18933	1.23226	no
psychiatric	problematic_alcohol_use2023	Hippocampal CA4	0.235023	0.455356	7.61047e-10	1.05349e-09	1.17995	0.722406	no
psychiatric	problematic_alcohol_use2023	Hippocampal dentate gyrus	0.0301457	0.155753	1.88755e-09	1.00474e-09	1.25021	1.87866	no
psychiatric	problematic_alcohol_use2023	Amygdala excitatory	0.0037924	0.0795923	2.77625e-09	1.03979e-09	1.31774	2.67001	no
psychiatric	problematic_alcohol_use2023	Thalamic excitatory	0.20245	0.448283	9.22289e-10	1.10732e-09	1.19472	0.8329	no
psychiatric	problematic_alcohol_use2023	MGE interneuron	0.502178	0.741311	-6.01341e-12	1.10122e-09	1.14463	-0.0054607	no
psychiatric	problematic_alcohol_use2023	CGE interneuron	0.258183	0.470804	6.97628e-10	1.075e-09	1.20425	0.648957	no
psychiatric	problematic_alcohol_use2023	LAMP5-LHX6 and Chandelier	0.223743	0.455356	8.56526e-10	1.12758e-09	1.21373	0.759612	no
psychiatric	problematic_alcohol_use2023	Medium spiny neuron	0.0188602	0.13722	2.10454e-09	1.01283e-09	1.26703	2.07788	no
psychiatric	problematic_alcohol_use2023	Eccentric medium spiny neuron	0.0171996	0.13722	2.14005e-09	1.01167e-09	1.29588	2.11536	no
psychiatric	problematic_alcohol_use2023	Splatter	0.113577	0.32008	1.43844e-09	1.19103e-09	1.2407	1.20772	no
psychiatric	problematic_alcohol_use2023	Midbrain-derived inhibitory	0.158646	0.39298	9.85334e-10	9.85298e-10	1.20519	1.00004	no
psychiatric	problematic_alcohol_use2023	Mammillary body	0.0568885	0.220443	1.7228e-09	1.08939e-09	1.24596	1.58144	no
psychiatric	problematic_alcohol_use2023	Lower rhombic lip	0.427868	0.663195	2.23204e-10	1.2277e-09	1.13799	0.181806	no
psychiatric	problematic_alcohol_use2023	Upper rhombic lip	0.107381	0.32008	1.3499e-09	1.08812e-09	1.27431	1.24058	no
psychiatric	problematic_alcohol_use2023	Cerebellar inhibitory	0.37318	0.608873	3.43958e-10	1.06343e-09	1.17643	0.323442	no
psychiatric	problematic_alcohol_use2023	Miscellaneous	0.164798	0.39298	1.08991e-09	1.11794e-09	1.18472	0.974927	no
psychiatric	problematic_alcohol_use2023	Astrocyte	0.55295	0.76429	-1.74228e-10	1.30883e-09	1.16917	-0.133117	no
psychiatric	problematic_alcohol_use2023	Bergmann glia	0.791944	0.915723	-8.6924e-10	1.06893e-09	1.11651	-0.813186	no
psychiatric	problematic_alcohol_use2023	Choroid plexus	0.827105	0.915723	-1.06239e-09	1.12686e-09	1.03183	-0.942786	no
psychiatric	problematic_alcohol_use2023	Committed oligodendrocyte precursor	0.915052	0.945554	-1.44529e-09	1.053e-09	1.03436	-1.37254	no
psychiatric	problematic_alcohol_use2023	Ependymal	0.567054	0.76429	-2.43963e-10	1.44462e-09	1.12957	-0.168878	no
psychiatric	problematic_alcohol_use2023	Fibroblast	0.787723	0.915723	-1.52155e-09	1.9054e-09	1.02487	-0.798546	no
psychiatric	problematic_alcohol_use2023	Microglia	0.986932	0.986932	-2.4579e-09	1.10508e-09	0.875674	-2.22418	no
psychiatric	problematic_alcohol_use2023	Oligodendrocyte precursor	0.880706	0.941445	-1.10698e-09	9.39294e-10	1.01386	-1.17852	no
psychiatric	problematic_alcohol_use2023	Oligodendrocyte	0.807006	0.915723	-1.0087e-09	1.16355e-09	1.04999	-0.866917	no
psychiatric	problematic_alcohol_use2023	Vascular	0.792265	0.915723	-1.45433e-09	1.78598e-09	1.00067	-0.814307	no
brain traits	educational_attainment	Upper-layer intratelencephalic	7.97158e-05	0.000353027	6.46365e-09	1.71182e-09	1.31754	3.7759	yes
brain traits	educational_attainment	Deep-layer intratelencephalic	4.70443e-06	4.86124e-05	7.28776e-09	1.64497e-09	1.35171	4.43033	yes
brain traits	educational_attainment	Deep-layer near-projecting	0.00146748	0.00379099	4.81228e-09	1.61786e-09	1.26191	2.97447	yes
brain traits	educational_attainment	Deep-layer corticothalamic and 6b	0.000157194	0.000605179	5.93199e-09	1.64634e-09	1.28267	3.60315	yes
brain traits	educational_attainment	Hippocampal CA1-3	8.79807e-06	5.45481e-05	6.75272e-09	1.57282e-09	1.30616	4.2934	yes
brain traits	educational_attainment	Hippocampal CA4	6.63684e-05	0.000342904	5.86666e-09	1.53524e-09	1.31127	3.82132	yes
brain traits	educational_attainment	Hippocampal dentate gyrus	0.000175697	0.000605179	5.88917e-09	1.64772e-09	1.28753	3.57413	yes
brain traits	educational_attainment	Amygdala excitatory	6.74286e-08	2.09029e-06	8.08291e-09	1.53314e-09	1.34657	5.27212	yes
brain traits	educational_attainment	Thalamic excitatory	0.588113	0.968769	-3.09166e-10	1.3883e-09	1.08913	-0.222694	no
brain traits	educational_attainment	MGE interneuron	0.148938	0.307805	1.64947e-09	1.5845e-09	1.1867	1.041	no
brain traits	educational_attainment	CGE interneuron	0.000849508	0.00239407	5.73181e-09	1.82638e-09	1.30391	3.13835	yes
brain traits	educational_attainment	LAMP5-LHX6 and Chandelier	0.000450651	0.00139702	5.40872e-09	1.6293e-09	1.3134	3.31965	yes
brain traits	educational_attainment	Medium spiny neuron	7.25708e-07	1.12485e-05	6.28475e-09	1.30448e-09	1.29175	4.81781	yes
brain traits	educational_attainment	Eccentric medium spiny neuron	6.63629e-06	5.14313e-05	6.86623e-09	1.57643e-09	1.34795	4.35556	yes
brain traits	educational_attainment	Splatter	0.759281	1	-1.17038e-09	1.6625e-09	1.04504	-0.703991	no
brain traits	educational_attainment	Midbrain-derived inhibitory	0.0153599	0.0366275	3.55458e-09	1.64512e-09	1.24795	2.16068	yes
brain traits	educational_attainment	Mammillary body	0.593762	0.968769	-3.70975e-10	1.56377e-09	1.08902	-0.237232	no
brain traits	educational_attainment	Lower rhombic lip	0.939866	1	-2.28668e-09	1.47182e-09	1.01228	-1.55365	no
brain traits	educational_attainment	Upper rhombic lip	0.73309	1	-1.0015e-09	1.60965e-09	1.07782	-0.622187	no
brain traits	educational_attainment	Cerebellar inhibitory	0.790864	1	-1.19028e-09	1.47053e-09	1.07218	-0.809424	no
brain traits	educational_attainment	Miscellaneous	0.043492	0.0963037	2.42921e-09	1.41932e-09	1.15553	1.71153	no
brain traits	educational_attainment	Astrocyte	0.983618	1	-3.43968e-09	1.61112e-09	1.03256	-2.13496	no
brain traits	educational_attainment	Bergmann glia	0.340222	0.620406	7.6321e-10	1.8531e-09	1.19075	0.411856	no
brain traits	educational_attainment	Choroid plexus	0.982485	1	-3.1911e-09	1.51379e-09	0.986717	-2.10801	no
brain traits	educational_attainment	Committed oligodendrocyte precursor	0.900236	1	-2.20697e-09	1.7203e-09	1.02516	-1.2829	no
brain traits	educational_attainment	Ependymal	0.995992	1	-3.82164e-09	1.44138e-09	0.961182	-2.65137	no
brain traits	educational_attainment	Fibroblast	1	1	-9.77158e-09	1.43305e-09	0.775433	-6.81872	no
brain traits	educational_attainment	Microglia	0.950504	1	-3.2934e-09	1.99629e-09	0.931467	-1.64976	no
brain traits	educational_attainment	Oligodendrocyte precursor	0.27674	0.536185	9.51807e-10	1.60628e-09	1.13465	0.592552	no
brain traits	educational_attainment	Oligodendrocyte	0.901486	1	-2.14818e-09	1.66518e-09	1.03909	-1.29006	no
brain traits	educational_attainment	Vascular	0.999756	1	-6.17845e-09	1.77185e-09	0.863234	-3.48701	no
brain traits	iq	Upper-layer intratelencephalic	0.00062086	0.00384933	8.94009e-09	2.76859e-09	1.35341	3.22912	yes
brain traits	iq	Deep-layer intratelencephalic	0.000318738	0.00247022	9.80939e-09	2.87232e-09	1.38005	3.41515	yes
brain traits	iq	Deep-layer near-projecting	0.015805	0.0408295	6.85607e-09	3.1899e-09	1.28481	2.14931	yes
brain traits	iq	Deep-layer corticothalamic and 6b	0.0100655	0.0312031	6.33425e-09	2.7257e-09	1.25651	2.3239	yes
brain traits	iq	Hippocampal CA1-3	0.000795506	0.00411011	8.75186e-09	2.77173e-09	1.31331	3.15755	yes
brain traits	iq	Hippocampal CA4	0.0131968	0.037191	6.18253e-09	2.78446e-09	1.2812	2.22037	yes
brain traits	iq	Hippocampal dentate gyrus	0.00268289	0.00980997	7.06624e-09	2.53797e-09	1.28503	2.78421	yes
brain traits	iq	Amygdala excitatory	0.000107636	0.00145696	8.99764e-09	2.43154e-09	1.31723	3.70039	yes
brain traits	iq	Thalamic excitatory	0.447654	0.660822	3.04759e-10	2.31595e-09	1.11157	0.131591	no
brain traits	iq	MGE interneuron	0.0608591	0.134759	4.35908e-09	2.81667e-09	1.25307	1.5476	no
brain traits	iq	CGE interneuron	0.00284806	0.00980997	8.29208e-09	2.99918e-09	1.34556	2.76478	yes
brain traits	iq	LAMP5-LHX6 and Chandelier	0.00249066	0.00980997	7.2589e-09	2.58486e-09	1.33044	2.80824	yes
brain traits	iq	Medium spiny neuron	0.000140996	0.00145696	9.37914e-09	2.58286e-09	1.34688	3.6313	yes
brain traits	iq	Eccentric medium spiny neuron	3.05566e-05	0.000947255	1.08101e-08	2.69681e-09	1.41703	4.00847	yes
brain traits	iq	Splatter	0.168256	0.325995	2.67887e-09	2.78734e-09	1.16265	0.961082	no
brain traits	iq	Midbrain-derived inhibitory	0.0568033	0.134759	3.66917e-09	2.31905e-09	1.23873	1.58219	no
brain traits	iq	Mammillary body	0.700263	0.986735	-1.2437e-09	2.36825e-09	1.06815	-0.525158	no
brain traits	iq	Lower rhombic lip	0.238789	0.404377	1.93442e-09	2.72375e-09	1.14932	0.710203	no
brain traits	iq	Upper rhombic lip	0.0745288	0.154026	3.96e-09	2.74453e-09	1.24048	1.44287	no
brain traits	iq	Cerebellar inhibitory	0.200825	0.36621	2.21188e-09	2.63734e-09	1.18252	0.838679	no
brain traits	iq	Miscellaneous	0.247844	0.404377	1.63287e-09	2.39673e-09	1.11778	0.681291	no
brain traits	iq	Astrocyte	0.999059	1	-8.0945e-09	2.6041e-09	0.954795	-3.10837	no
brain traits	iq	Bergmann glia	0.905679	1	-3.86462e-09	2.93975e-09	1.08568	-1.31461	no
brain traits	iq	Choroid plexus	0.999849	1	-9.596e-09	2.65498e-09	0.850619	-3.61434	no
brain traits	iq	Committed oligodendrocyte precursor	0.999469	1	-7.94254e-09	2.42618e-09	0.924462	-3.27368	no
brain traits	iq	Ependymal	0.999965	1	-9.50214e-09	2.38938e-09	0.850601	-3.97682	no
brain traits	iq	Fibroblast	1	1	-1.33643e-08	2.43343e-09	0.763464	-5.49195	no
brain traits	iq	Microglia	0.952945	1	-4.73302e-09	2.82719e-09	0.933357	-1.67411	no
brain traits	iq	Oligodendrocyte precursor	0.38111	0.590721	7.77102e-10	2.56837e-09	1.13614	0.302566	no
brain traits	iq	Oligodendrocyte	0.899142	1	-4.00511e-09	3.13713e-09	1.04714	-1.27668	no
brain traits	iq	Vascular	0.999999	1	-1.20472e-08	2.47176e-09	0.777627	-4.87393	no
brain traits	neuroticism	Upper-layer intratelencephalic	9.18943e-05	0.000712181	4.86676e-09	1.30116e-09	1.32779	3.74032	yes
brain traits	neuroticism	Deep-layer intratelencephalic	1.19167e-06	3.69419e-05	6.96604e-09	1.47653e-09	1.44759	4.71786	yes
brain traits	neuroticism	Deep-layer near-projecting	0.00556647	0.011504	3.72728e-09	1.4683e-09	1.27385	2.5385	yes
brain traits	neuroticism	Deep-layer corticothalamic and 6b	0.000143723	0.000891083	5.25939e-09	1.45032e-09	1.33803	3.62636	yes
brain traits	neuroticism	Hippocampal CA1-3	0.00107948	0.0037182	4.04393e-09	1.31834e-09	1.26943	3.06745	yes
brain traits	neuroticism	Hippocampal CA4	0.0100715	0.0195136	3.12053e-09	1.34293e-09	1.25569	2.32367	yes
brain traits	neuroticism	Hippocampal dentate gyrus	0.00168504	0.00489666	3.56565e-09	1.2162e-09	1.25573	2.9318	yes
brain traits	neuroticism	Amygdala excitatory	0.00033735	0.00130723	4.55435e-09	1.33965e-09	1.30103	3.39966	yes
brain traits	neuroticism	Thalamic excitatory	0.00261757	0.00579605	3.92825e-09	1.40687e-09	1.29253	2.7922	yes
brain traits	neuroticism	MGE interneuron	0.00173752	0.00489666	4.49124e-09	1.53691e-09	1.34728	2.92226	yes
brain traits	neuroticism	CGE interneuron	0.0020823	0.0053741	4.19818e-09	1.46512e-09	1.30229	2.86542	yes
brain traits	neuroticism	LAMP5-LHX6 and Chandelier	0.000246608	0.00109212	4.7127e-09	1.35251e-09	1.35677	3.48441	yes
brain traits	neuroticism	Medium spiny neuron	3.76424e-05	0.000388971	5.29241e-09	1.33683e-09	1.3275	3.95893	yes
brain traits	neuroticism	Eccentric medium spiny neuron	0.000229633	0.00109212	4.53733e-09	1.2951e-09	1.33604	3.50345	yes
brain traits	neuroticism	Splatter	0.20102	0.296744	1.2551e-09	1.49777e-09	1.13293	0.837984	no
brain traits	neuroticism	Midbrain-derived inhibitory	0.0722766	0.124476	2.15409e-09	1.47637e-09	1.22812	1.45904	no
brain traits	neuroticism	Mammillary body	0.00225366	0.0053741	3.47774e-09	1.22443e-09	1.26868	2.84029	yes
brain traits	neuroticism	Lower rhombic lip	0.133731	0.207283	1.52582e-09	1.37595e-09	1.14499	1.10893	no
brain traits	neuroticism	Upper rhombic lip	0.483197	0.680869	5.90648e-11	1.40193e-09	1.06817	0.0421309	no
brain traits	neuroticism	Cerebellar inhibitory	0.0718055	0.124476	2.02412e-09	1.38403e-09	1.1895	1.46248	no
brain traits	neuroticism	Miscellaneous	2.37121e-05	0.000367538	5.00909e-09	1.23135e-09	1.30879	4.06797	yes
brain traits	neuroticism	Astrocyte	0.945368	0.999956	-2.11772e-09	1.32233e-09	0.997901	-1.60151	no
brain traits	neuroticism	Bergmann glia	0.713491	0.961662	-8.21668e-10	1.45786e-09	1.08575	-0.563613	no
brain traits	neuroticism	Choroid plexus	0.759585	0.981131	-9.74149e-10	1.38183e-09	0.993397	-0.704968	no
brain traits	neuroticism	Committed oligodendrocyte precursor	0.974192	0.999956	-2.34443e-09	1.20454e-09	0.929254	-1.94633	no
brain traits	neuroticism	Ependymal	0.957263	0.999956	-2.25994e-09	1.31409e-09	0.926445	-1.71977	no
brain traits	neuroticism	Fibroblast	0.999956	0.999956	-5.02004e-09	1.28055e-09	0.782511	-3.92022	no
brain traits	neuroticism	Microglia	0.991364	0.999956	-2.96601e-09	1.24577e-09	0.797751	-2.38086	no
brain traits	neuroticism	Oligodendrocyte precursor	0.113149	0.184611	1.68365e-09	1.39151e-09	1.17866	1.20995	no
brain traits	neuroticism	Oligodendrocyte	0.993075	0.999956	-3.18805e-09	1.29535e-09	0.905892	-2.46115	no
brain traits	neuroticism	Vascular	0.999448	0.999956	-4.44727e-09	1.36302e-09	0.763884	-3.26281	no
brain traits	insomnia	Upper-layer intratelencephalic	0.00702873	0.065137	1.99396e-09	8.11943e-10	1.34925	2.45579	no
brain traits	insomnia	Deep-layer intratelencephalic	0.00840478	0.065137	2.0296e-09	8.48905e-10	1.3547	2.39085	no
brain traits	insomnia	Deep-layer near-projecting	0.0278142	0.123177	1.60658e-09	8.39412e-10	1.29884	1.91394	no
brain traits	insomnia	Deep-layer corticothalamic and 6b	0.144312	0.488799	8.60295e-10	8.10724e-10	1.18862	1.06114	no
brain traits	insomnia	Hippocampal CA1-3	0.165972	0.488799	7.25673e-10	7.47958e-10	1.16081	0.970206	no
brain traits	insomnia	Hippocampal CA4	0.189886	0.488799	6.70404e-10	7.63281e-10	1.19406	0.878318	no
brain traits	insomnia	Hippocampal dentate gyrus	0.431653	0.704275	1.20896e-10	7.02194e-10	1.09968	0.172168	no
brain traits	insomnia	Amygdala excitatory	0.00182373	0.0422976	2.14985e-09	7.39506e-10	1.33038	2.90714	yes
brain traits	insomnia	Thalamic excitatory	0.18597	0.488799	7.74231e-10	8.67152e-10	1.19174	0.892844	no
brain traits	insomnia	MGE interneuron	0.0124628	0.0772695	1.77707e-09	7.9243e-10	1.35363	2.24255	no
brain traits	insomnia	CGE interneuron	0.00272888	0.0422976	2.4507e-09	8.8196e-10	1.42542	2.7787	yes
brain traits	insomnia	LAMP5-LHX6 and Chandelier	0.0219568	0.113443	1.65025e-09	8.19016e-10	1.33486	2.01492	no
brain traits	insomnia	Medium spiny neuron	0.384083	0.661475	2.2541e-10	7.64683e-10	1.10778	0.294776	no
brain traits	insomnia	Eccentric medium spiny neuron	0.252283	0.488799	5.6465e-10	8.46144e-10	1.18339	0.667322	no
brain traits	insomnia	Splatter	0.329172	0.600255	3.64307e-10	8.2385e-10	1.15373	0.4422	no
brain traits	insomnia	Midbrain-derived inhibitory	0.120523	0.467027	9.73087e-10	8.30013e-10	1.25001	1.17238	no
brain traits	insomnia	Mammillary body	0.837526	0.98765	-7.3825e-10	7.49993e-10	1.00982	-0.984343	no
brain traits	insomnia	Lower rhombic lip	0.230775	0.488799	6.33414e-10	8.60269e-10	1.18281	0.736298	no
brain traits	insomnia	Upper rhombic lip	0.222556	0.488799	6.87818e-10	9.0077e-10	1.22492	0.76359	no
brain traits	insomnia	Cerebellar inhibitory	0.239207	0.488799	6.1988e-10	8.7448e-10	1.20811	0.708856	no
brain traits	insomnia	Miscellaneous	0.534789	0.828923	-6.56163e-11	7.51502e-10	1.06686	-0.0873136	no
brain traits	insomnia	Astrocyte	0.957583	0.98765	-1.59781e-09	9.27179e-10	0.97862	-1.7233	no
brain traits	insomnia	Bergmann glia	0.630762	0.912145	-2.80895e-10	8.41325e-10	1.14989	-0.333872	no
brain traits	insomnia	Choroid plexus	0.931289	0.98765	-1.40571e-09	9.46309e-10	0.936786	-1.48546	no
brain traits	insomnia	Committed oligodendrocyte precursor	0.683284	0.920948	-3.96179e-10	8.30734e-10	1.09732	-0.476903	no
brain traits	insomnia	Ependymal	0.647329	0.912145	-3.0925e-10	8.17864e-10	1.07586	-0.378119	no
brain traits	insomnia	Fibroblast	0.98765	0.98765	-1.82707e-09	8.13455e-10	0.907567	-2.24606	no
brain traits	insomnia	Microglia	0.827202	0.98765	-8.74658e-10	9.27365e-10	0.965202	-0.943165	no
brain traits	insomnia	Oligodendrocyte precursor	0.807659	0.98765	-6.8019e-10	7.82455e-10	1.02224	-0.869302	no
brain traits	insomnia	Oligodendrocyte	0.97694	0.98765	-1.67188e-09	8.38336e-10	0.940303	-1.99429	no
brain traits	insomnia	Vascular	0.981125	0.98765	-1.99774e-09	9.61581e-10	0.874941	-2.07756	no
brain traits	suicide_attempt	Upper-layer intratelencephalic	0.291431	0.645312	2.06081e-10	3.75233e-10	1.17652	0.549208	no
brain traits	suicide_attempt	Deep-layer intratelencephalic	0.174302	0.491214	3.67847e-10	3.92453e-10	1.26539	0.937302	no
brain traits	suicide_attempt	Deep-layer near-projecting	0.00437456	0.135611	1.11759e-09	4.26284e-10	1.50262	2.6217	no
brain traits	suicide_attempt	Deep-layer corticothalamic and 6b	0.655317	0.938599	-1.50704e-10	3.77027e-10	1.06923	-0.399716	no
brain traits	suicide_attempt	Hippocampal CA1-3	0.0780651	0.403336	5.27032e-10	3.71619e-10	1.27797	1.41821	no
brain traits	suicide_attempt	Hippocampal CA4	0.276439	0.645312	2.3618e-10	3.97975e-10	1.21062	0.593455	no
brain traits	suicide_attempt	Hippocampal dentate gyrus	0.405331	0.739133	9.11232e-11	3.80359e-10	1.13803	0.239572	no
brain traits	suicide_attempt	Amygdala excitatory	0.0227107	0.206592	7.3866e-10	3.69195e-10	1.36369	2.00073	no
brain traits	suicide_attempt	Thalamic excitatory	0.377727	0.731847	1.09508e-10	3.516e-10	1.16145	0.311455	no
brain traits	suicide_attempt	MGE interneuron	0.568891	0.920676	-5.9142e-11	3.40776e-10	1.14538	-0.173551	no
brain traits	suicide_attempt	CGE interneuron	0.263777	0.645312	2.47749e-10	3.92167e-10	1.21724	0.631743	no
brain traits	suicide_attempt	LAMP5-LHX6 and Chandelier	0.0221405	0.206592	7.14849e-10	3.55395e-10	1.39515	2.01142	no
brain traits	suicide_attempt	Medium spiny neuron	0.148475	0.460271	3.97712e-10	3.81316e-10	1.21305	1.043	no
brain traits	suicide_attempt	Eccentric medium spiny neuron	0.0630728	0.391051	5.48093e-10	3.58352e-10	1.31466	1.52948	no
brain traits	suicide_attempt	Splatter	0.144226	0.460271	4.50064e-10	4.2398e-10	1.24158	1.06152	no
brain traits	suicide_attempt	Midbrain-derived inhibitory	0.107238	0.415548	4.77459e-10	3.84629e-10	1.32046	1.24135	no
brain traits	suicide_attempt	Mammillary body	0.961118	0.985958	-5.91857e-10	3.35556e-10	0.940242	-1.76381	no
brain traits	suicide_attempt	Lower rhombic lip	0.888895	0.985958	-4.56482e-10	3.73959e-10	0.938817	-1.22067	no
brain traits	suicide_attempt	Upper rhombic lip	0.911771	0.985958	-5.83417e-10	4.31604e-10	0.909677	-1.35174	no
brain traits	suicide_attempt	Cerebellar inhibitory	0.0266571	0.206592	8.05359e-10	4.16773e-10	1.40687	1.93237	no
brain traits	suicide_attempt	Miscellaneous	0.666103	0.938599	-1.58618e-10	3.69586e-10	1.04954	-0.429177	no
brain traits	suicide_attempt	Astrocyte	0.494024	0.85082	5.8016e-12	3.87309e-10	1.12513	0.0149792	no
brain traits	suicide_attempt	Bergmann glia	0.375514	0.731847	1.09774e-10	3.4598e-10	1.19712	0.317285	no
brain traits	suicide_attempt	Choroid plexus	0.593985	0.920676	-8.23179e-11	3.46154e-10	1.0536	-0.237807	no
brain traits	suicide_attempt	Committed oligodendrocyte precursor	0.896715	0.985958	-4.78389e-10	3.78757e-10	0.915952	-1.26305	no
brain traits	suicide_attempt	Ependymal	0.725078	0.94628	-2.39413e-10	4.0036e-10	1.02362	-0.597993	no
brain traits	suicide_attempt	Fibroblast	0.975697	0.985958	-7.61451e-10	3.86125e-10	0.804687	-1.97203	no
brain traits	suicide_attempt	Microglia	0.959222	0.985958	-7.37086e-10	4.23191e-10	0.761382	-1.74173	no
brain traits	suicide_attempt	Oligodendrocyte precursor	0.0977092	0.415548	5.24193e-10	4.04872e-10	1.3044	1.29472	no
brain traits	suicide_attempt	Oligodendrocyte	0.732604	0.94628	-2.64017e-10	4.2535e-10	0.993319	-0.620706	no
brain traits	suicide_attempt	Vascular	0.985958	0.985958	-9.11034e-10	4.1484e-10	0.711481	-2.19611	no
brain traits	suicide_death	Upper-layer intratelencephalic	0.65166	0.976633	-5.56292e-09	1.4271e-08	0.958712	-0.389806	no
brain traits	suicide_death	Deep-layer intratelencephalic	0.89962	0.976633	-1.76828e-08	1.38213e-08	0.62751	-1.27939	no
brain traits	suicide_death	Deep-layer near-projecting	0.473757	0.976633	1.00765e-09	1.5307e-08	1.11135	0.0658295	no
brain traits	suicide_death	Deep-layer corticothalamic and 6b	0.337661	0.976633	5.93056e-09	1.41589e-08	1.23094	0.418856	no
brain traits	suicide_death	Hippocampal CA1-3	0.376513	0.976633	4.35657e-09	1.38457e-08	1.17785	0.314652	no
brain traits	suicide_death	Hippocampal CA4	0.0221643	0.687093	2.80416e-08	1.39443e-08	1.90746	2.01097	no
brain traits	suicide_death	Hippocampal dentate gyrus	0.446563	0.976633	1.70578e-09	1.26967e-08	1.12808	0.134349	no
brain traits	suicide_death	Amygdala excitatory	0.85702	0.976633	-1.31658e-08	1.23387e-08	0.729306	-1.06703	no
brain traits	suicide_death	Thalamic excitatory	0.845502	0.976633	-1.44536e-08	1.42074e-08	0.639855	-1.01733	no
brain traits	suicide_death	MGE interneuron	0.557507	0.976633	-1.84696e-09	1.27683e-08	1.06462	-0.144651	no
brain traits	suicide_death	CGE interneuron	0.152385	0.976633	1.75754e-08	1.71257e-08	1.62032	1.02626	no
brain traits	suicide_death	LAMP5-LHX6 and Chandelier	0.184263	0.976633	1.22923e-08	1.36697e-08	1.44829	0.899238	no
brain traits	suicide_death	Medium spiny neuron	0.347495	0.976633	6.00327e-09	1.53108e-08	1.23495	0.392093	no
brain traits	suicide_death	Eccentric medium spiny neuron	0.326846	0.976633	6.53424e-09	1.45646e-08	1.26085	0.448638	no
brain traits	suicide_death	Splatter	0.664756	0.976633	-6.9855e-09	1.6418e-08	0.973973	-0.425478	no
brain traits	suicide_death	Midbrain-derived inhibitory	0.679736	0.976633	-6.37503e-09	1.36522e-08	0.912268	-0.466959	no
brain traits	suicide_death	Mammillary body	0.795851	0.976633	-1.0991e-08	1.32919e-08	0.770889	-0.826891	no
brain traits	suicide_death	Lower rhombic lip	0.0560085	0.868131	2.16952e-08	1.36517e-08	1.71	1.58919	no
brain traits	suicide_death	Upper rhombic lip	0.402397	0.976633	4.22029e-09	1.7076e-08	1.23497	0.247147	no
brain traits	suicide_death	Cerebellar inhibitory	0.580475	0.976633	-3.0072e-09	1.48058e-08	1.05288	-0.203109	no
brain traits	suicide_death	Miscellaneous	0.687286	0.976633	-6.64787e-09	1.36179e-08	0.896919	-0.488173	no
brain traits	suicide_death	Astrocyte	0.344866	0.976633	5.65735e-09	1.4171e-08	1.38265	0.39922	no
brain traits	suicide_death	Bergmann glia	0.0935948	0.967146	1.90032e-08	1.4408e-08	1.79212	1.31894	no
brain traits	suicide_death	Choroid plexus	0.977426	0.986593	-2.8067e-08	1.40106e-08	0.337262	-2.00326	no
brain traits	suicide_death	Committed oligodendrocyte precursor	0.986593	0.986593	-3.65838e-08	1.65223e-08	0.121412	-2.21422	no
brain traits	suicide_death	Ependymal	0.871533	0.976633	-1.80369e-08	1.59102e-08	0.64107	-1.13367	no
brain traits	suicide_death	Fibroblast	0.859155	0.976633	-1.81836e-08	1.68909e-08	0.567782	-1.07653	no
brain traits	suicide_death	Microglia	0.827286	0.976633	-1.7748e-08	1.88109e-08	0.462211	-0.943494	no
brain traits	suicide_death	Oligodendrocyte precursor	0.819881	0.976633	-1.2548e-08	1.3715e-08	0.751095	-0.914913	no
brain traits	suicide_death	Oligodendrocyte	0.913624	0.976633	-2.18349e-08	1.60149e-08	0.534488	-1.36341	no
brain traits	suicide_death	Vascular	0.534233	0.976633	-1.3967e-09	1.6257e-08	0.99873	-0.085914	no
brain traits	alcohol_drinks_per_week	Upper-layer intratelencephalic	2.62353e-05	0.000813295	2.82784e-09	6.99209e-10	1.43161	4.04434	yes
brain traits	alcohol_drinks_per_week	Deep-layer intratelencephalic	0.0286129	0.0806364	1.47007e-09	7.7308e-10	1.29541	1.90158	no
brain traits	alcohol_drinks_per_week	Deep-layer near-projecting	0.00547925	0.026293	1.9159e-09	7.53099e-10	1.33075	2.54402	yes
brain traits	alcohol_drinks_per_week	Deep-layer corticothalamic and 6b	0.546647	0.806955	-9.32781e-11	7.95929e-10	1.10988	-0.117194	no
brain traits	alcohol_drinks_per_week	Hippocampal CA1-3	0.00647178	0.026293	1.85396e-09	7.45964e-10	1.28697	2.48532	yes
brain traits	alcohol_drinks_per_week	Hippocampal CA4	0.0114145	0.035385	1.69901e-09	7.46398e-10	1.30756	2.27628	yes
brain traits	alcohol_drinks_per_week	Hippocampal dentate gyrus	0.0020612	0.021299	2.18804e-09	7.62745e-10	1.33215	2.86864	yes
brain traits	alcohol_drinks_per_week	Amygdala excitatory	0.000454341	0.00704229	2.58109e-09	7.78052e-10	1.35401	3.31737	yes
brain traits	alcohol_drinks_per_week	Thalamic excitatory	0.534973	0.806955	-7.17758e-11	8.17709e-10	1.12489	-0.0877767	no
brain traits	alcohol_drinks_per_week	MGE interneuron	0.0601849	0.124382	1.20592e-09	7.76397e-10	1.2913	1.55322	no
brain traits	alcohol_drinks_per_week	CGE interneuron	0.0471587	0.104423	1.18255e-09	7.06823e-10	1.29608	1.67305	no
brain traits	alcohol_drinks_per_week	LAMP5-LHX6 and Chandelier	0.00763344	0.026293	2.00279e-09	8.25556e-10	1.36364	2.42599	yes
brain traits	alcohol_drinks_per_week	Medium spiny neuron	0.00441568	0.026293	2.23929e-09	8.55177e-10	1.34235	2.61851	yes
brain traits	alcohol_drinks_per_week	Eccentric medium spiny neuron	0.00699603	0.026293	1.91968e-09	7.81164e-10	1.33392	2.45747	yes
brain traits	alcohol_drinks_per_week	Splatter	0.0457341	0.104423	1.59956e-09	9.4777e-10	1.33275	1.6877	no
brain traits	alcohol_drinks_per_week	Midbrain-derived inhibitory	0.1081	0.197123	9.18148e-10	7.4242e-10	1.24251	1.2367	no
brain traits	alcohol_drinks_per_week	Mammillary body	0.192657	0.331797	7.05185e-10	8.12287e-10	1.19574	0.868149	no
brain traits	alcohol_drinks_per_week	Lower rhombic lip	0.338286	0.55194	3.55471e-10	8.52149e-10	1.20004	0.417146	no
brain traits	alcohol_drinks_per_week	Upper rhombic lip	0.00461002	0.026293	2.29529e-09	8.81522e-10	1.44729	2.60379	yes
brain traits	alcohol_drinks_per_week	Cerebellar inhibitory	0.0450234	0.104423	1.35135e-09	7.97186e-10	1.32458	1.69515	no
brain traits	alcohol_drinks_per_week	Miscellaneous	0.0866313	0.167848	9.214e-10	6.76607e-10	1.20263	1.3618	no
brain traits	alcohol_drinks_per_week	Astrocyte	0.852415	0.956306	-8.87338e-10	8.4763e-10	1.14558	-1.04685	no
brain traits	alcohol_drinks_per_week	Bergmann glia	0.695811	0.898755	-4.27652e-10	8.34623e-10	1.19347	-0.512389	no
brain traits	alcohol_drinks_per_week	Choroid plexus	0.86376	0.956306	-9.20703e-10	8.39009e-10	1.06967	-1.09737	no
brain traits	alcohol_drinks_per_week	Committed oligodendrocyte precursor	0.940107	0.98905	-1.35107e-09	8.68483e-10	1.07096	-1.55567	no
brain traits	alcohol_drinks_per_week	Ependymal	0.591278	0.833165	-2.42458e-10	1.05035e-09	1.16814	-0.230834	no
brain traits	alcohol_drinks_per_week	Fibroblast	0.77693	0.956306	-9.74378e-10	1.27893e-09	1.09939	-0.761866	no
brain traits	alcohol_drinks_per_week	Microglia	0.987959	0.98905	-1.89216e-09	8.38795e-10	0.964858	-2.2558	no
brain traits	alcohol_drinks_per_week	Oligodendrocyte precursor	0.98905	0.98905	-1.64893e-09	7.19402e-10	0.958518	-2.29209	no
brain traits	alcohol_drinks_per_week	Oligodendrocyte	0.823799	0.956306	-6.77414e-10	7.2845e-10	1.11822	-0.929939	no
brain traits	alcohol_drinks_per_week	Vascular	0.644881	0.869188	-5.19157e-10	1.39732e-09	1.13072	-0.371537	no
brain traits	smoking_cigarettes_per_day	Upper-layer intratelencephalic	0.192349	0.458679	1.61735e-09	1.86058e-09	1.33168	0.869271	no
brain traits	smoking_cigarettes_per_day	Deep-layer intratelencephalic	0.050975	0.263371	3.60665e-09	2.20527e-09	1.45523	1.63547	no
brain traits	smoking_cigarettes_per_day	Deep-layer near-projecting	0.246688	0.522546	1.15241e-09	1.68248e-09	1.28307	0.684948	no
brain traits	smoking_cigarettes_per_day	Deep-layer corticothalamic and 6b	0.0276586	0.214354	3.09126e-09	1.61308e-09	1.38437	1.91638	no
brain traits	smoking_cigarettes_per_day	Hippocampal CA1-3	0.0042373	0.103303	3.7062e-09	1.40784e-09	1.40077	2.63255	no
brain traits	smoking_cigarettes_per_day	Hippocampal CA4	0.0490516	0.263371	2.32582e-09	1.40608e-09	1.35381	1.65412	no
brain traits	smoking_cigarettes_per_day	Hippocampal dentate gyrus	0.0183982	0.190114	4.3578e-09	2.08705e-09	1.45943	2.08802	no
brain traits	smoking_cigarettes_per_day	Amygdala excitatory	0.00666471	0.103303	5.55317e-09	2.24385e-09	1.53069	2.47484	no
brain traits	smoking_cigarettes_per_day	Thalamic excitatory	0.320836	0.552551	8.01585e-10	1.7225e-09	1.2265	0.465362	no
brain traits	smoking_cigarettes_per_day	MGE interneuron	0.607749	0.753609	-4.49203e-10	1.64268e-09	1.18814	-0.273458	no
brain traits	smoking_cigarettes_per_day	CGE interneuron	0.269701	0.522546	1.06101e-09	1.72883e-09	1.32487	0.613717	no
brain traits	smoking_cigarettes_per_day	LAMP5-LHX6 and Chandelier	0.487455	0.668734	6.19016e-11	1.96821e-09	1.22815	0.0314507	no
brain traits	smoking_cigarettes_per_day	Medium spiny neuron	0.864944	0.924596	-1.83199e-09	1.66121e-09	1.0326	-1.10281	no
brain traits	smoking_cigarettes_per_day	Eccentric medium spiny neuron	0.487413	0.668734	4.26694e-11	1.35213e-09	1.19488	0.0315573	no
brain traits	smoking_cigarettes_per_day	Splatter	0.0652435	0.280627	4.7353e-09	3.13143e-09	1.5718	1.51218	no
brain traits	smoking_cigarettes_per_day	Midbrain-derived inhibitory	0.31384	0.552551	9.40576e-10	1.93935e-09	1.25214	0.484996	no
brain traits	smoking_cigarettes_per_day	Mammillary body	0.125907	0.390312	1.59062e-09	1.38803e-09	1.27027	1.14595	no
brain traits	smoking_cigarettes_per_day	Lower rhombic lip	0.697087	0.803643	-8.53459e-10	1.65386e-09	1.16705	-0.51604	no
brain traits	smoking_cigarettes_per_day	Upper rhombic lip	0.0909557	0.313292	4.58002e-09	3.431e-09	1.62882	1.33489	no
brain traits	smoking_cigarettes_per_day	Cerebellar inhibitory	0.07242	0.280627	3.05038e-09	2.09216e-09	1.47794	1.458	no
brain traits	smoking_cigarettes_per_day	Miscellaneous	0.163661	0.42279	2.29709e-09	2.34511e-09	1.32729	0.979524	no
brain traits	smoking_cigarettes_per_day	Astrocyte	0.433771	0.668734	4.03582e-10	2.41981e-09	1.32084	0.166783	no
brain traits	smoking_cigarettes_per_day	Bergmann glia	0.252961	0.522546	1.72953e-09	2.60002e-09	1.40065	0.6652	no
brain traits	smoking_cigarettes_per_day	Choroid plexus	0.465952	0.668734	1.73836e-10	2.03436e-09	1.20545	0.08545	no
brain traits	smoking_cigarettes_per_day	Committed oligodendrocyte precursor	0.496157	0.668734	1.76575e-11	1.83316e-09	1.27786	0.00963229	no
brain traits	smoking_cigarettes_per_day	Ependymal	0.961784	0.993844	-3.54237e-09	1.99933e-09	1.02663	-1.77178	no
brain traits	smoking_cigarettes_per_day	Fibroblast	0.699948	0.803643	-1.43912e-09	2.7451e-09	1.14089	-0.52425	no
brain traits	smoking_cigarettes_per_day	Microglia	0.770756	0.853337	-1.4025e-09	1.89186e-09	1.09225	-0.741338	no
brain traits	smoking_cigarettes_per_day	Oligodendrocyte precursor	0.162428	0.42279	2.30156e-09	2.33773e-09	1.29442	0.984527	no
brain traits	smoking_cigarettes_per_day	Oligodendrocyte	0.557462	0.720055	-2.58429e-10	1.78797e-09	1.20739	-0.144538	no
brain traits	smoking_cigarettes_per_day	Vascular	0.999867	0.999867	-7.14101e-09	1.95792e-09	0.761011	-3.64725	no
brain traits	smoking_initiation	Upper-layer intratelencephalic	0.0421582	0.112705	1.95187e-09	1.13075e-09	1.17803	1.72617	no
brain traits	smoking_initiation	Deep-layer intratelencephalic	0.0436276	0.112705	1.71836e-09	1.00486e-09	1.18207	1.71006	no
brain traits	smoking_initiation	Deep-layer near-projecting	0.0626795	0.149467	1.5277e-09	9.96765e-10	1.16317	1.53266	no
brain traits	smoking_initiation	Deep-layer corticothalamic and 6b	0.0795165	0.167173	1.43449e-09	1.01858e-09	1.14315	1.40833	no
brain traits	smoking_initiation	Hippocampal CA1-3	0.0243396	0.112705	2.00125e-09	1.01514e-09	1.16427	1.97139	no
brain traits	smoking_initiation	Hippocampal CA4	0.00169446	0.0199196	2.75106e-09	9.38908e-10	1.2414	2.93006	yes
brain traits	smoking_initiation	Hippocampal dentate gyrus	0.00650393	0.0504055	2.39004e-09	9.62347e-10	1.20064	2.48355	no
brain traits	smoking_initiation	Amygdala excitatory	0.00175044	0.0199196	2.70963e-09	9.27972e-10	1.21505	2.91995	yes
brain traits	smoking_initiation	Thalamic excitatory	0.111594	0.19219	1.20729e-09	9.91127e-10	1.14961	1.21809	no
brain traits	smoking_initiation	MGE interneuron	0.0808902	0.167173	1.52864e-09	1.09258e-09	1.19915	1.39911	no
brain traits	smoking_initiation	CGE interneuron	0.0019277	0.0199196	3.1457e-09	1.08857e-09	1.26929	2.88976	yes
brain traits	smoking_initiation	LAMP5-LHX6 and Chandelier	0.0212027	0.112705	2.00173e-09	9.86306e-10	1.22689	2.02952	no
brain traits	smoking_initiation	Medium spiny neuron	0.22534	0.364914	7.35552e-10	9.75167e-10	1.07646	0.754283	no
brain traits	smoking_initiation	Eccentric medium spiny neuron	0.038614	0.112705	1.67734e-09	9.49256e-10	1.18876	1.767	no
brain traits	smoking_initiation	Splatter	0.0328599	0.112705	2.13121e-09	1.15806e-09	1.19287	1.84033	no
brain traits	smoking_initiation	Midbrain-derived inhibitory	0.412083	0.608313	2.03826e-10	9.17349e-10	1.11043	0.22219	no
brain traits	smoking_initiation	Mammillary body	0.108795	0.19219	1.4095e-09	1.14318e-09	1.1655	1.23296	no
brain traits	smoking_initiation	Lower rhombic lip	0.801818	0.999999	-8.46442e-10	9.98008e-10	0.998841	-0.848132	no
brain traits	smoking_initiation	Upper rhombic lip	0.235428	0.364914	7.39897e-10	1.02609e-09	1.10566	0.721086	no
brain traits	smoking_initiation	Cerebellar inhibitory	0.0311817	0.112705	1.90081e-09	1.01991e-09	1.18799	1.8637	no
brain traits	smoking_initiation	Miscellaneous	0.0302881	0.112705	1.58228e-09	8.43176e-10	1.13801	1.87658	no
brain traits	smoking_initiation	Astrocyte	0.994737	0.999999	-2.47862e-09	9.68954e-10	0.939732	-2.55804	no
brain traits	smoking_initiation	Bergmann glia	0.535155	0.754082	-1.02485e-10	1.1615e-09	1.11116	-0.088235	no
brain traits	smoking_initiation	Choroid plexus	0.935925	0.999999	-1.47761e-09	9.71195e-10	0.937609	-1.52144	no
brain traits	smoking_initiation	Committed oligodendrocyte precursor	0.819203	0.999999	-9.12119e-10	9.99766e-10	0.971275	-0.912333	no
brain traits	smoking_initiation	Ependymal	0.956512	0.999999	-1.7856e-09	1.04325e-09	0.929428	-1.71157	no
brain traits	smoking_initiation	Fibroblast	0.999999	0.999999	-4.4791e-09	9.40104e-10	0.766422	-4.76447	no
brain traits	smoking_initiation	Microglia	0.991174	0.999999	-2.40485e-09	1.0135e-09	0.806603	-2.37282	no
brain traits	smoking_initiation	Oligodendrocyte precursor	0.0933361	0.180839	1.44851e-09	1.09695e-09	1.16093	1.32049	no
brain traits	smoking_initiation	Oligodendrocyte	0.936079	0.999999	-1.54569e-09	1.01512e-09	0.944125	-1.52266	no
brain traits	smoking_initiation	Vascular	0.999943	0.999999	-3.71222e-09	9.62085e-10	0.759641	-3.85851	no
neurological	alzheimers_disease	Upper-layer intratelencephalic	0.36529	0.67349	1.46555e-10	4.25593e-10	1.96279	0.344354	no
neurological	alzheimers_disease	Deep-layer intratelencephalic	0.805974	0.889591	-8.92622e-10	1.03414e-09	1.28824	-0.863156	no
neurological	alzheimers_disease	Deep-layer near-projecting	0.126882	0.536324	1.70188e-09	1.49123e-09	2.66759	1.14126	no
neurological	alzheimers_disease	Deep-layer corticothalamic and 6b	0.220659	0.536324	2.81451e-10	3.65536e-10	1.77258	0.769969	no
neurological	alzheimers_disease	Hippocampal CA1-3	0.149045	0.536324	5.27352e-10	5.06807e-10	1.8502	1.04054	no
neurological	alzheimers_disease	Hippocampal CA4	0.583932	0.889591	-8.52102e-11	4.02007e-10	1.59381	-0.211962	no
neurological	alzheimers_disease	Hippocampal dentate gyrus	0.614675	0.889591	-1.18817e-10	4.0757e-10	1.54411	-0.291525	no
neurological	alzheimers_disease	Amygdala excitatory	0.129755	0.536324	6.20442e-10	5.50257e-10	1.87211	1.12755	no
neurological	alzheimers_disease	Thalamic excitatory	0.655392	0.889591	-2.29695e-10	5.74353e-10	1.431	-0.39992	no
neurological	alzheimers_disease	MGE interneuron	0.189015	0.536324	8.55342e-10	9.70289e-10	2.18196	0.881533	no
neurological	alzheimers_disease	CGE interneuron	0.159195	0.536324	2.05924e-09	2.06384e-09	3.04767	0.997773	no
neurological	alzheimers_disease	LAMP5-LHX6 and Chandelier	0.155374	0.536324	2.16312e-09	2.13398e-09	2.80395	1.01365	no
neurological	alzheimers_disease	Medium spiny neuron	0.81216	0.889591	-8.35244e-10	9.42837e-10	1.32273	-0.885884	no
neurological	alzheimers_disease	Eccentric medium spiny neuron	0.889591	0.889591	-5.46703e-10	4.46522e-10	1.33798	-1.22436	no
neurological	alzheimers_disease	Splatter	0.705124	0.889591	-6.41614e-10	1.18995e-09	1.66941	-0.539194	no
neurological	alzheimers_disease	Midbrain-derived inhibitory	0.242211	0.536324	1.23097e-09	1.76052e-09	2.21996	0.699209	no
neurological	alzheimers_disease	Mammillary body	0.388317	0.67349	1.78146e-10	6.2792e-10	1.55411	0.283707	no
neurological	alzheimers_disease	Lower rhombic lip	0.391059	0.67349	1.69339e-10	6.12302e-10	2.10769	0.276561	no
neurological	alzheimers_disease	Upper rhombic lip	0.798493	0.889591	-1.03445e-09	1.237e-09	1.91903	-0.836251	no
neurological	alzheimers_disease	Cerebellar inhibitory	0.118951	0.536324	2.78533e-09	2.35995e-09	3.60034	1.18025	no
neurological	alzheimers_disease	Miscellaneous	0.500432	0.816495	-4.83496e-13	4.46195e-10	1.73091	-0.0010836	no
neurological	alzheimers_disease	Astrocyte	0.222781	0.536324	1.18146e-09	1.54878e-09	2.92851	0.762834	no
neurological	alzheimers_disease	Bergmann glia	0.123518	0.536324	2.72199e-09	2.35145e-09	3.58033	1.15758	no
neurological	alzheimers_disease	Choroid plexus	0.807408	0.889591	-7.89923e-10	9.09647e-10	1.67425	-0.868383	no
neurological	alzheimers_disease	Committed oligodendrocyte precursor	0.687535	0.889591	-3.7857e-10	7.74369e-10	2.30316	-0.488875	no
neurological	alzheimers_disease	Ependymal	0.847843	0.889591	-7.05902e-10	6.87193e-10	1.97159	-1.02723	no
neurological	alzheimers_disease	Fibroblast	0.239292	0.536324	1.61781e-09	2.28316e-09	3.3954	0.708581	no
neurological	alzheimers_disease	Microglia	0.0178052	0.536324	3.91569e-09	1.86342e-09	4.97022	2.10135	no
neurological	alzheimers_disease	Oligodendrocyte precursor	0.879218	0.889591	-9.47274e-10	8.08885e-10	0.987297	-1.17109	no
neurological	alzheimers_disease	Oligodendrocyte	0.318295	0.65781	3.1547e-10	6.67701e-10	2.35392	0.472472	no
neurological	alzheimers_disease	Vascular	0.150435	0.536324	3.59539e-09	3.47525e-09	4.7457	1.03457	no
neurological	parkinson2019	Upper-layer intratelencephalic	0.0434268	0.263194	1.42728e-09	8.33579e-10	1.69562	1.71223	no
neurological	parkinson2019	Deep-layer intratelencephalic	0.0102877	0.263194	2.90773e-09	1.25567e-09	2.0899	2.31568	no
neurological	parkinson2019	Deep-layer near-projecting	0.113163	0.415523	1.40009e-09	1.15721e-09	1.67902	1.20988	no
neurological	parkinson2019	Deep-layer corticothalamic and 6b	0.163199	0.459925	1.04617e-09	1.066e-09	1.5138	0.981394	no
neurological	parkinson2019	Hippocampal CA1-3	0.188548	0.462095	5.49617e-10	6.22259e-10	1.37573	0.883261	no
neurological	parkinson2019	Hippocampal CA4	0.0398756	0.263194	2.27973e-09	1.30112e-09	1.92481	1.75213	no
neurological	parkinson2019	Hippocampal dentate gyrus	0.63032	0.732898	-2.03594e-10	6.11942e-10	1.18159	-0.332701	no
neurological	parkinson2019	Amygdala excitatory	0.0509408	0.263194	1.138e-09	6.95681e-10	1.50847	1.6358	no
neurological	parkinson2019	Thalamic excitatory	0.0463487	0.263194	1.31022e-09	7.79273e-10	1.62225	1.68134	no
neurological	parkinson2019	MGE interneuron	0.627356	0.732898	-2.17727e-10	6.70217e-10	1.21525	-0.32486	no
neurological	parkinson2019	CGE interneuron	0.847828	0.852908	-7.27828e-10	7.08582e-10	1.0772	-1.02716	no
neurological	parkinson2019	LAMP5-LHX6 and Chandelier	0.153009	0.459925	6.33923e-10	6.19299e-10	1.43754	1.02361	no
neurological	parkinson2019	Medium spiny neuron	0.655082	0.732898	-2.81925e-10	7.06441e-10	1.20457	-0.399078	no
neurological	parkinson2019	Eccentric medium spiny neuron	0.852908	0.852908	-7.29419e-10	6.95354e-10	1.03313	-1.04899	no
neurological	parkinson2019	Splatter	0.316794	0.613789	3.58727e-10	7.5255e-10	1.40286	0.476682	no
neurological	parkinson2019	Midbrain-derived inhibitory	0.396259	0.676867	1.96401e-10	7.46651e-10	1.30263	0.263042	no
neurological	parkinson2019	Mammillary body	0.107434	0.415523	1.59566e-09	1.28652e-09	1.67856	1.24029	no
neurological	parkinson2019	Lower rhombic lip	0.249376	0.552189	7.9204e-10	1.17087e-09	1.54645	0.676456	no
neurological	parkinson2019	Upper rhombic lip	0.120636	0.415523	1.84746e-09	1.57658e-09	1.99013	1.17181	no
neurological	parkinson2019	Cerebellar inhibitory	0.536368	0.72293	-7.32468e-11	8.02381e-10	1.33655	-0.0912868	no
neurological	parkinson2019	Miscellaneous	0.641403	0.732898	-2.31864e-10	6.40135e-10	1.14983	-0.362211	no
neurological	parkinson2019	Astrocyte	0.719211	0.768812	-3.93556e-10	6.77962e-10	1.32933	-0.580499	no
neurological	parkinson2019	Bergmann glia	0.483979	0.708955	2.65468e-11	6.60862e-10	1.44925	0.04017	no
neurological	parkinson2019	Choroid plexus	0.661972	0.732898	-3.0373e-10	7.26887e-10	1.31131	-0.417851	no
neurological	parkinson2019	Committed oligodendrocyte precursor	0.299411	0.613789	3.98204e-10	7.56907e-10	1.59256	0.526094	no
neurological	parkinson2019	Ependymal	0.503129	0.708955	-8.86435e-12	1.1301e-09	1.41328	-0.00784388	no
neurological	parkinson2019	Fibroblast	0.457884	0.708955	8.77859e-11	8.29993e-10	1.4721	0.105767	no
neurological	parkinson2019	Microglia	0.193782	0.462095	1.31842e-09	1.52587e-09	1.96052	0.864044	no
neurological	parkinson2019	Oligodendrocyte precursor	0.020025	0.263194	1.55247e-09	7.5611e-10	1.67785	2.05323	no
neurological	parkinson2019	Oligodendrocyte	0.414854	0.676867	1.60063e-10	7.44214e-10	1.48214	0.215077	no
neurological	parkinson2019	Vascular	0.357677	0.652234	4.88169e-10	1.33864e-09	1.67338	0.364676	no
neurological	stroke	Upper-layer intratelencephalic	0.839625	0.964233	-1.57228e-10	1.5835e-10	1.14668	-0.992918	no
neurological	stroke	Deep-layer intratelencephalic	0.99576	0.99576	-3.97274e-10	1.50919e-10	0.9321	-2.63237	no
neurological	stroke	Deep-layer near-projecting	0.32322	0.70305	7.66742e-11	1.6715e-10	1.25789	0.458715	no
neurological	stroke	Deep-layer corticothalamic and 6b	0.816368	0.964233	-1.55886e-10	1.72897e-10	1.06848	-0.901611	no
neurological	stroke	Hippocampal CA1-3	0.372376	0.710243	4.8165e-11	1.47942e-10	1.17865	0.325566	no
neurological	stroke	Hippocampal CA4	0.289813	0.70305	9.58574e-11	1.73049e-10	1.25849	0.553931	no
neurological	stroke	Hippocampal dentate gyrus	0.645205	0.844797	-5.57668e-11	1.49747e-10	1.15178	-0.372407	no
neurological	stroke	Amygdala excitatory	0.502847	0.779412	-1.02078e-12	1.43061e-10	1.12579	-0.00713527	no
neurological	stroke	Thalamic excitatory	0.0746394	0.6875	2.63431e-10	1.82674e-10	1.42223	1.44208	no
neurological	stroke	MGE interneuron	0.870921	0.964233	-2.04321e-10	1.80695e-10	1.05758	-1.13075	no
neurological	stroke	CGE interneuron	0.654036	0.844797	-6.55986e-11	1.65553e-10	1.22234	-0.396241	no
neurological	stroke	LAMP5-LHX6 and Chandelier	0.439658	0.717337	2.69929e-11	1.77777e-10	1.24713	0.151836	no
neurological	stroke	Medium spiny neuron	0.337836	0.70305	6.92009e-11	1.65404e-10	1.283	0.418375	no
neurological	stroke	Eccentric medium spiny neuron	0.340186	0.70305	6.57809e-11	1.59679e-10	1.26292	0.411956	no
neurological	stroke	Splatter	0.0388062	0.601497	3.32461e-10	1.88394e-10	1.5262	1.76471	no
neurological	stroke	Midbrain-derived inhibitory	0.336744	0.70305	6.99038e-11	1.65898e-10	1.25645	0.421367	no
neurological	stroke	Mammillary body	0.590101	0.844797	-3.76048e-11	1.65075e-10	1.12532	-0.227805	no
neurological	stroke	Lower rhombic lip	0.914707	0.97779	-2.4149e-10	1.76229e-10	1.11887	-1.37032	no
neurological	stroke	Upper rhombic lip	0.419643	0.717337	4.27464e-11	2.10773e-10	1.50251	0.202808	no
neurological	stroke	Cerebellar inhibitory	0.389488	0.710243	5.63045e-11	2.00619e-10	1.37679	0.280654	no
neurological	stroke	Miscellaneous	0.621243	0.844797	-5.16703e-11	1.67355e-10	1.14354	-0.308746	no
neurological	stroke	Astrocyte	0.133065	0.6875	2.26222e-10	2.03433e-10	1.72223	1.11202	no
neurological	stroke	Bergmann glia	0.117957	0.6875	2.30487e-10	1.94461e-10	1.67862	1.18526	no
neurological	stroke	Choroid plexus	0.201281	0.6933	1.67207e-10	1.99756e-10	1.6081	0.837056	no
neurological	stroke	Committed oligodendrocyte precursor	0.97438	0.99576	-3.31767e-10	1.70184e-10	1.31564	-1.94947	no
neurological	stroke	Ependymal	0.178809	0.692884	1.91239e-10	2.07888e-10	1.62856	0.919914	no
neurological	stroke	Fibroblast	0.0180451	0.559397	4.23694e-10	2.02153e-10	2.01585	2.09591	no
neurological	stroke	Microglia	0.321209	0.70305	1.14479e-10	2.46552e-10	1.66155	0.464321	no
neurological	stroke	Oligodendrocyte precursor	0.170856	0.692884	1.71682e-10	1.80568e-10	1.3705	0.950789	no
neurological	stroke	Oligodendrocyte	0.865659	0.964233	-2.30842e-10	2.08698e-10	1.347	-1.1061	no
neurological	stroke	Vascular	0.0899704	0.6875	3.12902e-10	2.33345e-10	2.02903	1.34094	no
neurological	amyotrophic_lateral_sclerosis	Upper-layer intratelencephalic	0.0484537	0.375516	2.53449e-09	1.52677e-09	1.82809	1.66004	no
neurological	amyotrophic_lateral_sclerosis	Deep-layer intratelencephalic	0.0276367	0.375516	2.80199e-09	1.46187e-09	1.79767	1.91672	no
neurological	amyotrophic_lateral_sclerosis	Deep-layer near-projecting	0.565671	0.922936	-2.5038e-10	1.51413e-09	1.34148	-0.165362	no
neurological	amyotrophic_lateral_sclerosis	Deep-layer corticothalamic and 6b	0.17613	0.734194	1.44577e-09	1.55424e-09	1.54147	0.930213	no
neurological	amyotrophic_lateral_sclerosis	Hippocampal CA1-3	0.293531	0.750607	8.21819e-10	1.5132e-09	1.41674	0.543098	no
neurological	amyotrophic_lateral_sclerosis	Hippocampal CA4	0.00804253	0.249318	3.62785e-09	1.50722e-09	1.87459	2.40698	no
neurological	amyotrophic_lateral_sclerosis	Hippocampal dentate gyrus	0.314771	0.750607	6.76482e-10	1.4024e-09	1.41788	0.482373	no
neurological	amyotrophic_lateral_sclerosis	Amygdala excitatory	0.222901	0.734194	1.03339e-09	1.35539e-09	1.44444	0.762431	no
neurological	amyotrophic_lateral_sclerosis	Thalamic excitatory	0.236837	0.734194	1.14993e-09	1.60489e-09	1.49846	0.716515	no
neurological	amyotrophic_lateral_sclerosis	MGE interneuron	0.236708	0.734194	1.11863e-09	1.5603e-09	1.55658	0.716933	no
neurological	amyotrophic_lateral_sclerosis	CGE interneuron	0.405506	0.894986	4.14573e-10	1.73375e-09	1.51426	0.23912	no
neurological	amyotrophic_lateral_sclerosis	LAMP5-LHX6 and Chandelier	0.0863881	0.535606	2.20051e-09	1.61406e-09	1.68547	1.36334	no
neurological	amyotrophic_lateral_sclerosis	Medium spiny neuron	0.0432515	0.375516	3.62625e-09	2.1155e-09	1.90729	1.71414	no
neurological	amyotrophic_lateral_sclerosis	Eccentric medium spiny neuron	0.151079	0.734194	1.80263e-09	1.74704e-09	1.59997	1.03182	no
neurological	amyotrophic_lateral_sclerosis	Splatter	0.736875	0.992985	-1.01368e-09	1.59951e-09	1.26319	-0.633741	no
neurological	amyotrophic_lateral_sclerosis	Midbrain-derived inhibitory	0.564646	0.922936	-2.84662e-10	1.74899e-09	1.30907	-0.162758	no
neurological	amyotrophic_lateral_sclerosis	Mammillary body	0.849249	0.992985	-1.44037e-09	1.39406e-09	1.06954	-1.03322	no
neurological	amyotrophic_lateral_sclerosis	Lower rhombic lip	0.477936	0.894986	9.3293e-11	1.68596e-09	1.46353	0.0553354	no
neurological	amyotrophic_lateral_sclerosis	Upper rhombic lip	0.754643	0.992985	-1.63829e-09	2.37718e-09	1.39927	-0.689175	no
neurological	amyotrophic_lateral_sclerosis	Cerebellar inhibitory	0.284082	0.750607	1.04698e-09	1.83437e-09	1.69254	0.570757	no
neurological	amyotrophic_lateral_sclerosis	Miscellaneous	0.482029	0.894986	6.92187e-11	1.53609e-09	1.34914	0.0450617	no
neurological	amyotrophic_lateral_sclerosis	Astrocyte	0.948811	0.992985	-2.72247e-09	1.66672e-09	1.24985	-1.63343	no
neurological	amyotrophic_lateral_sclerosis	Bergmann glia	0.768268	0.992985	-1.27773e-09	1.74278e-09	1.42522	-0.733155	no
neurological	amyotrophic_lateral_sclerosis	Choroid plexus	0.904409	0.992985	-2.36203e-09	1.80709e-09	1.24709	-1.30709	no
neurological	amyotrophic_lateral_sclerosis	Committed oligodendrocyte precursor	0.914575	0.992985	-3.05301e-09	2.22932e-09	1.27178	-1.36948	no
neurological	amyotrophic_lateral_sclerosis	Ependymal	0.931306	0.992985	-2.45793e-09	1.65452e-09	1.28402	-1.48559	no
neurological	amyotrophic_lateral_sclerosis	Fibroblast	0.992985	0.992985	-4.66281e-09	1.89815e-09	1.00724	-2.45651	no
neurological	amyotrophic_lateral_sclerosis	Microglia	0.946659	0.992985	-3.70802e-09	2.29842e-09	1.23501	-1.61329	no
neurological	amyotrophic_lateral_sclerosis	Oligodendrocyte precursor	0.875126	0.992985	-1.74143e-09	1.51303e-09	1.05383	-1.15096	no
neurological	amyotrophic_lateral_sclerosis	Oligodendrocyte	0.490799	0.894986	5.09624e-11	2.20938e-09	1.65806	0.0230663	no
neurological	amyotrophic_lateral_sclerosis	Vascular	0.969568	0.992985	-3.86081e-09	2.05966e-09	1.28204	-1.87449	no
neurological	multiple_sclerosis	Upper-layer intratelencephalic	0.169687	0.470194	8.40775e-09	8.80021e-09	1.42553	0.955403	no
neurological	multiple_sclerosis	Deep-layer intratelencephalic	0.304325	0.673863	4.42079e-09	8.63434e-09	1.32897	0.512001	no
neurological	multiple_sclerosis	Deep-layer near-projecting	0.817184	0.962408	-7.04654e-09	7.78893e-09	1.13783	-0.904687	no
neurological	multiple_sclerosis	Deep-layer corticothalamic and 6b	0.911166	0.974005	-1.06973e-08	7.93587e-09	1.05042	-1.34797	no
neurological	multiple_sclerosis	Hippocampal CA1-3	0.197178	0.470194	6.59566e-09	7.74371e-09	1.27624	0.851744	no
neurological	multiple_sclerosis	Hippocampal CA4	0.187201	0.470194	6.94639e-09	7.82024e-09	1.29947	0.888258	no
neurological	multiple_sclerosis	Hippocampal dentate gyrus	0.832296	0.962408	-7.24025e-09	7.51626e-09	1.11388	-0.963278	no
neurological	multiple_sclerosis	Amygdala excitatory	0.0345064	0.362281	1.4348e-08	7.89074e-09	1.33129	1.81834	no
neurological	multiple_sclerosis	Thalamic excitatory	0.460721	0.875038	9.23405e-10	9.3635e-09	1.20534	0.0986175	no
neurological	multiple_sclerosis	MGE interneuron	0.683941	0.962408	-3.69925e-09	7.72692e-09	1.16863	-0.478749	no
neurological	multiple_sclerosis	CGE interneuron	0.195654	0.470194	7.67457e-09	8.95258e-09	1.41582	0.857247	no
neurological	multiple_sclerosis	LAMP5-LHX6 and Chandelier	0.486937	0.875038	2.66523e-10	8.13808e-09	1.22088	0.0327501	no
neurological	multiple_sclerosis	Medium spiny neuron	0.656866	0.962408	-3.36976e-09	8.34254e-09	1.22693	-0.403925	no
neurological	multiple_sclerosis	Eccentric medium spiny neuron	0.79041	0.962408	-6.14795e-09	7.61031e-09	1.11723	-0.807845	no
neurological	multiple_sclerosis	Splatter	0.508087	0.875038	-1.70225e-10	8.39732e-09	1.29894	-0.0202713	no
neurological	multiple_sclerosis	Midbrain-derived inhibitory	0.473469	0.875038	5.56876e-10	8.36735e-09	1.21209	0.0665534	no
neurological	multiple_sclerosis	Mammillary body	0.734553	0.962408	-5.25735e-09	8.38973e-09	1.05709	-0.626641	no
neurological	multiple_sclerosis	Lower rhombic lip	0.143985	0.470194	1.04593e-08	9.84323e-09	1.49032	1.06259	no
neurological	multiple_sclerosis	Upper rhombic lip	0.0934918	0.362281	1.28767e-08	9.75836e-09	1.71871	1.31956	no
neurological	multiple_sclerosis	Cerebellar inhibitory	0.0641199	0.362281	1.45883e-08	9.59074e-09	1.60893	1.52108	no
neurological	multiple_sclerosis	Miscellaneous	0.0364788	0.362281	1.59709e-08	8.90689e-09	1.50911	1.7931	no
neurological	multiple_sclerosis	Astrocyte	0.0867543	0.362281	1.45338e-08	1.06787e-08	1.7636	1.36102	no
neurological	multiple_sclerosis	Bergmann glia	0.0562846	0.362281	1.60252e-08	1.00994e-08	1.69721	1.58675	no
neurological	multiple_sclerosis	Choroid plexus	0.869272	0.962408	-1.09152e-08	9.72003e-09	1.39349	-1.12296	no
neurological	multiple_sclerosis	Committed oligodendrocyte precursor	0.999953	0.999953	-3.8006e-08	9.73348e-09	1.19385	-3.90466	no
neurological	multiple_sclerosis	Ependymal	0.703672	0.962408	-5.30483e-09	9.9157e-09	1.50435	-0.534993	no
neurological	multiple_sclerosis	Fibroblast	0.541153	0.882933	-1.14179e-09	1.10491e-08	1.76746	-0.103338	no
neurological	multiple_sclerosis	Microglia	0.00115266	0.0357324	4.02395e-08	1.32029e-08	2.90441	3.04779	yes
neurological	multiple_sclerosis	Oligodendrocyte precursor	0.859644	0.962408	-7.72114e-09	7.15767e-09	1.14913	-1.07872	no
neurological	multiple_sclerosis	Oligodendrocyte	0.974242	0.999953	-1.94941e-08	1.00116e-08	1.35723	-1.94716	no
neurological	multiple_sclerosis	Vascular	0.0809657	0.362281	1.81479e-08	1.29757e-08	2.39561	1.39861	no
neurological	epilepsy	Upper-layer intratelencephalic	0.00128764	0.0176212	4.14405e-08	1.37477e-08	1.6585	3.01435	yes
neurological	epilepsy	Deep-layer intratelencephalic	0.000869691	0.0176212	4.44828e-08	1.42051e-08	1.66076	3.13146	yes
neurological	epilepsy	Deep-layer near-projecting	0.0089785	0.0671585	3.58417e-08	1.51454e-08	1.58653	2.3665	no
neurological	epilepsy	Deep-layer corticothalamic and 6b	0.12487	0.276498	1.58259e-08	1.37499e-08	1.35769	1.15098	no
neurological	epilepsy	Hippocampal CA1-3	0.0200897	0.103797	3.07839e-08	1.50026e-08	1.4827	2.0519	no
neurological	epilepsy	Hippocampal CA4	0.010832	0.0671585	3.73383e-08	1.62608e-08	1.58464	2.29621	no
neurological	epilepsy	Hippocampal dentate gyrus	0.0793729	0.223687	1.90823e-08	1.35402e-08	1.38466	1.4093	no
neurological	epilepsy	Amygdala excitatory	0.00170528	0.0176212	4.11542e-08	1.4055e-08	1.5559	2.92809	yes
neurological	epilepsy	Thalamic excitatory	0.0631601	0.195796	2.29642e-08	1.50213e-08	1.42465	1.52878	no
neurological	epilepsy	MGE interneuron	0.0257508	0.114039	3.02061e-08	1.5512e-08	1.53519	1.94728	no
neurological	epilepsy	CGE interneuron	0.203067	0.393443	1.15243e-08	1.38728e-08	1.40123	0.830715	no
neurological	epilepsy	LAMP5-LHX6 and Chandelier	0.121625	0.276498	1.71145e-08	1.46666e-08	1.40595	1.1669	no
neurological	epilepsy	Medium spiny neuron	0.0873065	0.225542	1.92656e-08	1.41917e-08	1.41515	1.35753	no
neurological	epilepsy	Eccentric medium spiny neuron	0.0349237	0.135329	2.66393e-08	1.46943e-08	1.47126	1.8129	no
neurological	epilepsy	Splatter	0.731589	0.928275	-9.02043e-09	1.4605e-08	1.1808	-0.617626	no
neurological	epilepsy	Midbrain-derived inhibitory	0.748609	0.928275	-9.08179e-09	1.35525e-08	1.1218	-0.670119	no
neurological	epilepsy	Mammillary body	0.721819	0.928275	-8.92334e-09	1.51692e-08	1.09627	-0.588254	no
neurological	epilepsy	Lower rhombic lip	0.191605	0.393443	1.5335e-08	1.75861e-08	1.43353	0.871999	no
neurological	epilepsy	Upper rhombic lip	0.246502	0.402188	1.22029e-08	1.78005e-08	1.52278	0.685538	no
neurological	epilepsy	Cerebellar inhibitory	0.317486	0.46867	7.20731e-09	1.51816e-08	1.38813	0.47474	no
neurological	epilepsy	Miscellaneous	0.0591527	0.195796	2.2948e-08	1.46921e-08	1.41099	1.56193	no
neurological	epilepsy	Astrocyte	0.875778	0.991764	-1.81096e-08	1.56911e-08	1.22164	-1.15414	no
neurological	epilepsy	Bergmann glia	0.245729	0.402188	1.28328e-08	1.86526e-08	1.50696	0.687992	no
neurological	epilepsy	Choroid plexus	0.990061	0.991764	-3.48972e-08	1.49861e-08	0.979454	-2.32864	no
neurological	epilepsy	Committed oligodendrocyte precursor	0.245086	0.402188	1.45641e-08	2.11062e-08	1.56382	0.690036	no
neurological	epilepsy	Ependymal	0.991764	0.991764	-3.7139e-08	1.54858e-08	1.02253	-2.39827	no
neurological	epilepsy	Fibroblast	0.961764	0.991764	-2.97785e-08	1.68094e-08	1.10423	-1.77154	no
neurological	epilepsy	Microglia	0.982757	0.991764	-3.15882e-08	1.494e-08	1.11121	-2.11434	no
neurological	epilepsy	Oligodendrocyte precursor	0.412953	0.581888	3.39069e-09	1.54153e-08	1.22056	0.219956	no
neurological	epilepsy	Oligodendrocyte	0.28014	0.434216	1.42754e-08	2.45103e-08	1.51241	0.582427	no
neurological	epilepsy	Vascular	0.979335	0.991764	-3.06246e-08	1.50105e-08	1.14917	-2.04021	no
neurological	migraine	Upper-layer intratelencephalic	0.0735177	0.45581	1.05005e-09	7.24132e-10	1.42312	1.45008	no
neurological	migraine	Deep-layer intratelencephalic	0.701675	0.784329	-3.37146e-10	6.37058e-10	1.17149	-0.529223	no
neurological	migraine	Deep-layer near-projecting	0.264554	0.626569	5.07906e-10	8.0701e-10	1.27959	0.629368	no
neurological	migraine	Deep-layer corticothalamic and 6b	0.385699	0.629299	1.96797e-10	6.77335e-10	1.22136	0.290546	no
neurological	migraine	Hippocampal CA1-3	0.72775	0.784329	-3.79437e-10	6.2611e-10	1.09205	-0.606023	no
neurological	migraine	Hippocampal CA4	0.0592511	0.45581	1.09703e-09	7.02736e-10	1.38998	1.56109	no
neurological	migraine	Hippocampal dentate gyrus	0.524385	0.696642	-4.263e-11	6.97002e-10	1.1747	-0.061162	no
neurological	migraine	Amygdala excitatory	0.285499	0.626569	4.00417e-10	7.06724e-10	1.22732	0.566581	no
neurological	migraine	Thalamic excitatory	0.335072	0.626569	2.88972e-10	6.78416e-10	1.25176	0.425951	no
neurological	migraine	MGE interneuron	0.0324052	0.45581	1.56588e-09	8.47996e-10	1.49082	1.84656	no
neurological	migraine	CGE interneuron	0.513926	0.696642	-2.4151e-11	6.91744e-10	1.2387	-0.0349132	no
neurological	migraine	LAMP5-LHX6 and Chandelier	0.330326	0.626569	2.86826e-10	6.53343e-10	1.28185	0.439014	no
neurological	migraine	Medium spiny neuron	0.182153	0.626569	6.42144e-10	7.07837e-10	1.29181	0.907192	no
neurological	migraine	Eccentric medium spiny neuron	0.343602	0.626569	2.60968e-10	6.48123e-10	1.2518	0.402652	no
neurological	migraine	Splatter	0.437657	0.678369	1.26217e-10	8.04379e-10	1.24408	0.156912	no
neurological	migraine	Midbrain-derived inhibitory	0.33319	0.626569	2.91818e-10	6.76882e-10	1.24383	0.431121	no
neurological	migraine	Mammillary body	0.0586727	0.45581	9.99343e-10	6.38144e-10	1.34111	1.56601	no
neurological	migraine	Lower rhombic lip	0.685297	0.784329	-3.21506e-10	6.66246e-10	1.18375	-0.482564	no
neurological	migraine	Upper rhombic lip	0.259986	0.626569	4.91274e-10	7.63573e-10	1.41773	0.643389	no
neurological	migraine	Cerebellar inhibitory	0.241927	0.626569	6.57165e-10	9.38649e-10	1.38862	0.700118	no
neurological	migraine	Miscellaneous	0.733727	0.784329	-3.97244e-10	6.36481e-10	1.11843	-0.624125	no
neurological	migraine	Astrocyte	0.0154175	0.45581	1.95784e-09	9.06743e-10	1.72203	2.1592	no
neurological	migraine	Bergmann glia	0.180058	0.626569	7.74702e-10	8.46537e-10	1.49042	0.915143	no
neurological	migraine	Choroid plexus	0.193649	0.626569	6.58514e-10	7.61703e-10	1.40997	0.864528	no
neurological	migraine	Committed oligodendrocyte precursor	0.86696	0.878406	-7.37323e-10	6.6298e-10	1.23138	-1.11214	no
neurological	migraine	Ependymal	0.37418	0.629299	2.59341e-10	8.08413e-10	1.3625	0.320802	no
neurological	migraine	Fibroblast	0.539336	0.696642	-7.79696e-11	7.89477e-10	1.39263	-0.0987611	no
neurological	migraine	Microglia	0.466865	0.689182	6.54942e-11	7.87646e-10	1.32002	0.0831519	no
neurological	migraine	Oligodendrocyte precursor	0.878406	0.878406	-6.75045e-10	5.78418e-10	1.0698	-1.16705	no
neurological	migraine	Oligodendrocyte	0.62156	0.770734	-3.3996e-10	1.09813e-09	1.26292	-0.30958	no
neurological	migraine	Vascular	0.182356	0.626569	9.31385e-10	1.02754e-09	1.57056	0.906425	no
neurological	hearing_loss	Upper-layer intratelencephalic	0.0491649	0.254019	8.83887e-10	5.34716e-10	1.36685	1.653	no
neurological	hearing_loss	Deep-layer intratelencephalic	0.0255979	0.253272	1.35921e-09	6.97089e-10	1.44737	1.94983	no
neurological	hearing_loss	Deep-layer near-projecting	0.0326802	0.253272	1.09085e-09	5.9196e-10	1.37198	1.84278	no
neurological	hearing_loss	Deep-layer corticothalamic and 6b	0.117012	0.401857	6.43271e-10	5.40538e-10	1.2607	1.19006	no
neurological	hearing_loss	Hippocampal CA1-3	0.0189066	0.253272	1.23309e-09	5.93726e-10	1.35919	2.07687	no
neurological	hearing_loss	Hippocampal CA4	0.526544	0.709689	-3.11172e-11	4.67336e-10	1.15003	-0.0665842	no
neurological	hearing_loss	Hippocampal dentate gyrus	0.341958	0.62357	2.54626e-10	6.25423e-10	1.19579	0.407126	no
neurological	hearing_loss	Amygdala excitatory	0.01333	0.253272	1.38022e-09	6.22714e-10	1.36332	2.21646	no
neurological	hearing_loss	Thalamic excitatory	0.665149	0.859151	-2.17702e-10	5.10371e-10	1.10128	-0.426557	no
neurological	hearing_loss	MGE interneuron	0.155558	0.401857	5.86966e-10	5.79499e-10	1.3045	1.01288	no
neurological	hearing_loss	CGE interneuron	0.151925	0.401857	5.29959e-10	5.15418e-10	1.31708	1.02821	no
neurological	hearing_loss	LAMP5-LHX6 and Chandelier	0.0478544	0.254019	8.76089e-10	5.25857e-10	1.35985	1.66602	no
neurological	hearing_loss	Medium spiny neuron	0.0741403	0.328336	7.53804e-10	5.21436e-10	1.31096	1.44563	no
neurological	hearing_loss	Eccentric medium spiny neuron	0.200379	0.414117	4.17753e-10	4.97166e-10	1.24919	0.840267	no
neurological	hearing_loss	Splatter	0.190965	0.414117	4.89203e-10	5.59507e-10	1.2816	0.874347	no
neurological	hearing_loss	Midbrain-derived inhibitory	0.17653	0.414117	5.18947e-10	5.58807e-10	1.27904	0.92867	no
neurological	hearing_loss	Mammillary body	0.145205	0.401857	5.7731e-10	5.46062e-10	1.24033	1.05722	no
neurological	hearing_loss	Lower rhombic lip	0.419294	0.630472	9.68299e-11	4.75358e-10	1.21676	0.203699	no
neurological	hearing_loss	Upper rhombic lip	0.397141	0.630472	1.52603e-10	5.85234e-10	1.34524	0.260755	no
neurological	hearing_loss	Cerebellar inhibitory	0.902522	0.902522	-6.6282e-10	5.11412e-10	1.106	-1.29606	no
neurological	hearing_loss	Miscellaneous	0.244592	0.473898	3.56075e-10	5.14852e-10	1.19868	0.691606	no
neurological	hearing_loss	Astrocyte	0.841788	0.899842	-5.53463e-10	5.5245e-10	1.25001	-1.00183	no
neurological	hearing_loss	Bergmann glia	0.415853	0.630472	1.4165e-10	6.66545e-10	1.38289	0.212514	no
neurological	hearing_loss	Choroid plexus	0.804678	0.899842	-5.16854e-10	6.02077e-10	1.20309	-0.858452	no
neurological	hearing_loss	Committed oligodendrocyte precursor	0.429095	0.630472	1.03016e-10	5.76547e-10	1.39178	0.178677	no
neurological	hearing_loss	Ependymal	0.447432	0.630472	7.33499e-11	5.5504e-10	1.3105	0.132152	no
neurological	hearing_loss	Fibroblast	0.146314	0.401857	7.97159e-10	7.57486e-10	1.54755	1.05237	no
neurological	hearing_loss	Microglia	0.875395	0.902522	-6.70628e-10	5.82007e-10	1.24672	-1.15227	no
neurological	hearing_loss	Oligodendrocyte precursor	0.707363	0.87713	-2.43089e-10	4.45465e-10	1.12251	-0.545698	no
neurological	hearing_loss	Oligodendrocyte	0.822571	0.899842	-5.62687e-10	6.08173e-10	1.22432	-0.925208	no
neurological	hearing_loss	Vascular	0.756797	0.899842	-5.1261e-10	7.36469e-10	1.35264	-0.696037	no
structural MRI	cortical_surface_area	Upper-layer intratelencephalic	0.884837	0.999955	-9.3e-09	7.75311e-09	1.1307	-1.19952	no
structural MRI	cortical_surface_area	Deep-layer intratelencephalic	0.907083	0.999955	-9.90032e-09	7.48321e-09	1.09445	-1.323	no
structural MRI	cortical_surface_area	Deep-layer near-projecting	0.349123	0.999955	3.00361e-09	7.74746e-09	1.25519	0.387689	no
structural MRI	cortical_surface_area	Deep-layer corticothalamic and 6b	0.773287	0.999955	-5.69562e-09	7.59704e-09	1.08437	-0.749715	no
structural MRI	cortical_surface_area	Hippocampal CA1-3	0.84979	0.999955	-8.61156e-09	8.31605e-09	1.0408	-1.03553	no
structural MRI	cortical_surface_area	Hippocampal CA4	0.322781	0.999955	3.67555e-09	7.99142e-09	1.28463	0.459936	no
structural MRI	cortical_surface_area	Hippocampal dentate gyrus	0.915489	0.999955	-9.69105e-09	7.04623e-09	1.05027	-1.37535	no
structural MRI	cortical_surface_area	Amygdala excitatory	0.937233	0.999955	-1.07682e-08	7.02902e-09	0.976567	-1.53196	no
structural MRI	cortical_surface_area	Thalamic excitatory	0.492424	0.999955	1.71227e-10	9.01622e-09	1.20391	0.018991	no
structural MRI	cortical_surface_area	MGE interneuron	0.283883	0.999955	4.97402e-09	8.70581e-09	1.33204	0.571345	no
structural MRI	cortical_surface_area	CGE interneuron	0.847958	0.999955	-9.3175e-09	9.06623e-09	1.17752	-1.02772	no
structural MRI	cortical_surface_area	LAMP5-LHX6 and Chandelier	0.243412	0.999955	6.0005e-09	8.62923e-09	1.34428	0.69537	no
structural MRI	cortical_surface_area	Medium spiny neuron	0.49653	0.999955	7.14723e-11	8.21584e-09	1.26106	0.00869933	no
structural MRI	cortical_surface_area	Eccentric medium spiny neuron	0.535937	0.999955	-7.51389e-10	8.33004e-09	1.21398	-0.0902023	no
structural MRI	cortical_surface_area	Splatter	0.565594	0.999955	-1.43467e-09	8.68621e-09	1.28569	-0.165167	no
structural MRI	cortical_surface_area	Midbrain-derived inhibitory	0.499257	0.999955	1.5677e-11	8.41431e-09	1.21178	0.00186313	no
structural MRI	cortical_surface_area	Mammillary body	0.901371	0.999955	-1.03661e-08	8.03943e-09	1.01378	-1.2894	no
structural MRI	cortical_surface_area	Lower rhombic lip	0.97999	0.999955	-1.89356e-08	9.22094e-09	1.01629	-2.05354	no
structural MRI	cortical_surface_area	Upper rhombic lip	0.168587	0.999955	9.85243e-09	1.02655e-08	1.65242	0.959765	no
structural MRI	cortical_surface_area	Cerebellar inhibitory	0.523609	0.999955	-4.8761e-10	8.23464e-09	1.3511	-0.0592144	no
structural MRI	cortical_surface_area	Miscellaneous	0.724428	0.999955	-4.58851e-09	7.69825e-09	1.10495	-0.596046	no
structural MRI	cortical_surface_area	Astrocyte	0.305435	0.999955	5.26114e-09	1.03396e-08	1.61723	0.508832	no
structural MRI	cortical_surface_area	Bergmann glia	0.359381	0.999955	3.27393e-09	9.09136e-09	1.56	0.360114	no
structural MRI	cortical_surface_area	Choroid plexus	0.394526	0.999955	2.84643e-09	1.06392e-08	1.52907	0.267542	no
structural MRI	cortical_surface_area	Committed oligodendrocyte precursor	0.295531	0.999955	4.61005e-09	8.58009e-09	1.66918	0.537297	no
structural MRI	cortical_surface_area	Ependymal	0.567914	0.999955	-1.75646e-09	1.02678e-08	1.44733	-0.171065	no
structural MRI	cortical_surface_area	Fibroblast	0.998603	0.999955	-2.77922e-08	9.29654e-09	1.15309	-2.98952	no
structural MRI	cortical_surface_area	Microglia	0.999955	0.999955	-4.05948e-08	1.03642e-08	1.03717	-3.91682	no
structural MRI	cortical_surface_area	Oligodendrocyte precursor	0.34454	0.999955	3.26663e-09	8.16448e-09	1.26413	0.400103	no
structural MRI	cortical_surface_area	Oligodendrocyte	0.900718	0.999955	-1.24499e-08	9.68372e-09	1.35282	-1.28565	no
structural MRI	cortical_surface_area	Vascular	0.704922	0.999955	-5.93302e-09	1.10155e-08	1.61343	-0.538609	no
structural MRI	cortical_thickness	Upper-layer intratelencephalic	0.366095	0.840779	2.62693e-09	7.67631e-09	1.46141	0.342213	no
structural MRI	cortical_thickness	Deep-layer intratelencephalic	0.601971	0.896339	-1.85243e-09	7.16744e-09	1.32476	-0.258451	no
structural MRI	cortical_thickness	Deep-layer near-projecting	0.343141	0.840779	3.15498e-09	7.81116e-09	1.40347	0.403907	no
structural MRI	cortical_thickness	Deep-layer corticothalamic and 6b	0.407185	0.840779	1.73264e-09	7.37944e-09	1.33359	0.234793	no
structural MRI	cortical_thickness	Hippocampal CA1-3	0.788354	0.896339	-5.44438e-09	6.79933e-09	1.1867	-0.800723	no
structural MRI	cortical_thickness	Hippocampal CA4	0.769912	0.896339	-5.75727e-09	7.79529e-09	1.22428	-0.738557	no
structural MRI	cortical_thickness	Hippocampal dentate gyrus	0.385881	0.840779	1.91018e-09	6.58522e-09	1.3425	0.29007	no
structural MRI	cortical_thickness	Amygdala excitatory	0.659353	0.896339	-2.855e-09	6.95157e-09	1.21675	-0.410699	no
structural MRI	cortical_thickness	Thalamic excitatory	0.642217	0.896339	-2.53792e-09	6.9648e-09	1.27402	-0.364392	no
structural MRI	cortical_thickness	MGE interneuron	0.848592	0.896339	-7.71095e-09	7.48335e-09	1.20282	-1.03041	no
structural MRI	cortical_thickness	CGE interneuron	0.168698	0.840779	7.51864e-09	7.83744e-09	1.58163	0.959324	no
structural MRI	cortical_thickness	LAMP5-LHX6 and Chandelier	0.815341	0.896339	-6.26554e-09	6.97915e-09	1.23504	-0.897751	no
structural MRI	cortical_thickness	Medium spiny neuron	0.272023	0.840779	4.73992e-09	7.81256e-09	1.45768	0.606705	no
structural MRI	cortical_thickness	Eccentric medium spiny neuron	0.309619	0.840779	4.07503e-09	8.20038e-09	1.43082	0.496931	no
structural MRI	cortical_thickness	Splatter	0.835492	0.896339	-7.03162e-09	7.20382e-09	1.27513	-0.976096	no
structural MRI	cortical_thickness	Midbrain-derived inhibitory	0.332379	0.840779	3.27196e-09	7.55035e-09	1.39929	0.433352	no
structural MRI	cortical_thickness	Mammillary body	0.848451	0.896339	-7.27751e-09	7.06683e-09	1.1274	-1.02981	no
structural MRI	cortical_thickness	Lower rhombic lip	0.896339	0.896339	-1.02409e-08	8.12148e-09	1.23103	-1.26096	no
structural MRI	cortical_thickness	Upper rhombic lip	0.894158	0.896339	-1.07844e-08	8.63483e-09	1.41081	-1.24895	no
structural MRI	cortical_thickness	Cerebellar inhibitory	0.461073	0.840779	7.41965e-10	7.59185e-09	1.5168	0.0977318	no
structural MRI	cortical_thickness	Miscellaneous	0.745232	0.896339	-4.85186e-09	7.3562e-09	1.21854	-0.65956	no
structural MRI	cortical_thickness	Astrocyte	0.123583	0.840779	1.2433e-08	1.07435e-08	1.9039	1.15726	no
structural MRI	cortical_thickness	Bergmann glia	0.134447	0.840779	1.14856e-08	1.03884e-08	1.85571	1.10561	no
structural MRI	cortical_thickness	Choroid plexus	0.104493	0.840779	1.30128e-08	1.03576e-08	1.82004	1.25636	no
structural MRI	cortical_thickness	Committed oligodendrocyte precursor	0.24178	0.840779	6.73494e-09	9.61326e-09	1.82682	0.700589	no
structural MRI	cortical_thickness	Ependymal	0.403459	0.840779	2.38691e-09	9.76624e-09	1.64701	0.244404	no
structural MRI	cortical_thickness	Fibroblast	0.162756	0.840779	1.05301e-08	1.07101e-08	1.90113	0.983193	no
structural MRI	cortical_thickness	Microglia	0.456928	0.840779	1.08673e-09	1.0046e-08	1.66486	0.108176	no
structural MRI	cortical_thickness	Oligodendrocyte precursor	0.605391	0.896339	-1.76559e-09	6.60461e-09	1.27126	-0.267327	no
structural MRI	cortical_thickness	Oligodendrocyte	0.0355329	0.840779	1.54604e-08	8.56507e-09	1.94194	1.80506	no
structural MRI	cortical_thickness	Vascular	0.541851	0.896339	-1.01543e-09	9.66165e-09	1.73502	-0.105099	no
structural MRI	volume_accumbens	Upper-layer intratelencephalic	0.804863	0.990305	-6.21622e-09	7.23557e-09	1.07311	-0.85912	no
structural MRI	volume_accumbens	Deep-layer intratelencephalic	0.644589	0.990305	-2.77014e-09	7.47168e-09	1.12433	-0.370752	no
structural MRI	volume_accumbens	Deep-layer near-projecting	0.477049	0.990305	3.90326e-10	6.78111e-09	1.17862	0.0575607	no
structural MRI	volume_accumbens	Deep-layer corticothalamic and 6b	0.86565	0.990305	-7.25233e-09	6.55691e-09	0.954051	-1.10606	no
structural MRI	volume_accumbens	Hippocampal CA1-3	0.29426	0.990305	3.59048e-09	6.63695e-09	1.20391	0.540983	no
structural MRI	volume_accumbens	Hippocampal CA4	0.254458	0.990305	4.60871e-09	6.97732e-09	1.28223	0.660527	no
structural MRI	volume_accumbens	Hippocampal dentate gyrus	0.379473	0.990305	2.1117e-09	6.88152e-09	1.21601	0.306866	no
structural MRI	volume_accumbens	Amygdala excitatory	0.857678	0.990305	-6.69564e-09	6.25793e-09	0.931425	-1.06995	no
structural MRI	volume_accumbens	Thalamic excitatory	0.49451	0.990305	1.06092e-10	7.70968e-09	1.18932	0.0137609	no
structural MRI	volume_accumbens	MGE interneuron	0.828474	0.990305	-6.58779e-09	6.94804e-09	1.05358	-0.948151	no
structural MRI	volume_accumbens	CGE interneuron	0.985734	0.990305	-1.58864e-08	7.25438e-09	0.874426	-2.1899	no
structural MRI	volume_accumbens	LAMP5-LHX6 and Chandelier	0.969345	0.990305	-1.25136e-08	6.68728e-09	0.907636	-1.87125	no
structural MRI	volume_accumbens	Medium spiny neuron	0.511248	0.990305	-1.66118e-10	5.89119e-09	1.17146	-0.0281978	no
structural MRI	volume_accumbens	Eccentric medium spiny neuron	0.164862	0.990305	6.73056e-09	6.90548e-09	1.35137	0.97467	no
structural MRI	volume_accumbens	Splatter	0.985688	0.990305	-1.46071e-08	6.6741e-09	0.884284	-2.18863	no
structural MRI	volume_accumbens	Midbrain-derived inhibitory	0.9429	0.990305	-1.01054e-08	6.39749e-09	0.933917	-1.5796	no
structural MRI	volume_accumbens	Mammillary body	0.990305	0.990305	-1.5696e-08	6.71352e-09	0.754894	-2.33796	no
structural MRI	volume_accumbens	Lower rhombic lip	0.864257	0.990305	-7.0849e-09	6.44288e-09	1.06514	-1.09965	no
structural MRI	volume_accumbens	Upper rhombic lip	0.726821	0.990305	-5.0719e-09	8.40795e-09	1.29284	-0.603227	no
structural MRI	volume_accumbens	Cerebellar inhibitory	0.699308	0.990305	-3.78921e-09	7.25333e-09	1.20257	-0.52241	no
structural MRI	volume_accumbens	Miscellaneous	0.339787	0.990305	2.64318e-09	6.39927e-09	1.2076	0.413044	no
structural MRI	volume_accumbens	Astrocyte	0.940441	0.990305	-1.21541e-08	7.79864e-09	1.14201	-1.55848	no
structural MRI	volume_accumbens	Bergmann glia	0.458452	0.990305	7.66182e-10	7.34358e-09	1.44071	0.104334	no
structural MRI	volume_accumbens	Choroid plexus	0.611781	0.990305	-2.25473e-09	7.94021e-09	1.29114	-0.283964	no
structural MRI	volume_accumbens	Committed oligodendrocyte precursor	0.401154	0.990305	2.30426e-09	9.2037e-09	1.51271	0.250362	no
structural MRI	volume_accumbens	Ependymal	0.0107866	0.334385	1.99008e-08	8.66079e-09	1.87674	2.2978	no
structural MRI	volume_accumbens	Fibroblast	0.671073	0.990305	-3.94924e-09	8.91721e-09	1.40022	-0.442879	no
structural MRI	volume_accumbens	Microglia	0.101137	0.990305	1.12152e-08	8.79552e-09	1.69838	1.2751	no
structural MRI	volume_accumbens	Oligodendrocyte precursor	0.22744	0.990305	4.82944e-09	6.46248e-09	1.30132	0.747304	no
structural MRI	volume_accumbens	Oligodendrocyte	0.917471	0.990305	-1.08715e-08	7.83105e-09	1.1328	-1.38826	no
structural MRI	volume_accumbens	Vascular	0.491362	0.990305	1.99404e-10	9.20863e-09	1.54342	0.0216541	no
structural MRI	volume_amygdala	Upper-layer intratelencephalic	0.531132	0.76499	-4.70493e-10	6.023e-09	1.22691	-0.0781159	no
structural MRI	volume_amygdala	Deep-layer intratelencephalic	0.542896	0.76499	-6.73782e-10	6.25415e-09	1.21315	-0.107734	no
structural MRI	volume_amygdala	Deep-layer near-projecting	0.108072	0.372249	7.607e-09	6.15033e-09	1.64584	1.23684	no
structural MRI	volume_amygdala	Deep-layer corticothalamic and 6b	0.0421177	0.253877	9.96028e-09	5.76865e-09	1.73398	1.72662	no
structural MRI	volume_amygdala	Hippocampal CA1-3	0.326489	0.630213	2.5977e-09	5.77743e-09	1.28152	0.449629	no
structural MRI	volume_amygdala	Hippocampal CA4	0.666795	0.832438	-2.27666e-09	5.28129e-09	1.06406	-0.431082	no
structural MRI	volume_amygdala	Hippocampal dentate gyrus	0.3456	0.630213	2.32539e-09	5.85408e-09	1.35365	0.397226	no
structural MRI	volume_amygdala	Amygdala excitatory	0.0475216	0.253877	9.01151e-09	5.39814e-09	1.60697	1.66937	no
structural MRI	volume_amygdala	Thalamic excitatory	0.663146	0.832438	-2.64676e-09	6.28591e-09	1.0795	-0.421063	no
structural MRI	volume_amygdala	MGE interneuron	0.185316	0.479925	5.2265e-09	5.83777e-09	1.55541	0.895291	no
structural MRI	volume_amygdala	CGE interneuron	0.0296511	0.253877	1.22515e-08	6.49618e-09	2.02856	1.88595	no
structural MRI	volume_amygdala	LAMP5-LHX6 and Chandelier	0.325307	0.630213	2.7413e-09	6.05264e-09	1.40457	0.45291	no
structural MRI	volume_amygdala	Medium spiny neuron	0.0573104	0.253877	9.72145e-09	6.16156e-09	1.84578	1.57776	no
structural MRI	volume_amygdala	Eccentric medium spiny neuron	0.0036897	0.114381	1.64547e-08	6.14159e-09	2.22744	2.67922	no
structural MRI	volume_amygdala	Splatter	0.881864	0.921502	-7.15026e-09	6.03725e-09	0.902517	-1.18436	no
structural MRI	volume_amygdala	Midbrain-derived inhibitory	0.185777	0.479925	5.41683e-09	6.06205e-09	1.59519	0.893565	no
structural MRI	volume_amygdala	Mammillary body	0.467819	0.725119	4.70271e-10	5.82353e-09	1.23295	0.0807536	no
structural MRI	volume_amygdala	Lower rhombic lip	0.939479	0.939479	-1.0229e-08	6.59759e-09	0.715634	-1.55041	no
structural MRI	volume_amygdala	Upper rhombic lip	0.891776	0.921502	-9.64283e-09	7.80145e-09	0.886037	-1.23603	no
structural MRI	volume_amygdala	Cerebellar inhibitory	0.72961	0.8377	-3.89986e-09	6.37615e-09	1.09757	-0.611632	no
structural MRI	volume_amygdala	Miscellaneous	0.428238	0.698704	9.79615e-10	5.41636e-09	1.21412	0.180862	no
structural MRI	volume_amygdala	Astrocyte	0.0573271	0.253877	1.08985e-08	6.9082e-09	2.26009	1.57761	no
structural MRI	volume_amygdala	Bergmann glia	0.026641	0.253877	1.51234e-08	7.82532e-09	2.49992	1.93263	no
structural MRI	volume_amygdala	Choroid plexus	0.289843	0.630213	3.60369e-09	6.50668e-09	1.7371	0.553845	no
structural MRI	volume_amygdala	Committed oligodendrocyte precursor	0.0722552	0.279989	1.02383e-08	7.01638e-09	2.15165	1.4592	no
structural MRI	volume_amygdala	Ependymal	0.124777	0.38681	8.27224e-09	7.18432e-09	1.95916	1.15143	no
structural MRI	volume_amygdala	Fibroblast	0.398369	0.68608	1.88737e-09	7.32756e-09	1.82822	0.257571	no
structural MRI	volume_amygdala	Microglia	0.707641	0.8377	-4.2361e-09	7.75122e-09	1.21962	-0.546507	no
structural MRI	volume_amygdala	Oligodendrocyte precursor	0.671321	0.832438	-2.7538e-09	6.20834e-09	1.04995	-0.443564	no
structural MRI	volume_amygdala	Oligodendrocyte	0.877487	0.921502	-7.6107e-09	6.54675e-09	1.09067	-1.16252	no
structural MRI	volume_amygdala	Vascular	0.263092	0.627374	5.14112e-09	8.11105e-09	2.07019	0.633841	no
structural MRI	volume_brainstem	Upper-layer intratelencephalic	0.983863	0.997509	-2.25025e-08	1.05103e-08	0.964383	-2.14099	no
structural MRI	volume_brainstem	Deep-layer intratelencephalic	0.908372	0.997509	-1.24369e-08	9.34549e-09	1.09097	-1.3308	no
structural MRI	volume_brainstem	Deep-layer near-projecting	0.800901	0.997509	-7.57403e-09	8.96502e-09	1.09605	-0.844843	no
structural MRI	volume_brainstem	Deep-layer corticothalamic and 6b	0.940464	0.997509	-1.34981e-08	8.65995e-09	0.977922	-1.55868	no
structural MRI	volume_brainstem	Hippocampal CA1-3	0.955356	0.997509	-1.53435e-08	9.03001e-09	0.959616	-1.69917	no
structural MRI	volume_brainstem	Hippocampal CA4	0.98187	0.997509	-1.86541e-08	8.90839e-09	0.97075	-2.094	no
structural MRI	volume_brainstem	Hippocampal dentate gyrus	0.726838	0.997509	-5.49427e-09	9.10736e-09	1.14834	-0.603278	no
structural MRI	volume_brainstem	Amygdala excitatory	0.911917	0.997509	-1.26524e-08	9.35378e-09	0.976992	-1.35266	no
structural MRI	volume_brainstem	Thalamic excitatory	0.931073	0.997509	-1.29106e-08	8.70086e-09	1.0214	-1.48383	no
structural MRI	volume_brainstem	MGE interneuron	0.937744	0.997509	-1.61072e-08	1.04857e-08	1.02118	-1.53611	no
structural MRI	volume_brainstem	CGE interneuron	0.0839557	0.520525	1.85608e-08	1.34602e-08	1.63006	1.37895	no
structural MRI	volume_brainstem	LAMP5-LHX6 and Chandelier	0.755729	0.997509	-7.51093e-09	1.08441e-08	1.17142	-0.692629	no
structural MRI	volume_brainstem	Medium spiny neuron	0.940743	0.997509	-1.66205e-08	1.06471e-08	1.0286	-1.56104	no
structural MRI	volume_brainstem	Eccentric medium spiny neuron	0.766255	0.997509	-6.50982e-09	8.95968e-09	1.15703	-0.726568	no
structural MRI	volume_brainstem	Splatter	0.962162	0.997509	-1.62808e-08	9.16539e-09	1.05586	-1.77634	no
structural MRI	volume_brainstem	Midbrain-derived inhibitory	0.987672	0.997509	-1.91377e-08	8.51798e-09	0.951119	-2.24675	no
structural MRI	volume_brainstem	Mammillary body	0.630456	0.997509	-3.13313e-09	9.40704e-09	1.14172	-0.333062	no
structural MRI	volume_brainstem	Lower rhombic lip	0.150307	0.776584	1.00399e-08	9.69923e-09	1.49354	1.03512	no
structural MRI	volume_brainstem	Upper rhombic lip	0.937656	0.997509	-1.8412e-08	1.19918e-08	1.24354	-1.53539	no
structural MRI	volume_brainstem	Cerebellar inhibitory	0.773964	0.997509	-8.50717e-09	1.13133e-08	1.25586	-0.751964	no
structural MRI	volume_brainstem	Miscellaneous	0.997509	0.997509	-2.36327e-08	8.41556e-09	0.847836	-2.80822	no
structural MRI	volume_brainstem	Astrocyte	0.430788	0.997509	1.91183e-09	1.09643e-08	1.61542	0.174368	no
structural MRI	volume_brainstem	Bergmann glia	0.0519982	0.520525	1.75803e-08	1.08134e-08	1.82708	1.62578	no
structural MRI	volume_brainstem	Choroid plexus	0.0758235	0.520525	1.60139e-08	1.11693e-08	1.75859	1.43374	no
structural MRI	volume_brainstem	Committed oligodendrocyte precursor	0.575199	0.997509	-2.17517e-09	1.14708e-08	1.60129	-0.189627	no
structural MRI	volume_brainstem	Ependymal	0.0526278	0.520525	2.06107e-08	1.27235e-08	1.79666	1.61989	no
structural MRI	volume_brainstem	Fibroblast	0.36597	0.997509	4.08741e-09	1.19324e-08	1.72459	0.342547	no
structural MRI	volume_brainstem	Microglia	0.974356	0.997509	-2.40887e-08	1.23591e-08	1.34188	-1.94907	no
structural MRI	volume_brainstem	Oligodendrocyte precursor	0.0724682	0.520525	1.55487e-08	1.0667e-08	1.49772	1.45765	no
structural MRI	volume_brainstem	Oligodendrocyte	0.611193	0.997509	-3.11519e-09	1.103e-08	1.54538	-0.282429	no
structural MRI	volume_brainstem	Vascular	0.732206	0.997509	-9.16042e-09	1.47868e-08	1.66344	-0.619498	no
structural MRI	volume_caudate	Upper-layer intratelencephalic	0.882084	0.942917	-8.37782e-09	7.0671e-09	1.13042	-1.18547	no
structural MRI	volume_caudate	Deep-layer intratelencephalic	0.994056	0.994056	-1.62248e-08	6.4501e-09	0.94902	-2.51544	no
structural MRI	volume_caudate	Deep-layer near-projecting	0.192779	0.942917	6.64349e-09	7.65643e-09	1.36369	0.867701	no
structural MRI	volume_caudate	Deep-layer corticothalamic and 6b	0.857018	0.942917	-6.90216e-09	6.46864e-09	1.07098	-1.06702	no
structural MRI	volume_caudate	Hippocampal CA1-3	0.373637	0.942917	2.49406e-09	7.73982e-09	1.24446	0.322237	no
structural MRI	volume_caudate	Hippocampal CA4	0.278349	0.942917	4.28784e-09	7.29532e-09	1.3281	0.587752	no
structural MRI	volume_caudate	Hippocampal dentate gyrus	0.492021	0.942917	1.43189e-10	7.15868e-09	1.2326	0.0200022	no
structural MRI	volume_caudate	Amygdala excitatory	0.351957	0.942917	2.51387e-09	6.61471e-09	1.22126	0.380042	no
structural MRI	volume_caudate	Thalamic excitatory	0.0586318	0.812154	1.2905e-08	8.23881e-09	1.49486	1.56636	no
structural MRI	volume_caudate	MGE interneuron	0.504661	0.942917	-8.8557e-11	7.57903e-09	1.27268	-0.0116845	no
structural MRI	volume_caudate	CGE interneuron	0.72536	0.942917	-4.56747e-09	7.6272e-09	1.23807	-0.598839	no
structural MRI	volume_caudate	LAMP5-LHX6 and Chandelier	0.793119	0.942917	-5.93139e-09	7.25737e-09	1.1491	-0.817292	no
structural MRI	volume_caudate	Medium spiny neuron	0.104794	0.812154	1.16939e-08	9.32005e-09	1.51329	1.2547	no
structural MRI	volume_caudate	Eccentric medium spiny neuron	0.489577	0.942917	2.12922e-10	8.1485e-09	1.26617	0.0261302	no
structural MRI	volume_caudate	Splatter	0.259845	0.942917	5.34847e-09	8.30734e-09	1.41541	0.643825	no
structural MRI	volume_caudate	Midbrain-derived inhibitory	0.146432	0.907878	9.55784e-09	9.08662e-09	1.45306	1.05186	no
structural MRI	volume_caudate	Mammillary body	0.0925303	0.812154	1.01665e-08	7.67087e-09	1.4004	1.32533	no
structural MRI	volume_caudate	Lower rhombic lip	0.850891	0.942917	-6.76203e-09	6.5003e-09	1.18345	-1.04026	no
structural MRI	volume_caudate	Upper rhombic lip	0.833553	0.942917	-7.01682e-09	7.24653e-09	1.35915	-0.968301	no
structural MRI	volume_caudate	Cerebellar inhibitory	0.812584	0.942917	-6.14364e-09	6.92275e-09	1.24468	-0.887457	no
structural MRI	volume_caudate	Miscellaneous	0.521736	0.942917	-4.23833e-10	7.77511e-09	1.1979	-0.0545116	no
structural MRI	volume_caudate	Astrocyte	0.406277	0.942917	1.77517e-09	7.48602e-09	1.5758	0.237132	no
structural MRI	volume_caudate	Bergmann glia	0.0378847	0.812154	1.55091e-08	8.73369e-09	1.82006	1.77578	no
structural MRI	volume_caudate	Choroid plexus	0.970859	0.994056	-1.40411e-08	7.41518e-09	1.17848	-1.89357	no
structural MRI	volume_caudate	Committed oligodendrocyte precursor	0.765263	0.942917	-6.19197e-09	8.56029e-09	1.45735	-0.723337	no
structural MRI	volume_caudate	Ependymal	0.837906	0.942917	-7.32339e-09	7.42822e-09	1.3237	-0.985888	no
structural MRI	volume_caudate	Fibroblast	0.758943	0.942917	-5.85659e-09	8.33196e-09	1.46429	-0.702906	no
structural MRI	volume_caudate	Microglia	0.373324	0.942917	3.22613e-09	9.98606e-09	1.63137	0.323063	no
structural MRI	volume_caudate	Oligodendrocyte precursor	0.484123	0.942917	3.0944e-10	7.77328e-09	1.24513	0.0398081	no
structural MRI	volume_caudate	Oligodendrocyte	0.806043	0.942917	-7.27249e-09	8.42302e-09	1.38412	-0.863407	no
structural MRI	volume_caudate	Vascular	0.6926	0.942917	-5.06288e-09	1.00607e-08	1.58592	-0.503234	no
structural MRI	volume_pallidum	Upper-layer intratelencephalic	0.687403	0.889775	-3.36892e-09	6.89644e-09	1.24474	-0.488501	no
structural MRI	volume_pallidum	Deep-layer intratelencephalic	0.420362	0.889775	1.33727e-09	6.65417e-09	1.34281	0.200967	no
structural MRI	volume_pallidum	Deep-layer near-projecting	0.277891	0.889775	4.34294e-09	7.37194e-09	1.38647	0.589118	no
structural MRI	volume_pallidum	Deep-layer corticothalamic and 6b	0.546834	0.889775	-7.11663e-10	6.04812e-09	1.21155	-0.117667	no
structural MRI	volume_pallidum	Hippocampal CA1-3	0.297704	0.889775	3.51262e-09	6.61491e-09	1.33018	0.531015	no
structural MRI	volume_pallidum	Hippocampal CA4	0.307814	0.889775	3.30209e-09	6.57715e-09	1.33323	0.502055	no
structural MRI	volume_pallidum	Hippocampal dentate gyrus	0.335794	0.889775	2.7972e-09	6.59764e-09	1.34929	0.42397	no
structural MRI	volume_pallidum	Amygdala excitatory	0.115187	0.889775	7.30466e-09	6.09027e-09	1.403	1.1994	no
structural MRI	volume_pallidum	Thalamic excitatory	0.0630252	0.889775	1.18692e-08	7.75835e-09	1.57118	1.52986	no
structural MRI	volume_pallidum	MGE interneuron	0.549987	0.889775	-8.68188e-10	6.91077e-09	1.2325	-0.125628	no
structural MRI	volume_pallidum	CGE interneuron	0.621887	0.889775	-2.08959e-09	6.73105e-09	1.26219	-0.310441	no
structural MRI	volume_pallidum	LAMP5-LHX6 and Chandelier	0.614254	0.889775	-1.87451e-09	6.45438e-09	1.20637	-0.290424	no
structural MRI	volume_pallidum	Medium spiny neuron	0.499393	0.889775	9.95384e-12	6.54174e-09	1.28603	0.00152159	no
structural MRI	volume_pallidum	Eccentric medium spiny neuron	0.0288508	0.889775	1.15819e-08	6.10231e-09	1.5962	1.89796	no
structural MRI	volume_pallidum	Splatter	0.865896	0.95867	-8.00491e-09	7.22988e-09	1.04863	-1.1072	no
structural MRI	volume_pallidum	Midbrain-derived inhibitory	0.862855	0.95867	-6.71936e-09	6.14631e-09	1.00999	-1.09324	no
structural MRI	volume_pallidum	Mammillary body	0.331863	0.889775	3.09705e-09	7.12332e-09	1.27513	0.434775	no
structural MRI	volume_pallidum	Lower rhombic lip	0.678853	0.889775	-3.44429e-09	7.41515e-09	1.23876	-0.464493	no
structural MRI	volume_pallidum	Upper rhombic lip	0.340087	0.889775	2.92263e-09	7.08985e-09	1.63165	0.412227	no
structural MRI	volume_pallidum	Cerebellar inhibitory	0.330689	0.889775	3.82899e-09	8.74176e-09	1.51286	0.438011	no
structural MRI	volume_pallidum	Miscellaneous	0.552781	0.889775	-9.41195e-10	7.09319e-09	1.20828	-0.13269	no
structural MRI	volume_pallidum	Astrocyte	0.43708	0.889775	1.2262e-09	7.74233e-09	1.63221	0.158376	no
structural MRI	volume_pallidum	Bergmann glia	0.555193	0.889775	-1.11639e-09	8.04364e-09	1.48733	-0.138792	no
structural MRI	volume_pallidum	Choroid plexus	0.81953	0.95867	-6.85613e-09	7.50471e-09	1.33479	-0.913577	no
structural MRI	volume_pallidum	Committed oligodendrocyte precursor	0.468378	0.889775	5.9966e-10	7.55744e-09	1.70673	0.0793471	no
structural MRI	volume_pallidum	Ependymal	0.999595	0.999595	-2.35124e-08	7.01948e-09	0.82878	-3.34958	no
structural MRI	volume_pallidum	Fibroblast	0.814228	0.95867	-7.89113e-09	8.83087e-09	1.47969	-0.893585	no
structural MRI	volume_pallidum	Microglia	0.91558	0.976516	-1.22473e-08	8.90104e-09	1.39488	-1.37594	no
structural MRI	volume_pallidum	Oligodendrocyte precursor	0.672655	0.889775	-3.03231e-09	6.77978e-09	1.15552	-0.447258	no
structural MRI	volume_pallidum	Oligodendrocyte	0.945016	0.976516	-1.32634e-08	8.29823e-09	1.2489	-1.59834	no
structural MRI	volume_pallidum	Vascular	0.688858	0.889775	-4.61709e-09	9.37257e-09	1.71846	-0.492617	no
structural MRI	volume_putamen	Upper-layer intratelencephalic	0.551503	0.999841	-1.04279e-09	8.05501e-09	1.2661	-0.129458	no
structural MRI	volume_putamen	Deep-layer intratelencephalic	0.837446	0.999841	-7.484e-09	7.60558e-09	1.12981	-0.984014	no
structural MRI	volume_putamen	Deep-layer near-projecting	0.0163994	0.260564	2.56422e-08	1.2013e-08	1.70032	2.13454	no
structural MRI	volume_putamen	Deep-layer corticothalamic and 6b	0.213932	0.736875	7.40641e-09	9.34145e-09	1.3383	0.792854	no
structural MRI	volume_putamen	Hippocampal CA1-3	0.0168106	0.260564	2.38511e-08	1.12263e-08	1.63649	2.12459	no
structural MRI	volume_putamen	Hippocampal CA4	0.104891	0.472004	1.43567e-08	1.14472e-08	1.4963	1.25417	no
structural MRI	volume_putamen	Hippocampal dentate gyrus	0.120811	0.472004	1.47942e-08	1.26344e-08	1.49776	1.17094	no
structural MRI	volume_putamen	Amygdala excitatory	0.0365794	0.283491	1.91783e-08	1.07031e-08	1.5162	1.79184	no
structural MRI	volume_putamen	Thalamic excitatory	0.441973	0.999841	1.30543e-09	8.94319e-09	1.24806	0.145969	no
structural MRI	volume_putamen	MGE interneuron	0.999841	0.999841	-2.52493e-08	7.01463e-09	0.788075	-3.59951	no
structural MRI	volume_putamen	CGE interneuron	0.998806	0.999841	-2.25866e-08	7.43669e-09	0.864453	-3.03719	no
structural MRI	volume_putamen	LAMP5-LHX6 and Chandelier	0.95538	0.999841	-1.28501e-08	7.56145e-09	1.01154	-1.69942	no
structural MRI	volume_putamen	Medium spiny neuron	0.121808	0.472004	1.4254e-08	1.22247e-08	1.51406	1.166	no
structural MRI	volume_putamen	Eccentric medium spiny neuron	0.0337143	0.283491	1.64787e-08	9.01061e-09	1.55185	1.82881	no
structural MRI	volume_putamen	Splatter	0.395106	0.999841	3.44214e-09	1.29387e-08	1.31274	0.266035	no
structural MRI	volume_putamen	Midbrain-derived inhibitory	0.757319	0.999841	-5.38528e-09	7.71856e-09	1.14756	-0.697706	no
structural MRI	volume_putamen	Mammillary body	0.838379	0.999841	-7.18202e-09	7.27058e-09	1.06673	-0.987819	no
structural MRI	volume_putamen	Lower rhombic lip	0.921723	0.999841	-1.09171e-08	7.70571e-09	1.07841	-1.41676	no
structural MRI	volume_putamen	Upper rhombic lip	0.529223	0.999841	-5.38823e-10	7.34923e-09	1.43285	-0.0733169	no
structural MRI	volume_putamen	Cerebellar inhibitory	0.851155	0.999841	-9.45787e-09	9.08188e-09	1.15783	-1.0414	no
structural MRI	volume_putamen	Miscellaneous	0.0575737	0.356957	1.89477e-08	1.20267e-08	1.54221	1.57547	no
structural MRI	volume_putamen	Astrocyte	0.89141	0.999841	-9.44798e-09	7.65601e-09	1.299	-1.23406	no
structural MRI	volume_putamen	Bergmann glia	0.262596	0.814046	4.99657e-09	7.86411e-09	1.53671	0.635364	no
structural MRI	volume_putamen	Choroid plexus	0.908679	0.999841	-1.08826e-08	8.16603e-09	1.21546	-1.33266	no
structural MRI	volume_putamen	Committed oligodendrocyte precursor	0.401422	0.999841	2.40149e-09	9.61873e-09	1.54646	0.249668	no
structural MRI	volume_putamen	Ependymal	0.901737	0.999841	-1.0827e-08	8.3832e-09	1.19988	-1.29151	no
structural MRI	volume_putamen	Fibroblast	0.561068	0.999841	-1.21043e-09	7.87645e-09	1.48116	-0.153677	no
structural MRI	volume_putamen	Microglia	0.986946	0.999841	-2.11094e-08	9.48904e-09	1.12258	-2.22461	no
structural MRI	volume_putamen	Oligodendrocyte precursor	0.47686	0.999841	6.39335e-10	1.10164e-08	1.23401	0.058035	no
structural MRI	volume_putamen	Oligodendrocyte	0.680433	0.999841	-4.35453e-09	9.28648e-09	1.40307	-0.468911	no
structural MRI	volume_putamen	Vascular	0.836801	0.999841	-1.05263e-08	1.07259e-08	1.38975	-0.981393	no
structural MRI	volume_thalamus	Upper-layer intratelencephalic	0.698061	0.961976	-3.34873e-09	6.45435e-09	1.2316	-0.518833	no
structural MRI	volume_thalamus	Deep-layer intratelencephalic	0.357858	0.924466	2.63863e-09	7.24519e-09	1.37375	0.364191	no
structural MRI	volume_thalamus	Deep-layer near-projecting	0.168271	0.924466	6.6872e-09	6.95844e-09	1.4523	0.961019	no
structural MRI	volume_thalamus	Deep-layer corticothalamic and 6b	0.478566	0.961976	3.67873e-10	6.84382e-09	1.24191	0.0537526	no
structural MRI	volume_thalamus	Hippocampal CA1-3	0.100233	0.924466	8.34161e-09	6.51575e-09	1.48571	1.28022	no
structural MRI	volume_thalamus	Hippocampal CA4	0.534058	0.961976	-5.22132e-10	6.10855e-09	1.26488	-0.0854756	no
structural MRI	volume_thalamus	Hippocampal dentate gyrus	0.513064	0.961976	-1.98873e-10	6.07223e-09	1.25318	-0.0327512	no
structural MRI	volume_thalamus	Amygdala excitatory	0.254973	0.924466	4.14794e-09	6.29504e-09	1.33398	0.658922	no
structural MRI	volume_thalamus	Thalamic excitatory	0.100301	0.924466	8.26942e-09	6.46132e-09	1.47502	1.27984	no
structural MRI	volume_thalamus	MGE interneuron	0.661494	0.961976	-2.55826e-09	6.14162e-09	1.2074	-0.416544	no
structural MRI	volume_thalamus	CGE interneuron	0.923344	0.997608	-9.07392e-09	6.3546e-09	1.05202	-1.42793	no
structural MRI	volume_thalamus	LAMP5-LHX6 and Chandelier	0.665122	0.961976	-2.7405e-09	6.42583e-09	1.21795	-0.426482	no
structural MRI	volume_thalamus	Medium spiny neuron	0.338734	0.924466	2.99728e-09	7.20641e-09	1.37993	0.415919	no
structural MRI	volume_thalamus	Eccentric medium spiny neuron	0.446154	0.961976	9.67668e-10	7.14762e-09	1.3243	0.135383	no
structural MRI	volume_thalamus	Splatter	0.990484	0.997608	-1.53009e-08	6.5252e-09	0.833444	-2.34489	no
structural MRI	volume_thalamus	Midbrain-derived inhibitory	0.789801	0.979353	-5.17307e-09	6.42036e-09	1.10096	-0.805729	no
structural MRI	volume_thalamus	Mammillary body	0.152964	0.924466	7.26725e-09	7.09828e-09	1.41273	1.0238	no
structural MRI	volume_thalamus	Lower rhombic lip	0.897775	0.997608	-7.0246e-09	5.53565e-09	1.10129	-1.26898	no
structural MRI	volume_thalamus	Upper rhombic lip	0.299487	0.924466	4.22992e-09	8.04358e-09	1.608	0.525876	no
structural MRI	volume_thalamus	Cerebellar inhibitory	0.997608	0.997608	-1.95454e-08	6.92786e-09	0.786819	-2.82127	no
structural MRI	volume_thalamus	Miscellaneous	0.578178	0.961976	-1.1761e-09	5.96297e-09	1.20881	-0.197234	no
structural MRI	volume_thalamus	Astrocyte	0.757836	0.978872	-5.34624e-09	7.64448e-09	1.38163	-0.699359	no
structural MRI	volume_thalamus	Bergmann glia	0.201168	0.924466	6.12409e-09	7.31272e-09	1.6969	0.837458	no
structural MRI	volume_thalamus	Choroid plexus	0.997606	0.997608	-1.86376e-08	6.60697e-09	0.938452	-2.8209	no
structural MRI	volume_thalamus	Committed oligodendrocyte precursor	0.308663	0.924466	3.76214e-09	7.52963e-09	1.68358	0.499645	no
structural MRI	volume_thalamus	Ependymal	0.837968	0.997608	-6.82796e-09	6.92391e-09	1.2497	-0.986143	no
structural MRI	volume_thalamus	Fibroblast	0.69792	0.961976	-3.97433e-09	7.66614e-09	1.49388	-0.518427	no
structural MRI	volume_thalamus	Microglia	0.713724	0.961976	-5.36424e-09	9.50605e-09	1.41315	-0.564298	no
structural MRI	volume_thalamus	Oligodendrocyte precursor	0.0948894	0.924466	9.02551e-09	6.88322e-09	1.55023	1.31123	no
structural MRI	volume_thalamus	Oligodendrocyte	0.35758	0.924466	2.60855e-09	7.14797e-09	1.60401	0.364935	no
structural MRI	volume_thalamus	Vascular	0.669292	0.961976	-3.47821e-09	7.94187e-09	1.59366	-0.437958	no
control	height	Upper-layer intratelencephalic	0.923802	0.999903	-1.06484e-08	7.44062e-09	1.20301	-1.43112	no
control	height	Deep-layer intratelencephalic	0.999903	0.999903	-2.24992e-08	6.03657e-09	1.02533	-3.72715	no
control	height	Deep-layer near-projecting	0.928126	0.999903	-1.05856e-08	7.2406e-09	1.12039	-1.46198	no
control	height	Deep-layer corticothalamic and 6b	0.701701	0.999903	-3.9017e-09	7.37145e-09	1.1675	-0.529298	no
control	height	Hippocampal CA1-3	0.96127	0.999903	-1.13362e-08	6.42052e-09	1.06196	-1.76562	no
control	height	Hippocampal CA4	0.866542	0.999903	-9.0261e-09	8.1302e-09	1.13931	-1.11019	no
control	height	Hippocampal dentate gyrus	0.994919	0.999903	-1.66838e-08	6.49104e-09	1.03417	-2.57029	no
control	height	Amygdala excitatory	0.979829	0.999903	-1.4307e-08	6.97823e-09	1.011	-2.05023	no
control	height	Thalamic excitatory	0.752799	0.999903	-4.7007e-09	6.87917e-09	1.18675	-0.683325	no
control	height	MGE interneuron	0.961272	0.999903	-1.11191e-08	6.29747e-09	1.14751	-1.76564	no
control	height	CGE interneuron	0.920634	0.999903	-1.0309e-08	7.31474e-09	1.23095	-1.40935	no
control	height	LAMP5-LHX6 and Chandelier	0.683242	0.999903	-3.63686e-09	7.62789e-09	1.23143	-0.476785	no
control	height	Medium spiny neuron	0.986424	0.999903	-1.3618e-08	6.16385e-09	1.12543	-2.20934	no
control	height	Eccentric medium spiny neuron	0.987049	0.999903	-1.52475e-08	6.84455e-09	1.07301	-2.22769	no
control	height	Splatter	0.30446	0.999903	4.72557e-09	9.23656e-09	1.40196	0.511615	no
control	height	Midbrain-derived inhibitory	0.593821	0.999903	-1.68386e-09	7.09334e-09	1.22728	-0.237386	no
control	height	Mammillary body	0.89159	0.999903	-9.46732e-09	7.66566e-09	1.08601	-1.23503	no
control	height	Lower rhombic lip	0.943656	0.999903	-1.14276e-08	7.20426e-09	1.22727	-1.58622	no
control	height	Upper rhombic lip	0.461612	0.999903	8.16815e-10	8.47552e-09	1.55893	0.0963734	no
control	height	Cerebellar inhibitory	0.882544	0.999903	-9.59029e-09	8.07399e-09	1.29635	-1.1878	no
control	height	Miscellaneous	0.995389	0.999903	-1.76098e-08	6.76335e-09	1.03511	-2.60371	no
control	height	Astrocyte	0.0522105	0.539508	1.90345e-08	1.17223e-08	1.81509	1.62379	no
control	height	Bergmann glia	0.0783461	0.607182	1.56648e-08	1.10605e-08	1.73179	1.41628	no
control	height	Choroid plexus	0.188921	0.836651	8.06394e-09	9.14405e-09	1.61098	0.881878	no
control	height	Committed oligodendrocyte precursor	0.171007	0.836651	1.14777e-08	1.20794e-08	1.76847	0.950192	no
control	height	Ependymal	0.578697	0.999903	-2.27254e-09	1.14451e-08	1.51433	-0.198561	no
control	height	Fibroblast	0.0101291	0.314003	3.09994e-08	1.3353e-08	2.04045	2.32153	no
control	height	Microglia	0.635278	0.999903	-3.70162e-09	1.07025e-08	1.67901	-0.345864	no
control	height	Oligodendrocyte precursor	0.0284591	0.441116	1.73563e-08	9.116e-09	1.44715	1.90394	no
control	height	Oligodendrocyte	0.994833	0.999903	-2.06629e-08	8.05752e-09	1.31445	-2.56443	no
control	height	Vascular	0.152975	0.836651	1.53944e-08	1.50371e-08	1.98542	1.02376	no
control	bmi	Upper-layer intratelencephalic	0.0286801	0.127012	5.08456e-09	2.6753e-09	1.26538	1.90056	no
control	bmi	Deep-layer intratelencephalic	0.000785237	0.0205913	7.82083e-09	2.4739e-09	1.33184	3.16134	yes
control	bmi	Deep-layer near-projecting	0.0224818	0.116156	7.02304e-09	3.50277e-09	1.29347	2.00499	no
control	bmi	Deep-layer corticothalamic and 6b	0.00343068	0.0354503	8.91111e-09	3.29614e-09	1.32514	2.7035	yes
control	bmi	Hippocampal CA1-3	0.0616656	0.159303	3.88175e-09	2.51908e-09	1.1968	1.54094	no
control	bmi	Hippocampal CA4	0.00902486	0.0699426	5.79057e-09	2.44886e-09	1.27421	2.3646	no
control	bmi	Hippocampal dentate gyrus	0.0868919	0.207204	2.90384e-09	2.13495e-09	1.18344	1.36015	no
control	bmi	Amygdala excitatory	0.00132847	0.0205913	6.14457e-09	2.04487e-09	1.25338	3.00487	yes
control	bmi	Thalamic excitatory	0.0359215	0.131767	6.10732e-09	3.39274e-09	1.27117	1.80011	no
control	bmi	MGE interneuron	0.600021	0.865457	-5.63944e-10	2.2255e-09	1.14328	-0.253401	no
control	bmi	CGE interneuron	0.0197836	0.116156	7.4647e-09	3.62674e-09	1.33609	2.05824	no
control	bmi	LAMP5-LHX6 and Chandelier	0.548882	0.865457	-2.78374e-10	2.26622e-09	1.14789	-0.122836	no
control	bmi	Medium spiny neuron	0.190518	0.421861	1.95143e-09	2.22769e-09	1.16325	0.875989	no
control	bmi	Eccentric medium spiny neuron	0.21348	0.441192	1.79401e-09	2.25831e-09	1.18885	0.794405	no
control	bmi	Splatter	0.0382551	0.131767	7.0604e-09	3.98599e-09	1.3052	1.7713	no
control	bmi	Midbrain-derived inhibitory	0.232241	0.449967	1.56831e-09	2.14401e-09	1.1827	0.731487	no
control	bmi	Mammillary body	0.477152	0.865457	1.26703e-10	2.21109e-09	1.12236	0.0573034	no
control	bmi	Lower rhombic lip	0.572799	0.865457	-4.16607e-10	2.27027e-09	1.12688	-0.183506	no
control	bmi	Upper rhombic lip	0.506054	0.865457	-3.61373e-11	2.38129e-09	1.18677	-0.0151755	no
control	bmi	Cerebellar inhibitory	0.0503485	0.141891	4.05169e-09	2.46831e-09	1.26258	1.64148	no
control	bmi	Miscellaneous	0.0499381	0.141891	4.07943e-09	2.47921e-09	1.20236	1.64545	no
control	bmi	Astrocyte	0.945182	1	-3.85903e-09	2.41215e-09	1.12029	-1.59983	no
control	bmi	Bergmann glia	0.614195	0.865457	-7.37805e-10	2.54179e-09	1.20004	-0.29027	no
control	bmi	Choroid plexus	0.999988	1	-8.84697e-09	2.09404e-09	0.945903	-4.22482	no
control	bmi	Committed oligodendrocyte precursor	0.965114	1	-3.85141e-09	2.12387e-09	1.09274	-1.81339	no
control	bmi	Ependymal	0.970761	1	-5.49978e-09	2.9067e-09	1.03501	-1.8921	no
control	bmi	Fibroblast	1	1	-1.16897e-08	2.166e-09	0.910661	-5.3969	no
control	bmi	Microglia	0.999797	1	-9.02606e-09	2.55248e-09	0.916577	-3.5362	no
control	bmi	Oligodendrocyte precursor	0.776711	1	-1.58704e-09	2.08511e-09	1.08225	-0.761133	no
control	bmi	Oligodendrocyte	0.974277	1	-4.59525e-09	2.35927e-09	1.06338	-1.94774	no
control	bmi	Vascular	0.999995	1	-1.0061e-08	2.28822e-09	0.94873	-4.39685	no
control	cbc_hematocrit	Upper-layer intratelencephalic	0.899726	0.948703	-4.08391e-09	3.19057e-09	1.30609	-1.27999	no
control	cbc_hematocrit	Deep-layer intratelencephalic	0.280098	0.567594	2.86662e-09	4.92081e-09	1.42488	0.58255	no
control	cbc_hematocrit	Deep-layer near-projecting	0.256577	0.567594	2.18483e-09	3.34105e-09	1.35863	0.653935	no
control	cbc_hematocrit	Deep-layer corticothalamic and 6b	0.502837	0.599536	-3.23965e-11	4.55563e-09	1.27203	-0.00711131	no
control	cbc_hematocrit	Hippocampal CA1-3	0.0938926	0.567594	6.53258e-09	4.95959e-09	1.39654	1.31716	no
control	cbc_hematocrit	Hippocampal CA4	0.164347	0.567594	4.79381e-09	4.90794e-09	1.41233	0.976746	no
control	cbc_hematocrit	Hippocampal dentate gyrus	0.145108	0.567594	5.05605e-09	4.78046e-09	1.39746	1.05765	no
control	cbc_hematocrit	Amygdala excitatory	0.387916	0.567594	1.01184e-09	3.55339e-09	1.24337	0.284755	no
control	cbc_hematocrit	Thalamic excitatory	0.439428	0.567594	6.18521e-10	4.05798e-09	1.29998	0.152421	no
control	cbc_hematocrit	MGE interneuron	0.385525	0.567594	1.3706e-09	4.70995e-09	1.35787	0.291001	no
control	cbc_hematocrit	CGE interneuron	0.408177	0.567594	8.30205e-10	3.57482e-09	1.43782	0.232237	no
control	cbc_hematocrit	LAMP5-LHX6 and Chandelier	0.339782	0.567594	1.90992e-09	4.62383e-09	1.37816	0.413059	no
control	cbc_hematocrit	Medium spiny neuron	0.667359	0.738862	-1.52049e-09	3.51451e-09	1.29436	-0.432633	no
control	cbc_hematocrit	Eccentric medium spiny neuron	0.92345	0.948703	-4.1915e-09	2.93385e-09	1.18902	-1.42867	no
control	cbc_hematocrit	Splatter	0.365978	0.567594	1.26695e-09	3.69886e-09	1.45201	0.342524	no
control	cbc_hematocrit	Midbrain-derived inhibitory	0.540555	0.620638	-3.16656e-10	3.10957e-09	1.26792	-0.101833	no
control	cbc_hematocrit	Mammillary body	0.210433	0.567594	2.60729e-09	3.2392e-09	1.28068	0.804918	no
control	cbc_hematocrit	Lower rhombic lip	0.38666	0.567594	9.74284e-10	3.38252e-09	1.46651	0.288035	no
control	cbc_hematocrit	Upper rhombic lip	0.427087	0.567594	7.36521e-10	4.00727e-09	1.68531	0.183796	no
control	cbc_hematocrit	Cerebellar inhibitory	0.111058	0.567594	5.00534e-09	4.09965e-09	1.61805	1.22092	no
control	cbc_hematocrit	Miscellaneous	0.948703	0.948703	-4.54497e-09	2.78422e-09	1.19955	-1.63241	no
control	cbc_hematocrit	Astrocyte	0.0425662	0.567594	9.2358e-09	5.3645e-09	1.91556	1.72165	no
control	cbc_hematocrit	Bergmann glia	0.0306939	0.567594	1.0113e-08	5.40603e-09	1.85658	1.87069	no
control	cbc_hematocrit	Choroid plexus	0.385517	0.567594	1.43363e-09	4.9262e-09	1.63	0.291022	no
control	cbc_hematocrit	Committed oligodendrocyte precursor	0.403096	0.567594	1.24154e-09	5.06046e-09	1.76949	0.245342	no
control	cbc_hematocrit	Ependymal	0.357341	0.567594	1.56602e-09	4.28372e-09	1.68574	0.365574	no
control	cbc_hematocrit	Fibroblast	0.330685	0.567594	1.972e-09	4.50206e-09	1.88101	0.438023	no
control	cbc_hematocrit	Microglia	0.464436	0.5759	4.21394e-10	4.72071e-09	1.91894	0.0892648	no
control	cbc_hematocrit	Oligodendrocyte precursor	0.417539	0.567594	8.54294e-10	4.10337e-09	1.28659	0.208193	no
control	cbc_hematocrit	Oligodendrocyte	0.336305	0.567594	2.23148e-09	5.28074e-09	1.69053	0.422569	no
control	cbc_hematocrit	Vascular	0.0674664	0.567594	7.72361e-09	5.16654e-09	2.19828	1.49493	no
control	cbc_lymphocyte	Upper-layer intratelencephalic	0.538919	0.732843	-4.0966e-10	4.19263e-09	1.3073	-0.0977095	no
control	cbc_lymphocyte	Deep-layer intratelencephalic	0.721011	0.806888	-2.04148e-09	3.48466e-09	1.22699	-0.585847	no
control	cbc_lymphocyte	Deep-layer near-projecting	0.0114458	0.118273	1.06923e-08	4.6994e-09	1.45091	2.27524	no
control	cbc_lymphocyte	Deep-layer corticothalamic and 6b	0.728802	0.806888	-2.02628e-09	3.32616e-09	1.15729	-0.609195	no
control	cbc_lymphocyte	Hippocampal CA1-3	0.198033	0.661759	3.67024e-09	4.32471e-09	1.26454	0.848668	no
control	cbc_lymphocyte	Hippocampal CA4	0.165878	0.66082	4.0998e-09	4.22407e-09	1.30126	0.970581	no
control	cbc_lymphocyte	Hippocampal dentate gyrus	0.265754	0.661759	2.79438e-09	4.46595e-09	1.29192	0.625707	no
control	cbc_lymphocyte	Amygdala excitatory	0.304002	0.661759	1.80689e-09	3.52271e-09	1.17467	0.512925	no
control	cbc_lymphocyte	Thalamic excitatory	0.135073	0.66082	5.67057e-09	5.14231e-09	1.32575	1.10273	no
control	cbc_lymphocyte	MGE interneuron	0.388866	0.661759	1.2574e-09	4.45453e-09	1.2732	0.282276	no
control	cbc_lymphocyte	CGE interneuron	0.375264	0.661759	1.20745e-09	3.7977e-09	1.34895	0.317943	no
control	cbc_lymphocyte	LAMP5-LHX6 and Chandelier	0.396668	0.661759	9.56621e-10	3.65148e-09	1.26145	0.261982	no
control	cbc_lymphocyte	Medium spiny neuron	0.249408	0.661759	2.70674e-09	4.00197e-09	1.34327	0.676353	no
control	cbc_lymphocyte	Eccentric medium spiny neuron	0.543722	0.732843	-4.18652e-10	3.81234e-09	1.21348	-0.109815	no
control	cbc_lymphocyte	Splatter	0.170534	0.66082	4.02645e-09	4.22921e-09	1.39732	0.952057	no
control	cbc_lymphocyte	Midbrain-derived inhibitory	0.447226	0.661759	4.27904e-10	3.22527e-09	1.23348	0.132672	no
control	cbc_lymphocyte	Mammillary body	0.684107	0.806888	-1.72985e-09	3.60976e-09	1.11939	-0.479215	no
control	cbc_lymphocyte	Lower rhombic lip	0.386444	0.661759	1.23251e-09	4.27066e-09	1.38219	0.2886	no
control	cbc_lymphocyte	Upper rhombic lip	0.35167	0.661759	2.16777e-09	5.69245e-09	1.61847	0.380815	no
control	cbc_lymphocyte	Cerebellar inhibitory	0.642175	0.796297	-1.20857e-09	3.3177e-09	1.39183	-0.364279	no
control	cbc_lymphocyte	Miscellaneous	0.105062	0.66082	5.26587e-09	4.20185e-09	1.35836	1.25323	no
control	cbc_lymphocyte	Astrocyte	0.811918	0.867913	-3.77727e-09	4.26815e-09	1.53219	-0.884988	no
control	cbc_lymphocyte	Bergmann glia	0.229765	0.661759	3.54914e-09	4.79859e-09	1.61116	0.739621	no
control	cbc_lymphocyte	Choroid plexus	0.448288	0.661759	6.47161e-10	4.97864e-09	1.58381	0.129988	no
control	cbc_lymphocyte	Committed oligodendrocyte precursor	0.961164	0.989479	-7.35707e-09	4.16985e-09	1.59298	-1.76435	no
control	cbc_lymphocyte	Ependymal	0.424519	0.661759	8.78253e-10	4.61398e-09	1.60259	0.190346	no
control	cbc_lymphocyte	Fibroblast	0.108228	0.66082	6.73611e-09	5.4499e-09	1.9286	1.23601	no
control	cbc_lymphocyte	Microglia	0.000155751	0.00482828	2.62281e-08	7.27437e-09	2.65206	3.60554	yes
control	cbc_lymphocyte	Oligodendrocyte precursor	0.634776	0.796297	-1.28915e-09	3.74177e-09	1.24346	-0.344529	no
control	cbc_lymphocyte	Oligodendrocyte	0.989479	0.989479	-1.17457e-08	5.09084e-09	1.41774	-2.30721	no
control	cbc_lymphocyte	Vascular	0.00369438	0.0572629	1.92913e-08	7.20148e-09	2.43639	2.67879	no
control	cbc_neutrophil	Upper-layer intratelencephalic	0.902352	0.976734	-4.39767e-09	3.39569e-09	1.25987	-1.29507	no
control	cbc_neutrophil	Deep-layer intratelencephalic	0.908271	0.976734	-3.82146e-09	2.87288e-09	1.21811	-1.33018	no
control	cbc_neutrophil	Deep-layer near-projecting	0.437543	0.976734	4.59412e-10	2.92245e-09	1.31002	0.157201	no
control	cbc_neutrophil	Deep-layer corticothalamic and 6b	0.852035	0.976734	-2.85041e-09	2.72713e-09	1.16551	-1.0452	no
control	cbc_neutrophil	Hippocampal CA1-3	0.891788	0.976734	-3.818e-09	3.08876e-09	1.13166	-1.2361	no
control	cbc_neutrophil	Hippocampal CA4	0.47209	0.976734	2.50312e-10	3.57507e-09	1.27873	0.0700161	no
control	cbc_neutrophil	Hippocampal dentate gyrus	0.879866	0.976734	-3.68616e-09	3.13898e-09	1.17233	-1.17432	no
control	cbc_neutrophil	Amygdala excitatory	0.836951	0.976734	-2.6273e-09	2.67545e-09	1.10961	-0.982002	no
control	cbc_neutrophil	Thalamic excitatory	0.856157	0.976734	-3.2712e-09	3.07672e-09	1.17575	-1.06321	no
control	cbc_neutrophil	MGE interneuron	0.949471	0.980851	-4.91192e-09	2.99554e-09	1.17329	-1.63975	no
control	cbc_neutrophil	CGE interneuron	0.492981	0.976734	5.42761e-11	3.08456e-09	1.404	0.0175961	no
control	cbc_neutrophil	LAMP5-LHX6 and Chandelier	0.632098	0.976734	-9.60556e-10	2.84681e-09	1.26891	-0.337415	no
control	cbc_neutrophil	Medium spiny neuron	0.897536	0.976734	-3.41598e-09	2.69476e-09	1.25986	-1.26763	no
control	cbc_neutrophil	Eccentric medium spiny neuron	0.980851	0.980851	-5.62376e-09	2.71463e-09	1.12333	-2.07165	no
control	cbc_neutrophil	Splatter	0.572607	0.976734	-6.41363e-10	3.50444e-09	1.39682	-0.183014	no
control	cbc_neutrophil	Midbrain-derived inhibitory	0.571382	0.976734	-5.43961e-10	3.02378e-09	1.24903	-0.179895	no
control	cbc_neutrophil	Mammillary body	0.832795	0.976734	-2.50933e-09	2.59961e-09	1.12164	-0.96527	no
control	cbc_neutrophil	Lower rhombic lip	0.451759	0.976734	4.37066e-10	3.60561e-09	1.45396	0.121219	no
control	cbc_neutrophil	Upper rhombic lip	0.257846	0.976734	2.81196e-09	4.3261e-09	1.75635	0.65	no
control	cbc_neutrophil	Cerebellar inhibitory	0.361091	0.976734	1.31336e-09	3.69393e-09	1.53756	0.355544	no
control	cbc_neutrophil	Miscellaneous	0.523218	0.976734	-1.77533e-10	3.04872e-09	1.29532	-0.0582321	no
control	cbc_neutrophil	Astrocyte	0.623968	0.976734	-1.21032e-09	3.83111e-09	1.66344	-0.315918	no
control	cbc_neutrophil	Bergmann glia	0.913719	0.976734	-4.36546e-09	3.20044e-09	1.5004	-1.36402	no
control	cbc_neutrophil	Choroid plexus	0.895127	0.976734	-4.63012e-09	3.6915e-09	1.504	-1.25427	no
control	cbc_neutrophil	Committed oligodendrocyte precursor	0.61384	0.976734	-2.002e-09	6.91918e-09	1.76198	-0.289341	no
control	cbc_neutrophil	Ependymal	0.869368	0.976734	-4.82135e-09	4.2917e-09	1.53911	-1.12341	no
control	cbc_neutrophil	Fibroblast	0.620293	0.976734	-1.46918e-09	4.79729e-09	1.8286	-0.306251	no
control	cbc_neutrophil	Microglia	1.74726e-05	0.000541652	2.66767e-08	6.44584e-09	2.83708	4.13859	yes
control	cbc_neutrophil	Oligodendrocyte precursor	0.190156	0.976734	4.23734e-09	4.82986e-09	1.39318	0.877321	no
control	cbc_neutrophil	Oligodendrocyte	0.407345	0.976734	1.6125e-09	6.87985e-09	1.75132	0.23438	no
control	cbc_neutrophil	Vascular	0.0268121	0.415587	1.17175e-08	6.0717e-09	2.4231	1.92986	no

## Sheet: Supplementary_Data_4
Supercluster	Amygdala excitatory	Deep-layer corticothalamic and 6b	Deep-layer intratelencephalic	Hippocampal CA1-3	Hippocampal CA4	Hippocampal dentate gyrus	Miscellaneous	Thalamic excitatory	Upper-layer intratelencephalic	Cerebellar inhibitory	CGE interneuron	Eccentric medium spiny neuron	LAMP5-LHX6 and Chandelier	Medium spiny neuron	MGE interneuron
Amygdala excitatory	.	s	s	s	s	s	s	s	s	s	s	s	s	s	s
Deep-layer corticothalamic and 6b	s	.	N	s	s	s	s	s	s	s	s	s	s	s	s
Deep-layer intratelencephalic	s	s	.	s	s	s	s	s	s	s	s	s	s	s	s
Hippocampal CA1-3	s	s	s	.	s	s	s	s	s	s	s	s	s	s	s
Hippocampal CA4	s	s	s	N	.	s	s	s	s	s	s	s	s	s	s
Hippocampal dentate gyrus	N	s	N	N	N	.	s	s	s	s	s	s	s	s	s
Miscellaneous	N	s	N	N	s	s	.	s	N	s	s	s	s	s	s
Thalamic excitatory	N	s	N	s	s	s	s	.	s	s	s	s	s	s	s
Upper-layer intratelencephalic	s	s	N	s	s	s	s	s	.	s	s	s	s	s	s
Cerebellar inhibitory	s	s	s	s	s	s	s	s	s	.	N	s	s	s	s
CGE interneuron	s	s	s	s	s	s	s	s	s	s	.	s	s	s	s
Eccentric medium spiny neuron	s	s	s	s	s	s	s	s	s	s	s	.	s	s	s
LAMP5-LHX6 and Chandelier	s	s	s	s	s	s	s	s	s	s	N	s	.	s	s
Medium spiny neuron	N	s	s	N	s	s	s	s	s	s	s	N	s	.	s
MGE interneuron	s	s	s	s	s	s	s	s	s	s	N	s	N	s	.

## Sheet: Supplementary_Data_5
label	Supercluster	Amygdala excitatory	Deep-layer intratelencephalic	Hippocampal CA1-3	Hippocampal CA4	Upper-layer intratelencephalic	CGE interneuron	Eccentric medium spiny neuron	LAMP5-LHX6 and Chandelier
bip2021	Amygdala excitatory	.	s	s	s	s	s	s	s
bip2021	Deep-layer intratelencephalic	s	.	s	s	s	s	s	s
bip2021	Hippocampal CA1-3	s	s	.	s	s	s	s	s
bip2021	Hippocampal CA4	s	s	N	.	s	s	s	s
bip2021	Upper-layer intratelencephalic	s	N	s	s	.	s	s	s
bip2021	CGE interneuron	s	s	s	s	s	.	s	s
bip2021	Eccentric medium spiny neuron	s	s	s	s	s	s	.	s
bip2021	LAMP5-LHX6 and Chandelier	N	N	s	s	N	N	N	.
educational_attainment	Amygdala excitatory	.	s	s	s	s	s	s	s
educational_attainment	Deep-layer intratelencephalic	s	.	s	s	s	s	s	s
educational_attainment	Hippocampal CA1-3	s	s	.	s	s	s	s	s
educational_attainment	Hippocampal CA4	s	s	s	.	s	s	s	s
educational_attainment	Upper-layer intratelencephalic	N	N	s	s	.	s	s	s
educational_attainment	CGE interneuron	s	s	s	s	s	.	s	s
educational_attainment	Eccentric medium spiny neuron	s	s	s	s	s	s	.	s
educational_attainment	LAMP5-LHX6 and Chandelier	s	s	s	s	s	s	s	.
iq	Amygdala excitatory	.	s	s	s	s	s	s	s
iq	Deep-layer intratelencephalic	s	.	s	s	s	s	s	s
iq	Hippocampal CA1-3	s	s	.	s	s	s	s	s
iq	Hippocampal CA4	N	N	N	.	N	s	s	s
iq	Upper-layer intratelencephalic	s	N	s	s	.	s	s	s
iq	CGE interneuron	s	s	s	s	s	.	s	s
iq	Eccentric medium spiny neuron	s	s	s	s	s	s	.	s
iq	LAMP5-LHX6 and Chandelier	s	s	s	s	s	s	s	.
mdd2019	Amygdala excitatory	.	s	s	s	s	s	s	s
mdd2019	Deep-layer intratelencephalic	N	.	N	s	N	s	s	s
mdd2019	Hippocampal CA1-3	N	s	.	s	s	s	s	s
mdd2019	Hippocampal CA4	N	N	N	.	N	s	N	N
mdd2019	Upper-layer intratelencephalic	N	N	N	N	.	N	N	N
mdd2019	CGE interneuron	s	s	s	s	s	.	s	s
mdd2019	Eccentric medium spiny neuron	s	s	s	s	s	s	.	s
mdd2019	LAMP5-LHX6 and Chandelier	s	s	s	s	s	s	s	.
neuroticism	Amygdala excitatory	.	N	s	s	s	s	s	s
neuroticism	Deep-layer intratelencephalic	s	.	s	s	s	s	s	s
neuroticism	Hippocampal CA1-3	N	N	.	s	s	s	s	s
neuroticism	Hippocampal CA4	N	N	N	.	N	s	s	s
neuroticism	Upper-layer intratelencephalic	s	N	s	s	.	s	s	s
neuroticism	CGE interneuron	s	s	s	s	s	.	s	N
neuroticism	Eccentric medium spiny neuron	s	s	s	s	s	s	.	s
neuroticism	LAMP5-LHX6 and Chandelier	s	s	s	s	s	s	s	.
scz2022	Amygdala excitatory	.	s	s	s	s	s	s	s
scz2022	Deep-layer intratelencephalic	s	.	s	s	s	s	s	s
scz2022	Hippocampal CA1-3	s	s	.	s	s	s	s	s
scz2022	Hippocampal CA4	s	s	N	.	s	s	s	s
scz2022	Upper-layer intratelencephalic	s	N	s	s	.	s	s	s
scz2022	CGE interneuron	s	s	s	s	s	.	s	s
scz2022	Eccentric medium spiny neuron	s	s	s	s	s	s	.	s
scz2022	LAMP5-LHX6 and Chandelier	s	s	s	s	s	N	s	.
TOTALS	Amygdala excitatory	.	1	0	0	0	0	0	0
TOTALS	Deep-layer intratelencephalic	1	.	1	0	1	0	0	0
TOTALS	Hippocampal CA1-3	2	1	.	0	0	0	0	0
TOTALS	Hippocampal CA4	3	3	5	.	3	0	1	1
TOTALS	Upper-layer intratelencephalic	2	6	1	1	.	1	1	1
TOTALS	CGE interneuron	0	0	0	0	0	.	0	1
TOTALS	Eccentric medium spiny neuron	0	0	0	0	0	0	.	0
TOTALS	LAMP5-LHX6 and Chandelier	1	1	0	0	1	2	1	.

## Sheet: Supplementary_Data_6
Supercluster	asd2022.wes.fdr001	dd2022.wes.fdr001	ndd2022.wes.fdr001	scz2022.wes.qvalSig05	synGOgene	housekeeping	Neuron	Neuron_type
Amygdala excitatory	1.86	1.35	1.62 (1.17,2.26) fdr=1.12e-02	0.98	3.09 (2.63,3.63) fdr=2.02e-41	0.09 (0.07,0.14) fdr=3.85e-36	TRUE	excitatory
Deep-layer corticothalamic and 6b	1.87	1.79 (1.26,2.54) fdr=1.08e-02	1.91 (1.4,2.61) fdr=6.81e-04	0.47	2.35 (1.97,2.8) fdr=1.36e-21	0.15 (0.11,0.2) fdr=8.74e-36	TRUE	excitatory
Deep-layer intratelencephalic	2.37	2.03 (1.45,2.83) fdr=1.03e-03	1.97 (1.45,2.68) fdr=5.26e-04	2.15	3.14 (2.67,3.69) fdr=1.65e-42	0.2 (0.15,0.26) fdr=1.63e-33	TRUE	excitatory
Deep-layer near-projecting	1.19	1.47	1.37	0.99	1.84 (1.53,2.22) fdr=2.50e-10	0.23 (0.18,0.29) fdr=1.91e-31	TRUE	excitatory
Hippocampal CA1-3	1.19	1.63 (1.14,2.34) fdr=3.06e-02	1.69 (1.22,2.34) fdr=6.34e-03	0.99	2.87 (2.43,3.39) fdr=4.33e-35	0.2 (0.16,0.26) fdr=4.64e-33	TRUE	excitatory
Hippocampal CA4	1	1.56 (1.08,2.26) fdr=4.52e-02	1.49 (1.06,2.11) fdr=4.75e-02	1.58	3.62 (3.09,4.24) fdr=1.31e-55	0.5 (0.42,0.6) fdr=1.69e-13	TRUE	excitatory
Hippocampal dentate gyrus	2.2	1.81 (1.27,2.58) fdr=1.08e-02	1.8 (1.3,2.49) fdr=2.79e-03	1.61	3.54 (3.02,4.15) fdr=5.15e-53	0.29 (0.23,0.36) fdr=1.19e-26	TRUE	excitatory
Lower rhombic lip	0.37	0.7	0.65	0.47	1.19	0.52 (0.44,0.62) fdr=7.44e-13	TRUE	excitatory
Mammillary body	1.43	0.96	1.08	2.17	2.06 (1.72,2.47) fdr=8.39e-15	0.21 (0.16,0.27) fdr=1.15e-32	TRUE	excitatory
Miscellaneous	2.01	1.55 (1.08,2.22) fdr=4.49e-02	1.69 (1.23,2.33) fdr=6.34e-03	1.47	2.39 (2.02,2.84) fdr=2.54e-23	0.11 (0.08,0.16) fdr=1.31e-37	TRUE	multiple
Thalamic excitatory	1.88	1.16	1.15	2.81	2.68 (2.26,3.17) fdr=9.52e-30	0.31 (0.25,0.39) fdr=6.83e-26	TRUE	excitatory
Upper-layer intratelencephalic	2.36	1.74 (1.22,2.47) fdr=1.32e-02	1.68 (1.21,2.33) fdr=6.34e-03	1.54	2.66 (2.25,3.15) fdr=1.94e-29	0.26 (0.2,0.33) fdr=8.84e-30	TRUE	excitatory
Upper rhombic lip	0.55	0.64	0.64	unstable	1.33 (1.08,1.63) fdr=8.58e-03	0.59 (0.5,0.7) fdr=1.07e-09	TRUE	excitatory
Cerebellar inhibitory	1.17	0.98	0.88	0.97	2.12 (1.77,2.53) fdr=2.58e-16	0.56 (0.47,0.66) fdr=2.87e-11	TRUE	inhibitory
CGE interneuron	1.38	1.71 (1.2,2.43) fdr=1.45e-02	1.65 (1.19,2.29) fdr=7.73e-03	2.75	2.52 (2.13,2.99) fdr=4.34e-26	0.43 (0.36,0.52) fdr=3.66e-18	TRUE	inhibitory
Eccentric medium spiny neuron	1.44	1.61 (1.11,2.32) fdr=3.19e-02	1.62 (1.16,2.27) fdr=1.14e-02	0.49	3.08 (2.62,3.63) fdr=1.48e-40	0.17 (0.13,0.22) fdr=3.36e-34	TRUE	inhibitory
LAMP5-LHX6 and Chandelier	1.43	1.77 (1.24,2.52) fdr=1.18e-02	1.81 (1.31,2.49) fdr=2.79e-03	1	2.59 (2.19,3.08) fdr=2.07e-27	0.31 (0.25,0.39) fdr=1.17e-25	TRUE	inhibitory
Medium spiny neuron	0.99	1.17	1.04	unstable	2.21 (1.85,2.64) fdr=4.12e-18	0.18 (0.14,0.24) fdr=6.01e-34	TRUE	inhibitory
MGE interneuron	1.42	1.26	1.15	1.55	2.25 (1.88,2.68) fdr=6.07e-19	0.31 (0.25,0.39) fdr=7.77e-26	TRUE	inhibitory
Midbrain-derived inhibitory	1.45	1.63 (1.13,2.35) fdr=3.14e-02	1.69 (1.22,2.35) fdr=6.34e-03	2.22	2.59 (2.18,3.07) fdr=6.60e-27	0.42 (0.35,0.51) fdr=5.15e-18	TRUE	inhibitory
Splatter	0.35	0.81	0.7	1.46	1.85 (1.54,2.22) fdr=6.04e-11	0.72 (0.62,0.84) fdr=3.33e-05	TRUE	multiple
Astrocyte	0.55	0.83	0.87	unstable	0.91	0.22 (0.17,0.28) fdr=8.38e-33	FALSE	-
Bergmann glia	0.78	0.97	1	0.48	1.01	0.32 (0.26,0.4) fdr=5.56e-25	FALSE	-
Choroid plexus	0.59	0.69	0.61	unstable	0.54 (0.4,0.72) fdr=6.83e-05	0.24 (0.19,0.31) fdr=1.08e-29	FALSE	-
Committed oligodendrocyte precursor	0.72	1.09	0.92	1.46	1.22	0.61 (0.52,0.72) fdr=5.63e-09	FALSE	-
Ependymal	0.74	0.46 (0.25,0.84) fdr=3.19e-02	0.52 (0.31,0.88) fdr=3.11e-02	unstable	0.43 (0.32,0.6) fdr=3.69e-07	0.15 (0.11,0.2) fdr=9.45e-37	FALSE	-
Fibroblast	0.53	0.71	0.58	unstable	0.63 (0.48,0.83) fdr=1.05e-03	0.12 (0.09,0.17) fdr=1.31e-37	FALSE	-
Microglia	0.37	0.38 (0.2,0.75) fdr=2.08e-02	0.35 (0.19,0.66) fdr=6.34e-03	unstable	0.52 (0.39,0.7) fdr=2.29e-05	0.23 (0.18,0.29) fdr=8.97e-32	FALSE	-
Oligodendrocyte	0.2	0.66	0.58	1.66	0.96	0.54 (0.45,0.65) fdr=4.23e-11	FALSE	-
Oligodendrocyte precursor	1.2	1.17	1.29	1.56	1.48 (1.21,1.81) fdr=1.57e-04	0.28 (0.22,0.35) fdr=3.91e-28	FALSE	-
Vascular	0.73	0.63	0.52 (0.31,0.87) fdr=3.11e-02	unstable	0.91	0.21 (0.17,0.27) fdr=6.57e-34	FALSE	-

## Sheet: Supplementary_Data_7
Supercluster	supercluster_scz_fdr	Cluster	sczP	sczFdr	sczFdr05	BETA	SE	Enrichment	Coefficient_z-score	Siletti et al., 2023_Neurotransmitter auto-annotation	Siletti et al., 2023_Neuropeptide auto-annotation	Siletti et al., 2023_Subtype auto-annotation	Siletti et al., 2023_Transferred MTG Label
Amygdala excitatory	0.0002877	Amygdala excitatory (153)	0.00330191	0.010684	TRUE	1.36655e-08	5.03112e-09	1.35167	2.71619	VGLUT1 VGLUT2	CBLN CCK CHGB NAMPT NUCB UBL VGF proSAAS		N/A
Amygdala excitatory	0.0002877	Amygdala excitatory (154)	0.000391523	0.002314	TRUE	1.4683e-08	4.37162e-09	1.36418	3.35872	VGLUT1 VGLUT2	CBLN CCK CHGA CHGB NAMPT NUCB NXPH UBL UCN VGF proSAAS		N/A
Amygdala excitatory	0.0002877	Amygdala excitatory (155)	8.53331e-06	0.000262257	TRUE	1.88097e-08	4.37418e-09	1.43263	4.30017	VGLUT1 VGLUT2	ADCYAP CBLN CCK CHGA CHGB NAMPT NUCB NXPH PYY UBL VGF proSAAS		N/A
Amygdala excitatory	0.0002877	Amygdala excitatory (156)	0.00025292	0.00161939	TRUE	1.87577e-08	5.39381e-09	1.41917	3.47764	VGLUT1 VGLUT2	CBLN CCK CHGB NAMPT NUCB VGF proSAAS		N/A
Amygdala excitatory	0.0002877	Amygdala excitatory (157)	0.00414552	0.0127792	TRUE	1.49079e-08	5.64696e-09	1.37699	2.63998	VGLUT1 VGLUT2	CBLN CCK CHGB NAMPT NUCB UBL VGF proSAAS		N/A
Amygdala excitatory	0.0002877	Amygdala excitatory (158)	9.14934e-06	0.000263615	TRUE	2.27262e-08	5.30403e-09	1.48329	4.2847	VGLUT1 VGLUT2	CBLN CCK CHGB NAMPT NUCB SCG UBL UCN VGF proSAAS		N/A
Amygdala excitatory	0.0002877	Amygdala excitatory (159)	2.2479e-05	0.000431784	TRUE	1.72771e-08	4.23416e-09	1.39585	4.0804	VGLUT1 VGLUT2	ADCYAP CBLN CCK CHGA CHGB NAMPT NUCB SCG UBL UCN VGF proSAAS		N/A
Amygdala excitatory	0.0002877	Amygdala excitatory (160)	0.000604884	0.00320519	TRUE	1.65177e-08	5.10346e-09	1.38001	3.23657	VGLUT1 VGLUT2	CBLN CCK CHGA CHGB NAMPT NUCB UBL UCN VGF proSAAS		N/A
Amygdala excitatory	0.0002877	Amygdala excitatory (161)	6.32246e-05	0.000767015	TRUE	1.71811e-08	4.4821e-09	1.41319	3.83327	VGLUT1 VGLUT2	CBLN CCK CHGB GRP NAMPT NUCB NXPH PDYN SCG UBL UCN VGF proSAAS		N/A
Amygdala excitatory	0.0002877	Amygdala excitatory (162)	1.14686e-06	0.000103051	TRUE	2.204e-08	4.66391e-09	1.48305	4.72566	VGLUT1 VGLUT2	CART CBLN CCK CHGA CHGB GRP NAMPT NUCB UBL proSAAS		N/A
Amygdala excitatory	0.0002877	Amygdala excitatory (171)	0.000189916	0.00136799	TRUE	1.69529e-08	4.77047e-09	1.40781	3.55371	VGLUT1 VGLUT2	ADCYAP CBLN CCK CHGA CHGB NAMPT NTS NUCB PDYN PTHLH SCG UBL UCN VGF proSAAS		N/A
Amygdala excitatory	0.0002877	Amygdala excitatory (172)	0.00300246	0.0100608	TRUE	1.34602e-08	4.89907e-09	1.32918	2.74751	VGLUT1 VGLUT2	ADCYAP AVP CART CBLN CCK CHGA CHGB NAMPT NUCB PTHLH SCG UBL VGF proSAAS		N/A
Amygdala excitatory	0.0002877	Amygdala excitatory (173)	0.000889525	0.00431654	TRUE	1.44471e-08	4.62333e-09	1.35126	3.12483	VGLUT1 VGLUT2	ADCYAP CART CBLN CCK CHGA CHGB IGF NAMPT NUCB PDYN PYY SCG UBL UCN VGF proSAAS		N/A
Amygdala excitatory	0.0002877	Amygdala excitatory (174)	0.000198709	0.00138795	TRUE	1.77019e-08	4.99799e-09	1.39879	3.54179	VGLUT1 VGLUT2	ADCYAP CBLN CCK CHGA CHGB GRP NAMPT NUCB SCG UBL UCN VGF proSAAS		N/A
Amygdala excitatory	0.0002877	Amygdala excitatory (175)	0.00095308	0.00457677	TRUE	1.48237e-08	4.77495e-09	1.34398	3.10448	VGLUT1 VGLUT2	ADCYAP CART CBLN CCK CHGA CHGB GRP NAMPT NTS NUCB PDYN SCG UBL UCN VGF proSAAS		L2/3 IT
Amygdala excitatory	0.0002877	Amygdala excitatory (405)	3.12859e-10	1.44228e-07	TRUE	2.90739e-08	4.70161e-09	1.57919	6.18381	VGLUT1 VGLUT2	CBLN CCK CHGA CHGB NAMPT NUCB SCG TAC UBL VGF proSAAS		N/A
Amygdala excitatory	0.0002877	Amygdala excitatory (406)	0.00200962	0.00759374	TRUE	1.33862e-08	4.65341e-09	1.31939	2.87665	VGLUT1 VGLUT2	ADCYAP CART CCK CHGA CHGB NAMPT NUCB NXPH SCG TAC UBL UCN VGF proSAAS		N/A
Amygdala excitatory	0.0002877	Amygdala excitatory (407)	0.0408155	0.087111	FALSE	7.97783e-09	4.58154e-09	1.27795	1.7413	VGLUT2 VGLUT3	CART CCK CHGA CHGB NAMPT NUCB NXPH SCG TAC UBL VGF proSAAS		N/A
Amygdala excitatory	0.0002877	Amygdala excitatory (408)	0.751851	0.947227	FALSE	-3.33158e-09	4.89705e-09	1.12	-0.680325	VGLUT1 VGLUT2	ADCYAP CART CBLN CCK CHGA CHGB IGF NAMPT NUCB NXPH SCG VGF proSAAS		N/A
Amygdala excitatory	0.0002877	Amygdala excitatory (419)	0.105447	0.200522	FALSE	5.19856e-09	4.15515e-09	1.18106	1.25111	VGLUT1 VGLUT2	ADCYAP CART CCK CHGA CHGB NAMPT NUCB NXPH SCG UBL VGF proSAAS		N/A
Deep-layer corticothalamic and 6b	0.00237158	Deep-layer corticothalamic and 6b (100)	0.0012276	0.00533892	TRUE	1.43056e-08	4.72318e-09	1.35507	3.02881	VGLUT1	CBLN CCK CHGA CHGB NAMPT NUCB NXPH SCG UBL VGF proSAAS		N/A
Deep-layer corticothalamic and 6b	0.00237158	Deep-layer corticothalamic and 6b (101)	5.14624e-05	0.000659005	TRUE	1.78392e-08	4.59349e-09	1.42976	3.88359	VGLUT1	ADCYAP CBLN CCK CHGA CHGB IGF NAMPT NUCB NXPH PTHLH SCG UBL VGF proSAAS		L6b
Deep-layer corticothalamic and 6b	0.00237158	Deep-layer corticothalamic and 6b (102)	0.000157423	0.00125124	TRUE	1.60585e-08	4.45725e-09	1.392	3.60277	VGLUT1	CBLN CCK CHGA CHGB EDN IGF NAMPT NUCB NXPH SCG UBL VGF proSAAS		L6b
Deep-layer corticothalamic and 6b	0.00237158	Deep-layer corticothalamic and 6b (103)	0.000589833	0.00316764	TRUE	1.53008e-08	4.717e-09	1.38235	3.24375	VGLUT1	ADCYAP CBLN CCK CHGA CHGB NAMPT NUCB NXPH PDYN SCG UBL VGF proSAAS		L6b
Deep-layer corticothalamic and 6b	0.00237158	Deep-layer corticothalamic and 6b (104)	0.000282866	0.00178632	TRUE	1.62911e-08	4.72545e-09	1.37314	3.44753	VGLUT1	CCK CHGA CHGB NAMPT NUCB NXPH PDYN SCG UBL VGF proSAAS		N/A
Deep-layer corticothalamic and 6b	0.00237158	Deep-layer corticothalamic and 6b (105)	0.00554121	0.0158665	TRUE	1.19547e-08	4.70639e-09	1.33747	2.54009	VGLUT1	ADCYAP CBLN CCK CHGA CHGB EDN IGF NAMPT NUCB NXPH SCG UBL UCN VGF proSAAS		L6b
Deep-layer corticothalamic and 6b	0.00237158	Deep-layer corticothalamic and 6b (106)	0.00296571	0.0100529	TRUE	1.25699e-08	4.56831e-09	1.3447	2.75155	VGLUT1	ADCYAP CBLN CCK CHGA CHGB IGF NAMPT NUCB NXPH SCG UBL UCN VGF proSAAS		L6b
Deep-layer corticothalamic and 6b	0.00237158	Deep-layer corticothalamic and 6b (107)	0.000147318	0.00120283	TRUE	1.83719e-08	5.07516e-09	1.43948	3.61997	VGLUT1	CBLN CCK CHGA CHGB NAMPT NUCB NXPH SCG UBL UCN VGF proSAAS		N/A
Deep-layer corticothalamic and 6b	0.00237158	Deep-layer corticothalamic and 6b (108)	1.87214e-05	0.000392298	TRUE	1.75973e-08	4.26838e-09	1.41708	4.12272	VGLUT1	CBLN CCK CHGA CHGB NAMPT NUCB NXPH UBL proSAAS		N/A
Deep-layer corticothalamic and 6b	0.00237158	Deep-layer corticothalamic and 6b (109)	0.00950835	0.0247647	TRUE	1.0606e-08	4.52243e-09	1.31174	2.3452	VGLUT1	CBLN CCK CHGA CHGB NAMPT NUCB NXPH UBL proSAAS		L6 CT
Deep-layer corticothalamic and 6b	0.00237158	Deep-layer corticothalamic and 6b (110)	2.01201e-05	0.000403276	TRUE	1.89484e-08	4.6147e-09	1.42439	4.1061	VGLUT1	CBLN CCK CHGA CHGB NAMPT NPY NUCB SCG UBL proSAAS		L6 CT
Deep-layer corticothalamic and 6b	0.00237158	Deep-layer corticothalamic and 6b (111)	0.0132574	0.0329018	TRUE	9.5959e-09	4.32523e-09	1.26952	2.21859	VGLUT1 VGLUT2	CBLN CHGA CHGB NAMPT NUCB NXPH SCG UBL VGF proSAAS		N/A
Deep-layer corticothalamic and 6b	0.00237158	Deep-layer corticothalamic and 6b (112)	7.11817e-05	0.000776051	TRUE	1.646e-08	4.32699e-09	1.37493	3.80403	VGLUT1	CBLN CCK CHGA CHGB NAMPT NUCB UBL proSAAS		N/A
Deep-layer corticothalamic and 6b	0.00237158	Deep-layer corticothalamic and 6b (84)	0.130266	0.230086	FALSE	4.34465e-09	3.86144e-09	1.19193	1.12514	VGLUT1 VGLUT2 VGLUT3	CCK CHGA CHGB GAL NAMPT NTS NUCB NXPH UBL UCN proSAAS		N/A
Deep-layer corticothalamic and 6b	0.00237158	Deep-layer corticothalamic and 6b (97)	0.432277	0.632634	FALSE	8.12674e-10	4.76419e-09	1.16079	0.17058	VGLUT1	ADCYAP CCK CHGA CHGB GAL NAMPT NUCB NXPH PDYN SCG UBL VGF proSAAS		N/A
Deep-layer corticothalamic and 6b	0.00237158	Deep-layer corticothalamic and 6b (98)	0.000247418	0.00160648	TRUE	1.7093e-08	4.90678e-09	1.40981	3.48354	VGLUT1	CBLN CCK CHGA CHGB IGF NAMPT NPY NUCB NXPH SCG UBL UCN VGF proSAAS		L6b
Deep-layer corticothalamic and 6b	0.00237158	Deep-layer corticothalamic and 6b (99)	0.00594156	0.0166528	TRUE	1.18775e-08	4.72156e-09	1.33546	2.5156	VGLUT1	CBLN CCK CHGA CHGB NAMPT NUCB NXPH SCG UBL UCN VGF proSAAS		L6b
Deep-layer intratelencephalic	0.000131341	Deep-layer intratelencephalic (136)	6.2714e-06	0.000215905	TRUE	2.58193e-08	5.9111e-09	1.56395	4.36793	VGLUT1 VGLUT2	ADCYAP CBLN CCK CHGA CHGB CRH NAMPT NUCB PYY SCG UBL UCN VGF proSAAS		N/A
Deep-layer intratelencephalic	0.000131341	Deep-layer intratelencephalic (137)	0.0103736	0.0264338	TRUE	1.26275e-08	5.46043e-09	1.35667	2.31255	VGLUT1 VGLUT2	CBLN CCK CHGA CHGB CRH NAMPT NUCB SCG UBL UCN VGF proSAAS		L5 IT
Deep-layer intratelencephalic	0.000131341	Deep-layer intratelencephalic (139)	0.0010081	0.0046943	TRUE	1.69416e-08	5.48656e-09	1.43958	3.08783	VGLUT1 VGLUT2	CBLN CCK CHGA CHGB NAMPT NUCB SCG UBL UCN VGF proSAAS		L5 IT
Deep-layer intratelencephalic	0.000131341	Deep-layer intratelencephalic (140)	0.00139185	0.00588665	TRUE	1.68879e-08	5.64686e-09	1.45449	2.99066	VGLUT1 VGLUT2	CBLN CCK CHGA CHGB NAMPT NUCB SCG UBL VGF proSAAS		N/A
Deep-layer intratelencephalic	0.000131341	Deep-layer intratelencephalic (141)	9.12948e-05	0.000895466	TRUE	2.11862e-08	5.66178e-09	1.49883	3.74196	VGLUT1 VGLUT2	CCK CHGA CHGB NAMPT NUCB PDYN SCG UBL VGF proSAAS		L4 IT
Deep-layer intratelencephalic	0.000131341	Deep-layer intratelencephalic (142)	0.00415809	0.0127792	TRUE	1.24612e-08	4.72202e-09	1.34979	2.63896	VGLUT1	CBLN CCK CHGA CHGB NAMPT NUCB SCG UBL UCN VGF proSAAS		L5 IT
Deep-layer intratelencephalic	0.000131341	Deep-layer intratelencephalic (143)	7.57534e-05	0.000776051	TRUE	1.8383e-08	4.85221e-09	1.41436	3.78859	VGLUT1	CBLN CCK CHGA CHGB NAMPT NUCB SCG UBL UCN VGF proSAAS		L5 IT
Deep-layer intratelencephalic	0.000131341	Deep-layer intratelencephalic (144)	0.000705013	0.00369331	TRUE	1.64377e-08	5.14869e-09	1.40157	3.19259	VGLUT1	CBLN CCK CHGA CHGB NAMPT NUCB SCG UBL UCN VGF proSAAS		L5 IT
Deep-layer intratelencephalic	0.000131341	Deep-layer intratelencephalic (145)	2.35109e-05	0.000433542	TRUE	1.83664e-08	4.51267e-09	1.41243	4.06996	VGLUT1 VGLUT2	ADCYAP CBLN CCK CHGA CHGB NAMPT NUCB SCG UBL UCN VGF proSAAS		N/A
Deep-layer intratelencephalic	0.000131341	Deep-layer intratelencephalic (146)	1.165e-05	0.00029837	TRUE	1.99361e-08	4.71229e-09	1.46911	4.23067	VGLUT1 VGLUT2	ADCYAP CBLN CCK CHGA CHGB NAMPT NUCB SCG UBL VGF proSAAS		N/A
Deep-layer intratelencephalic	0.000131341	Deep-layer intratelencephalic (147)	0.000126791	0.00112405	TRUE	1.70206e-08	4.6522e-09	1.43514	3.65861	VGLUT1	CBLN CCK CHGA CHGB NAMPT NUCB SCG UBL VGF proSAAS		N/A
Deep-layer intratelencephalic	0.000131341	Deep-layer intratelencephalic (148)	0.000144128	0.00120283	TRUE	1.71361e-08	4.72638e-09	1.4277	3.62563	VGLUT1	CBLN CCK CHGA CHGB NAMPT NUCB SCG UBL UCN VGF proSAAS		L6 IT
Deep-layer intratelencephalic	0.000131341	Deep-layer intratelencephalic (149)	0.000804408	0.00403066	TRUE	1.71745e-08	5.44477e-09	1.43737	3.1543	VGLUT1	ADCYAP CBLN CCK CHGA CHGB NAMPT NUCB SCG UBL UCN VGF proSAAS		L6 IT
Deep-layer intratelencephalic	0.000131341	Deep-layer intratelencephalic (150)	0.00131107	0.00559634	TRUE	1.37e-08	4.55319e-09	1.39833	3.00888	VGLUT1 VGLUT2	CBLN CCK CHGA CHGB NAMPT NUCB SCG UBL VGF proSAAS		L6 IT Car3
Deep-layer intratelencephalic	0.000131341	Deep-layer intratelencephalic (151)	0.00106663	0.00482076	TRUE	1.37171e-08	4.46662e-09	1.39516	3.07102	VGLUT1 VGLUT2 VGLUT3	CBLN CCK CHGA CHGB NAMPT NUCB PYY SCG UBL VGF proSAAS		L6 IT Car3
Deep-layer intratelencephalic	0.000131341	Deep-layer intratelencephalic (152)	0.000576929	0.00316764	TRUE	1.40597e-08	4.32601e-09	1.38054	3.25005	VGLUT1 VGLUT2 VGLUT3	CBLN CCK CHGA CHGB NAMPT NUCB PYY SCG UBL UCN VGF proSAAS		L6 IT Car3
Deep-layer near-projecting	0.0890295	Deep-layer near-projecting (83)	0.0624426	0.127938	FALSE	6.58465e-09	4.29083e-09	1.25549	1.53459	VGLUT1	CBLN CCK CHGA CHGB CRH IGF NAMPT NUCB NXPH UBL UCN VGF proSAAS		N/A
Deep-layer near-projecting	0.0890295	Deep-layer near-projecting (85)	0.00399817	0.0125385	TRUE	1.19688e-08	4.51273e-09	1.31746	2.65222	VGLUT1 VGLUT2 VGLUT3	CBLN CCK CHGA CHGB GRP NAMPT NUCB NXPH SCG UBL UCN proSAAS		N/A
Deep-layer near-projecting	0.0890295	Deep-layer near-projecting (86)	0.204952	0.349937	FALSE	3.6995e-09	4.48935e-09	1.23147	0.824061	VGLUT1 VGLUT2	CCK CHGA CHGB NAMPT NUCB NXPH UBL UCN VGF proSAAS		L5/6 NP
Deep-layer near-projecting	0.0890295	Deep-layer near-projecting (87)	0.424744	0.625581	FALSE	8.01139e-10	4.22159e-09	1.16544	0.189772	VGLUT1 VGLUT2	CCK CHGA CHGB GRP NAMPT NUCB NXPH UBL UCN VGF proSAAS		L5/6 NP
Deep-layer near-projecting	0.0890295	Deep-layer near-projecting (88)	0.116798	0.211984	FALSE	5.12738e-09	4.30458e-09	1.23624	1.19115	VGLUT1	CCK CHGA CHGB NAMPT NUCB NXPH UBL UCN VGF proSAAS		L5/6 NP
Deep-layer near-projecting	0.0890295	Deep-layer near-projecting (89)	0.227103	0.38208	FALSE	3.32353e-09	4.44073e-09	1.20393	0.748421	VGLUT1 VGLUT2	CCK CHGA CHGB NAMPT NUCB NXPH UBL UCN VGF proSAAS		L5/6 NP
Deep-layer near-projecting	0.0890295	Deep-layer near-projecting (90)	0.0985369	0.189273	FALSE	6.11353e-09	4.73942e-09	1.23924	1.28993	VGLUT1	CCK CHGA CHGB NAMPT NUCB NXPH UBL UCN VGF proSAAS		L5/6 NP
Deep-layer near-projecting	0.0890295	Deep-layer near-projecting (91)	0.185843	0.319677	FALSE	4.20245e-09	4.7043e-09	1.21944	0.893321	VGLUT1	CCK CHGA CHGB NAMPT NUCB NXPH UBL UCN VGF proSAAS		L5/6 NP
Deep-layer near-projecting	0.0890295	Deep-layer near-projecting (92)	0.258733	0.42147	FALSE	3.06508e-09	4.7355e-09	1.2087	0.647255	VGLUT1	CCK CHGA CHGB GRP NAMPT NUCB NXPH UBL UCN VGF proSAAS		L5/6 NP
Deep-layer near-projecting	0.0890295	Deep-layer near-projecting (93)	0.24058	0.398948	FALSE	3.3518e-09	4.75812e-09	1.21582	0.704437	VGLUT1	CCK CHGA CHGB NAMPT NUCB NXPH UBL UCN VGF proSAAS		L5/6 NP
Deep-layer near-projecting	0.0890295	Deep-layer near-projecting (94)	0.281071	0.451477	FALSE	2.77903e-09	4.79423e-09	1.20423	0.579662	VGLUT1	CCK CHGA CHGB NAMPT NUCB NXPH UBL UCN VGF proSAAS		L5/6 NP
Deep-layer near-projecting	0.0890295	Deep-layer near-projecting (95)	0.0768038	0.151959	FALSE	6.53108e-09	4.5771e-09	1.23533	1.4269	VGLUT1	CCK CHGA CHGB GRP NAMPT NUCB NXPH UBL UCN VGF proSAAS		L5/6 NP
Deep-layer near-projecting	0.0890295	Deep-layer near-projecting (96)	0.114771	0.209958	FALSE	5.55737e-09	4.6252e-09	1.2251	1.20154	VGLUT1 VGLUT2	CCK CHGA CHGB GRP NAMPT NUCB NXPH UBL UCN proSAAS		L5/6 NP
Hippocampal CA1-3	2.51621e-05	Hippocampal CA1-3 (115)	0.0113291	0.0285395	TRUE	9.80726e-09	4.30304e-09	1.28107	2.27915	VGLUT1	ADCYAP CBLN CCK CHGA CHGB GNRH NAMPT NUCB PYY SCG UBL UCN VGF proSAAS	L5-ET	N/A
Hippocampal CA1-3	2.51621e-05	Hippocampal CA1-3 (119)	4.76479e-05	0.00062759	TRUE	1.83596e-08	4.70484e-09	1.42806	3.90227	VGLUT1	ADCYAP CHGA CHGB NAMPT NTS NUCB NXPH PYY SCG UBL UCN VGF proSAAS		N/A
Hippocampal CA1-3	2.51621e-05	Hippocampal CA1-3 (163)	0.000580414	0.00316764	TRUE	1.42325e-08	4.38149e-09	1.36657	3.24833	VGLUT1 VGLUT2	ADCYAP CBLN CCK CHGB NAMPT NUCB PDYN SCG UBL VGF proSAAS		N/A
Hippocampal CA1-3	2.51621e-05	Hippocampal CA1-3 (169)	4.02459e-05	0.000562222	TRUE	1.61034e-08	4.08412e-09	1.38604	3.94293	VGLUT1	CBLN CCK CHGB NAMPT NUCB SCG UBL UCN VGF proSAAS		N/A
Hippocampal CA1-3	2.51621e-05	Hippocampal CA1-3 (179)	2.40744e-08	5.54914e-06	TRUE	2.77549e-08	5.08517e-09	1.58231	5.45801	VGLUT1	CBLN CHGA CHGB NAMPT NUCB UBL proSAAS		N/A
Hippocampal CA1-3	2.51621e-05	Hippocampal CA1-3 (180)	1.34123e-06	0.000103051	TRUE	2.44752e-08	5.21442e-09	1.55281	4.69375	VGLUT1	CART CBLN CHGA CHGB CORT NAMPT NUCB NXPH SCG UBL UCN VGF proSAAS		N/A
Hippocampal CA1-3	2.51621e-05	Hippocampal CA1-3 (181)	3.23088e-05	0.000496479	TRUE	1.8786e-08	4.70204e-09	1.42903	3.99528	VGLUT1	CART CBLN CHGA CHGB CORT NAMPT NUCB NXPH SCG UBL UCN VGF proSAAS		N/A
Hippocampal CA1-3	2.51621e-05	Hippocampal CA1-3 (182)	8.69685e-05	0.000871576	TRUE	1.77827e-08	4.73683e-09	1.41855	3.75414	VGLUT1	CART CBLN CCK CHGA CHGB EDN NAMPT NUCB SCG UBL UCN VGF proSAAS		N/A
Hippocampal CA1-3	2.51621e-05	Hippocampal CA1-3 (183)	2.956e-05	0.000496479	TRUE	1.74164e-08	4.33643e-09	1.40539	4.0163	VGLUT1	CBLN CCK CHGA CHGB EDN NAMPT NUCB SCG UBL UCN VGF proSAAS		N/A
Hippocampal CA1-3	2.51621e-05	Hippocampal CA1-3 (184)	0.00301169	0.0100608	TRUE	1.22392e-08	4.45629e-09	1.29956	2.74651	VGLUT1	CBLN CCK CHGA CHGB EDN NAMPT NUCB SCG UBL UCN VGF proSAAS		N/A
Hippocampal CA1-3	2.51621e-05	Hippocampal CA1-3 (185)	0.000175459	0.00130462	TRUE	1.90314e-08	5.32422e-09	1.45739	3.57448	VGLUT1	CBLN CCK CHGB NAMPT NTS NUCB SCG UBL VGF proSAAS		N/A
Hippocampal CA1-3	2.51621e-05	Hippocampal CA1-3 (186)	5.82488e-07	8.95089e-05	TRUE	2.18153e-08	4.48736e-09	1.45897	4.8615	VGLUT1	CBLN CCK CHGA CHGB NAMPT NTS NUCB SCG UBL UCN VGF proSAAS		N/A
Hippocampal CA1-3	2.51621e-05	Hippocampal CA1-3 (187)	6.10377e-06	0.000215905	TRUE	1.9126e-08	4.37281e-09	1.42998	4.37385	VGLUT1	CBLN CCK CHGA CHGB NAMPT NTS NUCB SCG UBL UCN VGF proSAAS		N/A
Hippocampal CA1-3	2.51621e-05	Hippocampal CA1-3 (188)	4.60436e-06	0.000212261	TRUE	2.08711e-08	4.70603e-09	1.45118	4.43497	VGLUT1	CBLN CCK NTS NUCB NXPH SCG proSAAS		N/A
Hippocampal CA1-3	2.51621e-05	Hippocampal CA1-3 (189)	0.00204649	0.00767017	TRUE	1.26618e-08	4.4104e-09	1.32114	2.87091	VGLUT1	CART CBLN CCK CHGA CHGB NAMPT NUCB SCG UBL UCN VGF proSAAS		N/A
Hippocampal CA4	0.000348956	Hippocampal CA4 (190)	0.00537858	0.0155945	TRUE	1.19941e-08	4.70266e-09	1.33521	2.55049	VGLUT1	CALCB CART CBLN CCK CHGA CHGB GNRH GRP NAMPT NPPC NUCB PYY SCG UBL UCN VGF proSAAS		N/A
Hippocampal CA4	0.000348956	Hippocampal CA4 (191)	0.0161908	0.0390869	TRUE	9.67001e-09	4.5194e-09	1.27196	2.13967	VGLUT1	CART CBLN CCK CHGA CHGB GRP NAMPT NTS NUCB SCG UBL VGF proSAAS		N/A
Hippocampal CA4	0.000348956	Hippocampal CA4 (192)	0.0054382	0.0156688	TRUE	1.32053e-08	5.18538e-09	1.36905	2.54665	VGLUT1	CART CBLN CHGA CHGB NAMPT NUCB NXPH PDYN UBL VGF proSAAS		N/A
Hippocampal CA4	0.000348956	Hippocampal CA4 (193)	0.018646	0.0436336	TRUE	1.00635e-08	4.8323e-09	1.30938	2.08255	VGLUT1	CART CBLN CCK CHGA CHGB NAMPT NUCB UBL VGF proSAAS		N/A
Hippocampal CA4	0.000348956	Hippocampal CA4 (194)	0.0467739	0.0984602	FALSE	9.05861e-09	5.40176e-09	1.29096	1.67697	VGLUT1	CART CBLN CCK CHGA CHGB IGF NAMPT NUCB UBL VGF proSAAS		N/A
Hippocampal CA4	0.000348956	Hippocampal CA4 (195)	0.00291949	0.0100529	TRUE	1.38446e-08	5.02219e-09	1.37044	2.75669	VGLUT1	CART CBLN CCK CHGA CHGB IGF NAMPT NUCB UBL VGF proSAAS		N/A
Hippocampal CA4	0.000348956	Hippocampal CA4 (196)	0.000302728	0.00188591	TRUE	1.55863e-08	4.54522e-09	1.39407	3.42916	VGLUT1	ADCYAP CART CBLN CCK CHGA CHGB IGF NAMPT NUCB PYY UBL VGF proSAAS		N/A
Hippocampal CA4	0.000348956	Hippocampal CA4 (197)	7.31394e-05	0.000776051	TRUE	1.63529e-08	4.30645e-09	1.39846	3.7973	VGLUT1	CART CBLN CCK CHGA CHGB IGF NAMPT NUCB PYY UBL VGF proSAAS		N/A
Hippocampal CA4	0.000348956	Hippocampal CA4 (198)	2.97513e-05	0.000496479	TRUE	1.84633e-08	4.59883e-09	1.44776	4.01477	VGLUT1 VGLUT2	ADCYAP CART CBLN CCK CHGA CHGB IGF NAMPT NUCB PYY SCG UBL UCN VGF proSAAS		N/A
Hippocampal dentate gyrus	0.0149453	Hippocampal dentate gyrus (199)	0.21356	0.363289	FALSE	3.95712e-09	4.98297e-09	1.21268	0.794129	VGLUT1	CART CBLN CCK CHGA CHGB GRP NAMPT NTS NUCB PDYN SCG UBL proSAAS	DG-GRAN	N/A
Hippocampal dentate gyrus	0.0149453	Hippocampal dentate gyrus (200)	0.00286161	0.00999396	TRUE	1.34931e-08	4.88307e-09	1.35052	2.76323	VGLUT1	CBLN CHGB GRP NAMPT NUCB PDYN proSAAS	DG-GRAN	N/A
Hippocampal dentate gyrus	0.0149453	Hippocampal dentate gyrus (201)	0.00434909	0.0131041	TRUE	1.32015e-08	5.03163e-09	1.34656	2.62369	VGLUT1	CBLN CHGB GRP IGF NAMPT NUCB PDYN UBL proSAAS	DG-GRAN	N/A
Hippocampal dentate gyrus	0.0149453	Hippocampal dentate gyrus (202)	0.00430146	0.0130459	TRUE	1.34532e-08	5.12028e-09	1.35766	2.62744	VGLUT1	CBLN CHGB GRP NAMPT NUCB UBL proSAAS	DG-GRAN	N/A
Hippocampal dentate gyrus	0.0149453	Hippocampal dentate gyrus (203)	0.00914205	0.0239459	TRUE	1.21192e-08	5.13565e-09	1.33128	2.35981	VGLUT1	CBLN CCK CHGB GRP NAMPT NUCB SCG UBL proSAAS	DG-GRAN	N/A
Hippocampal dentate gyrus	0.0149453	Hippocampal dentate gyrus (204)	0.877088	1	FALSE	-5.53979e-09	4.77341e-09	1.04759	-1.16055	VGLUT1	CBLN CCK CHGB GRP NAMPT NUCB SCG UBL proSAAS	DG-GRAN	N/A
Hippocampal dentate gyrus	0.0149453	Hippocampal dentate gyrus (205)	0.689945	0.886978	FALSE	-2.0849e-09	4.20603e-09	1.08125	-0.495693	VGLUT1	CBLN CCK CHGB GRP NAMPT NUCB SCG UBL proSAAS	DG-GRAN	N/A
Lower rhombic lip	0.467209	Lower rhombic lip (315)	0.112989	0.208352	FALSE	5.33433e-09	4.40568e-09	1.2353	1.21078	VGLUT1 VGLUT2	ADCYAP CALCB CART CBLN CHGA CHGB IGF NAMPT NUCB NXPH SCG UBL VGF proSAAS		N/A
Lower rhombic lip	0.467209	Lower rhombic lip (316)	0.617021	0.819731	FALSE	-1.23719e-09	4.1563e-09	1.13013	-0.297666	VGLUT1 VGLUT2	ADCYAP CALCB CBLN CHGA CHGB CRH GAL IGF NAMPT NUCB NXPH SCG UBL VGF proSAAS		N/A
Lower rhombic lip	0.467209	Lower rhombic lip (317)	0.640525	0.848511	FALSE	-1.44625e-09	4.0189e-09	1.12218	-0.359861	VGLUT1 VGLUT2	ADCYAP CALCB CBLN CHGA CHGB IGF NAMPT NUCB NXPH SCG UBL VGF proSAAS		N/A
Lower rhombic lip	0.467209	Lower rhombic lip (318)	0.666864	0.872432	FALSE	-1.8631e-09	4.32003e-09	1.10863	-0.431269	VGLUT1 VGLUT2	ADCYAP CBLN CHGA CHGB IGF NAMPT NUCB NXPH SCG UBL VGF proSAAS		N/A
Lower rhombic lip	0.467209	Lower rhombic lip (319)	0.529974	0.735909	FALSE	-3.27715e-10	4.35761e-09	1.14699	-0.0752052	VGLUT1 VGLUT2	ADCYAP CBLN CHGA CHGB IGF NAMPT NUCB NXPH SCG UBL VGF proSAAS		N/A
Lower rhombic lip	0.467209	Lower rhombic lip (320)	0.665324	0.872432	FALSE	-1.90743e-09	4.46667e-09	1.1197	-0.427037	VGLUT1 VGLUT2	ADCYAP CBLN CHGA CHGB IGF NAMPT NUCB NXPH SCG UBL VGF proSAAS		N/A
Lower rhombic lip	0.467209	Lower rhombic lip (321)	0.569879	0.772689	FALSE	-8.00546e-10	4.54684e-09	1.13543	-0.176066	VGLUT1 VGLUT2	ADCYAP CBLN CHGA CHGB IGF NAMPT NUCB NXPH SCG UBL VGF proSAAS		N/A
Lower rhombic lip	0.467209	Lower rhombic lip (322)	0.561174	0.766594	FALSE	-6.25573e-10	4.06355e-09	1.14576	-0.153948	VGLUT1 VGLUT2	ADCYAP AGT CALCB CART CBLN CHGA CHGB CRH IGF NAMPT NUCB NXPH SCG UBL VGF proSAAS		N/A
Mammillary body	0.240531	Mammillary body (323)	0.145433	0.253956	FALSE	4.97307e-09	4.70834e-09	1.22646	1.05623	VGLUT2	ADCYAP CBLN CHGA CHGB IGF NAMPT NUCB NXPH SCG TAC TRH UBL VGF proSAAS		N/A
Mammillary body	0.240531	Mammillary body (324)	0.122933	0.219586	FALSE	5.32379e-09	4.5877e-09	1.23658	1.16045	VGLUT2	ADCYAP CBLN CHGA CHGB NAMPT NUCB NXPH SCG TAC TRH UBL VGF proSAAS		N/A
Mammillary body	0.240531	Mammillary body (325)	0.0402308	0.0862623	FALSE	7.99026e-09	4.57105e-09	1.28593	1.74801	VGLUT2	ADCYAP CBLN CHGA CHGB IGF NAMPT NUCB NXPH SCG TAC TRH UBL VGF proSAAS		N/A
Mammillary body	0.240531	Mammillary body (326)	0.125909	0.223247	FALSE	4.90038e-09	4.27628e-09	1.21804	1.14594	VGLUT2	ADCYAP CHGA CHGB NAMPT NUCB NXPH SCG TAC TRH UBL VGF proSAAS		N/A
Mammillary body	0.240531	Mammillary body (327)	0.0178548	0.0419953	TRUE	9.16413e-09	4.36342e-09	1.29459	2.10022	VGLUT2	ADCYAP CBLN CHGA CHGB NAMPT NUCB NXPH SCG TAC TRH UBL VGF proSAAS		N/A
Mammillary body	0.240531	Mammillary body (328)	0.0392713	0.0845986	FALSE	7.96799e-09	4.52932e-09	1.28346	1.75921	HDC VGLUT2	ADCYAP CHGA CHGB NAMPT NUCB NXPH SCG TAC VGF proSAAS		N/A
Mammillary body	0.240531	Mammillary body (329)	0.0352177	0.0776811	FALSE	8.07278e-09	4.46231e-09	1.28759	1.8091	HDC VGLUT2	ADCYAP CBLN CHGA CHGB IGF NAMPT NUCB NXPH SCG TAC UBL proSAAS		N/A
Mammillary body	0.240531	Mammillary body (330)	0.112646	0.208352	FALSE	5.50971e-09	4.54381e-09	1.22223	1.21258	VGLUT2	ADCYAP CBLN CHGA CHGB NAMPT NUCB NXPH SCG TAC TRH UBL VGF proSAAS		N/A
Mammillary body	0.240531	Mammillary body (331)	0.807455	1	FALSE	-3.73261e-09	4.29749e-09	1.05962	-0.868556	VGLUT2	ADCYAP CBLN CCK CHGA CHGB NAMPT NUCB NXPH SCG TAC UBL VGF proSAAS		N/A
Mammillary body	0.240531	Mammillary body (332)	0.46343	0.669722	FALSE	3.8968e-10	4.24511e-09	1.14949	0.091795	VGLUT2	ADCYAP CCK CHGA CHGB NAMPT NUCB NXPH SCG TAC UBL proSAAS		N/A
Mammillary body	0.240531	Mammillary body (333)	0.582834	0.785634	FALSE	-8.74544e-10	4.18142e-09	1.10771	-0.20915	HDC VGLUT2	ADCYAP CBLN CHGA CHGB NAMPT NUCB NXPH SCG SST TAC UBL proSAAS		N/A
Miscellaneous	0.00958508	Miscellaneous (0)	0.96898	1	FALSE	-1.22162e-08	6.54672e-09	0.986378	-1.86601				N/A
Miscellaneous	0.00958508	Miscellaneous (1)	0.999109	1	FALSE	-1.80523e-08	5.77776e-09	0.922438	-3.12445				N/A
Miscellaneous	0.00958508	Miscellaneous (113)	0.0487996	0.101336	FALSE	7.47182e-09	4.51032e-09	1.24571	1.65661	VGLUT1	ADCYAP CBLN CCK CHGA CHGB NAMPT NUCB UBL UCN VGF proSAAS	L5-ET	N/A
Miscellaneous	0.00958508	Miscellaneous (114)	0.0417784	0.0887551	FALSE	7.74844e-09	4.4778e-09	1.26563	1.73041	VGLUT1	CBLN CCK CHGA CHGB NAMPT NUCB PYY SCG UBL UCN VGF proSAAS	L5-ET	N/A
Miscellaneous	0.00958508	Miscellaneous (116)	0.000217424	0.00145265	TRUE	1.60595e-08	4.56497e-09	1.40611	3.51798	VGLUT1	CBLN CCK CHGA CHGB NAMPT NUCB SCG UBL UCN VGF proSAAS		N/A
Miscellaneous	0.00958508	Miscellaneous (117)	7.24952e-05	0.000776051	TRUE	1.86563e-08	4.91021e-09	1.43455	3.7995	VGLUT1	ADCYAP CBLN CCK CHGA CHGB NAMPT NUCB SCG UBL UCN VGF proSAAS	L5-ET VonEcon	N/A
Miscellaneous	0.00958508	Miscellaneous (118)	0.00187609	0.00726789	TRUE	1.4865e-08	5.12891e-09	1.34582	2.89828	VGLUT1	ADCYAP CBLN CCK CHGA CHGB NAMPT NUCB NXPH SCG UBL VGF proSAAS	L5-ET	N/A
Miscellaneous	0.00958508	Miscellaneous (132)	0.00150932	0.00615748	TRUE	1.62286e-08	5.47186e-09	1.44958	2.96583	VGLUT1 VGLUT2	CBLN CCK CHGA CHGB NAMPT NUCB SCG UBL VGF proSAAS		N/A
Miscellaneous	0.00958508	Miscellaneous (164)	4.38618e-05	0.000594714	TRUE	1.90082e-08	4.84624e-09	1.42176	3.92226	VGLUT1 VGLUT2	ADCYAP CART CBLN CCK CHGA CHGB IGF NAMPT NUCB NXPH UBL VGF proSAAS		N/A
Miscellaneous	0.00958508	Miscellaneous (165)	4.58917e-06	0.000212261	TRUE	2.20187e-08	4.96399e-09	1.46129	4.43568	VGLUT1 VGLUT2	ADCYAP CART CBLN CCK CHGA CHGB CORT IGF NAMPT NUCB NXPH PDYN SCG UBL VGF proSAAS		N/A
Miscellaneous	0.00958508	Miscellaneous (166)	0.000992914	0.00467075	TRUE	1.45726e-08	4.71247e-09	1.3537	3.09234	VGLUT1 VGLUT2	ADCYAP AVP CBLN CCK CHGA CHGB CORT NAMPT NUCB PDYN SCG UBL VGF proSAAS		N/A
Miscellaneous	0.00958508	Miscellaneous (167)	3.05956e-05	0.000496479	TRUE	1.95777e-08	4.88445e-09	1.46388	4.00817	VGLUT1	ADCYAP CBLN CCK CHGA CHGB GRP NAMPT NUCB SCG UBL VGF proSAAS		N/A
Miscellaneous	0.00958508	Miscellaneous (168)	0.000570432	0.00316764	TRUE	1.44383e-08	4.4381e-09	1.36917	3.25327	VGLUT1 VGLUT2	CBLN CCK CHGB NAMPT NUCB SCG UBL UCN VGF proSAAS		N/A
Miscellaneous	0.00958508	Miscellaneous (170)	0.000139546	0.00119131	TRUE	1.60352e-08	4.41258e-09	1.40368	3.63397	VGLUT1 VGLUT2	ADCYAP CBLN CCK CHGB NAMPT NUCB PDYN SCG UBL VGF proSAAS		N/A
Miscellaneous	0.00958508	Miscellaneous (176)	0.227922	0.38208	FALSE	3.69083e-09	4.94942e-09	1.20052	0.745708	VGLUT1 VGLUT2	CBLN CCK CHGA CHGB GRP NAMPT NUCB PDYN PNOC SCG UBL VGF proSAAS		N/A
Miscellaneous	0.00958508	Miscellaneous (177)	0.000194249	0.00137767	TRUE	1.88948e-08	5.3258e-09	1.46742	3.54778	VGLUT1 VGLUT2	CBLN CCK CHGA CHGB NAMPT NUCB PDYN SCG UBL VGF proSAAS		N/A
Miscellaneous	0.00958508	Miscellaneous (178)	0.000813128	0.00403066	TRUE	1.61355e-08	5.12051e-09	1.39741	3.15116	VGLUT1 VGLUT2	CCK CHGA CHGB NAMPT NUCB NXPH PDYN SCG UBL proSAAS		N/A
Miscellaneous	0.00958508	Miscellaneous (2)	0.99987	1	FALSE	-1.9063e-08	5.21925e-09	0.898257	-3.65244				N/A
Miscellaneous	0.00958508	Miscellaneous (3)	0.998193	1	FALSE	-1.601e-08	5.50159e-09	0.918628	-2.91007		NAMPT		N/A
Miscellaneous	0.00958508	Miscellaneous (314)	0.81761	1	FALSE	-3.72857e-09	4.11407e-09	1.0822	-0.906296	GABA	ADCYAP CHGB IGF KISS NAMPT NPPC NUCB TAC UBL proSAAS	CB-PURK	N/A
Miscellaneous	0.00958508	Miscellaneous (401)	0.249354	0.409082	FALSE	3.6738e-09	5.4304e-09	1.23813	0.676525	VGLUT2	CCK CHGB proSAAS		N/A
Miscellaneous	0.00958508	Miscellaneous (404)	6.53067e-06	0.000215905	TRUE	2.07593e-08	4.76233e-09	1.45514	4.35907	VGLUT1	CBLN CCK CHGA CHGB IGF NAMPT NUCB NXPH SCG SST TAC VGF proSAAS		N/A
Thalamic excitatory	0.0235724	Thalamic excitatory (372)	0.105709	0.200522	FALSE	5.91319e-09	4.73178e-09	1.21965	1.24967	VGLUT2	ADCYAP CALCB CART CBLN CCK CHGA CHGB CRH IGF NAMPT NMB NPB NUCB NXPH PTHLH SCG UBL VGF proSAAS		N/A
Thalamic excitatory	0.0235724	Thalamic excitatory (445)	0.1009	0.193009	FALSE	5.65645e-09	4.43143e-09	1.2608	1.27644	VGLUT2	ADCYAP CALCB CART CHGA CHGB CRH NAMPT NUCB SCG UBL VGF proSAAS		N/A
Thalamic excitatory	0.0235724	Thalamic excitatory (446)	0.290441	0.464908	FALSE	2.42544e-09	4.39314e-09	1.19727	0.552096	VGLUT2	ADCYAP CART CHGA CHGB CRH NAMPT NUCB SCG UBL VGF proSAAS		N/A
Thalamic excitatory	0.0235724	Thalamic excitatory (447)	0.0225679	0.0517603	FALSE	9.99296e-09	4.98803e-09	1.32075	2.00339	VGLUT2	ADCYAP CHGA CHGB CRH NAMPT NUCB SCG UBL VGF proSAAS		N/A
Thalamic excitatory	0.0235724	Thalamic excitatory (448)	0.000734517	0.00380463	TRUE	1.31931e-08	4.14783e-09	1.35429	3.18073	VGLUT2	ADCYAP ADM CBLN CHGA CHGB CRH NAMPT NTS NUCB NXPH PTHLH PYY SCG UBL UCN VGF proSAAS		N/A
Thalamic excitatory	0.0235724	Thalamic excitatory (449)	0.00236719	0.0086609	TRUE	1.35325e-08	4.79098e-09	1.37284	2.82457	VGLUT2	ADCYAP ADM CART CBLN CHGA CHGB CRH NAMPT NMU NTS NUCB NXPH PTHLH SCG UBL VGF proSAAS		N/A
Thalamic excitatory	0.0235724	Thalamic excitatory (450)	7.56298e-05	0.000776051	TRUE	1.775e-08	4.68461e-09	1.44826	3.78899	VGLUT2	ADCYAP ADM CART CBLN CCK CHGA CHGB CRH NAMPT NMU NTS NUCB NXPH PTHLH SCG UBL UCN VGF proSAAS		N/A
Thalamic excitatory	0.0235724	Thalamic excitatory (451)	5.9495e-05	0.000741275	TRUE	1.75601e-08	4.56319e-09	1.43384	3.8482	VGLUT2	ADCYAP ADM CART CBLN CCK CHGA CHGB CRH GAL NAMPT NMU NTS NUCB NXPH PNOC PTHLH SCG UBL UCN VGF proSAAS		N/A
Thalamic excitatory	0.0235724	Thalamic excitatory (452)	0.0103786	0.0264338	TRUE	1.36564e-08	5.90579e-09	1.38545	2.31237	VGLUT2	ADCYAP ADM CART CBLN CHGA CHGB CRH NAMPT NTS NUCB SCG UBL VGF proSAAS		N/A
Thalamic excitatory	0.0235724	Thalamic excitatory (453)	0.0471229	0.0987439	FALSE	7.47098e-09	4.46451e-09	1.26454	1.67341	VGLUT2	ADCYAP CART CBLN CCK CHGA CHGB CRH GAL NAMPT NMU NTS NUCB NXPH PNOC PTHLH SCG UBL VGF proSAAS		N/A
Thalamic excitatory	0.0235724	Thalamic excitatory (454)	0.00616467	0.0170174	TRUE	1.27147e-08	5.08064e-09	1.3537	2.50258	VGLUT2	ADCYAP ADM CART CBLN CCK CHGA CHGB CRH GAL NAMPT NMU NUCB NXPH SCG UBL VGF proSAAS		N/A
Thalamic excitatory	0.0235724	Thalamic excitatory (455)	0.122547	0.219586	FALSE	6.15673e-09	5.29682e-09	1.25522	1.16235	VGLUT2	ADCYAP ADM CART CBLN CCK CHGA CHGB CRH GAL NAMPT NMU NUCB NXPH SCG UBL UCN VGF proSAAS		N/A
Thalamic excitatory	0.0235724	Thalamic excitatory (456)	0.111753	0.207735	FALSE	5.96806e-09	4.90288e-09	1.24767	1.21726	VGLUT2	ADCYAP CART CBLN CCK CHGA CHGB CRH NAMPT NUCB NXPH SCG UBL VGF proSAAS		N/A
Thalamic excitatory	0.0235724	Thalamic excitatory (457)	0.000749188	0.00383751	TRUE	1.51651e-08	4.7764e-09	1.37834	3.175	VGLUT2	ADCYAP CART CHGA CHGB CRH NAMPT NMU NTS NUCB NXPH PYY SCG UBL UCN VGF proSAAS		N/A
Thalamic excitatory	0.0235724	Thalamic excitatory (458)	0.0729254	0.146806	FALSE	7.29439e-09	5.01558e-09	1.25553	1.45434	VGLUT2	ADCYAP ADM CART CBLN CCK CHGA CHGB CRH GAL NAMPT NMU NTS NUCB NXPH PTHLH SCG UBL UCN VGF proSAAS		N/A
Thalamic excitatory	0.0235724	Thalamic excitatory (459)	0.440049	0.64197	FALSE	6.748e-10	4.47348e-09	1.1259	0.150845	VGLUT2	ADCYAP CBLN CCK CHGA CHGB NAMPT NMU NTS NUCB NXPH PTHLH SCG UBL VGF proSAAS		N/A
Thalamic excitatory	0.0235724	Thalamic excitatory (460)	0.0366721	0.0797446	FALSE	8.40512e-09	4.69381e-09	1.23596	1.79068	VGLUT2	ADCYAP ADM CBLN CCK CHGA CHGB GAL NAMPT NMU NUCB NXPH SCG UBL VGF proSAAS		N/A
Upper rhombic lip	0.416047	Upper rhombic lip (297)	0.529982	0.735909	FALSE	-4.46937e-10	5.94137e-09	1.18524	-0.0752245	VGLUT1	CHGA CHGB GRP NUCB NXPH SCG UBL proSAAS		N/A
Upper rhombic lip	0.416047	Upper rhombic lip (308)	0.337296	0.531875	FALSE	1.89442e-09	4.5121e-09	1.2193	0.419853	VGLUT1	ADCYAP AGT CBLN CHGA CHGB NAMPT NUCB SCG UBL proSAAS	UBC	N/A
Upper rhombic lip	0.416047	Upper rhombic lip (309)	0.0145262	0.03562	TRUE	1.02807e-08	4.70991e-09	1.34157	2.18278	VGLUT1 VGLUT2	ADCYAP CBLN CHGB GRP NAMPT NUCB NXPH PENK TRH UBL proSAAS		N/A
Upper rhombic lip	0.416047	Upper rhombic lip (310)	0.0839392	0.164664	FALSE	6.68055e-09	4.84431e-09	1.29426	1.37905	VGLUT1	AGT CBLN CHGB NUCB UBL proSAAS	CB-GRAN	N/A
Upper rhombic lip	0.416047	Upper rhombic lip (311)	0.106133	0.200522	FALSE	6.1864e-09	4.95959e-09	1.29575	1.24736	VGLUT1	AGT CBLN CHGB NUCB proSAAS	CB-GRAN	N/A
Upper rhombic lip	0.416047	Upper rhombic lip (312)	0.492053	0.695526	FALSE	9.53816e-11	4.78807e-09	1.20445	0.0199207	VGLUT1	AGT CBLN CHGB UBL proSAAS	CB-GRAN	N/A
Upper-layer intratelencephalic	0.00237158	Upper-layer intratelencephalic (120)	3.92573e-05	0.000562222	TRUE	1.96122e-08	4.9665e-09	1.45994	3.94889	VGLUT1 VGLUT2	CBLN CCK CHGA CHGB NAMPT NUCB SCG UBL UCN VGF proSAAS		L2/3 IT
Upper-layer intratelencephalic	0.00237158	Upper-layer intratelencephalic (121)	0.00258483	0.00909624	TRUE	1.44388e-08	5.16359e-09	1.37171	2.79627	VGLUT1 VGLUT2	CBLN CCK CHGA CHGB NAMPT NUCB SCG UBL UCN VGF proSAAS		L2/3 IT
Upper-layer intratelencephalic	0.00237158	Upper-layer intratelencephalic (122)	1.35095e-05	0.000314609	TRUE	2.1736e-08	5.17864e-09	1.50039	4.19724	VGLUT1 VGLUT2	ADCYAP CBLN CCK CHGA CHGB NAMPT NUCB SCG UBL VGF proSAAS		L2/3 IT
Upper-layer intratelencephalic	0.00237158	Upper-layer intratelencephalic (123)	2.10144e-06	0.000138395	TRUE	2.25137e-08	4.89312e-09	1.52126	4.60109	VGLUT1	ADCYAP CBLN CCK CHGA CHGB NAMPT NUCB SCG UBL VGF proSAAS		L2/3 IT
Upper-layer intratelencephalic	0.00237158	Upper-layer intratelencephalic (124)	0.000101751	0.000977236	TRUE	1.77459e-08	4.77729e-09	1.43696	3.71463	VGLUT1 VGLUT2	ADCYAP CBLN CCK CHGA CHGB NAMPT NUCB SCG UBL UCN VGF proSAAS		L2/3 IT
Upper-layer intratelencephalic	0.00237158	Upper-layer intratelencephalic (125)	3.19075e-05	0.000496479	TRUE	1.85869e-08	4.64878e-09	1.43641	3.99824	VGLUT1 VGLUT2	ADCYAP CART CBLN CCK CHGA CHGB NAMPT NUCB SCG UBL UCN VGF proSAAS		L2/3 IT
Upper-layer intratelencephalic	0.00237158	Upper-layer intratelencephalic (126)	0.00109395	0.00489623	TRUE	1.52363e-08	4.97357e-09	1.38432	3.06346	VGLUT1 VGLUT2	ADCYAP CBLN CCK CHGA CHGB GRP NAMPT NUCB SCG UBL UCN VGF proSAAS		L2/3 IT
Upper-layer intratelencephalic	0.00237158	Upper-layer intratelencephalic (127)	0.00104502	0.00478682	TRUE	1.52602e-08	4.95923e-09	1.37727	3.07713	VGLUT1 VGLUT2	ADCYAP CBLN CCK CHGA CHGB NAMPT NUCB SCG UBL UCN VGF proSAAS		L2/3 IT
Upper-layer intratelencephalic	0.00237158	Upper-layer intratelencephalic (128)	0.000420292	0.00245259	TRUE	1.63615e-08	4.90001e-09	1.39125	3.33907	VGLUT1 VGLUT2	ADCYAP CBLN CCK CHGA CHGB NAMPT NUCB SCG UBL VGF proSAAS		L2/3 IT
Upper-layer intratelencephalic	0.00237158	Upper-layer intratelencephalic (129)	0.000213406	0.00144677	TRUE	1.64573e-08	4.67148e-09	1.4076	3.52292	VGLUT1 VGLUT2	ADCYAP CART CBLN CCK CHGA CHGB NAMPT NUCB SCG UBL UCN VGF proSAAS		L2/3 IT
Upper-layer intratelencephalic	0.00237158	Upper-layer intratelencephalic (130)	0.0019979	0.00759374	TRUE	1.48045e-08	5.14315e-09	1.38767	2.87849	VGLUT1 VGLUT2	ADCYAP CBLN CCK CHGA CHGB NAMPT NUCB SCG UBL UCN VGF proSAAS		L2/3 IT
Upper-layer intratelencephalic	0.00237158	Upper-layer intratelencephalic (131)	0.000161634	0.00126294	TRUE	1.80124e-08	5.00913e-09	1.42238	3.5959	VGLUT1 VGLUT2	ADCYAP CBLN CCK CHGA CHGB NAMPT NUCB SCG UBL UCN VGF proSAAS		L2/3 IT
Upper-layer intratelencephalic	0.00237158	Upper-layer intratelencephalic (133)	0.0341156	0.0759205	FALSE	8.83832e-09	4.84696e-09	1.30902	1.82348	VGLUT1 VGLUT2	ADCYAP CBLN CCK CHGA CHGB NAMPT NUCB SCG UBL VGF proSAAS		N/A
Upper-layer intratelencephalic	0.00237158	Upper-layer intratelencephalic (134)	0.00681512	0.0185904	TRUE	1.16864e-08	4.73734e-09	1.33063	2.46686	VGLUT1 VGLUT2	ADCYAP CBLN CCK CHGA CHGB NAMPT NUCB SCG UBL UCN VGF proSAAS		L2/3 IT
Upper-layer intratelencephalic	0.00237158	Upper-layer intratelencephalic (135)	0.000180838	0.00132328	TRUE	1.77783e-08	4.98469e-09	1.42531	3.56658	VGLUT1 VGLUT2	ADCYAP CBLN CCK CHGA CHGB GAL NAMPT NUCB NXPH SCG UBL VGF proSAAS		N/A
Upper-layer intratelencephalic	0.00237158	Upper-layer intratelencephalic (138)	0.000166323	0.00127023	TRUE	2.16795e-08	6.04146e-09	1.5017	3.58845	VGLUT1 VGLUT2	CBLN CCK CHGA CHGB NAMPT NUCB SCG UBL VGF proSAAS		L4 IT
Cerebellar inhibitory	0.029402	Cerebellar inhibitory (298)	0.420108	0.622462	FALSE	9.24793e-10	4.58689e-09	1.16053	0.201616	GLY	CHGA CHGB IGF NAMPT NUCB NXPH PNOC SCG TAC UBL VGF proSAAS	CB-PurkLayerInt	N/A
Cerebellar inhibitory	0.029402	Cerebellar inhibitory (299)	0.346447	0.534433	FALSE	1.79434e-09	4.54341e-09	1.17976	0.394931	GLY	CHGA CHGB NAMPT NMU NUCB NXPH PNOC PTHLH SCG UBL VGF proSAAS	CB-PurkLayerInt	N/A
Cerebellar inhibitory	0.029402	Cerebellar inhibitory (300)	0.12131	0.218453	FALSE	5.91594e-09	5.06301e-09	1.27957	1.16846	GABA	CHGA CHGB NAMPT NUCB NXPH PTHLH SCG UBL VGF proSAAS	CB-PurkLayerInt	N/A
Cerebellar inhibitory	0.029402	Cerebellar inhibitory (301)	0.278485	0.448887	FALSE	3.22931e-09	5.49813e-09	1.23922	0.587347	GLY	ADCYAP CBLN CHGA CHGB NAMPT NUCB NXPH PENK SCG UBL proSAAS	CB-MolLayerInt1	N/A
Cerebellar inhibitory	0.029402	Cerebellar inhibitory (302)	0.0275664	0.0619908	FALSE	9.84869e-09	5.13534e-09	1.32725	1.91783	GLY	CHGA CHGB NAMPT NPPC NUCB NXPH PENK SCG UBL VGF proSAAS	CB-GranLayerInt	N/A
Cerebellar inhibitory	0.029402	Cerebellar inhibitory (303)	0.0670825	0.136837	FALSE	7.51962e-09	5.02018e-09	1.29137	1.49788	GABA	CHGB NAMPT NPPC NUCB PTHLH UBL proSAAS	CB-MolLayerInt1	N/A
Cerebellar inhibitory	0.029402	Cerebellar inhibitory (304)	0.036645	0.0797446	FALSE	9.51314e-09	5.31158e-09	1.33853	1.79102	GABA	CHGB NAMPT NPPC NUCB UBL proSAAS	CB-MolLayerInt1	N/A
Cerebellar inhibitory	0.029402	Cerebellar inhibitory (305)	0.134007	0.234894	FALSE	5.55403e-09	5.01426e-09	1.29427	1.10765	GABA	CHGB NAMPT NPPC NUCB NXPH UBL proSAAS	CB-MolLayerInt1 CB-MolLayerInt2	N/A
Cerebellar inhibitory	0.029402	Cerebellar inhibitory (306)	0.00845604	0.0225332	TRUE	1.21605e-08	5.09104e-09	1.39265	2.38861	GABA	CHGB NAMPT NPPC NUCB UBL proSAAS	CB-MolLayerInt1	N/A
Cerebellar inhibitory	0.029402	Cerebellar inhibitory (307)	0.0291246	0.0651769	FALSE	9.2388e-09	4.8784e-09	1.34833	1.89382	GABA	CHGB NAMPT NUCB NXPH UBL VGF proSAAS	CB-MolLayerInt2	N/A
CGE interneuron	3.53233e-05	CGE interneuron (276)	0.0738134	0.147858	FALSE	6.83392e-09	4.71967e-09	1.27668	1.44797	GABA VGLUT3	CCK CHGA CHGB GRP IGF NAMPT NPY NUCB NXPH PNOC SCG SST UBL VGF VIP proSAAS	INT-VIP	N/A
CGE interneuron	3.53233e-05	CGE interneuron (277)	0.000108338	0.00101926	TRUE	1.86524e-08	5.04291e-09	1.46807	3.69874	GABA VGLUT3	CCK CHGA CHGB CRH IGF NAMPT NUCB NXPH PNOC SCG UBL VGF proSAAS		N/A
CGE interneuron	3.53233e-05	CGE interneuron (278)	0.000213315	0.00144677	TRUE	1.66045e-08	4.71311e-09	1.43079	3.52304	GABA VGLUT3	CCK CHGA CHGB CRH IGF NAMPT NPW NUCB NXPH PNOC SCG SST UBL proSAAS		Pax6
CGE interneuron	3.53233e-05	CGE interneuron (279)	0.00295155	0.0100529	TRUE	1.33809e-08	4.86029e-09	1.3553	2.75312	GABA VGLUT3	CCK CHGA CHGB CRH IGF NAMPT NUCB NXPH SCG UBL VIP proSAAS	INT-VIP	N/A
CGE interneuron	3.53233e-05	CGE interneuron (280)	0.00119674	0.00525425	TRUE	1.52935e-08	5.03656e-09	1.41472	3.03649	GABA	CCK CHGA CHGB CRH IGF NAMPT NUCB PNOC SCG UBL VIP proSAAS	INT-VIP	N/A
CGE interneuron	3.53233e-05	CGE interneuron (281)	3.47194e-05	0.000516311	TRUE	1.85203e-08	4.65544e-09	1.44803	3.9782	GABA	CCK CHGA CHGB CRH IGF NAMPT NUCB PNOC SCG UBL VIP proSAAS	INT-VIP	N/A
CGE interneuron	3.53233e-05	CGE interneuron (282)	0.000988975	0.00467075	TRUE	1.79896e-08	5.81524e-09	1.44975	3.09352	GABA	CCK CHGA CHGB CRH IGF NAMPT NUCB PNOC SCG UBL proSAAS		Sncg
CGE interneuron	3.53233e-05	CGE interneuron (283)	0.00466698	0.0138805	TRUE	1.29636e-08	4.98682e-09	1.35653	2.59957	GABA	CCK CHGA CHGB IGF NAMPT NUCB NXPH PNOC SCG SST UBL VGF proSAAS		Sncg
CGE interneuron	3.53233e-05	CGE interneuron (284)	0.00508313	0.0150077	TRUE	1.29442e-08	5.0364e-09	1.36294	2.57012	GABA	CBLN CCK CHGA CHGB IGF NAMPT NPPC NUCB NXPH PNOC PTHLH SCG TAC UBL VGF VIP proSAAS	INT-VIP	Vip
CGE interneuron	3.53233e-05	CGE interneuron (285)	0.117348	0.212147	FALSE	5.82683e-09	4.90331e-09	1.24345	1.18835	GABA	CCK CHGA CHGB IGF NAMPT NUCB NXPH PENK PNOC SCG TAC UBL VIP proSAAS	INT-VIP	Vip
CGE interneuron	3.53233e-05	CGE interneuron (286)	0.00143545	0.00596164	TRUE	1.59746e-08	5.35838e-09	1.41364	2.98123	GABA	CBLN CCK CHGA CHGB CORT CRH IGF NAMPT NPW NPY NUCB NXPH PNOC SCG SST UBL VGF proSAAS	INT-LAMP5	Lamp5
CGE interneuron	3.53233e-05	CGE interneuron (287)	0.0012953	0.00558067	TRUE	1.5667e-08	5.20057e-09	1.41612	3.01255	GABA	CBLN CCK CHGA CHGB CORT CRH IGF NAMPT NUCB NXPH SCG SST UBL proSAAS	INT-LAMP5	Lamp5
CGE interneuron	3.53233e-05	CGE interneuron (288)	0.0115052	0.0288255	TRUE	1.28023e-08	5.63169e-09	1.38844	2.27326	GABA	CBLN CCK CHGA CHGB CORT CRH IGF NAMPT NUCB NXPH SCG UBL proSAAS	INT-LAMP5	Lamp5
CGE interneuron	3.53233e-05	CGE interneuron (289)	0.000520471	0.00296218	TRUE	1.52013e-08	4.63564e-09	1.38851	3.27922	GABA	CBLN CCK CHGA CHGB CRH IGF NAMPT NPPC NUCB NXPH PNOC PTHLH SCG TAC UBL VGF VIP proSAAS	INT-VIP	Vip
CGE interneuron	3.53233e-05	CGE interneuron (290)	0.0111114	0.0281449	TRUE	1.16914e-08	5.11313e-09	1.32811	2.28654	GABA	CBLN CCK CHGA CHGB CRH IGF NAMPT NPPC NUCB NXPH PTHLH SCG TAC UBL VGF VIP proSAAS	INT-VIP	Vip
CGE interneuron	3.53233e-05	CGE interneuron (291)	0.0162792	0.0390869	TRUE	1.02464e-08	4.79366e-09	1.31918	2.13749	GABA	CBLN CCK CHGA CHGB CRH IGF NAMPT NUCB PNOC PTHLH SCG UBL VGF VIP proSAAS	INT-VIP	Vip
CGE interneuron	3.53233e-05	CGE interneuron (292)	0.0175283	0.0414388	TRUE	1.24925e-08	5.92709e-09	1.35072	2.1077	GABA	AGT CBLN CCK CHGA CHGB CRH IGF NAMPT NUCB PTHLH SCG TAC UBL VGF VIP proSAAS	INT-VIP	Vip
CGE interneuron	3.53233e-05	CGE interneuron (293)	0.00323074	0.0105629	TRUE	1.51683e-08	5.56963e-09	1.39179	2.72339	GABA	CBLN CCK CHGA CHGB CRH IGF NAMPT NPPC NUCB PTHLH SCG TAC UBL VGF VIP proSAAS	INT-VIP	Vip
CGE interneuron	3.53233e-05	CGE interneuron (294)	0.00514364	0.0150077	TRUE	1.42781e-08	5.56431e-09	1.38469	2.56602	GABA	CBLN CCK CHGA CHGB CRH IGF NAMPT NPPC NUCB PTHLH SCG TAC UBL VGF VIP proSAAS	INT-VIP	Vip
CGE interneuron	3.53233e-05	CGE interneuron (295)	0.00603784	0.0167677	TRUE	1.40105e-08	5.58205e-09	1.38088	2.50993	GABA	CBLN CCK CHGA CHGB CRH IGF NAMPT NPPC NUCB PTHLH SCG TAC UBL VGF VIP proSAAS	INT-VIP	Vip
CGE interneuron	3.53233e-05	CGE interneuron (296)	0.000779623	0.00394952	TRUE	1.62574e-08	5.13919e-09	1.38959	3.16342	GABA	CBLN CCK CHGA CHGB CRH IGF NAMPT NPPC NUCB NXPH PTHLH SCG TAC UBL VGF VIP proSAAS	INT-VIP	Vip
Eccentric medium spiny neuron	0.0002877	Eccentric medium spiny neuron (222)	6.9595e-05	0.000776051	TRUE	2.19256e-08	5.75536e-09	1.51672	3.8096	GABA	CHGA CHGB CRH EDN NAMPT NUCB PDYN PENK PTHLH SCG TAC UBL VGF proSAAS	MSN-D1 MSN-D2 MSN-ECC	N/A
Eccentric medium spiny neuron	0.0002877	Eccentric medium spiny neuron (223)	0.00320479	0.0105529	TRUE	1.60771e-08	5.89757e-09	1.42465	2.72606	GABA	CHGA CHGB NAMPT NPPB NUCB PENK SCG TAC UBL VGF proSAAS	MSN-D1 MSN-ECC	N/A
Eccentric medium spiny neuron	0.0002877	Eccentric medium spiny neuron (224)	0.00222819	0.00821757	TRUE	1.42882e-08	5.02413e-09	1.39317	2.84391	GABA	CART CHGA CHGB CRH NAMPT NPPB NUCB PDYN PENK SCG TAC UBL VGF proSAAS	MSN-D1 MSN-D2 MSN-ECC	N/A
Eccentric medium spiny neuron	0.0002877	Eccentric medium spiny neuron (225)	0.000308758	0.00189251	TRUE	1.69503e-08	4.95072e-09	1.42655	3.4238	GABA	CHGB NAMPT NUCB PDYN PENK SCG TAC UBL VGF proSAAS	MSN-D1 MSN-ECC	N/A
Eccentric medium spiny neuron	0.0002877	Eccentric medium spiny neuron (226)	0.00696782	0.0188951	TRUE	1.20537e-08	4.90202e-09	1.35877	2.45892	GABA	CHGB NAMPT NUCB PDYN PENK SCG TAC UBL VGF proSAAS	MSN-D1 MSN-ECC	N/A
Eccentric medium spiny neuron	0.0002877	Eccentric medium spiny neuron (227)	0.00854747	0.0226459	TRUE	1.15278e-08	4.83416e-09	1.31756	2.38466	GABA	CHGB NAMPT NTS NUCB PDYN PENK SCG TAC VGF proSAAS	MSN-D1	N/A
Eccentric medium spiny neuron	0.0002877	Eccentric medium spiny neuron (228)	3.64245e-06	0.000209896	TRUE	2.31303e-08	5.15704e-09	1.53462	4.48519	GABA	CCK CHGA CHGB NAMPT NUCB PDYN SCG TAC UBL VGF proSAAS	MSN-D1	N/A
Eccentric medium spiny neuron	0.0002877	Eccentric medium spiny neuron (229)	1.3686e-05	0.000314609	TRUE	1.95421e-08	4.65921e-09	1.48133	4.1943	GABA	CCK CHGA CHGB NAMPT NUCB NXPH PDYN PENK SCG TAC UBL VGF proSAAS	MSN-D1	N/A
Eccentric medium spiny neuron	0.0002877	Eccentric medium spiny neuron (230)	0.000855881	0.00419746	TRUE	1.5777e-08	5.03069e-09	1.40693	3.13616	GABA	CHGA CHGB NAMPT NUCB NXPH SCG UBL proSAAS	MSN-D1	N/A
Eccentric medium spiny neuron	0.0002877	Eccentric medium spiny neuron (231)	6.55677e-06	0.000215905	TRUE	2.01549e-08	4.62459e-09	1.48184	4.3582	GABA	CHGB NAMPT NUCB PDYN PENK SCG VGF proSAAS	MSN-D1	N/A
Eccentric medium spiny neuron	0.0002877	Eccentric medium spiny neuron (232)	0.000148723	0.00120283	TRUE	1.80496e-08	4.98951e-09	1.45499	3.61751	GABA	CHGB NAMPT NUCB PDYN PENK SCG UBL VGF proSAAS	MSN-D1	N/A
Eccentric medium spiny neuron	0.0002877	Eccentric medium spiny neuron (233)	1.13061e-05	0.00029837	TRUE	1.85207e-08	4.37077e-09	1.46052	4.2374	GABA	CHGA CHGB NAMPT NUCB PDYN PENK SCG UBL VGF proSAAS	MSN-D1 MSN-ECC	N/A
Eccentric medium spiny neuron	0.0002877	Eccentric medium spiny neuron (234)	0.000130754	0.00113732	TRUE	1.6989e-08	4.65361e-09	1.40048	3.65072	GABA	CCK CHGA CHGB NAMPT NUCB PENK SCG UBL VGF proSAAS	MSN-D1	N/A
Eccentric medium spiny neuron	0.0002877	Eccentric medium spiny neuron (426)	0.000168078	0.00127023	TRUE	1.74584e-08	4.86888e-09	1.39252	3.58571	GABA	CCK CHGA CHGB NAMPT NUCB NXPH PENK SCG SST TAC UBL VGF proSAAS	MSN-D1	N/A
LAMP5-LHX6 and Chandelier	0.00831646	LAMP5-LHX6 and Chandelier (264)	0.0024522	0.00876329	TRUE	1.59742e-08	5.67821e-09	1.45129	2.81325	GABA	CCK CHGA CHGB CRH IGF NAMPT NPPC NUCB NXPH PTHLH SCG SPX TAC UBL VGF proSAAS	CHAND	Chandelier
LAMP5-LHX6 and Chandelier	0.00831646	LAMP5-LHX6 and Chandelier (265)	0.0165677	0.0395737	TRUE	9.47755e-09	4.44864e-09	1.33242	2.13044	GABA	CBLN CCK CHGA CHGB CRH IGF NAMPT NPPC NUCB NXPH PTHLH SCG TAC UBL VGF proSAAS	CHAND	Chandelier
LAMP5-LHX6 and Chandelier	0.00831646	LAMP5-LHX6 and Chandelier (266)	0.0175204	0.0414388	TRUE	9.74954e-09	4.62527e-09	1.32595	2.10789	GABA	CCK CHGA CHGB CRH IGF NAMPT NPPC NUCB NXPH PTHLH SCG SPX TAC UBL proSAAS	CHAND	N/A
LAMP5-LHX6 and Chandelier	0.00831646	LAMP5-LHX6 and Chandelier (267)	0.00413431	0.0127792	TRUE	1.28445e-08	4.8637e-09	1.36932	2.6409	GABA VGLUT3	CCK CHGA CHGB CORT IGF NAMPT NPPC NPW NUCB NXPH SCG TAC UBL VGF proSAAS	INT-LAMP5-LHX6	N/A
LAMP5-LHX6 and Chandelier	0.00831646	LAMP5-LHX6 and Chandelier (268)	0.00331411	0.010684	TRUE	1.33985e-08	4.93504e-09	1.38134	2.71497	GABA	CCK CHGA CHGB CORT IGF NAMPT NPPC NUCB NXPH SCG SST TAC UBL VGF proSAAS	INT-LAMP5-LHX6	Lamp5 Lhx6
LAMP5-LHX6 and Chandelier	0.00831646	LAMP5-LHX6 and Chandelier (269)	0.00391034	0.012347	TRUE	1.3255e-08	4.98361e-09	1.39017	2.65971	GABA	CCK CHGA CHGB IGF NAMPT NPPC NUCB NXPH PNOC SCG TAC UBL VGF proSAAS	INT-LAMP5-LHX6	N/A
LAMP5-LHX6 and Chandelier	0.00831646	LAMP5-LHX6 and Chandelier (270)	0.00216828	0.00806109	TRUE	1.50867e-08	5.2888e-09	1.42713	2.85258	GABA	CCK CHGA CHGB CORT IGF NAMPT NPPC NUCB NXPH PNOC SCG TAC UBL proSAAS	INT-LAMP5-LHX6	Lamp5 Lhx6
LAMP5-LHX6 and Chandelier	0.00831646	LAMP5-LHX6 and Chandelier (271)	0.00345888	0.0110732	TRUE	1.36218e-08	5.04365e-09	1.39995	2.70078	GABA	CCK CHGA CHGB CORT IGF NAMPT NPPC NUCB NXPH PNOC SCG SST TAC UBL VGF proSAAS	INT-LAMP5-LHX6	Lamp5 Lhx6
LAMP5-LHX6 and Chandelier	0.00831646	LAMP5-LHX6 and Chandelier (272)	0.00142484	0.00596164	TRUE	1.55167e-08	5.20082e-09	1.41987	2.98351	GABA	CCK CHGA CHGB CORT IGF NAMPT NPPC NUCB NXPH PNOC SCG TAC UBL UCN VGF proSAAS	INT-LAMP5-LHX6	Lamp5 Lhx6
LAMP5-LHX6 and Chandelier	0.00831646	LAMP5-LHX6 and Chandelier (273)	0.0101751	0.0262051	TRUE	1.15696e-08	4.98728e-09	1.36089	2.31983	GABA	CCK CHGA CHGB CORT IGF NAMPT NPPC NUCB NXPH SCG TAC UBL VGF proSAAS	INT-LAMP5-LHX6	Lamp5 Lhx6
LAMP5-LHX6 and Chandelier	0.00831646	LAMP5-LHX6 and Chandelier (274)	0.00165021	0.00655817	TRUE	1.58747e-08	5.40272e-09	1.41812	2.93828	GABA	CCK CHGA CHGB CORT IGF NAMPT NPPC NUCB NXPH SCG UBL UCN proSAAS	INT-LAMP5-LHX6	Lamp5 Lhx6
LAMP5-LHX6 and Chandelier	0.00831646	LAMP5-LHX6 and Chandelier (275)	0.0042996	0.0130459	TRUE	1.38983e-08	5.28936e-09	1.38872	2.62759	GABA	CCK CHGA CHGB CORT IGF NAMPT NPPC NUCB NXPH PTHLH SCG UBL UCN proSAAS	INT-LAMP5-LHX6	Lamp5 Lhx6
Medium spiny neuron	0.0154639	Medium spiny neuron (206)	0.000311998	0.00189251	TRUE	1.76177e-08	5.14993e-09	1.43498	3.42096		CCK CHGB NUCB PDYN SCG TAC UBL UCN VGF proSAAS		N/A
Medium spiny neuron	0.0154639	Medium spiny neuron (207)	0.000122849	0.00111046	TRUE	2.02115e-08	5.51218e-09	1.45871	3.6667	GABA	CHGB NAMPT NUCB PENK SCG TAC UBL UCN VGF proSAAS	MSN-D2	N/A
Medium spiny neuron	0.0154639	Medium spiny neuron (208)	0.00160924	0.00645935	TRUE	1.67437e-08	5.68341e-09	1.40137	2.94606	GABA	CHGB NAMPT NUCB PENK SCG TAC UBL UCN VGF proSAAS	MSN-D2	N/A
Medium spiny neuron	0.0154639	Medium spiny neuron (209)	0.00565452	0.016091	TRUE	1.33916e-08	5.28686e-09	1.35827	2.533	GABA	CHGB NAMPT NUCB PDYN PENK SCG TAC UBL UCN VGF proSAAS	MSN-D1	N/A
Medium spiny neuron	0.0154639	Medium spiny neuron (210)	0.00150291	0.00615748	TRUE	1.57242e-08	5.29944e-09	1.387	2.96714	GABA	CHGB NAMPT NUCB PENK SCG TAC UBL UCN VGF proSAAS	MSN-D1	N/A
Medium spiny neuron	0.0154639	Medium spiny neuron (211)	0.0224565	0.0517603	FALSE	9.87203e-09	4.92256e-09	1.30043	2.00547	GABA	CHGB NAMPT NUCB PDYN PENK SCG TAC UBL UCN VGF proSAAS	MSN-D1	N/A
Medium spiny neuron	0.0154639	Medium spiny neuron (212)	6.60772e-05	0.000776051	TRUE	2.05176e-08	5.36772e-09	1.467	3.82241	GABA	CHGB NAMPT NUCB PENK SCG TAC UBL UCN VGF proSAAS	MSN-D2	N/A
Medium spiny neuron	0.0154639	Medium spiny neuron (213)	0.0365744	0.0797446	FALSE	9.34098e-09	5.21289e-09	1.27429	1.7919	GABA	CBLN CHGB NAMPT NUCB PENK SCG UBL UCN VGF proSAAS	MSN-D2	N/A
Medium spiny neuron	0.0154639	Medium spiny neuron (214)	0.174624	0.301505	FALSE	4.4507e-09	4.75478e-09	1.19665	0.936047	GABA	CBLN CCK CHGB NAMPT NUCB PDYN PENK SCG TAC UBL UCN VGF proSAAS	MSN-D1	N/A
Medium spiny neuron	0.0154639	Medium spiny neuron (215)	0.0748353	0.148703	FALSE	7.33289e-09	5.08982e-09	1.24451	1.4407	GABA	CBLN CCK CHGB NAMPT NUCB PDYN PENK SCG TAC UBL UCN VGF proSAAS	MSN-D1	N/A
Medium spiny neuron	0.0154639	Medium spiny neuron (216)	0.0193956	0.0449315	TRUE	9.46079e-09	4.5784e-09	1.26919	2.0664	GABA	CCK CHGB NAMPT NUCB PENK SCG UBL VGF proSAAS	MSN-D2	N/A
Medium spiny neuron	0.0154639	Medium spiny neuron (217)	0.000119211	0.00109913	TRUE	1.75611e-08	4.77933e-09	1.38619	3.67439	GABA	CBLN CCK CHGA CHGB NAMPT NUCB PENK SCG UBL VGF proSAAS	MSN-D2	N/A
Medium spiny neuron	0.0154639	Medium spiny neuron (218)	0.0190793	0.0444221	TRUE	8.37547e-09	4.03998e-09	1.27832	2.07315		CART CCK CHGA CHGB NAMPT NUCB SCG TAC UBL proSAAS		N/A
Medium spiny neuron	0.0154639	Medium spiny neuron (219)	0.00884405	0.0232977	TRUE	1.10513e-08	4.6589e-09	1.33236	2.37208	GABA	CHGA CHGB NAMPT NUCB NXPH PDYN PENK SCG TAC UBL VGF VIP proSAAS	MSN-D1	N/A
Medium spiny neuron	0.0154639	Medium spiny neuron (220)	0.00514033	0.0150077	TRUE	1.24466e-08	4.85014e-09	1.3173	2.56624	GABA	CBLN CCK CHGA CHGB NAMPT NUCB PDYN PENK SCG SST TAC UBL UCN VGF proSAAS	MSN-D1	N/A
Medium spiny neuron	0.0154639	Medium spiny neuron (221)	1.43314e-05	0.000314609	TRUE	2.3398e-08	5.59247e-09	1.52778	4.18384	GABA	CHGA CHGB NAMPT NUCB PENK SCG TAC UBL VGF proSAAS	MSN-D2	N/A
Medium spiny neuron	0.0154639	Medium spiny neuron (427)	0.00190933	0.00733502	TRUE	1.29356e-08	4.4717e-09	1.33416	2.89277	GABA	CART CCK CHGA CHGB NAMPT NUCB NXPH SCG SST TAC UBL VGF proSAAS	MSN-D1	N/A
Medium spiny neuron	0.0154639	Medium spiny neuron (430)	0.00367607	0.0116874	TRUE	1.17432e-08	4.38104e-09	1.33081	2.68046	GABA	CART CCK CHGA CHGB NAMPT NUCB PENK SCG SST UBL VGF proSAAS		N/A
MGE interneuron	0.0160357	MGE interneuron (236)	0.00312675	0.01037	TRUE	1.19591e-08	4.37393e-09	1.36134	2.73418	GABA	CCK CHGA CHGB CORT IGF NAMPT NPPC NPY NUCB NXPH PNOC SCG SST TAC UBL VGF proSAAS	INT-SST	Pvalb
MGE interneuron	0.0160357	MGE interneuron (239)	0.000349373	0.0020917	TRUE	1.80314e-08	5.31888e-09	1.47254	3.39007	GABA	CCK CHGA CHGB CORT IGF NAMPT NMU NPPC NUCB NXPH PNOC SCG SST TAC UBL VGF proSAAS	INT-SST	N/A
MGE interneuron	0.0160357	MGE interneuron (240)	0.00249971	0.00886435	TRUE	1.33477e-08	4.75502e-09	1.37557	2.80707	GABA	CBLN CCK CHGA CHGB CORT IGF NAMPT NMU NPPC NUCB NXPH PNOC SCG SST TAC UBL proSAAS	INT-SST	Pvalb
MGE interneuron	0.0160357	MGE interneuron (241)	0.0378238	0.0818628	FALSE	8.19926e-09	4.61536e-09	1.30383	1.77652	GABA	CBLN CCK CHGA CHGB CORT IGF NAMPT NMU NUCB NXPH PNOC SCG SST UBL proSAAS	INT-SST	Sst
MGE interneuron	0.0160357	MGE interneuron (242)	0.00966394	0.0250285	TRUE	1.1581e-08	4.95094e-09	1.35715	2.33915		CBLN CCK CHGA CHGB IGF NMU NUCB NXPH PENK PNOC SCG SST TAC proSAAS		Sst
MGE interneuron	0.0160357	MGE interneuron (243)	0.000590926	0.00316764	TRUE	1.50141e-08	4.62936e-09	1.40181	3.24322	GABA	CBLN CCK CHGA CHGB CORT IGF NAMPT NMU NPY NUCB NXPH PENK SCG SST TAC UBL VGF proSAAS	INT-SST	Sst
MGE interneuron	0.0160357	MGE interneuron (244)	0.0162129	0.0390869	TRUE	9.8295e-09	4.59511e-09	1.31603	2.13912	GABA	CBLN CCK CHGA CHGB CORT IGF NAMPT NPY NUCB NXPH PENK SCG SST TAC UBL VGF proSAAS	INT-SST INT-SST-CHODL	N/A
MGE interneuron	0.0160357	MGE interneuron (245)	0.113721	0.208866	FALSE	5.95543e-09	4.93418e-09	1.24662	1.20697	GABA	CBLN CCK CHGA CHGB CORT IGF NAMPT NPY NUCB NXPH PNOC SCG SST TAC UBL VGF proSAAS	INT-SST INT-SST-CHODL	N/A
MGE interneuron	0.0160357	MGE interneuron (246)	0.27092	0.438225	FALSE	2.70529e-09	4.43467e-09	1.20201	0.610033	GABA	CBLN CCK CHGA CHGB CORT IGF NAMPT NMU NPPC NPY NUCB NXPH PENK PNOC SCG SST TAC UBL VGF proSAAS	INT-SST	N/A
MGE interneuron	0.0160357	MGE interneuron (247)	0.0254108	0.0574235	FALSE	8.69606e-09	4.45271e-09	1.30536	1.95298	GABA	CBLN CCK CHGA CHGB CORT IGF NAMPT NMU NPY NUCB NXPH SCG SST TAC UBL VGF proSAAS		Sst
MGE interneuron	0.0160357	MGE interneuron (248)	0.000222814	0.00146739	TRUE	1.56047e-08	4.44391e-09	1.40408	3.51148	GABA	CCK CHGA CHGB CORT IGF NAMPT NMU NPY NUCB NXPH PNOC SCG SST TAC UBL VGF proSAAS	INT-SST	Sst
MGE interneuron	0.0160357	MGE interneuron (249)	0.00176217	0.0068844	TRUE	1.31112e-08	4.49342e-09	1.35197	2.91787	GABA	CBLN CCK CHGA CHGB CORT IGF NAMPT NMU NPY NUCB NXPH PNOC SCG SST TAC UBL VGF proSAAS	INT-SST	Sst
MGE interneuron	0.0160357	MGE interneuron (250)	0.00175336	0.0068844	TRUE	1.31916e-08	4.51854e-09	1.37925	2.91943	GABA	CBLN CCK CHGA CHGB CORT IGF NAMPT NMU NUCB NXPH PNOC SCG SST TAC UBL VGF proSAAS		Sst
MGE interneuron	0.0160357	MGE interneuron (251)	0.00118264	0.00524228	TRUE	1.55041e-08	5.09991e-09	1.44966	3.04006	GABA	CBLN CCK CHGA CHGB CORT IGF NAMPT NMU NUCB NXPH PNOC SCG SST UBL VGF proSAAS		Sst
MGE interneuron	0.0160357	MGE interneuron (252)	0.0024346	0.00876329	TRUE	1.38135e-08	4.90612e-09	1.39196	2.81556	GABA VGLUT3	CCK CHGA CHGB CORT IGF NAMPT NMU NUCB NXPH PNOC SCG SST TAC UBL VGF proSAAS	INT-SST	Sst
MGE interneuron	0.0160357	MGE interneuron (253)	0.0154863	0.0377734	TRUE	1.00652e-08	4.66536e-09	1.3125	2.15742	GABA	CBLN CCK CHGA CHGB CORT IGF NAMPT NMU NPY NUCB NXPH PNOC SCG SST TAC UBL VGF proSAAS	INT-SST	Sst
MGE interneuron	0.0160357	MGE interneuron (254)	0.0132749	0.0329018	TRUE	1.18539e-08	5.34424e-09	1.3714	2.21807	GABA VGLUT3	CBLN CCK CHGA CHGB CORT IGF NAMPT NMU NUCB NXPH PNOC SCG SST TAC UBL VGF proSAAS	INT-SST	Sst
MGE interneuron	0.0160357	MGE interneuron (255)	0.0916625	0.178297	FALSE	6.36748e-09	4.78547e-09	1.28228	1.33059	GABA	CBLN CCK CHGA CHGB CORT IGF NAMPT NPPC NUCB NXPH PNOC SCG TAC UBL VGF proSAAS		Pvalb
MGE interneuron	0.0160357	MGE interneuron (256)	0.534	0.739261	FALSE	-4.1258e-10	4.83525e-09	1.17348	-0.0853276	GABA VGLUT3	CCK CHGA CHGB IGF NAMPT NPPC NUCB NXPH SCG TAC UBL VGF proSAAS	INT-PVALB	Pvalb
MGE interneuron	0.0160357	MGE interneuron (257)	0.0441425	0.0933473	FALSE	7.95408e-09	4.66648e-09	1.29994	1.70451	GABA	CCK CHGA CHGB CORT IGF NAMPT NPPC NUCB NXPH SCG TAC UBL VGF proSAAS	INT-PVALB	Pvalb
MGE interneuron	0.0160357	MGE interneuron (258)	0.00574537	0.0162492	TRUE	1.18816e-08	4.70109e-09	1.37551	2.52741	GABA VGLUT3	CCK CHGA CHGB CORT IGF NAMPT NMU NPPC NUCB NXPH PNOC SCG SST TAC UBL VGF proSAAS	INT-SST	Pvalb
MGE interneuron	0.0160357	MGE interneuron (259)	0.00296105	0.0100529	TRUE	1.31477e-08	4.77741e-09	1.39867	2.75206	GABA	CBLN CCK CHGA CHGB CORT IGF NAMPT NMU NPPC NUCB NXPH PNOC SCG TAC UBL VGF proSAAS	INT-PVALB	Pvalb
MGE interneuron	0.0160357	MGE interneuron (260)	0.00161133	0.00645935	TRUE	1.43968e-08	4.88745e-09	1.42717	2.94566	GABA	CCK CHGA CHGB CORT IGF NAMPT NPPC NUCB NXPH PNOC SCG TAC UBL VGF proSAAS	INT-PVALB	Pvalb
MGE interneuron	0.0160357	MGE interneuron (261)	0.000472043	0.00272015	TRUE	1.67114e-08	5.05384e-09	1.46093	3.30668	GABA	CCK CHGA CHGB CORT IGF NAMPT NMU NPPC NUCB NXPH PNOC SCG TAC UBL VGF proSAAS	INT-PVALB	Pvalb
MGE interneuron	0.0160357	MGE interneuron (262)	0.00819073	0.0219531	TRUE	1.26461e-08	5.26855e-09	1.39593	2.4003	GABA	CCK CHGA CHGB CORT IGF NAMPT NMU NPPC NUCB NXPH PNOC SCG TAC UBL VGF proSAAS	INT-PVALB	Pvalb
MGE interneuron	0.0160357	MGE interneuron (263)	0.00104874	0.00478682	TRUE	1.77059e-08	5.75601e-09	1.47811	3.07607	GABA	CCK CHGA CHGB IGF NAMPT NPPC NUCB NXPH PNOC TAC UBL proSAAS		Pvalb
Midbrain-derived inhibitory	0.09764	Midbrain-derived inhibitory (433)	0.359766	0.547367	FALSE	1.63713e-09	4.55918e-09	1.19851	0.359084	GABA	CHGA CHGB IGF NAMPT NPPC NUCB NXPH SCG TAC UBL proSAAS		N/A
Midbrain-derived inhibitory	0.09764	Midbrain-derived inhibitory (434)	0.023239	0.0527743	FALSE	9.43864e-09	4.74059e-09	1.32166	1.99103	GABA	CBLN CHGA CHGB IGF NAMPT NPPC NUCB NXPH SCG UBL VGF proSAAS		N/A
Midbrain-derived inhibitory	0.09764	Midbrain-derived inhibitory (435)	0.00680275	0.0185904	TRUE	1.00281e-08	4.06404e-09	1.31817	2.46751	GABA	CBLN CHGA CHGB IGF NAMPT NPPC NUCB NXPH SCG TAC UBL proSAAS		N/A
Midbrain-derived inhibitory	0.09764	Midbrain-derived inhibitory (436)	0.0484272	0.101018	FALSE	7.34803e-09	4.42573e-09	1.28269	1.6603	GABA	CBLN CHGA CHGB IGF NAMPT NPPC NUCB NXPH SCG UBL VGF proSAAS		N/A
Midbrain-derived inhibitory	0.09764	Midbrain-derived inhibitory (437)	0.0342548	0.0759205	FALSE	8.11262e-09	4.45347e-09	1.29002	1.82164	GABA	CBLN CHGA CHGB IGF NAMPT NPPC NUCB NXPH SCG UBL VGF proSAAS		N/A
Midbrain-derived inhibitory	0.09764	Midbrain-derived inhibitory (438)	0.0228691	0.0521914	FALSE	8.85359e-09	4.43167e-09	1.288	1.9978	GABA	CBLN CHGA CHGB IGF NAMPT NPPC NUCB NXPH SCG TAC UBL VGF proSAAS		N/A
Midbrain-derived inhibitory	0.09764	Midbrain-derived inhibitory (439)	0.107742	0.202732	FALSE	6.00013e-09	4.84419e-09	1.26674	1.23862	GABA	CBLN CHGA CHGB IGF NAMPT NPPC NUCB NXPH SCG UBL proSAAS		N/A
Midbrain-derived inhibitory	0.09764	Midbrain-derived inhibitory (440)	0.0513511	0.105682	FALSE	7.21094e-09	4.41876e-09	1.27616	1.63189	GABA	CBLN CHGA CHGB IGF NAMPT NPPC NUCB NXPH PRL SCG UBL proSAAS		N/A
Midbrain-derived inhibitory	0.09764	Midbrain-derived inhibitory (441)	0.0894282	0.174688	FALSE	5.90486e-09	4.39257e-09	1.2583	1.34428	GABA	CBLN CHGA CHGB IGF NAMPT NPPC NUCB PRL SCG UBL proSAAS		N/A
Midbrain-derived inhibitory	0.09764	Midbrain-derived inhibitory (442)	0.0703193	0.142181	FALSE	6.4808e-09	4.39848e-09	1.26331	1.47342	GABA	CBLN CHGA CHGB IGF NAMPT NPPC NUCB NXPH PRL SCG UBL proSAAS		N/A
Midbrain-derived inhibitory	0.09764	Midbrain-derived inhibitory (443)	0.116674	0.211984	FALSE	5.1001e-09	4.2794e-09	1.24643	1.19178	GABA	CBLN CHGA CHGB IGF NAMPT NPPC NUCB NXPH SCG UBL VGF proSAAS		N/A
Midbrain-derived inhibitory	0.09764	Midbrain-derived inhibitory (444)	0.346628	0.534433	FALSE	1.70505e-09	4.3227e-09	1.20097	0.394441	GABA	CBLN CHGA CHGB IGF NAMPT NPPC NUCB NXPH PRL SCG UBL VGF proSAAS		N/A
Splatter	1	Splatter (235)	0.576904	0.779919	FALSE	-8.38818e-10	4.32429e-09	1.13171	-0.193978	GABA	CBLN CCK CHGA CHGB CORT IGF NAMPT NPY NUCB NXPH PNOC SCG SST TAC UBL VGF proSAAS	INT-SST-CHODL	N/A
Splatter	1	Splatter (237)	0.00727734	0.019619	TRUE	1.01274e-08	4.14499e-09	1.31779	2.44327	GABA	CCK CHGA CHGB CORT IGF NAMPT NMU NPPC NUCB NXPH PTHLH SCG SST TAC UBL VGF proSAAS	INT-SST	N/A
Splatter	1	Splatter (238)	0.0976369	0.18912	FALSE	6.7126e-09	5.18293e-09	1.27335	1.29513	GABA	CALCB CCK CHGA CHGB CORT CRH IGF NAMPT NPPC NUCB NXPH PTHLH SCG UBL proSAAS		N/A
Splatter	1	Splatter (313)	0.797595	0.992953	FALSE	-3.93571e-09	4.7244e-09	1.1545	-0.833061	VGLUT2	ADCYAP CHGB NAMPT NPPC NUCB SCG UBL proSAAS		N/A
Splatter	1	Splatter (334)	0.742784	0.940724	FALSE	-2.86027e-09	4.38723e-09	1.13569	-0.651952	CHOL VGLUT1 VGLUT2	ADCYAP CART CBLN CCK CHGB CRH NAMPT NMU NUCB NXPH SCG TAC UBL VGF proSAAS		N/A
Splatter	1	Splatter (335)	0.235924	0.392638	FALSE	3.20424e-09	4.45357e-09	1.21996	0.719477	VGLUT2	ADCYAP CBLN CHGA CHGB CRH IGF NAMPT NUCB PENK PTHLH SCG SST UBL VGF proSAAS		N/A
Splatter	1	Splatter (336)	0.133888	0.234894	FALSE	5.20888e-09	4.70032e-09	1.22306	1.1082	VGLUT2 VGLUT3	AGT CBLN CCK CHGA CHGB GAL NAMPT NPPC NTS NUCB NXPH POMC SCG SST UBL proSAAS		N/A
Splatter	1	Splatter (337)	0.668044	0.872432	FALSE	-2.05329e-09	4.72542e-09	1.08562	-0.43452	GABA	CALCB CHGA CHGB IGF NAMPT NPPC NUCB NXPH PNOC POMC PYY SCG UBL VGF proSAAS		N/A
Splatter	1	Splatter (338)	0.241891	0.399683	FALSE	3.12176e-09	4.45817e-09	1.18844	0.700234	VGLUT2	CBLN CHGA CHGB NAMPT NUCB NXPH SCG UBL proSAAS		N/A
Splatter	1	Splatter (339)	0.35302	0.538882	FALSE	1.80074e-09	4.77421e-09	1.18392	0.377179	GLY VGLUT2	CHGA CHGB NAMPT NUCB NXPH PENK SCG TAC UBL VGF proSAAS		N/A
Splatter	1	Splatter (340)	0.591336	0.79246	FALSE	-1.25134e-09	5.41741e-09	1.17678	-0.230984	VGLUT2	CBLN CCK CHGA CHGB IGF NAMPT NUCB NXPH SCG UBL VGF proSAAS		N/A
Splatter	1	Splatter (341)	0.690727	0.886978	FALSE	-2.3398e-09	4.69923e-09	1.08746	-0.497912	VGLUT2	CBLN CHGA CHGB NAMPT NUCB SCG UBL UCN proSAAS		N/A
Splatter	1	Splatter (342)	0.296446	0.472877	FALSE	2.50814e-09	4.69118e-09	1.17449	0.534651	VGLUT2	ADCYAP ADM CBLN CHGA CHGB IGF NAMPT NUCB NXPH PYY SCG SPX UBL UCN VGF proSAAS		N/A
Splatter	1	Splatter (343)	0.110102	0.205494	FALSE	5.80048e-09	4.73128e-09	1.27551	1.22599	VGLUT2	CBLN CHGA CHGB NAMPT NPPC NTS NUCB SCG SST TRH UBL proSAAS		N/A
Splatter	1	Splatter (344)	0.563721	0.766594	FALSE	-7.59854e-10	4.73694e-09	1.13862	-0.16041	VGLUT2	ADCYAP CBLN CHGA CHGB NAMPT NPFF NPPC NUCB NXPH SCG SST UBL proSAAS		N/A
Splatter	1	Splatter (345)	0.859354	1	FALSE	-4.75298e-09	4.41143e-09	1.09759	-1.07742	VGLUT2	ADCYAP CALCB CBLN CHGA CHGB GRP NAMPT NMB NMU NPB NPPC NUCB PENK SCG SST TAC UBL proSAAS		N/A
Splatter	1	Splatter (346)	0.399761	0.600292	FALSE	1.03709e-09	4.08358e-09	1.15821	0.253966	VGLUT2	ADCYAP CBLN CHGA CHGB NAMPT NUCB NXPH PDYN PENK SCG SST TAC UBL proSAAS		N/A
Splatter	1	Splatter (347)	0.682761	0.881661	FALSE	-2.18853e-09	4.60322e-09	1.12206	-0.475435	GLY	CCK CHGA CHGB NAMPT NPPC NUCB NXPH PDYN PNOC SCG SST UBL proSAAS		N/A
Splatter	1	Splatter (348)	0.338046	0.531875	FALSE	1.89261e-09	4.52993e-09	1.1826	0.417801	GLY	CHGA CHGB NAMPT NPPC NPY NUCB NXPH PENK PNOC SCG SST UBL VGF proSAAS		N/A
Splatter	1	Splatter (349)	0.48736	0.692435	FALSE	1.59552e-10	5.035e-09	1.14215	0.0316885	GLY	CHGA CHGB NAMPT NPPC NPY NUCB NXPH PNOC SCG SST TAC UBL VGF proSAAS		N/A
Splatter	1	Splatter (350)	0.675269	0.876899	FALSE	-2.18053e-09	4.79754e-09	1.15855	-0.45451	GLY	CART CHGA CHGB NAMPT NUCB NXPH PENK PNOC SCG UBL VGF proSAAS		N/A
Splatter	1	Splatter (351)	0.648923	0.857173	FALSE	-1.87166e-09	4.89433e-09	1.12477	-0.382414	GABA	CBLN CHGA CHGB IGF NAMPT NUCB NXPH PNOC SCG SST TAC UBL VGF proSAAS		N/A
Splatter	1	Splatter (352)	0.695459	0.890573	FALSE	-2.75458e-09	5.38653e-09	1.14633	-0.511383	GABA	CHGA CHGB NAMPT NPPC NUCB NXPH PNOC SCG UBL proSAAS		N/A
Splatter	1	Splatter (353)	0.314298	0.497909	FALSE	2.64419e-09	5.46656e-09	1.23021	0.483703	GABA	CBLN CHGA CHGB NAMPT NMB NPB NPY NUCB NXPH PENK PNOC POMC SCG TAC UBL VGF proSAAS		N/A
Splatter	1	Splatter (354)	0.431585	0.632634	FALSE	8.2555e-10	4.79022e-09	1.17574	0.172341	GABA	CBLN CHGA CHGB IGF NAMPT NMU NPPC NPY NUCB NXPH PNOC SCG TAC UBL UCN VGF proSAAS		N/A
Splatter	1	Splatter (355)	0.609099	0.811545	FALSE	-1.26778e-09	4.57729e-09	1.13385	-0.276971	GABA	CBLN CCK CHGA CHGB NAMPT NPPC NPY NUCB NXPH PENK PNOC SCG TAC UBL VGF proSAAS		N/A
Splatter	1	Splatter (356)	0.998151	1	FALSE	-1.2222e-08	4.21046e-09	0.940527	-2.90277	GABA	CBLN CCK CHGA CHGB IGF NAMPT NUCB NXPH PNOC SCG SST UBL VGF proSAAS		N/A
Splatter	1	Splatter (357)	0.985286	1	FALSE	-1.03443e-08	4.75012e-09	0.977451	-2.1777	GABA	CHGA CHGB NAMPT NMU NPPC NUCB NXPH PENK PNOC SCG UBL VGF proSAAS		N/A
Splatter	1	Splatter (358)	0.998521	1	FALSE	-1.31873e-08	4.43716e-09	0.955908	-2.97202	GABA	CBLN CCK CHGA CHGB NAMPT NMU NPPC NUCB NXPH PENK PNOC SCG TAC UBL VGF proSAAS		N/A
Splatter	1	Splatter (359)	0.969534	1	FALSE	-8.74962e-09	4.669e-09	1.04393	-1.87398	GABA	CCK CHGA CHGB NAMPT NPPC NUCB NXPH SCG SST UBL VGF proSAAS		N/A
Splatter	1	Splatter (360)	0.947617	1	FALSE	-7.62394e-09	4.69983e-09	1.05408	-1.62217	GABA	CHGA CHGB NAMPT NPPC NUCB SCG TAC UBL proSAAS		N/A
Splatter	1	Splatter (361)	0.49982	0.701042	FALSE	2.30761e-12	5.12544e-09	1.14001	0.000450226	GABA	CBLN CCK CHGA CHGB IGF NAMPT NUCB NXPH PNOC SCG TAC UBL VGF proSAAS		N/A
Splatter	1	Splatter (362)	0.341669	0.532846	FALSE	2.25168e-09	5.52002e-09	1.195	0.407912	GABA	CHGA CHGB NAMPT NMU NUCB NXPH PNOC SCG TAC UBL VGF proSAAS		N/A
Splatter	1	Splatter (363)	0.309417	0.491866	FALSE	2.24902e-09	4.5206e-09	1.22355	0.497504	VGLUT2	CHGA CHGB CRH NAMPT NUCB NXPH PENK PNOC SCG SST UBL proSAAS		N/A
Splatter	1	Splatter (364)	0.068526	0.139165	FALSE	7.04976e-09	4.74138e-09	1.23723	1.48686	VGLUT2	ADCYAP CBLN CHGA CHGB NAMPT NUCB NXPH SCG TAC UBL VGF proSAAS		N/A
Splatter	1	Splatter (365)	0.972743	1	FALSE	-8.63266e-09	4.48981e-09	1.00046	-1.92272	GABA VGLUT2	ADCYAP CBLN CHGA CHGB NAMPT NUCB NXPH PENK SCG TAC UBL VGF proSAAS		N/A
Splatter	1	Splatter (366)	0.99991	1	FALSE	-1.60388e-08	4.28343e-09	0.884543	-3.7444	VGLUT2	ADCYAP CBLN CCK CHGA CHGB NAMPT NUCB NXPH SCG TAC UBL VGF proSAAS		N/A
Splatter	1	Splatter (367)	0.904099	1	FALSE	-5.69498e-09	4.36308e-09	1.08243	-1.30527	VGLUT2	ADCYAP CBLN CCK CHGA CHGB NAMPT NUCB NXPH SCG TAC UBL VGF proSAAS		N/A
Splatter	1	Splatter (368)	0.999975	1	FALSE	-1.71717e-08	4.23884e-09	0.884165	-4.05103	VGLUT2	ADCYAP CBLN CCK CHGA CHGB NAMPT NUCB NXPH SCG TAC UBL VGF proSAAS		N/A
Splatter	1	Splatter (369)	0.969453	1	FALSE	-8.82354e-09	4.71136e-09	1.02464	-1.87282	VGLUT2	CBLN CCK CHGA CHGB NAMPT NTS NUCB NXPH SCG TAC UBL VGF proSAAS		N/A
Splatter	1	Splatter (370)	0.992004	1	FALSE	-1.00863e-08	4.18677e-09	1.02072	-2.4091	VGLUT2	ADCYAP CCK CHGA CHGB NAMPT NUCB NXPH PENK SCG TAC UBL proSAAS		N/A
Splatter	1	Splatter (371)	0.482233	0.688265	FALSE	1.97449e-10	4.43218e-09	1.19486	0.0445489	VGLUT2	ADCYAP CART CCK CHGA CHGB CRH NAMPT NTS NUCB NXPH SCG UBL VGF proSAAS		N/A
Splatter	1	Splatter (373)	0.608504	0.811545	FALSE	-1.37852e-09	5.00509e-09	1.10816	-0.275423	VGLUT2	ADCYAP CART CBLN CCK CHGA CHGB NAMPT NMB NPB NUCB NXPH PTH SCG TAC UBL VGF proSAAS		N/A
Splatter	1	Splatter (374)	0.549727	0.754239	FALSE	-6.04918e-10	4.84043e-09	1.14296	-0.124972	VGLUT2	ADCYAP CALCB CBLN CCK CHGA CHGB NAMPT NMB NPB NUCB NXPH SCG UBL VGF proSAAS		N/A
Splatter	1	Splatter (375)	0.735993	0.937273	FALSE	-2.92742e-09	4.63903e-09	1.12575	-0.631042	VGLUT2 VGLUT3	ADCYAP CBLN CCK CHGA CHGB CRH NAMPT NUCB SCG UBL VGF proSAAS		N/A
Splatter	1	Splatter (376)	0.915748	1	FALSE	-6.78105e-09	4.92441e-09	1.02637	-1.37703	VGLUT2	ADCYAP AVP CBLN CCK CHGA CHGB NAMPT NUCB NXPH SCG TAC TRH UBL VGF proSAAS		N/A
Splatter	1	Splatter (377)	0.967429	1	FALSE	-8.85393e-09	4.80076e-09	1.02041	-1.84428	VGLUT2	ADCYAP AVP CBLN CHGA CHGB NAMPT NUCB NXPH SCG TRH UBL VGF proSAAS		N/A
Splatter	1	Splatter (378)	0.974082	1	FALSE	-8.804e-09	4.52766e-09	1.02733	-1.94449	HDC VGLUT2	CBLN CHGA CHGB NAMPT NUCB NXPH SCG UBL proSAAS		N/A
Splatter	1	Splatter (379)	0.999179	1	FALSE	-1.49573e-08	4.75111e-09	0.941492	-3.14817	GLY	CBLN CHGA CHGB NAMPT NUCB NXPH SCG SST UBL VGF proSAAS		N/A
Splatter	1	Splatter (380)	0.990691	1	FALSE	-1.1579e-08	4.92079e-09	0.974482	-2.35308	GLY	CHGA CHGB NAMPT NUCB NXPH PENK PNOC SCG SST UBL VGF proSAAS		N/A
Splatter	1	Splatter (381)	0.585004	0.78626	FALSE	-1.07154e-09	4.99058e-09	1.13614	-0.214713	GABA	CHGA CHGB NAMPT NUCB NXPH PENK PNOC SCG SST UBL VGF proSAAS		N/A
Splatter	1	Splatter (382)	0.409618	0.611113	FALSE	1.07979e-09	4.72502e-09	1.15184	0.228527	VGLUT2	ADCYAP CCK CHGA CHGB IGF NAMPT NUCB NXPH SCG SST UBL VGF proSAAS		N/A
Splatter	1	Splatter (383)	0.976771	1	FALSE	-8.17489e-09	4.10548e-09	1.00262	-1.99122	VGLUT2 VGLUT3	ADCYAP CBLN CCK CHGA CHGB NAMPT NUCB NXPH PTHLH SCG TAC UBL VGF proSAAS		N/A
Splatter	1	Splatter (384)	0.672557	0.875844	FALSE	-2.27719e-09	5.09457e-09	1.12804	-0.446985	VGLUT2	ADCYAP CBLN CCK CHGA CHGB NAMPT NTS NUCB NXPH SCG TAC UBL VGF proSAAS		N/A
Splatter	1	Splatter (385)	0.397787	0.59928	FALSE	1.13266e-09	4.37187e-09	1.14908	0.25908	VGLUT2	ADCYAP CART CBLN CCK CHGA CHGB NAMPT NUCB NXPH PDYN SCG SST TAC UBL VGF proSAAS		N/A
Splatter	1	Splatter (386)	0.123368	0.219586	FALSE	5.44046e-09	4.69689e-09	1.23814	1.15831	VGLUT2	ADCYAP CBLN CHGA CHGB NAMPT NUCB NXPH SCG VGF proSAAS		N/A
Splatter	1	Splatter (387)	0.877555	1	FALSE	-5.41238e-09	4.6544e-09	1.06992	-1.16285	VGLUT2	ADCYAP CBLN CCK CHGA CHGB NAMPT NMB NPB NUCB NXPH PENK SCG UBL proSAAS		N/A
Splatter	1	Splatter (388)	0.930513	1	FALSE	-7.10627e-09	4.80277e-09	1.08884	-1.47962	VGLUT2	ADCYAP CBLN CCK CHGA CHGB NAMPT NMU NUCB NXPH SCG SST UBL VGF proSAAS		N/A
Splatter	1	Splatter (389)	0.799101	0.992953	FALSE	-3.67166e-09	4.37929e-09	1.09297	-0.838415	GABA	CBLN CCK CHGA CHGB NAMPT NUCB NXPH PNOC SCG SST TAC UBL VGF proSAAS		N/A
Splatter	1	Splatter (390)	0.752029	0.947227	FALSE	-3.76511e-09	5.52971e-09	1.13271	-0.680887	GABA	CBLN CCK CHGA CHGB NAMPT NMB NPB NPPC NUCB NXPH PNOC SCG SST UBL VGF proSAAS		N/A
Splatter	1	Splatter (391)	0.793046	0.99077	FALSE	-3.84931e-09	4.71132e-09	1.05048	-0.817035	GABA	AVP CHGA CHGB NAMPT NUCB NXPH SCG UBL proSAAS		N/A
Splatter	1	Splatter (392)	0.348746	0.535906	FALSE	1.62285e-09	4.17498e-09	1.13136	0.388709	GABA	CHGA CHGB IGF NAMPT NUCB NXPH PENK SCG SST UBL UCN VGF proSAAS		N/A
Splatter	1	Splatter (393)	0.108222	0.202807	FALSE	5.4464e-09	4.40633e-09	1.2524	1.23604	GABA	CBLN CHGA CHGB IGF NAMPT NMU NUCB NXPH PNOC SCG SST UBL VGF proSAAS		N/A
Splatter	1	Splatter (394)	0.493356	0.695526	FALSE	8.48077e-11	5.09196e-09	1.15139	0.0166552	VGLUT2	ADCYAP CBLN CCK CHGA CHGB NAMPT NMB NPB NUCB NXPH SCG TAC UBL VGF proSAAS		N/A
Splatter	1	Splatter (395)	0.415837	0.61839	FALSE	1.04883e-09	4.9344e-09	1.17234	0.212555	DA VGLUT2	CALCB CBLN CCK CHGA CHGB GRP IGF NAMPT NMB NPB NUCB NXPH SCG TAC UBL proSAAS		N/A
Splatter	1	Splatter (396)	0.21935	0.371765	FALSE	3.80715e-09	4.91631e-09	1.18897	0.774392	VGLUT3	ADCYAP CBLN CHGA CHGB NAMPT NUCB NXPH PENK SCG SST TAC UBL VGF proSAAS		N/A
Splatter	1	Splatter (397)	0.546043	0.75142	FALSE	-5.94752e-10	5.14182e-09	1.12746	-0.115669	SER VGLUT3	ADCYAP CBLN CCK CHGA CHGB NAMPT NMB NPB NUCB NXPH SCG TAC UBL VGF proSAAS		N/A
Splatter	1	Splatter (398)	0.937564	1	FALSE	-7.95805e-09	5.18561e-09	1.03493	-1.53464	VGLUT2	ADCYAP CART CBLN CCK CHGA CHGB GAL NAMPT NUCB NXPH SCG TAC UBL VGF proSAAS		N/A
Splatter	1	Splatter (399)	0.851196	1	FALSE	-5.11286e-09	4.90877e-09	1.09853	-1.04158	VGLUT2	ADCYAP CART CHGA CHGB GAL NAMPT NPFF NUCB NXPH SCG TAC TRH UBL VGF proSAAS		N/A
Splatter	1	Splatter (400)	0.00450025	0.0134715	TRUE	1.19592e-08	4.5785e-09	1.32292	2.61204	CHOL VGLUT3	CHGA CHGB GNRH IGF NAMPT NPPC NUCB PENK SCG UBL VGF proSAAS		N/A
Splatter	1	Splatter (402)	0.0498124	0.102975	FALSE	7.7026e-09	4.67767e-09	1.26327	1.64667	GABA	AVP CHGA CHGB NAMPT NUCB SCG SST UBL VGF proSAAS		N/A
Splatter	1	Splatter (403)	8.38274e-07	9.6611e-05	TRUE	2.33188e-08	4.8693e-09	1.55831	4.78895	GABA	CCK CHGB CORT NAMPT NUCB NXPH PENK SCG TAC VGF proSAAS		N/A
Splatter	1	Splatter (409)	0.538689	0.74352	FALSE	-5.59817e-10	5.76353e-09	1.15235	-0.0971311	GABA	CALCB CBLN CHGA CHGB NAMPT NUCB NXPH SCG SST TAC TRH UBL proSAAS		N/A
Splatter	1	Splatter (410)	0.82084	1	FALSE	-4.77504e-09	5.19833e-09	1.07651	-0.918572	VGLUT2	AVP CART CBLN CHGA CHGB CRH HCRT NAMPT NMB NPB NUCB OXT PENK SCG SST TRH UBL VGF proSAAS		N/A
Splatter	1	Splatter (411)	0.770612	0.96536	FALSE	-3.95774e-09	5.34205e-09	1.05499	-0.740865	VGLUT2	AVP CBLN CCK CHGA CHGB GRP NAMPT NPY NUCB NXPH PDYN SCG UBL VGF proSAAS		N/A
Splatter	1	Splatter (412)	0.715478	0.913671	FALSE	-2.65336e-09	4.65943e-09	1.05337	-0.569459	GABA HDC VGLUT2	CBLN CHGA CHGB NAMPT NUCB NXPH SCG SST TAC UBL VGF proSAAS		N/A
Splatter	1	Splatter (413)	0.975177	1	FALSE	-8.53225e-09	4.34654e-09	0.976513	-1.963	VGLUT2	ADCYAP CBLN CCK CHGA CHGB NAMPT NTS NUCB NXPH SCG UBL proSAAS		N/A
Splatter	1	Splatter (414)	0.944413	1	FALSE	-6.83682e-09	4.29196e-09	1.0029	-1.59293	VGLUT2	ADCYAP CBLN CCK CHGA CHGB NAMPT NMB NPB NUCB NXPH PENK SCG SST TAC UBL VGF proSAAS		N/A
Splatter	1	Splatter (415)	0.896124	1	FALSE	-6.91706e-09	5.49073e-09	1.0996	-1.25977	GABA VGLUT2	AVP CHGA CHGB NAMPT NUCB NXPH SCG UBL VGF proSAAS		N/A
Splatter	1	Splatter (416)	0.518766	0.724701	FALSE	-2.78262e-10	5.91322e-09	1.17595	-0.0470577	GABA	AVP CHGA CHGB GAL NAMPT NTS NUCB NXPH PENK PNOC SCG UBL VGF proSAAS		N/A
Splatter	1	Splatter (417)	0.248394	0.408962	FALSE	3.42458e-09	5.03946e-09	1.19997	0.679553	GABA HDC	AVP CBLN CHGA CHGB GAL NAMPT NUCB SCG SST UBL VGF proSAAS		N/A
Splatter	1	Splatter (418)	0.0982308	0.189273	FALSE	6.53841e-09	5.06187e-09	1.25562	1.2917	HDC VGLUT2	ADCYAP AVP CART CBLN CCK CHGA CHGB NAMPT NUCB NXPH SCG SST UBL VGF proSAAS		N/A
Splatter	1	Splatter (420)	0.345582	0.534433	FALSE	1.81874e-09	4.57803e-09	1.16821	0.397276	VGLUT2	ADCYAP AVP CART CBLN CCK CHGA CHGB NAMPT NUCB NXPH SCG TAC TRH UBL VGF proSAAS		N/A
Splatter	1	Splatter (421)	0.50031	0.701042	FALSE	-4.0123e-12	5.16247e-09	1.13989	-0.000777204	GABA	AVP CBLN CHGA CHGB NAMPT NTS NUCB NXPH OXT PNOC SCG TAC UBL VGF proSAAS		N/A
Splatter	1	Splatter (422)	0.831115	1	FALSE	-4.89339e-09	5.10482e-09	1.07628	-0.958581	GABA	AVP CCK CHGA CHGB NAMPT NUCB NXPH SCG SST TAC UBL VGF proSAAS		N/A
Splatter	1	Splatter (423)	0.0797653	0.157144	FALSE	5.63783e-09	4.00798e-09	1.22913	1.40665	GABA	CART CCK CHGA CHGB IGF NAMPT NUCB NXPH PENK SCG SST UBL VGF proSAAS	INT-LAMP5	N/A
Splatter	1	Splatter (424)	0.342084	0.532846	FALSE	1.95905e-09	4.81597e-09	1.1776	0.406782	GABA	AVP CBLN CCK CHGA CHGB NAMPT NUCB NXPH PNOC SCG SST TAC UBL VGF proSAAS		N/A
Splatter	1	Splatter (425)	0.0740892	0.147858	FALSE	7.14401e-09	4.94055e-09	1.24958	1.446	GABA	AVP CCK CHGA CHGB NAMPT NPY NUCB NXPH SCG SST UBL VGF proSAAS		N/A
Splatter	1	Splatter (428)	0.00240375	0.00872542	TRUE	1.23422e-08	4.37721e-09	1.33851	2.81966	GABA	CBLN CCK CHGA CHGB NAMPT NUCB NXPH PNOC SCG UBL VGF proSAAS		N/A
Splatter	1	Splatter (429)	0.00596033	0.0166528	TRUE	1.03975e-08	4.13503e-09	1.30545	2.51448	GABA	CHGA CHGB NAMPT NUCB NXPH PNOC SCG UBL VGF proSAAS		N/A
Splatter	1	Splatter (431)	0.169084	0.293036	FALSE	4.78799e-09	4.99898e-09	1.16675	0.957793	HDC VGLUT2	CART CBLN CHGA CHGB KISS NAMPT NPPC NUCB NXPH PENK POMC SCG TAC UBL VGF proSAAS		N/A
Splatter	1	Splatter (432)	0.421276	0.622462	FALSE	9.81509e-10	4.94136e-09	1.12535	0.198631	HDC	CBLN CHGA CHGB NAMPT NMB NPB NUCB NXPH SCG SST UBL VGF proSAAS		N/A
Astrocyte	1	Astrocyte (52)	0.460488	0.667562	FALSE	5.40553e-10	5.44884e-09	1.27087	0.0992052		AGT		Astro
Astrocyte	1	Astrocyte (53)	0.651934	0.85869	FALSE	-2.24774e-09	5.75535e-09	1.21168	-0.390547		AGT NUCB		Astro
Astrocyte	1	Astrocyte (54)	0.740248	0.940094	FALSE	-3.57229e-09	5.5461e-09	1.19567	-0.644109		AGT NUCB		Astro
Astrocyte	1	Astrocyte (55)	0.965384	1	FALSE	-9.69528e-09	5.33614e-09	1.09167	-1.81691		AGT NUCB PENK UBL proSAAS		Astro
Astrocyte	1	Astrocyte (56)	0.846306	1	FALSE	-5.45056e-09	5.33994e-09	1.16076	-1.02072		AGT		Astro
Astrocyte	1	Astrocyte (57)	0.760536	0.955333	FALSE	-3.86376e-09	5.45707e-09	1.18617	-0.708028		AGT		Astro
Astrocyte	1	Astrocyte (58)	0.850392	1	FALSE	-6.02184e-09	5.80073e-09	1.14649	-1.03812		AGT UBL proSAAS		Astro
Astrocyte	1	Astrocyte (59)	0.812358	1	FALSE	-5.39335e-09	6.08307e-09	1.17519	-0.886618		ADM AGT		Astro
Astrocyte	1	Astrocyte (60)	0.854538	1	FALSE	-6.01944e-09	5.6997e-09	1.15067	-1.0561		AGT proSAAS		Astro
Astrocyte	1	Astrocyte (61)	0.984898	1	FALSE	-1.27989e-08	5.90519e-09	1.03275	-2.1674		AGT proSAAS		Astro
Astrocyte	1	Astrocyte (62)	0.980714	1	FALSE	-1.03103e-08	4.98386e-09	1.07826	-2.06873		ADM AGT proSAAS		Astro
Astrocyte	1	Astrocyte (63)	0.997802	1	FALSE	-1.63829e-08	5.752e-09	0.998548	-2.8482		AGT proSAAS		Astro
Astrocyte	1	Astrocyte (64)	0.99994	1	FALSE	-1.98602e-08	5.16263e-09	0.853494	-3.84691		ADM AGT NAMPT NUCB SPX		Astro
Bergmann glia	1	Bergmann glia (51)	0.971358	1	FALSE	-1.06149e-08	5.58348e-09	1.08624	-1.90113		NUCB		N/A
Choroid plexus	1	Choroid plexus (76)	0.999967	1	FALSE	-1.87142e-08	4.69192e-09	0.893401	-3.9886		NAMPT NUCB UBL proSAAS		N/A
Choroid plexus	1	Choroid plexus (77)	0.999932	1	FALSE	-1.71232e-08	4.48926e-09	0.913838	-3.81427		NUCB UBL proSAAS		N/A
Choroid plexus	1	Choroid plexus (78)	0.999962	1	FALSE	-1.72884e-08	4.36806e-09	0.909758	-3.9579		NAMPT NUCB proSAAS		N/A
Choroid plexus	1	Choroid plexus (79)	0.999965	1	FALSE	-1.76214e-08	4.43442e-09	0.9092	-3.97378		NAMPT NUCB proSAAS		N/A
Choroid plexus	1	Choroid plexus (80)	0.999829	1	FALSE	-1.58722e-08	4.43159e-09	0.942867	-3.58161		NAMPT NUCB proSAAS		N/A
Choroid plexus	1	Choroid plexus (81)	0.999343	1	FALSE	-1.56646e-08	4.87533e-09	0.957522	-3.21303		NUCB proSAAS		N/A
Choroid plexus	1	Choroid plexus (82)	0.999997	1	FALSE	-2.04346e-08	4.50002e-09	0.875521	-4.541		NAMPT NUCB proSAAS		N/A
Committed oligodendrocyte precursor	1	Committed oligodendrocyte precursor (37)	0.0143845	0.0354612	TRUE	1.0318e-08	4.71867e-09	1.34725	2.18664		NXPH proSAAS	COP	OPC
Committed oligodendrocyte precursor	1	Committed oligodendrocyte precursor (38)	0.164706	0.286526	FALSE	5.16802e-09	5.2989e-09	1.28295	0.9753		NXPH proSAAS	COP	OPC
Committed oligodendrocyte precursor	1	Committed oligodendrocyte precursor (39)	0.678973	0.879232	FALSE	-2.10116e-09	4.52028e-09	1.17809	-0.464829			COP	N/A
Committed oligodendrocyte precursor	1	Committed oligodendrocyte precursor (41)	0.48816	0.692435	FALSE	1.68267e-10	5.66858e-09	1.23349	0.0296841				N/A
Committed oligodendrocyte precursor	1	Committed oligodendrocyte precursor (42)	0.376258	0.570576	FALSE	1.84443e-09	5.84933e-09	1.2572	0.315323				N/A
Committed oligodendrocyte precursor	1	Committed oligodendrocyte precursor (43)	0.563591	0.766594	FALSE	-8.59347e-10	5.36824e-09	1.2165	-0.16008		NXPH		N/A
Committed oligodendrocyte precursor	1	Committed oligodendrocyte precursor (75)	0.999995	1	FALSE	-2.13275e-08	4.83977e-09	0.868939	-4.40672		CHGB IGF NAMPT NUCB NXPH SCG UBL proSAAS		N/A
Ependymal	1	Ependymal (65)	0.999934	1	FALSE	-1.77435e-08	4.64294e-09	0.900122	-3.82161		AGT NTS NUCB UBL proSAAS		N/A
Ependymal	1	Ependymal (66)	0.999967	1	FALSE	-2.07345e-08	5.19854e-09	0.875707	-3.98853		AGT NTS NUCB UBL proSAAS		N/A
Ependymal	1	Ependymal (67)	0.999988	1	FALSE	-1.9334e-08	4.57857e-09	0.884771	-4.22273		AGT NAMPT NTS NUCB UBL proSAAS		N/A
Ependymal	1	Ependymal (68)	0.992328	1	FALSE	-1.16239e-08	4.79504e-09	1.00001	-2.42415		AGT NTS NUCB UBL proSAAS		N/A
Ependymal	1	Ependymal (69)	0.999037	1	FALSE	-1.47791e-08	4.76527e-09	0.945089	-3.10141		AGT NAMPT NTS NUCB UBL proSAAS		N/A
Ependymal	1	Ependymal (70)	0.997991	1	FALSE	-1.42845e-08	4.96548e-09	0.965012	-2.87676		AGT NTS NUCB proSAAS		N/A
Ependymal	1	Ependymal (71)	0.996436	1	FALSE	-1.46179e-08	5.43254e-09	0.953594	-2.6908		AGT NAMPT NTS NUCB proSAAS		N/A
Ependymal	1	Ependymal (72)	0.997518	1	FALSE	-1.45061e-08	5.16359e-09	0.950128	-2.8093		AGT NUCB proSAAS		N/A
Ependymal	1	Ependymal (73)	0.999993	1	FALSE	-1.97369e-08	4.55551e-09	0.877257	-4.33254		AGT NTS NUCB proSAAS		N/A
Ependymal	1	Ependymal (74)	0.999905	1	FALSE	-1.77218e-08	4.74778e-09	0.925356	-3.73266		AGT NUCB proSAAS		N/A
Fibroblast	1	Fibroblast (24)	0.99995	1	FALSE	-2.09684e-08	5.38963e-09	0.855356	-3.8905		IGF NAMPT	PIA PVF	N/A
Fibroblast	1	Fibroblast (25)	0.999994	1	FALSE	-2.36567e-08	5.41081e-09	0.838726	-4.37212		EDN IGF	PIA	VLMC
Fibroblast	1	Fibroblast (26)	0.999942	1	FALSE	-2.17014e-08	5.6296e-09	0.865529	-3.85488		EDN IGF	PIA	VLMC
Fibroblast	1	Fibroblast (27)	0.99999	1	FALSE	-2.33936e-08	5.48645e-09	0.840102	-4.26388		EDN IGF	PIA	VLMC
Fibroblast	1	Fibroblast (28)	0.999981	1	FALSE	-2.2893e-08	5.56536e-09	0.857331	-4.11349		EDN IGF	PIA	VLMC
Fibroblast	1	Fibroblast (29)	1	1	FALSE	-2.66042e-08	4.79568e-09	0.775078	-5.54754		IGF NAMPT		N/A
Fibroblast	1	Fibroblast (30)	1	1	FALSE	-2.67217e-08	4.55465e-09	0.773292	-5.86689		IGF	ARACH	N/A
Fibroblast	1	Fibroblast (31)	0.999917	1	FALSE	-1.75261e-08	4.65396e-09	0.923117	-3.76584		IGF NAMPT NUCB	ABC PIA	N/A
Microglia	1	Microglia (10)	0.999224	1	FALSE	-1.46442e-08	4.62703e-09	0.933499	-3.16493		IGF		Micro-PVM
Microglia	1	Microglia (11)	0.997149	1	FALSE	-1.24437e-08	4.50128e-09	0.976806	-2.76447		IGF		Micro-PVM
Microglia	1	Microglia (12)	0.999992	1	FALSE	-2.0316e-08	4.70928e-09	0.854421	-4.31403		IGF		Micro-PVM
Microglia	1	Microglia (4)	0.998343	1	FALSE	-1.48687e-08	5.06269e-09	0.915913	-2.93692		NAMPT		Micro-PVM
Microglia	1	Microglia (5)	0.999978	1	FALSE	-1.83377e-08	4.48648e-09	0.866195	-4.08733				Micro-PVM
Microglia	1	Microglia (6)	1	1	FALSE	-2.14977e-08	4.36037e-09	0.842145	-4.93026				Micro-PVM
Microglia	1	Microglia (7)	0.997616	1	FALSE	-1.31403e-08	4.65584e-09	0.956865	-2.82232				Micro-PVM
Microglia	1	Microglia (8)	0.999776	1	FALSE	-1.59394e-08	4.54088e-09	0.918295	-3.51019		IGF		Micro-PVM
Microglia	1	Microglia (9)	0.999915	1	FALSE	-1.65556e-08	4.40172e-09	0.911742	-3.76116		IGF		Micro-PVM
Oligodendrocyte	0.820844	Oligodendrocyte (40)	0.231402	0.386508	FALSE	4.26153e-09	5.804e-09	1.28305	0.734239				Oligo
Oligodendrocyte	0.820844	Oligodendrocyte (44)	0.403008	0.603204	FALSE	1.39728e-09	5.68998e-09	1.25589	0.245569		UBL		Oligo
Oligodendrocyte	0.820844	Oligodendrocyte (45)	0.468731	0.675265	FALSE	4.48666e-10	5.71835e-09	1.23388	0.0784607				Oligo
Oligodendrocyte	0.820844	Oligodendrocyte (46)	0.221623	0.374242	FALSE	4.62519e-09	6.0324e-09	1.29558	0.766725				Oligo
Oligodendrocyte	0.820844	Oligodendrocyte (47)	0.342131	0.532846	FALSE	2.45206e-09	6.02984e-09	1.25935	0.406654				Oligo
Oligodendrocyte	0.820844	Oligodendrocyte (48)	0.4539	0.660087	FALSE	6.51243e-10	5.62313e-09	1.19968	0.115815		UBL		Oligo
Oligodendrocyte	0.820844	Oligodendrocyte (49)	0.481687	0.688265	FALSE	2.72814e-10	5.94115e-09	1.22119	0.0459195		UBL proSAAS		Oligo
Oligodendrocyte	0.820844	Oligodendrocyte (50)	0.476989	0.685022	FALSE	3.15567e-10	5.46799e-09	1.18375	0.0577117				Oligo
Oligodendrocyte precursor	0.09764	Oligodendrocyte precursor (32)	0.257492	0.420936	FALSE	2.96544e-09	4.55454e-09	1.19084	0.651096		NUCB NXPH SCG proSAAS		OPC
Oligodendrocyte precursor	0.09764	Oligodendrocyte precursor (33)	0.35288	0.538882	FALSE	1.83069e-09	4.84879e-09	1.20172	0.377557		NXPH proSAAS		OPC
Oligodendrocyte precursor	0.09764	Oligodendrocyte precursor (34)	0.193688	0.331934	FALSE	3.91458e-09	4.52874e-09	1.23357	0.864386		NXPH proSAAS		OPC
Oligodendrocyte precursor	0.09764	Oligodendrocyte precursor (35)	0.269709	0.437802	FALSE	2.81068e-09	4.57993e-09	1.23031	0.613694		NXPH proSAAS		OPC
Oligodendrocyte precursor	0.09764	Oligodendrocyte precursor (36)	0.385577	0.58279	FALSE	1.40241e-09	4.82149e-09	1.21559	0.290866		NXPH proSAAS		OPC
Vascular	1	Vascular (13)	0.998335	1	FALSE	-1.59535e-08	5.43474e-09	0.938106	-2.93548		NAMPT NUCB		N/A
Vascular	1	Vascular (14)	0.999891	1	FALSE	-1.77761e-08	4.808e-09	0.915035	-3.69719		EDN NAMPT	ARTERIOLE CAP	Endo
Vascular	1	Vascular (15)	0.998065	1	FALSE	-1.4491e-08	5.0166e-09	0.9478	-2.8886		EDN NAMPT NUCB	CAP	Endo
Vascular	1	Vascular (16)	0.990633	1	FALSE	-1.2374e-08	5.26377e-09	0.990638	-2.35079		NAMPT NUCB	CAP	Endo
Vascular	1	Vascular (17)	0.836695	1	FALSE	-5.7603e-09	5.87207e-09	1.06595	-0.980965		EDN NAMPT NUCB UBL	VENOUS	Endo
Vascular	1	Vascular (18)	0.998477	1	FALSE	-1.45567e-08	4.91257e-09	0.957116	-2.96315		NAMPT NUCB	ARTERIOLE ARTERY	N/A
Vascular	1	Vascular (19)	0.999997	1	FALSE	-2.44316e-08	5.40191e-09	0.823084	-4.52277		IGF NAMPT NUCB UBL	FIBMYO	N/A
Vascular	1	Vascular (20)	0.999754	1	FALSE	-1.85923e-08	5.33547e-09	0.954407	-3.48466		AGT NAMPT UBL		N/A
Vascular	1	Vascular (21)	0.972106	1	FALSE	-1.20734e-08	6.31225e-09	1.03659	-1.91269		AGT IGF UBL		VLMC
Vascular	1	Vascular (22)	0.989569	1	FALSE	-1.36188e-08	5.89441e-09	1.01089	-2.31046		IGF		VLMC
Vascular	1	Vascular (23)	0.999809	1	FALSE	-2.2193e-08	6.24835e-09	0.860884	-3.55181		IGF		VLMC

[truncated: 6 more sheets: Supplementary_Data_8, Supplementary_Data_9, Supplementary_Data_10, Supplementary_Data_11, Supplementary_Data_12, Supplementary_Data_13]
