# Supplementary material for: Connecting genomic results for psychiatric disorders to human brain cell types and regions reveals convergence with functional connectivity
Source: Nat Commun. 2025 Jan 4;16:395. doi: 10.1038/s41467-024-55611-1 (PMC11700164; doi:10.1038/s41467-024-55611-1)
Supplement: Supplementary file 4 — Source Datasets [file 41467_2024_55611_MOESM4_ESM.zip › Source_Data_v241210/00Readme_source_data.xlsx]

## Sheet: 00Readme
This reame includes information of the Source Data for paper "Connecting genomic results for psychiatric disorders to human brain cell types and regions reveals convergence with functional connectivity"
The Souce Data includes the following folders and file. Please see the sheet of each name for detailed information
Name	Type	Annotation
Main_Figures	Folder	Contains dataframes for main figures in the paper. Please check the corresponding sheet in this document for the name of each data file in the folder and the corresponding figure-panel made from the data file.
Supplementary_Figures	Folder	Contains dataframes for supplementary figures in the paper. Please check the corresponding sheet in this document for the name of each data file in the folder and the corresponding figure-panel made from the data file.
Supplementary_Datasets.xlsx	File	All Supplementary Data in the paper, one element per sheet. Please check the readme sheet within that file for detailed annotations.
Specificity_per_cell_type	Folder	Contains the gene specificity per cell type (superclusters and clusters). Please check the corresponding sheet in this document for the description of each file in the folder.

## Sheet: Main_Figures
Figure and panel	Source_data_file_name	Note
Fig2.A	Supplementary_Data_1	for SNP heritability bar chart
Fig2.A	Supplementary_Data_3	for dotplot of supercluster level full results
Fig2.B	Figure2/PlotDF_Supercluster.tsv
Fig2.C	Figure2/PlotDF_Supercluster_MDD.tsv
Fig2.D	Figure2/df.ridgeline2.scz2022FDR.tsv
Fig3.A	Supplementary_Data_8	This file contains cluster-lever results for scz2022; Additional data (see script on Github) needed for the figure panel are the per-cell tSNE coordinates and the cell-to-cluster annotation (loom file) that are downloaded from Siletti et al., Science 2023 data repository on CELLxGENE: https://cellxgene.cziscience.com/collections/283d65eb-dd53-496d-adb7-7570c7caa443
Fig3.B	Supplementary_Data_8
Fig3.C	Figure3/gsa_cluster_SCZtop25.tsv.gz
Fig3.D	Figure3/scz_bip.unique.clusters.cell_type_results.txt
Fig3.E	Figure3/scz_iq.unique.clusters.cell_type_results.txt
Fig4.A	Figure4/df_heatmap_cluster_roi_pct_Ncell_shortnames.tsv
Fig4.B	Supplementary_Data_10
Fig4.C	Figure4/4cd_ITKSNAPlabels_SCZ.txt	label file to import into ITK_SNAP (v3.8.0; reference 86 in the main paper); the file contains the color information per region that corresponded to the regional level enrichment significance, with red indicates greater and yellow lesser significance, and gray and transparent indicates non-significance.
Fig4.D	Figure4/4cd_ITKSNAPlabels_SCZ.txt	see above
Fig4.E	Figure4/4e_ITKSNAPlabels_SCZ_highlight_solidHippAmyg.txt	label file similar to that for Fig4.C-D, but with all non-amydalar and non-hippocampal regions made transparent to show the significance of the amygdalar and hippocampal structures.
Fig4.F	Figure4/n_neurons_cluster_roi_region.tsv	Also need Supplementary_Data_8 and the suppelmentary table 2 from Siletti et al. Science 2023 (see script on Github).
Fig4.G	Figure4/n_neurons_cluster_roi_region.tsv	see above
Fig5.B	Figure5/df_p5b_regionDot_2replications.tsv
Fig5.C	Figure5/df.5cd_FI_AH1vs0.tsv
Fig5.D	Figure5/df.5cd_FI_AH1vs0.tsv
Fig5.E	Figure5/df.5ef_FI_AH1vs0.tsv
Fig5.F	Figure5/df.5ef_FI_AH1vs0.tsv

## Sheet: Supplementary_Figures
Figure and panel	Source_data_file_name
Supplementary Figure 1	Supplementary_Figures/figData_S1_SNPh2_GWASsize.tsv
Supplementary Figure 2	Supplementary_Figures/genetic_correlations.rds
Supplementary Figure 2	Supplementary_Figures/h2_data.rds
Supplementary Figure 3	Supplementary_Figures/supercluster_gene_specificity.tsv.gz
Supplementary Figure 3	Supplementary_Data_2
Supplementary Figure 4A	Supplementary_Figures/tdep-umap-data.tsv
Supplementary Figure 4B	Supplementary_Figures/tpm-umap-data.tsv
Supplementary Figure 5	Supplementary_Figures/tss-std-resid-per-bin.tsv
Supplementary Figure 6	Supplementary_Figures/jaccard_index.rds
Supplementary Figure 7	Supplementary_Figures/supercluster_data.tsv
Supplementary Figure 8	Figure3/gsa_cluster_SCZtop25.tsv.gz
Supplementary Figure 9A	data1_df.mod_AUC_Acc_group_ref.tsv
Supplementary Figure 9B	data2cobre_df.mod_AUC_Acc_group_ref.tsv
Supplementary Figure 9C	data1_regions_boxplot.tsv
Supplementary Figure 9D	data2cobre_regions_boxplot.tsv
Supplementary Figure 9E	data1_heatmap.matrix.tsv
Supplementary Figure 9F	data2cobre_heatmap.matrix.tsv
Supplementary Figure 9G	data1_AHfeature_top_n_FI.tsv
Supplementary Figure 9H	data1_AHfeature_top_n_FI.tsv
Supplementary Figure 9I	data2cobre_AHfeature_top_n_FI.tsv
Supplementary Figure 9J	data2cobre_AHfeature_top_n_FI.tsv

## Sheet: Specificity_per_cell_type
Filename	Note
00_readme_Siletti_Supercluster_Cluster_expression_specificity_TDEP_label.txt	readme file
Siletti_Cluster_expression_specificity_TDEP_label.tsv.gz	specificity at cluster level; column annotation see readme file
Siletti_Supercluster_expression_specificity_TDEP_label.tsv.gz	specificity at supercluster level; column annotation see readme file
