# Supplementary material for: Connecting genomic results for psychiatric disorders to human brain cell types and regions reveals convergence with functional connectivity
Source: Nat Commun. 2025 Jan 4;16:395. doi: 10.1038/s41467-024-55611-1 (PMC11700164; doi:10.1038/s41467-024-55611-1)
Supplement: Supplementary file 4 — Source Datasets [file 41467_2024_55611_MOESM4_ESM.zip › Source_Data_v241210/Specificity_per_cell_type/00_readme_Siletti_Supercluster_Cluster_expression_specificity_TDEP_label.txt]

#- 00readme.txt
#- author: Shuyang Yao (shuyang.yao@ki.se)
#- manuscript (first version): doi: https://doi.org/10.1101/2024.01.18.24301478
#- This readme is for files: Siletti_[Supercluster/Cluster]_expression_specificity_TDEP_label.tsv.gz

#- columns:
- ENSGID: gene name, Ensmbl gene ID.
- Supercluster/Cluster: names of supercluster or cluster from Siletti et al., 2023 (PMID 37824663).
- specificity: expression specificity calculated from expression data Siletti et al., 2023 (PMID 37824663), please see our manuscript for the calculation.
- TDEP: whether the gene was a TDEP gene (top 10% specific gene in the cell type, see paper) of the cell type (Supercluster/Cluster); 1=is a TDEP gene of the cell type; 0=is not a TDEP gene of the cell type.
- hg19_chr: chromosome of the gene according to hg19.
- hg19_100kb_before_start: start of the boundary, which was 100kb before the gene starting base, according to hg19.
- hg19_100kb_after_end: end of the boundary, which was 100kb after the gene ending base, according to hg19.

#-- end --#
