# Supplementary material for: Connecting genomic results for psychiatric disorders to human brain cell types and regions reveals convergence with functional connectivity
Source: Nat Commun. 2025 Jan 4;16:395. doi: 10.1038/s41467-024-55611-1 (PMC11700164; doi:10.1038/s41467-024-55611-1)
Supplement: Supplementary file 4 — Source Datasets [file 41467_2024_55611_MOESM4_ESM.zip › Source_Data_v241210/Supplementary_Figures/data2cobre_AHfeature_top_n_FI.tsv]

top_n_roi	n_AHroi	pct_AHroi	p_AH
2	0	0	0.49715436917653
4	0	0	0.747218127338956
6	2	0.333333333333333	0.238862522276541
8	4	0.5	0.0510257935257861
10	6	0.6	0.00875230157867679
12	6	0.5	0.0326026998102422
14	6	0.428571428571429	0.0804438317702146
16	6	0.375	0.154178954049252
18	6	0.333333333333333	0.249271284883165
20	8	0.4	0.0959201679700815
22	10	0.454545454545455	0.0308506183298487
24	10	0.416666666666667	0.0604368582026051
26	12	0.461538461538462	0.0195031205429703
28	14	0.5	0.00555070927266477
30	14	0.466666666666667	0.0124348149780034
32	14	0.4375	0.0246090402044001
34	16	0.470588235294118	0.00797885828673484
36	16	0.444444444444444	0.0158425802871351
38	16	0.421052631578947	0.0286723065240446
40	16	0.4	0.0479528303385652
42	16	0.380952380952381	0.0749336384533328
44	16	0.363636363636364	0.110402939852906
46	18	0.391304347826087	0.0507339337355551
48	18	0.375	0.0764454689464045
50	20	0.4	0.0342341262740083
52	20	0.384615384615385	0.052605676343903
54	20	0.37037037037037	0.0770585398651406
56	20	0.357142857142857	0.108145917907677
58	22	0.379310344827586	0.0537806311672426
60	22	0.366666666666667	0.0770191106310338
62	24	0.387096774193548	0.0373114087202997
64	26	0.40625	0.0167034814312128
66	26	0.393939393939394	0.0257574609153833
68	26	0.382352941176471	0.0381936911400917
70	26	0.371428571428571	0.0546381347290155
72	26	0.361111111111111	0.0756295338080169
74	28	0.378378378378378	0.0387459802943995
76	30	0.394736842105263	0.0185122472918692
78	30	0.384615384615385	0.0273075286497073
80	30	0.375	0.039029840719036
82	32	0.390243902439024	0.0191429795040271
84	34	0.404761904761905	0.00882185795274559
86	34	0.395348837209302	0.013356539606016
88	34	0.386363636363636	0.0196216836719303
90	36	0.4	0.00928054084538898
92	36	0.391304347826087	0.01380247896436
94	38	0.404255319148936	0.00642460392059019
96	40	0.416666666666667	0.0028344054141719
98	42	0.428571428571429	0.00118852310932926
100	42	0.42	0.00193161409679044
102	44	0.431372549019608	0.000801761235517229
104	46	0.442307692307692	0.000317766369249739
106	46	0.433962264150943	0.000540087863488692
108	46	0.425925925925926	0.000891584022355008
110	46	0.418181818181818	0.00143174938928825
112	46	0.410714285714286	0.00223973223661078
114	46	0.403508771929825	0.00341762194176809
116	46	0.396551724137931	0.00509315094346796
118	46	0.389830508474576	0.00742137953263078
120	46	0.383333333333333	0.0105849262181112
122	46	0.377049180327869	0.014792352768632
124	48	0.387096774193548	0.00757004622982527
126	50	0.396825396825397	0.00370546309767961
128	50	0.390625	0.00538950174645447
130	50	0.384615384615385	0.00768502180959541
132	50	0.378787878787879	0.0107524702965223
134	50	0.373134328358209	0.0147738626070631
136	52	0.382352941176471	0.00776939232788387
138	52	0.376811594202899	0.0107804266007909
140	52	0.371428571428571	0.0147034616010855
142	52	0.366197183098592	0.0197262493598573
144	52	0.361111111111111	0.0260496977793876
146	52	0.356164383561644	0.0338822864935646
148	52	0.351351351351351	0.0434331122471217
150	52	0.346666666666667	0.0549038195060456
152	52	0.342105263157895	0.0684797870713437
154	54	0.350649350649351	0.0422857500031683
156	56	0.358974358974359	0.0250831718482021
158	58	0.367088607594937	0.0143076845747938
160	60	0.375	0.00785629778173191
162	60	0.37037037037037	0.0106104208975011
164	60	0.365853658536585	0.0141277745767865
166	62	0.373493975903614	0.00782758299595043
168	64	0.380952380952381	0.00418360109542459
170	64	0.376470588235294	0.00574626711205639
172	64	0.372093023255814	0.00778292069768771
174	64	0.367816091954023	0.0103997412252099
176	64	0.363636363636364	0.0137157546367219
178	64	0.359550561797753	0.017861627465954
180	64	0.355555555555556	0.0229777070238515
182	64	0.351648351648352	0.0292112848070847
184	66	0.358695652173913	0.0174992262252598
186	66	0.354838709677419	0.0224354680301059
188	68	0.361702127659575	0.0132513832570922
190	70	0.368421052631579	0.00757057279420581
192	72	0.375	0.00418675470142138
194	74	0.381443298969072	0.00224311716345427
196	74	0.377551020408163	0.00307585243848085
198	76	0.383838383838384	0.00162939918112492
200	78	0.39	0.000837479409937725
202	80	0.396039603960396	0.000417960852701738
204	80	0.392156862745098	0.000599875480256307
206	80	0.388349514563107	0.000850138399612899
208	80	0.384615384615385	0.00119006334156002
210	82	0.39047619047619	0.000610834791889614
212	84	0.39622641509434	0.000304808902205966
214	86	0.401869158878505	0.000147971868928676
216	88	0.407407407407407	6.99309317250263e-05
218	90	0.412844036697248	3.21945178782812e-05
220	90	0.409090909090909	4.88019844269161e-05
222	92	0.414414414414414	2.22992664937749e-05
224	94	0.419642857142857	9.93725399633938e-06
226	96	0.424778761061947	4.32138776362834e-06
228	98	0.429824561403509	1.8348964152537e-06
230	100	0.434782608695652	7.61156340178815e-07
232	102	0.439655172413793	3.08634797829832e-07
234	102	0.435897435897436	5.13441353877653e-07
236	104	0.440677966101695	2.0715183701725e-07
238	106	0.445378151260504	8.17700311905867e-08
240	106	0.441666666666667	1.38869324262103e-07
242	106	0.43801652892562	2.32696162116852e-07
244	108	0.442622950819672	9.29842112196155e-08
246	108	0.439024390243902	1.56350353552881e-07
248	110	0.443548387096774	6.21882538798246e-08
250	110	0.44	1.04921879406916e-07
252	112	0.444444444444444	4.15445382540014e-08
254	112	0.440944881889764	7.03238516308602e-08
256	112	0.4375	1.17541969935075e-07
258	112	0.434108527131783	1.94045936874332e-07
260	112	0.430769230769231	3.16485096796271e-07
262	112	0.427480916030534	5.10095279238065e-07
264	112	0.424242424242424	8.12657233062453e-07
266	114	0.428571428571429	3.46374700699315e-07
268	116	0.432835820895522	1.44633547805029e-07
270	116	0.42962962962963	2.34846440516634e-07
272	116	0.426470588235294	3.77014219954397e-07
274	116	0.423357664233577	5.98536355700396e-07
276	118	0.427536231884058	2.56185999747416e-07
278	120	0.431654676258993	1.07485565115084e-07
280	120	0.428571428571429	1.73816081749933e-07
282	122	0.432624113475177	7.25616309260602e-08
284	124	0.436619718309859	2.9713130400566e-08
286	126	0.440559440559441	1.19390755060067e-08
288	128	0.444444444444444	4.70897210114174e-09
290	130	0.448275862068966	1.8237387156006e-09
292	132	0.452054794520548	6.93783253069569e-10
294	132	0.448979591836735	1.20891929800138e-09
296	134	0.452702702702703	4.58252769064416e-10
298	134	0.449664429530201	8.00553956459282e-10
300	134	0.446666666666667	1.38292688411923e-09
302	136	0.450331125827815	5.29599919474322e-10
304	136	0.447368421052632	9.17266929079119e-10
306	136	0.444444444444444	1.5714662904287e-09
308	138	0.448051948051948	6.0776894628134e-10
310	140	0.451612903225806	2.31086483282184e-10
312	140	0.448717948717949	4.02284427991617e-10
314	140	0.445859872611465	6.92861101825315e-10
316	142	0.449367088607595	2.66001998205923e-10
318	142	0.446540880503145	4.5932102565871e-10
320	142	0.44375	7.84923570584795e-10
322	142	0.440993788819876	1.32768973593045e-09
324	144	0.444444444444444	5.21167997646899e-10
326	144	0.441717791411043	8.83949247132421e-10
328	144	0.439024390243902	1.4843981599455e-09
330	144	0.436363636363636	2.46842479789677e-09
332	144	0.433734939759036	4.06543188002928e-09
334	144	0.431137724550898	6.63254184907203e-09
336	146	0.43452380952381	2.726717518442e-09
338	146	0.431952662721893	4.46186931846171e-09
340	146	0.429411764705882	7.23403015268076e-09
342	146	0.426900584795322	1.16223808355187e-08
344	146	0.424418604651163	1.85064970015247e-08
346	146	0.421965317919075	2.92098423226861e-08
348	148	0.425287356321839	1.25489529878564e-08
350	150	0.428571428571429	5.30269095300184e-09
352	150	0.426136363636364	8.49663805979617e-09
354	150	0.423728813559322	1.34967946818776e-08
356	150	0.421348314606742	2.12571360513891e-08
358	152	0.424581005586592	9.1535761193029e-09
360	152	0.422222222222222	1.44625550424493e-08
362	152	0.419889502762431	2.26606395870022e-08
364	154	0.423076923076923	9.82463754795049e-09
366	156	0.426229508196721	4.19165424592194e-09
368	158	0.429347826086957	1.76027015186264e-09
370	158	0.427027027027027	2.83035295201017e-09
372	158	0.424731182795699	4.51333748152649e-09
374	158	0.422459893048128	7.1384429478627e-09
376	158	0.420212765957447	1.11997695562138e-08
378	158	0.417989417989418	1.74327097202109e-08
380	158	0.415789473684211	2.69227977689468e-08
382	160	0.418848167539267	1.18990401976049e-08
384	160	0.416666666666667	1.84353372567614e-08
386	162	0.419689119170984	8.10901990000446e-09
388	162	0.417525773195876	1.26028747438056e-08
390	162	0.415384615384615	1.94384079943433e-08
392	162	0.413265306122449	2.97568703011564e-08
394	162	0.411167512690355	4.52161956765451e-08
396	162	0.409090909090909	6.82063541201927e-08
398	164	0.412060301507538	3.11570433897401e-08
400	164	0.41	4.71527004108907e-08
402	164	0.407960199004975	7.08503152813123e-08
404	164	0.405940594059406	1.05706902786551e-07
406	164	0.403940886699507	1.56614480717465e-07
408	164	0.401960784313726	2.30445044935301e-07
410	164	0.4	3.36781995291524e-07
412	164	0.398058252427184	4.88894102868009e-07
414	166	0.400966183574879	2.36320400581747e-07
416	168	0.403846153846154	1.1247765108191e-07
418	168	0.401913875598086	1.65495990023246e-07
420	170	0.404761904761905	7.83543243620954e-08
422	170	0.402843601895735	1.15670525380196e-07
424	170	0.400943396226415	1.69633091573473e-07
426	170	0.39906103286385	2.47151129006973e-07
428	170	0.397196261682243	3.57778426995914e-07
430	172	0.4	1.7355637194072e-07
432	174	0.402777777777778	8.29336669339043e-08
434	174	0.400921658986175	1.21634334382392e-07
436	174	0.399082568807339	1.77258770661659e-07
438	176	0.401826484018265	8.50792751805329e-08
440	176	0.4	1.24392984801602e-07
442	176	0.398190045248869	1.80734377908109e-07
444	178	0.400900900900901	8.71225910303863e-08
446	178	0.399103139013453	1.26995969851329e-07
448	178	0.397321428571429	1.83978399626028e-07
450	180	0.4	8.90596363323226e-08
452	180	0.398230088495575	1.29439162388501e-07
454	182	0.400881057268722	6.23343349159811e-08
456	182	0.399122807017544	9.08869903781806e-08
458	182	0.397379912663755	1.31719205209713e-07
460	184	0.4	6.36925241437325e-08
462	186	0.402597402597403	3.03625690145637e-08
464	186	0.400862068965517	4.45491026290767e-08
466	186	0.399141630901288	6.49734324120743e-08
468	188	0.401709401709402	3.11003883757266e-08
470	190	0.404255319148936	1.46798964095751e-08
472	192	0.406779661016949	6.83399214995717e-09
474	194	0.409282700421941	3.13824122244455e-09
476	194	0.407563025210084	4.71668715196216e-09
478	194	0.405857740585774	7.04649716354311e-09
480	194	0.404166666666667	1.0464627941964e-08
482	196	0.406639004149378	4.86911733155182e-09
484	196	0.40495867768595	7.25225868247748e-09
486	196	0.403292181069959	1.07386695091805e-08
488	198	0.405737704918033	5.01713437461859e-09
490	198	0.404081632653061	7.45077644026537e-09
492	200	0.40650406504065	3.46482487145749e-09
494	200	0.404858299595142	5.16036813280607e-09
496	200	0.403225806451613	7.6415906935523e-09
498	202	0.405622489959839	3.56777962728927e-09
500	204	0.408	1.64399582835983e-09
502	206	0.410358565737052	7.47739981044049e-10
504	208	0.412698412698413	3.35742100787684e-10
506	210	0.41501976284585	1.48841161617952e-10
508	212	0.417322834645669	6.51565468245963e-11
510	212	0.415686274509804	1.00962349591782e-10
512	212	0.4140625	1.55534807255719e-10
514	212	0.412451361867704	2.38225439375128e-10
516	212	0.410852713178295	3.62799568165428e-10
518	212	0.409266409266409	5.49400414051604e-10
520	212	0.407692307692308	8.27331536612519e-10
522	214	0.409961685823755	3.76036313198824e-10
524	214	0.408396946564886	5.67790037209193e-10
526	214	0.406844106463878	8.5260709603574e-10
528	216	0.409090909090909	3.89030141434432e-10
530	218	0.411320754716981	1.75315206796256e-10
532	220	0.413533834586466	7.80386866239269e-11
534	220	0.411985018726592	1.1942180577762e-10
536	222	0.414179104477612	5.29405408400407e-11
538	224	0.41635687732342	2.31867858246915e-11
540	224	0.414814814814815	3.58599816507876e-11
542	224	0.413284132841328	5.5155213729563e-11
544	224	0.411764705882353	8.43711767117839e-11
546	226	0.413919413919414	3.73971964506836e-11
548	226	0.412408759124088	5.73510128276666e-11
550	226	0.410909090909091	8.74795791361294e-11
552	228	0.41304347826087	3.89240861764506e-11
554	228	0.411552346570397	5.95219429300187e-11
556	228	0.410071942446043	9.05381325466692e-11
558	230	0.412186379928315	4.04365430028975e-11
560	230	0.410714285714286	6.1662452921496e-11
562	230	0.409252669039146	9.35389543599285e-11
564	230	0.407801418439716	1.41160083622083e-10
566	230	0.406360424028269	2.11933581795165e-10
568	230	0.404929577464789	3.16574766401345e-10
570	232	0.407017543859649	1.45213174818082e-10
572	232	0.405594405594406	2.17469597885156e-10
574	232	0.40418118466899	3.24047233490887e-10
576	232	0.402777777777778	4.80457784668431e-10
578	232	0.401384083044983	7.08856973119509e-10
580	232	0.4	1.04072928053256e-09
582	232	0.398625429553265	1.5205879888569e-09
584	234	0.400684931506849	7.21182447094293e-10
586	234	0.399317406143345	1.05648445547502e-09
588	234	0.397959183673469	1.54028689802743e-09
590	234	0.396610169491525	2.23500729035209e-09
592	236	0.398648648648649	1.07110320612946e-09
594	236	0.397306397306397	1.55831814119267e-09
596	236	0.395973154362416	2.25654817054277e-09
598	238	0.397993311036789	1.08456932323975e-09
600	238	0.396666666666667	1.57466917283244e-09
602	240	0.398671096345515	7.53512585660587e-10
604	242	0.400662251655629	3.56418450309093e-10
606	242	0.399339933993399	5.22592857876703e-10
608	242	0.398026315789474	7.62695018252657e-10
610	242	0.39672131147541	1.10799913688453e-09
612	242	0.395424836601307	1.60230761991897e-09
614	242	0.39413680781759	2.30667751566216e-09
616	244	0.396103896103896	1.11795039892115e-09
618	244	0.394822006472492	1.61359670070027e-09
620	244	0.393548387096774	2.31859309529625e-09
622	244	0.392282958199357	3.31686034193979e-09
624	244	0.391025641025641	4.72409689145081e-09
626	244	0.389776357827476	6.69907773698242e-09
628	246	0.39171974522293	3.32461280727614e-09
630	248	0.393650793650794	1.63115654316925e-09
632	248	0.392405063291139	2.33536878724294e-09
634	250	0.394321766561514	1.14075127122248e-09
636	250	0.393081761006289	1.63745772496782e-09
638	252	0.394984326018809	7.96350096976539e-10
640	252	0.39375	1.14602149992038e-09
642	252	0.392523364485981	1.64213376230293e-09
644	252	0.391304347826087	2.34296693157887e-09
646	252	0.390092879256966	3.32874372510616e-09
648	252	0.388888888888889	4.70940086927385e-09
650	252	0.387692307692308	6.63493127106563e-09
652	252	0.386503067484663	9.30908239382688e-09
654	252	0.385321100917431	1.30074154780502e-08
656	252	0.384146341463415	1.81010071376164e-08
658	254	0.386018237082067	9.25291554487728e-09
660	256	0.387878787878788	4.67709770912705e-09
662	256	0.386706948640483	6.56936960385934e-09
664	258	0.38855421686747	3.30574723150789e-09
666	258	0.387387387387387	4.65515936909355e-09
668	258	0.38622754491018	6.52891318786431e-09
670	258	0.385074626865672	9.12015141185663e-09
672	260	0.386904761904762	4.62954918845071e-09
674	260	0.385756676557864	6.48362008526249e-09
676	262	0.387573964497041	3.27649229969751e-09
678	262	0.386430678466077	4.60041227334784e-09
680	262	0.385294117647059	6.43370512420916e-09
682	262	0.3841642228739	8.96221008517273e-09
684	262	0.383040935672515	1.24357319997159e-08
686	262	0.381924198250729	1.71886745947702e-08
688	262	0.380813953488372	2.36668594721934e-08
690	262	0.379710144927536	3.2462230570296e-08
692	264	0.38150289017341	1.69767603308557e-08
694	264	0.380403458213257	2.3346252153722e-08
696	264	0.379310344827586	3.19841548801492e-08
698	266	0.3810888252149	1.6756498300019e-08
700	266	0.38	2.30155157154854e-08
702	268	0.381766381766382	1.20028629257973e-08
704	268	0.380681818181818	1.65285033437712e-08
706	268	0.379603399433428	2.26754938159601e-08
708	270	0.38135593220339	1.18462655240847e-08
710	270	0.380281690140845	1.6293380644683e-08
712	270	0.379213483146067	2.23270130161879e-08
714	272	0.380952380952381	1.16842390207594e-08
716	272	0.379888268156425	1.60517241720726e-08
718	272	0.37883008356546	2.19708806703522e-08
720	272	0.377777777777778	2.99632498812485e-08
722	272	0.376731301939058	4.0715248506018e-08
724	272	0.375690607734807	5.51268168891284e-08
726	274	0.377410468319559	2.94363717845414e-08
728	274	0.376373626373626	3.99573953924204e-08
730	274	0.375342465753425	5.40457631981184e-08
732	276	0.377049180327869	2.89029216116177e-08
734	278	0.37874659400545	1.52933059549554e-08
736	278	0.377717391304348	2.08643388122098e-08
738	278	0.376693766937669	2.83638854625679e-08
740	278	0.375675675675676	3.8423340842364e-08
742	278	0.37466307277628	5.18684388772783e-08
744	278	0.373655913978495	6.97750475175951e-08
746	278	0.372654155495979	9.35397428403206e-08
748	278	0.371657754010695	1.24968724035668e-07
750	278	0.370666666666667	1.6638938016289e-07
752	278	0.36968085106383	2.20789725169368e-07
754	278	0.368700265251989	2.91991959722182e-07
756	280	0.37037037037037	1.62308792628352e-07
758	282	0.372031662269129	8.92729736801101e-08
760	282	0.371052631578947	1.19063421566423e-07
762	282	0.37007874015748	1.58263389060664e-07
764	282	0.369109947643979	2.0966978619974e-07
766	282	0.368146214099217	2.76856031766748e-07
768	282	0.3671875	3.64371373517969e-07
770	282	0.366233766233766	4.77986826008525e-07
772	282	0.365284974093264	6.24997438580799e-07
774	282	0.364341085271318	8.14592334141828e-07
776	282	0.36340206185567	1.05830593666312e-06
778	284	0.365038560411311	6.06965167460061e-07
780	284	0.364102564102564	7.9057672996985e-07
782	284	0.363171355498721	1.02646466404455e-06
784	286	0.364795918367347	5.89261996530865e-07
786	288	0.366412213740458	3.34761294462638e-07
788	290	0.368020304568528	1.88213542751114e-07
790	292	0.369620253164557	1.04732550854081e-07
792	294	0.371212121212121	5.76838068422347e-08
794	294	0.370277078085642	7.6813632232664e-08
796	294	0.369346733668342	1.01959214626746e-07
798	294	0.368421052631579	1.34904721504903e-07
800	294	0.3675	1.77929897926532e-07
802	296	0.369077306733167	9.9221403537797e-08
804	296	0.368159203980099	1.31188248264635e-07
806	298	0.369727047146402	7.28232524283001e-08
808	298	0.368811881188119	9.65207659353595e-08
810	298	0.367901234567901	1.27527918114545e-07
812	300	0.369458128078818	7.08653371539469e-08
814	300	0.368550368550369	9.38588027299403e-08
816	300	0.367647058823529	1.23925413708648e-07
818	302	0.36919315403423	6.89338941484152e-08
820	304	0.370731707317073	3.79621563073584e-08
822	306	0.372262773722628	2.06985029116424e-08
824	306	0.371359223300971	2.76993071812726e-08
826	308	0.372881355932203	1.50363905770945e-08
828	308	0.371980676328502	2.01698397983563e-08
830	308	0.371084337349398	2.69715487721811e-08
832	310	0.372596153846154	1.46574420378798e-08
834	310	0.371702637889688	1.96465580470928e-08
836	310	0.370813397129187	2.62524307848011e-08
838	312	0.372315035799523	1.4282020566192e-08
840	314	0.373809523809524	7.69417873858203e-09
842	314	0.3729216152019	1.03614823387943e-08
844	314	0.372037914691943	1.39104316954075e-08
846	314	0.371158392434988	1.8617707153723e-08
848	314	0.370283018867925	2.48419894655072e-08
850	316	0.371764705882353	1.35429589764868e-08
852	316	0.370892018779343	1.81128485543525e-08
854	316	0.370023419203747	2.41515056842445e-08
856	316	0.369158878504673	3.21065366515327e-08
858	318	0.370629370629371	1.76147942898552e-08
860	320	0.372093023255814	9.57117585187461e-09
862	322	0.373549883990719	5.15084819241451e-09
864	322	0.372685185185185	6.9367466215553e-09
866	322	0.371824480369515	9.31372312606982e-09
868	322	0.370967741935484	1.24677645985116e-08
870	324	0.372413793103448	6.7522412106058e-09
872	326	0.373853211009174	3.62217500438078e-09
874	328	0.375286041189931	1.92475091420619e-09
876	330	0.376712328767123	1.0131753214182e-09
878	330	0.375854214123007	1.38100619828663e-09
880	330	0.375	1.87671467255512e-09
882	330	0.374149659863946	2.54272658484211e-09
884	330	0.373303167420815	3.43484396481131e-09
886	330	0.372460496613996	4.62623228614234e-09
888	332	0.373873873873874	2.4763247008508e-09
890	334	0.375280898876405	1.31317379192808e-09
892	336	0.376681614349776	6.89909018802837e-10
894	336	0.375838926174497	9.40992617159964e-10
896	338	0.377232142857143	4.92354157444197e-10
898	338	0.376391982182628	6.73016531393955e-10
900	340	0.377777777777778	3.507110157841e-10
902	340	0.376940133037694	4.80447459594302e-10
904	342	0.378318584070796	2.49351428394107e-10
906	342	0.377483443708609	3.42335271241723e-10
908	342	0.376651982378855	4.68608485348909e-10
910	342	0.375824175824176	6.39578501271387e-10
912	342	0.375	8.70381655637686e-10
914	342	0.37417943107221	1.18103937740699e-09
916	344	0.375545851528384	6.23064821958508e-10
918	344	0.374727668845316	8.47294345796001e-10
920	346	0.376086956521739	4.45181225217084e-10
922	346	0.37527114967462	6.06707573069798e-10
924	346	0.374458874458874	8.24463164406097e-10
926	346	0.373650107991361	1.11716924600103e-09
928	346	0.372844827586207	1.50948564758835e-09
930	348	0.374193548387097	8.01905097880251e-10
932	348	0.373390557939914	1.08586339919725e-09
934	348	0.372591006423983	1.46621603747121e-09
936	350	0.373931623931624	7.79635467296203e-10
938	352	0.375266524520256	4.10828815411435e-10
940	354	0.376595744680851	2.14547934973552e-10
942	354	0.375796178343949	2.9322733130499e-10
944	354	0.375	3.99626443048362e-10
946	354	0.374207188160677	5.43100453498369e-10
948	354	0.373417721518987	7.36017691238544e-10
950	356	0.374736842105263	3.88562293451855e-10
952	356	0.373949579831933	5.27710208864107e-10
954	356	0.373165618448637	7.14694747827593e-10
956	356	0.372384937238494	9.65254542961702e-10
958	358	0.373695198329854	5.12544118258518e-10
960	360	0.375	2.69745115133446e-10
962	360	0.374220374220374	3.66877861424086e-10
964	362	0.37551867219917	1.92315052771619e-10
966	362	0.374741200828157	2.62117438865062e-10
968	362	0.37396694214876	3.56270790646818e-10
970	362	0.37319587628866	4.82916373556463e-10
972	362	0.372427983539095	6.52795151268037e-10
974	364	0.373716632443532	3.45828254921798e-10
976	364	0.372950819672131	4.68468930314714e-10
978	366	0.374233128834356	2.47191156432791e-10
980	366	0.373469387755102	3.35555361274942e-10
982	366	0.372708757637475	4.54273951788764e-10
984	366	0.371951219512195	6.13337602928255e-10
986	366	0.371196754563895	8.2587625627184e-10
988	366	0.370445344129555	1.109097924612e-09
990	368	0.371717171717172	5.94171378764941e-10
992	368	0.370967741935484	7.99612598356703e-10
994	368	0.370221327967807	1.0732328359353e-09
996	368	0.369477911646586	1.43668077434711e-09
998	368	0.3687374749499	1.91815652250682e-09
1000	368	0.368	2.55429244422345e-09
1002	368	0.367265469061876	3.39254357939467e-09
1004	370	0.368525896414343	1.85353599135851e-09
1006	370	0.36779324055666	2.46701570283392e-09
1008	370	0.367063492063492	3.27504845465398e-09
1010	370	0.366336633663366	4.33654445686216e-09
1012	372	0.367588932806324	2.38194286517057e-09
1014	374	0.368836291913215	1.29697363959735e-09
1016	376	0.37007874015748	7.00098090611334e-10
1018	376	0.369351669941061	9.37675936896198e-10
1020	376	0.368627450980392	1.25263843742118e-09
1022	378	0.36986301369863	6.76614764216765e-10
1024	378	0.369140625	9.05764352410188e-10
1026	378	0.368421052631579	1.20941312520273e-09
1028	378	0.367704280155642	1.61073798743416e-09
1030	378	0.366990291262136	2.13978923468972e-09
1032	378	0.366279069767442	2.83542389567515e-09
1034	380	0.367504835589942	1.55391122191872e-09
1036	382	0.368725868725869	8.443006294101e-10
1038	382	0.368015414258189	1.12626552528639e-09
1040	382	0.367307692307692	1.49860779341537e-09
1042	384	0.36852207293666	8.14739942178733e-10
1044	384	0.367816091954023	1.08632658424312e-09
1046	386	0.369024856596558	5.88254112088293e-10
1048	386	0.368320610687023	7.8595308039553e-10
1050	388	0.36952380952381	4.23918899983278e-10
1052	390	0.370722433460076	2.26717089546469e-10
1054	392	0.371916508538899	1.20230936317967e-10
1056	392	0.371212121212121	1.62435176420672e-10
1058	392	0.370510396975425	2.18901785586922e-10
1060	394	0.371698113207547	1.1616174688811e-10
1062	396	0.372881355932203	6.11268813344168e-11
1064	398	0.37406015037594	3.18984838543202e-11
1066	398	0.373358348968105	4.34645652802601e-11
1068	400	0.374531835205993	2.25952589971712e-11
1070	402	0.375700934579439	1.16491261081819e-11
1072	402	0.375	1.5976109324356e-11
1074	404	0.376163873370577	8.20554735270207e-12
1076	404	0.37546468401487	1.12755360603956e-11
1078	406	0.376623376623377	5.76960701437201e-12
1080	406	0.375925925925926	7.943645741193e-12
1082	406	0.375231053604436	1.09093845068742e-11
1084	408	0.376383763837638	5.58619817070394e-12
1086	408	0.375690607734807	7.68674013329473e-12
1088	408	0.375	1.05507824699203e-11
1090	408	0.374311926605505	1.44457779072127e-11
1092	408	0.373626373626374	1.97295513260087e-11
1094	408	0.372943327239488	2.68793876045947e-11
1096	408	0.372262773722628	3.65301122684514e-11
1098	410	0.373406193078324	1.90529814148022e-11
1100	410	0.372727272727273	2.59444687955579e-11
1102	410	0.372050816696915	3.52422535598862e-11
1104	412	0.373188405797101	1.83926207597551e-11
1106	412	0.37251356238698	2.50326426254333e-11
1108	414	0.373646209386282	1.30151445176807e-11
1110	416	0.374774774774775	6.71207533997631e-12
1112	418	0.37589928057554	3.43358674825822e-12
1114	418	0.375224416517056	4.72333283596527e-12
1116	418	0.374551971326165	6.48170406236659e-12
1118	418	0.373881932021467	8.87312445740918e-12
1120	418	0.373214285714286	1.21173071576663e-11
1122	418	0.372549019607843	1.65076841085465e-11
1124	418	0.371886120996441	2.24347207478104e-11
1126	418	0.371225577264654	3.04167802056554e-11
1128	418	0.370567375886525	4.11405354228123e-11
1130	418	0.369911504424779	5.55128165657948e-11
1132	418	0.369257950530035	7.47288897429144e-11
1134	418	0.368606701940035	1.00359498489411e-10
1136	420	0.369718309859155	5.34114974470867e-11
1138	420	0.369068541300527	7.18700654545046e-11
1140	420	0.368421052631579	9.64812674197901e-11
1142	420	0.367775831873905	1.29217969657702e-10
1144	420	0.367132867132867	1.7265988638826e-10
1146	420	0.366492146596859	2.3017243666601e-10
1148	420	0.365853658536585	3.06134451122375e-10
1150	420	0.365217391304348	4.06230160621135e-10
1152	420	0.364583333333333	5.37820343815554e-10
1154	420	0.363951473136915	7.10413616822336e-10
1156	420	0.363321799307959	9.3626395525348e-10
1158	420	0.362694300518135	1.23112497973921e-09
1160	422	0.363793103448276	6.81061318452692e-10
1162	422	0.363166953528399	8.97305785230174e-10
1164	422	0.362542955326461	1.17954979117485e-09
1166	422	0.361921097770154	1.54709733912739e-09
1168	422	0.361301369863014	2.02464200960151e-09
1170	422	0.360683760683761	2.64369848235191e-09
1172	424	0.361774744027304	1.48147716316771e-09
1174	426	0.362862010221465	8.23511259184784e-10
1176	426	0.362244897959184	1.08192454995049e-09
1178	428	0.363327674023769	5.99082117247463e-10
1180	428	0.36271186440678	7.88601517420773e-10
1182	428	0.362098138747885	1.03577280086142e-09
1184	428	0.361486486486487	1.35740940709894e-09
1186	430	0.36256323777403	7.54968421112778e-10
1188	430	0.361952861952862	9.91328574784234e-10
1190	430	0.361344537815126	1.2988243813794e-09
1192	430	0.360738255033557	1.69797298443797e-09
1194	432	0.361809045226131	9.48542466794322e-10
1196	432	0.361204013377926	1.24244836641196e-09
1198	432	0.360601001669449	1.62387259194929e-09
1200	432	0.36	2.11778128367257e-09
1202	432	0.359400998336107	2.75593792231632e-09
1204	432	0.358803986710964	3.5786598129306e-09
1206	434	0.359867330016584	2.02438554808282e-09
1208	436	0.360927152317881	1.13605969076502e-09
1210	436	0.360330578512397	1.48411627431955e-09
1212	436	0.35973597359736	1.93463467468291e-09
1214	438	0.360790774299835	1.08591735603625e-09
1216	438	0.360197368421053	1.41828504496289e-09
1218	438	0.359605911330049	1.84841186801066e-09
1220	438	0.359016393442623	2.403841903309e-09
1222	438	0.358428805237316	3.11952452758391e-09
1224	438	0.357843137254902	4.03970512596885e-09
1226	438	0.357259380097879	5.22027132632275e-09
1228	440	0.358306188925081	2.97856872499835e-09
1230	440	0.357723577235772	3.85644871592206e-09
1232	440	0.357142857142857	4.98257346492892e-09
1234	440	0.356564019448947	6.42405728612516e-09
1236	440	0.355987055016181	8.26528723241182e-09
1238	440	0.355411954765751	1.06121323950603e-08
1240	440	0.354838709677419	1.35971163217619e-08
1242	442	0.355877616747182	7.88465004397665e-09
1244	444	0.356913183279743	4.53610515815939e-09
1246	444	0.356340288924559	5.84652637414251e-09
1248	444	0.355769230769231	7.51992290659587e-09
1250	446	0.3568	4.32665536731491e-09
1252	446	0.356230031948882	5.57569990178308e-09
1254	446	0.355661881977671	7.17052617282832e-09
1256	446	0.355095541401274	9.2025969067322e-09
1258	446	0.354531001589825	1.17863866444523e-08
1260	446	0.353968253968254	1.50648584718027e-08
1262	446	0.353407290015848	1.92161626610954e-08
1264	446	0.352848101265823	2.44618134637165e-08
1266	448	0.353870458135861	1.43564076182656e-08
1268	448	0.353312302839117	1.83105000051143e-08
1270	450	0.354330708661417	1.07041993047119e-08
1272	450	0.35377358490566	1.36784994442252e-08
1274	450	0.353218210361068	1.74440479838722e-08
1276	450	0.352664576802508	2.22015709150369e-08
1278	452	0.353677621283255	1.30299626643904e-08
1280	452	0.353125	1.66152904768069e-08
1282	452	0.352574102964119	2.11448151210547e-08
1284	454	0.353582554517134	1.24096630749193e-08
1286	456	0.354587869362364	7.22651771756233e-09
1288	458	0.355590062111801	4.17561329957294e-09
1290	460	0.356589147286822	2.39410247182548e-09
1292	462	0.357585139318886	1.36208910817004e-09
1294	462	0.357032457496136	1.76396675044543e-09
1296	462	0.356481481481481	2.27981800104971e-09
1298	462	0.355932203389831	2.94061353045549e-09
1300	462	0.355384615384615	3.78535514045097e-09
1302	464	0.356374807987711	2.17050333262137e-09
1304	466	0.357361963190184	1.23500853987935e-09
1306	466	0.356814701378254	1.59893476237016e-09
1308	468	0.357798165137615	9.06322794591574e-10
1310	468	0.357251908396947	1.17557830137116e-09
1312	468	0.356707317073171	1.52178392109903e-09
1314	470	0.357686453576865	8.62631965858896e-10
1316	470	0.357142857142857	1.11874998154349e-09
1318	470	0.35660091047041	1.44802725365878e-09
1320	472	0.357575757575758	8.20855161620671e-10
1322	474	0.358547655068079	4.61788829397847e-10
1324	474	0.358006042296073	6.01112715159502e-10
1326	474	0.357466063348416	7.80918774090367e-10
1328	476	0.358433734939759	4.39343228464395e-10
1330	478	0.359398496240602	2.45304221380138e-10
1332	478	0.358858858858859	3.20488968696964e-10
1334	478	0.35832083958021	4.17887724424304e-10
1336	480	0.359281437125749	2.33338015576123e-10
1338	480	0.358744394618834	3.04808511764065e-10
1340	480	0.358208955223881	3.97384347650132e-10
1342	480	0.357675111773472	5.17058285076644e-10
1344	482	0.358630952380952	2.89824497734514e-10
1346	482	0.358098068350669	3.7779623873746e-10
1348	482	0.357566765578635	4.91505502964174e-10
1350	482	0.357037037037037	6.38190278401396e-10
1352	482	0.356508875739645	8.2703854875632e-10
1354	482	0.355982274741507	1.06968967017451e-09
1356	482	0.355457227138643	1.38085809453514e-09
1358	482	0.354933726067747	1.77910752796606e-09
1360	482	0.354411764705882	2.28780983047017e-09
1362	482	0.353891336270191	2.93633017900419e-09
1364	482	0.353372434017595	3.76148867609061e-09
1366	482	0.35285505124451	4.80935891111756e-09
1368	484	0.353801169590643	2.78861844726919e-09
1370	484	0.353284671532847	3.57201701550736e-09
1372	486	0.354227405247813	2.06329919816284e-09
1374	488	0.355167394468705	1.18288800976529e-09
1376	488	0.354651162790698	1.52363721639404e-09
1378	488	0.354136429608128	1.95881533215925e-09
1380	488	0.353623188405797	2.51351828239876e-09
1382	490	0.354558610709117	1.44627865239499e-09
1384	492	0.355491329479769	8.25977952700896e-10
1386	492	0.354978354978355	1.06575970271194e-09
1388	492	0.354466858789625	1.37254874132964e-09
1390	492	0.353956834532374	1.76431602660898e-09
1392	494	0.354885057471264	1.01128372342885e-09
1394	494	0.354375896700144	1.30229360628675e-09
1396	494	0.353868194842407	1.67389413441299e-09
1398	496	0.354792560801145	9.59380019871503e-10
1400	496	0.354285714285714	1.23536536555946e-09
1402	496	0.353780313837375	1.58776525260862e-09
1404	496	0.353276353276353	2.03688199640339e-09
1406	498	0.354196301564723	1.17162124446679e-09
1408	498	0.353693181818182	1.50574464008457e-09
1410	500	0.354609929078014	8.6285489864224e-10
1412	502	0.355524079320113	4.90798290897487e-10
1414	502	0.355021216407355	6.34220231887639e-10
1416	502	0.354519774011299	8.18026091309321e-10
1418	504	0.355430183356841	4.65260607818152e-10
1420	504	0.354929577464789	6.01176330938813e-10
1422	504	0.354430379746835	7.75354780380155e-10
1424	506	0.355337078651685	4.40951275493262e-10
1426	506	0.354838709677419	5.69726266164139e-10
1428	508	0.355742296918768	3.22801452234955e-10
1430	508	0.355244755244755	4.17816892195333e-10
1432	510	0.356145251396648	2.3585133845927e-10
1434	512	0.357043235704324	1.32160615784471e-10
1436	512	0.356545961002786	1.71989311681386e-10
1438	512	0.356050069541029	2.23406737553944e-10
1440	514	0.356944444444444	1.25177646026486e-10
1442	514	0.356449375866852	1.62888591503929e-10
1444	516	0.357340720221607	9.09319286535037e-11
1446	518	0.358229598893499	5.03932451323408e-11
1448	520	0.359116022099448	2.77244893709394e-11
1450	522	0.36	1.51425538774674e-11
1452	524	0.360881542699725	8.21076540091781e-12
1454	524	0.360385144429161	1.08588693592537e-11
1456	524	0.35989010989011	1.43344225378428e-11
1458	524	0.359396433470508	1.88872251172256e-11
1460	524	0.358904109589041	2.48399079083583e-11
1462	524	0.358413132694938	3.26085825008704e-11
1464	524	0.35792349726776	4.27279323034213e-11
1466	524	0.35743519781719	5.58850743459516e-11
1468	526	0.358310626702997	3.08506553636789e-11
1470	528	0.359183673469388	1.69080305312264e-11
1472	530	0.360054347826087	9.19997411585882e-12
1474	530	0.359565807327001	1.21403997965786e-11
1476	532	0.360433604336043	6.58184617918778e-12
1478	532	0.359945872801083	8.70059579938243e-12
1480	532	0.359459459459459	1.14803722084389e-11
1482	532	0.358974358974359	1.51203494169749e-11
1484	532	0.358490566037736	1.98783212113085e-11
1486	532	0.358008075370121	2.60858001865927e-11
1488	532	0.35752688172043	3.41695560734934e-11
1490	532	0.357046979865772	4.46775949569656e-11
1492	532	0.35656836461126	5.83117998331773e-11
1494	534	0.357429718875502	3.22922799611547e-11
1496	534	0.356951871657754	4.22201162919578e-11
1498	534	0.356475300400534	5.51008128013564e-11
1500	534	0.356	7.17824688578617e-11
1502	534	0.355525965379494	9.33471078212733e-11
1504	534	0.355053191489362	1.21173959755083e-10
1506	536	0.355909694555113	6.78095357642405e-11
1508	536	0.355437665782493	8.8176577150989e-11
1510	536	0.354966887417219	1.14457332500706e-10
1512	536	0.354497354497354	1.48307588432317e-10
1514	538	0.355350066050198	8.32726110289173e-11
1516	540	0.356200527704486	4.64224214624665e-11
1518	542	0.357048748353096	2.56947796373197e-11
1520	542	0.356578947368421	3.35862448963553e-11
1522	542	0.35611038107753	4.38232783395165e-11
1524	542	0.355643044619423	5.70794522758433e-11
1526	544	0.3564875491481	3.16995318883073e-11
1528	546	0.357329842931937	1.74793512996985e-11
1530	548	0.358169934640523	9.56990042766392e-12
1532	550	0.359007832898172	5.20250509339348e-12
1534	550	0.358539765319426	6.85917989073914e-12
1536	550	0.358072916666667	9.02744545783207e-12
1538	550	0.357607282184655	1.18602905274656e-11
1540	550	0.357142857142857	1.55544466196034e-11
1542	552	0.357976653696498	8.51363424203555e-12
1544	554	0.35880829015544	4.6269654774278e-12
1546	554	0.358344113842173	6.09956529729061e-12
1548	554	0.357881136950904	8.02680144573742e-12
1550	554	0.35741935483871	1.05443431763774e-11
1552	554	0.356958762886598	1.38271616378916e-11
1554	556	0.357786357786358	7.56594786821552e-12
1556	558	0.358611825192802	4.1107117709771e-12
1558	560	0.359435173299101	2.21778151399121e-12
1560	560	0.358974358974359	2.93343127566459e-12
1562	560	0.358514724711908	3.87312404370732e-12
1564	562	0.359335038363171	2.08921768773962e-12
1566	562	0.358876117496807	2.76323408598955e-12
1568	564	0.35969387755102	1.48525636234353e-12
1570	564	0.359235668789809	1.96764826654317e-12
1572	564	0.358778625954198	2.60214072511644e-12
1574	564	0.358322744599746	3.43547412740008e-12
1576	566	0.359137055837563	1.85251813888954e-12
1578	566	0.358681875792142	2.44992914844033e-12
1580	566	0.358227848101266	3.23419069303554e-12
1582	568	0.359039190897598	1.74371628247627e-12
1584	568	0.358585858585859	2.30593322214645e-12
1586	568	0.358133669609079	3.04400948891725e-12
1588	568	0.357682619647355	4.01123578797069e-12
1590	570	0.358490566037736	2.16981987932741e-12
1592	570	0.358040201005025	2.86415335892798e-12
1594	570	0.357590966122961	3.77409214991076e-12
1596	570	0.357142857142857	4.96469532151878e-12
1598	570	0.356695869837297	6.51967368980877e-12
1600	572	0.3575	3.5500491435414e-12
1602	574	0.358302122347066	1.9195756095769e-12
1604	574	0.35785536159601	2.53363996449707e-12
1606	574	0.357409713574097	3.33844063504785e-12
1608	574	0.356965174129353	4.39137615160234e-12
1610	576	0.35776397515528	2.38209452163574e-12
1612	576	0.357320099255583	3.13860049061532e-12
1614	576	0.356877323420074	4.12825329476618e-12
1616	576	0.356435643564356	5.42088596233725e-12
1618	578	0.357231149567367	2.94986257642904e-12
1620	578	0.35679012345679	3.88000742646e-12
1622	578	0.356350184956843	5.09481346000484e-12
1624	578	0.355911330049261	6.67865762693509e-12
1626	578	0.355473554735547	8.74011973905908e-12
1628	578	0.355036855036855	1.14186438082697e-11
1630	580	0.355828220858896	6.27509155748385e-12
1632	582	0.356617647058824	3.42459394175876e-12
1634	582	0.356181150550796	4.49662529433681e-12
1636	584	0.356968215158924	2.44526621173691e-12
1638	584	0.356532356532357	3.21609405773415e-12
1640	584	0.35609756097561	4.22284429646425e-12
1642	584	0.355663824604141	5.53546097847857e-12
1644	586	0.356447688564477	3.01947356007304e-12
1646	586	0.356014580801944	3.96460642093643e-12
1648	586	0.355582524271845	5.19695397827036e-12
1650	586	0.355151515151515	6.80111522655125e-12
1652	586	0.354721549636804	8.88555895528498e-12
1654	586	0.354292623941959	1.1589618154062e-11
1656	586	0.353864734299517	1.50915946406371e-11
1658	588	0.354644149577805	8.3402174055891e-12
1660	590	0.355421686746988	4.5772274859246e-12
1662	590	0.354993983152828	5.99020832936503e-12
1664	592	0.355769230769231	3.27582405645899e-12
1666	592	0.355342136854742	4.29412061464518e-12
1668	592	0.354916067146283	5.61950486144269e-12
1670	592	0.354491017964072	7.34212690645109e-12
1672	592	0.354066985645933	9.57700585502153e-12
1674	592	0.353643966547192	1.24718013694292e-11
1676	592	0.353221957040573	1.62148072746504e-11
1678	592	0.352800953516091	2.10470529893314e-11
1680	592	0.352380952380952	2.72748490459662e-11
1682	592	0.351961950059453	3.52879947485008e-11
1684	592	0.351543942992874	4.55815385436154e-11
1686	594	0.352313167259786	2.55850896024867e-11
1688	594	0.351895734597156	3.31035199252483e-11
1690	596	0.352662721893491	1.85140791586491e-11
1692	596	0.352245862884161	2.39943620528038e-11
1694	596	0.351829988193625	3.10467207498277e-11
1696	596	0.351415094339623	4.01071398314912e-11
1698	596	0.351001177856302	5.17286213863599e-11
1700	596	0.350588235294118	6.66104948976454e-11
1702	596	0.350176263219741	8.56368309598565e-11
1704	598	0.35093896713615	4.85083084811322e-11
1706	598	0.35052754982415	6.24678087035591e-11
1708	598	0.350117096018735	8.03161981366429e-11
1710	598	0.349707602339181	1.03099973003395e-10
1712	598	0.349299065420561	1.32137190078652e-10
1714	598	0.348891481913652	1.69084080070547e-10
1716	598	0.348484848484849	2.16020090704205e-10
1718	600	0.349243306169965	1.23917320848932e-10
1720	600	0.348837209302326	1.58579038789242e-10
1722	600	0.348432055749129	2.02616590172511e-10
1724	600	0.348027842227378	2.58476462455803e-10
1726	602	0.348783314020857	1.48692613777257e-10
1728	602	0.34837962962963	1.90001570032905e-10
1730	602	0.347976878612717	2.42406206218959e-10
1732	602	0.347575057736721	3.08780778723872e-10
1734	604	0.348327566320646	1.78131509542823e-10
1736	604	0.347926267281106	2.27283747378237e-10
1738	604	0.347525891829689	2.89546386866846e-10
1740	606	0.348275862068966	1.66964664316538e-10
1742	606	0.347876004592423	2.13056461362271e-10
1744	608	0.348623853211009	1.22410970249121e-10
1746	610	0.349369988545246	6.98507918173164e-11
1748	610	0.348970251716247	8.95685747792641e-11
1750	610	0.348571428571429	1.14673381901298e-10
1752	610	0.348173515981735	1.46586520699543e-10
1754	610	0.347776510832383	1.87090121173128e-10
1756	612	0.348519362186788	1.07400088822374e-10
1758	612	0.348122866894198	1.37302613723023e-10
1760	614	0.348863636363636	7.85334020036999e-11
1762	614	0.348467650397276	1.00564445659757e-10
1764	614	0.348072562358277	1.28576815860981e-10
1766	614	0.347678369195923	1.64138258540447e-10
1768	616	0.34841628959276	9.41419164846025e-11
1770	618	0.349152542372881	5.3628324003796e-11
1772	618	0.348758465011287	6.87926382525461e-11
1774	618	0.34836527621195	8.81088535464869e-11
1776	620	0.349099099099099	5.01696462151813e-11
1778	622	0.349831271091114	2.83730816619254e-11
1780	624	0.350561797752809	1.5937473563099e-11
1782	624	0.35016835016835	2.05766514937977e-11
1784	624	0.349775784753363	2.65252264597393e-11
1786	624	0.349384098544233	3.41406902748531e-11
1788	624	0.348993288590604	4.3875236777069e-11
1790	624	0.348603351955307	5.62987434449269e-11
1792	624	0.348214285714286	7.2129413553057e-11
1794	626	0.348940914158306	4.10158573771469e-11
1796	626	0.348552338530067	5.26352295082688e-11
1798	626	0.348164627363738	6.74431621661142e-11
1800	626	0.347777777777778	8.62852012062376e-11
1802	626	0.347391786903441	1.102236080186e-10
1804	626	0.347006651884701	1.40589428987425e-10
1806	626	0.346622369878184	1.7904933091728e-10
1808	626	0.346238938053097	2.27685870157757e-10
1810	626	0.34585635359116	2.89097190631082e-10
1812	628	0.346578366445916	1.67456493116447e-10
1814	628	0.34619625137817	2.12971529300887e-10
1816	628	0.345814977973568	2.70449995731781e-10
1818	628	0.345434543454345	3.42925465801613e-10
1820	630	0.346153846153846	1.9916213123139e-10
1822	630	0.345773874862788	2.52947662815473e-10
1824	632	0.346491228070175	1.46371803566581e-10
1826	632	0.346111719605696	1.86205051377897e-10
1828	634	0.346827133479212	1.07359454659672e-10
1830	634	0.346448087431694	1.36799016559053e-10
1832	636	0.347161572052402	7.8587691909604e-11
1834	636	0.346782988004362	1.00301100758315e-10
1836	636	0.34640522875817	1.27822197271144e-10
1838	636	0.346028291621328	1.62651447865869e-10
1840	638	0.346739130434783	9.36845045984569e-11
1842	640	0.347448425624321	5.35977928706188e-11
1844	642	0.348156182212581	3.04576364129616e-11
1846	644	0.348862405200433	1.71918035363206e-11
1848	646	0.3495670995671	9.63873425519068e-12
1850	646	0.349189189189189	1.24393828571101e-11
1852	646	0.348812095032397	1.60298441187479e-11
1854	646	0.348435814455232	2.06255013068812e-11
1856	646	0.348060344827586	2.64991362186606e-11
1858	646	0.347685683530678	3.39948069694174e-11
1860	646	0.347311827956989	4.35456115610577e-11
1862	646	0.346938775510204	5.56970025655801e-11
1864	648	0.347639484978541	3.17010862005418e-11
1866	648	0.347266881028939	4.06128464192079e-11
1868	650	0.34796573875803	2.30321317573612e-11
1870	652	0.348663101604278	1.2974399332677e-11
1872	652	0.348290598290598	1.67004188256215e-11
1874	652	0.347918890074707	2.14644968465905e-11
1876	654	0.34861407249467	1.20852217122547e-11
1878	654	0.348242811501597	1.55577772886772e-11
1880	654	0.347872340425532	1.99985583648754e-11
1882	654	0.34750265674814	2.56690224631484e-11
1884	654	0.347133757961783	3.28985727549025e-11
1886	656	0.347826086956522	1.86279880409757e-11
1888	656	0.347457627118644	2.39130937274012e-11
1890	658	0.348148148148148	1.34913191729424e-11
1892	658	0.347780126849894	1.73470127151631e-11
1894	658	0.347412882787751	2.22717400077954e-11
1896	658	0.34704641350211	2.85524937027049e-11
1898	658	0.34668071654373	3.65510954836168e-11
1900	658	0.346315789473684	4.67218486122079e-11
1902	658	0.345951629863302	5.96356297677403e-11
1904	658	0.345588235294118	7.6007977689585e-11
1906	660	0.346274921301154	4.35230740336579e-11
1908	660	0.345911949685535	5.55613333119709e-11
1910	662	0.346596858638744	3.16999759775172e-11
1912	662	0.346234309623431	4.05331324060398e-11
1914	662	0.345872518286311	5.17523801590869e-11
1916	662	0.345511482254697	6.59812204872878e-11
1918	662	0.345151199165798	8.40004732438615e-11
1920	662	0.344791666666667	1.06786135489756e-10
1922	662	0.344432882414152	1.35556899039102e-10
1924	662	0.344074844074844	1.7183166001189e-10
1926	662	0.343717549325026	2.17500351062938e-10
1928	664	0.344398340248963	1.26316290760542e-10
1930	666	0.345077720207254	7.28714866227165e-11
1932	666	0.34472049689441	9.26694276870421e-11
1934	666	0.344364012409514	1.17676979272119e-10
1936	666	0.34400826446281	1.49218859490929e-10
1938	666	0.343653250773994	1.88944415668857e-10
1940	666	0.343298969072165	2.38904340754686e-10
1942	666	0.342945417095778	3.01644043076976e-10
1944	666	0.342592592592593	3.80318221360199e-10
1946	668	0.343268242548818	2.22629914503614e-10
1948	668	0.342915811088296	2.81147771730161e-10
1950	668	0.342564102564103	3.54543061575896e-10
1952	668	0.342213114754098	4.46464865078156e-10
1954	668	0.341862845445241	5.6142390736369e-10
1956	668	0.341513292433538	7.04986735655666e-10
1958	670	0.342185903983657	4.16187972973603e-10
1960	672	0.342857142857143	2.4406354715012e-10
1962	674	0.343527013251784	1.42174938488893e-10
1964	674	0.343177189409369	1.79901094021773e-10
1966	674	0.342828077314344	2.27316165890557e-10
1968	674	0.342479674796748	2.86822676720533e-10
1970	676	0.343147208121827	1.67483804602853e-10
1972	676	0.342799188640974	2.11666684180045e-10
1974	676	0.342451874366768	2.67128319464405e-10
1976	678	0.343117408906883	1.55885415686896e-10
1978	678	0.342770475227503	1.97046601257966e-10
1980	678	0.342424242424242	2.48726150786638e-10
1982	678	0.342078708375378	3.13519432637577e-10
1984	678	0.341733870967742	3.94638099976419e-10
1986	678	0.341389728096677	4.96050867049291e-10
1988	678	0.341046277665996	6.22654372506304e-10
1990	678	0.34070351758794	7.80481235196362e-10
1992	680	0.34136546184739	4.62047289317979e-10
1994	680	0.341023069207623	5.80093084678879e-10
1996	680	0.340681362725451	7.27285343060657e-10
1998	680	0.34034034034034	9.10560848943476e-10
2000	680	0.34	1.13844245142047e-09
2002	682	0.340659340659341	6.77554790051715e-10
2004	682	0.340319361277445	8.48480730120116e-10
2006	684	0.340977068793619	5.03139419016918e-10
2008	686	0.341633466135458	2.96382696163278e-10
2010	686	0.341293532338308	3.72855746277878e-10
2012	686	0.340954274353877	4.68411087695131e-10
2014	686	0.340615690168818	5.87642268179422e-10
2016	686	0.340277777777778	7.36205763018916e-10
2018	686	0.33994053518335	9.21057896619004e-10
2020	686	0.33960396039604	1.15073994777504e-09
2022	686	0.339268051434224	1.43572387312219e-09
2024	688	0.339920948616601	8.57840687373823e-10
2026	690	0.340572556762093	5.09171593776614e-10
2028	692	0.341222879684418	3.00223845783876e-10
2030	692	0.340886699507389	3.77408881924168e-10
2032	692	0.340551181102362	4.73785899401946e-10
2034	692	0.340216322517207	5.9395810492191e-10
2036	694	0.340864440078585	3.51016993249687e-10
2038	694	0.340529931305201	4.40751657393434e-10
2040	696	0.341176470588235	2.59525512191772e-10
2042	696	0.340842311459354	3.26390248162056e-10
2044	698	0.341487279843444	1.91486160261434e-10
2046	700	0.342130987292278	1.1160050661374e-10
2048	702	0.3427734375	6.46138698101595e-11
2050	702	0.342439024390244	8.18739520624945e-11
2052	702	0.342105263157895	1.03602237899736e-10
2054	702	0.341772151898734	1.30917277019194e-10
2056	704	0.342412451361868	7.59701190844453e-11
2058	704	0.342079689018465	9.61524193598962e-11
2060	704	0.341747572815534	1.21529675212173e-10
2062	704	0.341416100872939	1.53395074420359e-10
2064	706	0.342054263565891	8.92151907905259e-11
2066	706	0.341723136495644	1.1278622480404e-10
2068	706	0.341392649903288	1.4239076584488e-10
2070	706	0.341062801932367	1.79521064680443e-10
2072	708	0.341698841698842	1.04644959364464e-10
2074	708	0.341369334619094	1.32141853015355e-10
2076	708	0.341040462427746	1.66637370568878e-10
2078	710	0.34167468719923	9.70661329091627e-11
2080	710	0.341346153846154	1.22599153051794e-10
2082	712	0.341978866474544	7.11535275144115e-11
2084	714	0.342610364683301	4.10245171167389e-11
2086	714	0.342281879194631	5.20508081081061e-11
2088	714	0.341954022988506	6.5951022421018e-11
2090	716	0.342583732057416	3.79979381293083e-11
2092	716	0.34225621414914	4.82214268515691e-11
2094	716	0.341929321872015	6.11126704797016e-11
2096	716	0.341603053435115	7.73454633673509e-11
2098	716	0.341277407054337	9.77575798088992e-11
2100	716	0.340952380952381	1.23390297979142e-10
2102	716	0.340627973358706	1.5553436316651e-10
2104	718	0.341254752851711	9.06033026382147e-11
2106	718	0.340930674264008	1.1438672231634e-10
2108	718	0.340607210626186	1.44219192144135e-10
2110	718	0.340284360189574	1.81588077907691e-10
2112	720	0.340909090909091	1.06012310041592e-10
2114	722	0.341532639545885	6.14848172375559e-11
2116	724	0.342155009451796	3.54261064927641e-11
2118	724	0.341831916902738	4.49376091893328e-11
2120	724	0.341509433962264	5.69263525207475e-11
2122	724	0.341187558906692	7.201683693836e-11
2124	724	0.340866290018832	9.09855524255931e-11
2126	726	0.341486359360301	5.26916288379198e-11
2128	726	0.341165413533835	6.66753319222835e-11
2130	728	0.341784037558686	3.84721143831257e-11
2132	728	0.341463414634146	4.87587747954876e-11
2134	728	0.341143392689784	6.17133011360238e-11
2136	730	0.341760299625468	3.55824258946313e-11
2138	730	0.341440598690365	4.51070292228906e-11
2140	730	0.341121495327103	5.71050984277122e-11
2142	730	0.340802987861811	7.21982473805838e-11
2144	730	0.340485074626866	9.11590802843421e-11
2146	732	0.341099720410065	5.28266319577142e-11
2148	732	0.340782122905028	6.68052280161646e-11
2150	734	0.341395348837209	3.8572034455342e-11
2152	736	0.342007434944238	2.212496852394e-11
2154	736	0.341689879294336	2.81050738237809e-11
2156	736	0.341372912801484	3.56538132351147e-11
2158	736	0.341056533827618	4.51702009129917e-11
2160	736	0.340740740740741	5.71507285940243e-11
2162	738	0.341350601295097	3.29472005233811e-11
2164	738	0.341035120147874	4.17514911532635e-11
2166	738	0.340720221606648	5.28384003217752e-11
2168	738	0.340405904059041	6.67809141319253e-11
2170	738	0.340092165898618	8.42912406540108e-11
2172	738	0.339779005524862	1.06252784348726e-10
2174	738	0.339466421343146	1.33760336140654e-10
2176	738	0.339154411764706	1.68167813008324e-10
2178	738	0.338842975206612	2.1114887616136e-10
2180	738	0.338532110091743	2.64768207358657e-10
2182	738	0.338221814848763	3.31569549594235e-10
2184	740	0.338827838827839	1.95462868113339e-10
2186	742	0.339432753888381	1.14473985846075e-10
2188	742	0.339122486288848	1.43995371182371e-10
2190	744	0.33972602739726	8.40223446374466e-11
2192	746	0.340328467153285	4.8707260447145e-11
2194	746	0.340018231540565	6.15414386118118e-11
2196	746	0.339708561020036	7.76556596804312e-11
2198	746	0.339399454049136	9.78612746393992e-11
2200	746	0.339090909090909	1.23163257370607e-10
2202	746	0.338782924613987	1.54805279706238e-10
2204	746	0.338475499092559	1.94323446223166e-10
2206	746	0.338168631006346	2.43612574557517e-10
2208	748	0.338768115942029	1.43149492259909e-10
2210	750	0.339366515837104	8.35670421750479e-11
2212	752	0.33996383363472	4.84658979615915e-11
2214	754	0.340560072267389	2.79249956491867e-11
2216	754	0.340252707581227	3.53659324048294e-11
2218	754	0.339945897204689	4.47314407736599e-11
2220	754	0.33963963963964	5.65034685706678e-11
2222	754	0.339333933393339	7.12809811176385e-11
2224	754	0.339028776978417	8.98066065957437e-11
2226	754	0.338724168912848	1.13000719892398e-10
2228	754	0.338420107719928	1.42001077563236e-10
2230	756	0.339013452914798	8.29301072258204e-11
2232	756	0.338709677419355	1.04376507437109e-10
2234	758	0.339301700984781	6.07326411383724e-11
2236	760	0.339892665474061	3.51073614623942e-11
2238	760	0.339588918677391	4.43822756324153e-11
2240	760	0.339285714285714	5.60351764988809e-11
2242	762	0.339875111507583	3.23649995692676e-11
2244	762	0.339572192513369	4.0926595445967e-11
2246	764	0.340160284951024	2.35516051105833e-11
2248	764	0.339857651245552	2.98282509803016e-11
2250	764	0.339555555555556	3.77289310904416e-11
2252	764	0.339253996447602	4.76609862687383e-11
2254	766	0.339840283939663	2.74822387069662e-11
2256	766	0.339539007092199	3.47710749082353e-11
2258	766	0.339238263950399	4.39366321103307e-11
2260	766	0.338938053097345	5.54467582958296e-11
2262	766	0.338638373121132	6.98825441958206e-11
2264	766	0.338339222614841	8.79638584194709e-11
2266	766	0.338040600176523	1.10581988010949e-10
2268	766	0.337742504409171	1.38838274210684e-10
2270	766	0.337444933920705	1.74092407156934e-10
2272	766	0.337147887323944	2.18020157483068e-10
2274	766	0.336851363236588	2.72684541613444e-10
2276	768	0.337434094903339	1.60714996866318e-10
2278	770	0.33801580333626	9.41049460578824e-11
2280	770	0.337719298245614	1.18218990152741e-10
2282	770	0.337423312883436	1.48323242576964e-10
2284	770	0.337127845884413	1.85857107481979e-10
2286	772	0.337707786526684	1.09040776408165e-10
2288	772	0.337412587412587	1.36847755349834e-10
2290	772	0.337117903930131	1.71528014014655e-10
2292	772	0.336823734729494	2.1472457145677e-10
2294	772	0.336530078465562	2.6845947687093e-10
2296	774	0.337108013937282	1.58258295357427e-10
2298	776	0.337684943429069	9.26863030770164e-11
2300	776	0.337391304347826	1.16390896920393e-10
2302	776	0.337098175499566	1.45973122478438e-10
2304	776	0.336805555555556	1.82842851970122e-10
2306	776	0.336513443191674	2.28735919094447e-10
2308	776	0.336221837088388	2.8578783783928e-10
2310	776	0.335930735930736	3.5662028885497e-10
2312	776	0.335640138408305	4.44449477221554e-10
2314	776	0.335350043215212	5.53214141163494e-10
2316	776	0.335060449050086	6.87732315540757e-10
2318	776	0.334771354616048	8.53889181584577e-10
2320	778	0.335344827586207	5.11051867491119e-10
2322	778	0.335055986218777	6.35514751934352e-10
2324	778	0.334767641996558	7.89301735082404e-10
2326	778	0.334479793637145	9.79079262108939e-10
2328	778	0.334192439862543	1.21297194510817e-09
2330	778	0.333905579399142	1.500867652382e-09
2332	780	0.334476843910806	9.05052699451403e-10
2334	780	0.334190231362468	1.12161546717005e-09
2336	780	0.333904109589041	1.38826905526912e-09
2338	780	0.333618477331052	1.71618264044326e-09
2340	780	0.333333333333333	2.11891815204979e-09
2342	782	0.333902647309992	1.28375998720287e-09
2344	782	0.333617747440273	1.58749691170357e-09
2346	784	0.334185848252344	9.58219725788467e-10
2348	784	0.333901192504259	1.18678555871554e-09
2350	784	0.333617021276596	1.46805079204171e-09
2352	784	0.333333333333333	1.81372783458755e-09
2354	784	0.333050127442651	2.23803109378196e-09
2356	784	0.33276740237691	2.7581869010973e-09
2358	784	0.332485156912638	3.39504491186915e-09
2360	784	0.332203389830509	4.17380607853346e-09
2362	784	0.331922099915326	5.12489051196496e-09
2364	784	0.331641285956007	6.28496898968933e-09
2366	786	0.332206255283178	3.86500642601817e-09
2368	786	0.331925675675676	4.74730232902232e-09
2370	786	0.331645569620253	5.82385384362283e-09
2372	786	0.331365935919056	7.13578229838419e-09
2374	788	0.331929233361415	4.39632419357849e-09
2376	790	0.332491582491583	2.69095279392673e-09
2378	792	0.333052985702271	1.63640079264837e-09
2380	794	0.333613445378151	9.88642945287665e-10
2382	794	0.333333333333333	1.22343446484763e-09
2384	794	0.333053691275168	1.51212686816393e-09
2386	796	0.333612740989103	9.12695252708318e-10
2388	796	0.333333333333333	1.1298235680357e-09
2390	796	0.333054393305439	1.39689082523375e-09
2392	798	0.333612040133779	8.42337088968748e-10
2394	798	0.333333333333333	1.04307362747136e-09
2396	798	0.3330550918197	1.29006516580432e-09
2398	798	0.332777314428691	1.59358992668501e-09
2400	800	0.333333333333333	9.62704360674138e-10
2402	800	0.333055786844296	1.19106380314093e-09
2404	800	0.332778702163062	1.47179057830016e-09
2406	802	0.333333333333333	8.8826790367591e-10
2408	802	0.333056478405316	1.09933973035936e-09
2410	802	0.332780082987552	1.35890632080304e-09
2412	802	0.332504145936982	1.67771130321626e-09
2414	802	0.332228666114333	2.06878714159586e-09
2416	802	0.331953642384106	2.5479198750844e-09
2418	802	0.331679073614558	3.13420744912918e-09
2420	802	0.331404958677686	3.85072373987327e-09
2422	802	0.331131296449216	4.7253090329491e-09
2424	804	0.331683168316832	2.89693846688976e-09
2426	804	0.331409727947238	3.56044371763176e-09
2428	804	0.331136738056013	4.37061786762172e-09
2430	804	0.330864197530864	5.3586575177178e-09
2432	804	0.330592105263158	6.56212084670926e-09
2434	804	0.330320460147905	8.02616550998891e-09
2436	804	0.330049261083744	9.80501480007945e-09
2438	804	0.329778506972929	1.19636929252209e-08
2440	804	0.329508196721311	1.45800737039181e-08
2442	804	0.329238329238329	1.77472977425097e-08
2444	806	0.329787234042553	1.10820306264969e-08
2446	808	0.330335241210139	6.87506351848555e-09
2448	810	0.330882352941176	4.23743273803012e-09
2450	812	0.331428571428571	2.5947537451998e-09
2452	812	0.33115823817292	3.18965298617968e-09
2454	812	0.330888345558272	3.9162242337909e-09
2456	812	0.330618892508143	4.80251904910745e-09
2458	812	0.330349877949553	5.88231985343413e-09
2460	812	0.330081300813008	7.19625847800387e-09
2462	812	0.329813160032494	8.79314088209071e-09
2464	812	0.329545454545455	1.07315152320098e-08
2466	812	0.329278183292782	1.308152508539e-08
2468	812	0.329011345218801	1.59270960864433e-08
2470	812	0.328744939271255	1.93685134597388e-08
2472	812	0.328478964401294	2.35254542513275e-08
2474	812	0.32821341956346	2.85405520328297e-08
2476	812	0.327948303715671	3.45835770021452e-08
2478	812	0.327683615819209	4.18563370629954e-08
2480	812	0.32741935483871	5.0598410128444e-08
2482	812	0.327155519742143	6.10938416523155e-08
2484	812	0.326892109500805	7.3678960155199e-08
2486	812	0.3266291230893	8.87514794989386e-08
2488	812	0.326366559485531	1.06781089970198e-07
2490	812	0.326104417670683	1.28321759218508e-07
2492	812	0.325842696629214	1.54026000842578e-07
2494	814	0.326383319967923	9.9274037212993e-08
2496	814	0.326121794871795	1.19345306304197e-07
2498	816	0.326661329063251	7.66323807743774e-08
2500	816	0.3264	9.22694533000978e-08
2502	818	0.326938449240608	5.90240545328413e-08
2504	818	0.32667731629393	7.1178803184857e-08
2506	818	0.326416600159617	8.57354525152232e-08
2508	818	0.32615629984051	1.03147542729332e-07
2510	818	0.32589641434263	1.23950009145446e-07
2512	818	0.325636942675159	1.48772970387512e-07
2514	820	0.326173428798727	9.58530639305621e-08
2516	820	0.325914149443561	1.1522832221722e-07
2518	820	0.325655281969817	1.38357512113885e-07
2520	822	0.326190476190476	8.90496885119774e-08
2522	822	0.325931800158604	1.07090677881061e-07
2524	824	0.326465927099842	6.86660870385936e-08
2526	826	0.326999208234363	4.3742815369896e-08
2528	826	0.326740506329114	5.28308590208582e-08
2530	826	0.326482213438735	6.37321639906929e-08
2532	826	0.326224328593997	7.67927552658421e-08
2534	826	0.325966850828729	9.24214893505138e-08
2536	826	0.325709779179811	1.11100839639278e-07
2538	826	0.325453112687155	1.33399414403712e-07
2540	828	0.325984251968504	8.5822349449316e-08
2542	828	0.325727773406766	1.03207835389085e-07
2544	830	0.32625786163522	6.6147994859378e-08
2546	830	0.326001571091909	7.96718195861246e-08
2548	830	0.32574568288854	9.58485106838936e-08
2550	830	0.325490196078431	1.15175236459208e-07
2552	830	0.325235109717868	1.38237697844268e-07
2554	830	0.324980422866092	1.65725003942185e-07
2556	832	0.325508607198748	1.06973879310246e-07
2558	832	0.325254104769351	1.28444305969033e-07
2560	834	0.32578125	8.25961827821686e-08
2562	834	0.325526932084309	9.93282468497725e-08
2564	836	0.326053042121685	6.36314508861702e-08
2566	836	0.325798908807482	7.6640868540423e-08
2568	836	0.325545171339564	9.22026606176019e-08
2570	836	0.325291828793774	1.10795327579183e-07
2572	836	0.325038880248834	1.3298262713235e-07
2574	838	0.325563325563326	8.55636015373307e-08
2576	838	0.325310559006211	1.02858031203468e-07
2578	838	0.325058184639255	1.23504634963467e-07
2580	840	0.325581395348837	7.93795869036273e-08
2582	842	0.326103795507359	5.06879167527785e-08
2584	842	0.325851393188855	6.11230990266165e-08
2586	842	0.325599381283836	7.36210549190375e-08
2588	842	0.325347758887172	8.85716948673121e-08
2590	842	0.325096525096525	1.06435038116359e-07
2592	844	0.325617283950617	6.82602550039491e-08
2594	844	0.325366229760987	8.21548944429651e-08
2596	844	0.325115562403698	9.87634249938196e-08
2598	844	0.324865280985373	1.18592302866816e-07
2600	846	0.325384615384615	7.61805889482048e-08
2602	846	0.325134511913912	9.16179463406053e-08
2604	846	0.324884792626728	1.10056285307358e-07
2606	846	0.324635456638527	1.32052828227813e-07
2608	846	0.324386503067485	1.58263079974574e-07
2610	846	0.324137931034483	1.89457175281405e-07
2612	848	0.324655436447167	1.22561340409888e-07
2614	848	0.324407039020658	1.46946970813744e-07
2616	848	0.324159021406728	1.75981779926282e-07
2618	850	0.324675324675325	1.13718635619264e-07
2620	850	0.324427480916031	1.36400038597273e-07
2622	850	0.32418001525553	1.63417164245061e-07
2624	850	0.323932926829268	1.95560730276156e-07
2626	850	0.323686214775324	2.33758232992543e-07
2628	850	0.323439878234399	2.79096214805819e-07
2630	850	0.32319391634981	3.32845909722934e-07
2632	850	0.322948328267477	3.96492732646081e-07
2634	850	0.322703113135915	4.71770141285965e-07
2636	850	0.322458270106222	5.60698461660181e-07
2638	850	0.32221379833207	6.65629340756979e-07
2640	850	0.321969696969697	7.8929656632809e-07
2642	850	0.321725965177896	9.3487407948345e-07
2644	850	0.321482602118003	1.10604210190601e-06
2646	852	0.321995464852608	7.35442583943424e-07
2648	852	0.321752265861027	8.71448828543286e-07
2650	854	0.322264150943396	5.77252011524365e-07
2652	854	0.322021116138763	6.85067591765787e-07
2654	854	0.321778447626225	8.12095710900351e-07
2656	854	0.321536144578313	9.61584186498499e-07
2658	856	0.322046651617758	6.37959963745161e-07
2660	856	0.321804511278196	7.56568686588466e-07
2662	858	0.322314049586777	5.00032199091116e-07
2664	858	0.322072072072072	5.93920113090007e-07
2666	858	0.321830457614404	7.04635608306248e-07
2668	858	0.321589205397301	8.3504157355474e-07
2670	858	0.321348314606742	9.88459855189028e-07
2672	858	0.321107784431138	1.16873989375321e-06
2674	858	0.320867614061331	1.38033679708549e-06
2676	860	0.321375186846039	9.21116876773098e-07
2678	860	0.321135175504108	1.08957372335627e-06
2680	860	0.32089552238806	1.28738124116623e-06
2682	862	0.321401938851603	8.58113966661911e-07
2684	862	0.321162444113264	1.01547765696264e-06
2686	864	0.321667907669397	6.74292625291173e-07
2688	864	0.321428571428571	7.9918804107848e-07
2690	866	0.321933085501859	5.28646324493565e-07
2692	866	0.321693907875186	6.27539784137099e-07
2694	866	0.321455085374907	7.44090908999517e-07
2696	868	0.321958456973294	4.91638054933574e-07
2698	868	0.321719792438844	5.83856182290177e-07
2700	868	0.321481481481482	6.92588492556823e-07
2702	870	0.321983715766099	4.57084257110552e-07
2704	872	0.322485207100592	2.99697215044858e-07
2706	872	0.322246858832225	3.57022311492372e-07
2708	872	0.322008862629247	4.24831534839854e-07
2710	872	0.321771217712177	5.04948757473755e-07
2712	872	0.321533923303835	5.99497637310265e-07
2714	872	0.321296978629329	7.10947752669e-07
2716	872	0.321060382916053	8.42167298342744e-07
2718	874	0.321559970566593	5.57505099196831e-07
2720	874	0.321323529411765	6.61432430271169e-07
2722	874	0.321087435709037	7.83849878338572e-07
2724	874	0.320851688693098	9.27879346246385e-07
2726	876	0.321349963316214	6.15180990037878e-07
2728	878	0.321847507331378	4.05208058773532e-07
2730	878	0.321611721611722	4.81701671883883e-07
2732	878	0.321376281112738	5.71990949493895e-07
2734	878	0.321141185076811	6.78440095436272e-07
2736	878	0.320906432748538	8.03795600523571e-07
2738	880	0.321402483564646	5.31671565884295e-07
2740	882	0.321897810218978	3.49382896169814e-07
2742	882	0.321663019693654	4.15697618105781e-07
2744	884	0.322157434402332	2.72118888977602e-07
2746	884	0.321922796795339	3.24273822682741e-07
2748	886	0.322416302765648	2.11452926834887e-07
2750	886	0.322181818181818	2.52373971165731e-07
2752	888	0.322674418604651	1.6393237056711e-07
2754	888	0.32244008714597	1.95962778226644e-07
2756	888	0.322206095791001	2.33988012077191e-07
2758	888	0.321972443799855	2.79077725595656e-07
2760	888	0.321739130434783	3.32482420928315e-07
2762	888	0.321506154960174	3.95662185126433e-07
2764	890	0.321997105643994	2.58777507422536e-07
2766	890	0.32176428054953	3.08432617224241e-07
2768	890	0.321531791907514	3.67203399798122e-07
2770	892	0.32202166064982	2.39877702590263e-07
2772	892	0.321789321789322	2.86031885843308e-07
2774	892	0.321557317952415	3.40684137567493e-07
2776	892	0.321325648414986	4.05324318997202e-07
2778	894	0.321814254859611	2.65173599522939e-07
2780	894	0.32158273381295	3.15979824083712e-07
2782	894	0.321351545650611	3.76098822751914e-07
2784	894	0.321120689655172	4.47155455440829e-07
2786	896	0.321608040201005	2.92973374893535e-07
2788	898	0.322094691535151	1.90696772595089e-07
2790	898	0.321863799283154	2.27689784138008e-07
2792	898	0.32163323782235	2.71554779107674e-07
2794	898	0.321403006442377	3.2350830547756e-07
2796	898	0.321173104434907	3.84970876954327e-07
2798	898	0.320943531093638	4.57599090619709e-07
2800	898	0.320714285714286	5.43322440371696e-07
2802	900	0.321199143468951	3.57029456221625e-07
2804	900	0.320970042796006	4.24575892221668e-07
2806	900	0.320741268709907	5.04338443563235e-07
2808	900	0.320512820512821	5.98418005592905e-07
2810	900	0.320284697508897	7.09256692488225e-07
2812	900	0.320056899004267	8.39689690890211e-07
2814	900	0.319829424307036	9.93004386162788e-07
2816	900	0.319602272727273	1.17300768687212e-06
2818	902	0.320085166784954	7.8024320182557e-07
2820	902	0.319858156028369	9.23119804152606e-07
2822	902	0.319631467044649	1.09094714617619e-06
2824	904	0.320113314447592	7.24774414484486e-07
2826	906	0.320594479830149	4.78351101396157e-07
2828	906	0.32036775106082	5.67718465127598e-07
2830	906	0.320141342756184	6.7303327466739e-07
2832	906	0.319915254237288	7.96998844143637e-07
2834	906	0.3196894848271	9.4275067374916e-07
2836	906	0.319464033850494	1.11392097656982e-06
2838	906	0.31923890063425	1.31471207598377e-06
2840	908	0.319718309859155	8.75962304025535e-07
2842	908	0.319493314567206	1.03547766117096e-06
2844	908	0.319268635724332	1.22268615854182e-06
2846	908	0.319044272663387	1.44214379838026e-06
2848	910	0.319522471910112	9.62249740998899e-07
2850	910	0.319298245614035	1.1367385872596e-06
2852	910	0.319074333800842	1.34138334884071e-06
2854	910	0.31885073580939	1.5811209345129e-06
2856	910	0.318627450980392	1.86164770255015e-06
2858	912	0.319104268719384	1.24726344741255e-06
2860	912	0.318881118881119	1.47085496715604e-06
2862	914	0.319357092941999	9.81594486804127e-07
2864	916	0.319832402234637	6.50777488120369e-07
2866	916	0.319609211444522	7.70698491248112e-07
2868	916	0.319386331938633	9.11709004736139e-07
2870	918	0.3198606271777	6.03688695699489e-07
2872	920	0.32033426183844	3.97100936577743e-07
2874	920	0.320111343075852	4.71753736075442e-07
2876	920	0.319888734353268	5.59821083490064e-07
2878	920	0.319666435024323	6.63594767913445e-07
2880	920	0.319444444444444	7.85736255171088e-07
2882	920	0.319222761970854	9.29332458765586e-07
2884	920	0.319001386962552	1.09795927460965e-06
2886	920	0.318780318780319	1.29575385354741e-06
2888	920	0.318559556786704	1.52749669468655e-06
2890	922	0.319031141868512	1.01973002353262e-06
2892	922	0.31881051175657	1.20399294090134e-06
2894	922	0.318590186592951	1.41998691027823e-06
2896	922	0.318370165745856	1.67288753361028e-06
2898	924	0.318840579710145	1.11836118688036e-06
2900	926	0.319310344827586	7.42723170410464e-07
2902	926	0.319090282563749	8.78720305852454e-07
2904	926	0.318870523415978	1.03847496546461e-06
2906	926	0.318651066758431	1.22592360396467e-06
2908	928	0.319119669876204	8.15295972067531e-07
2910	928	0.318900343642612	9.63972962342297e-07
2912	928	0.318681318681319	1.13850930105741e-06
2914	930	0.319148936170213	7.56194108664232e-07
2916	930	0.318930041152263	8.9451498275217e-07
2918	932	0.319396847155586	5.91788048565078e-07
2920	932	0.319178082191781	7.01138307301896e-07
2922	932	0.31895961670089	8.29780816058445e-07
2924	932	0.318741450068399	9.80947097550811e-07
2926	934	0.319207108680793	6.49868612589977e-07
2928	936	0.319672131147541	4.27681774328725e-07
2930	936	0.319453924914676	5.07748006750575e-07
2932	936	0.319236016371078	6.02140619587743e-07
2934	938	0.319700068166326	3.95757166593569e-07
2936	938	0.319482288828338	4.70070623204144e-07
2938	938	0.31926480599047	5.57724617156197e-07
2940	938	0.319047619047619	6.60996555934545e-07
2942	940	0.319510537049626	4.35036731749605e-07
2944	940	0.31929347826087	5.1640477360948e-07
2946	940	0.31907671418873	6.1231853831778e-07
2948	940	0.318860244233379	7.25249943878126e-07
2950	940	0.31864406779661	8.58067460196565e-07
2952	942	0.319105691056911	5.67027067521764e-07
2954	944	0.319566689234936	3.72212857313592e-07
2956	944	0.319350473612991	4.42255033372696e-07
2958	944	0.319134550371873	5.24900940379602e-07
2960	946	0.319594594594595	3.44105790417437e-07
2962	948	0.320054017555706	2.24080321964415e-07
2964	948	0.319838056680162	2.67090630279299e-07
2966	948	0.31962238705327	3.18006860400288e-07
2968	950	0.320080862533693	2.06809293246124e-07
2970	950	0.31986531986532	2.4662405051501e-07
2972	950	0.319650067294751	2.93781107441049e-07
2974	950	0.319435104236718	3.49571192104214e-07
2976	952	0.31989247311828	2.27642517280913e-07
2978	952	0.319677635997314	2.71302042054167e-07
2980	954	0.32013422818792	1.75963766113618e-07
2982	954	0.319919517102616	2.1004456840501e-07
2984	954	0.31970509383378	2.50451152483677e-07
2986	954	0.319490957803081	2.98303432400004e-07
2988	956	0.319946452476573	1.93735223197322e-07
2990	956	0.319732441471572	2.31117439519757e-07
2992	956	0.31951871657754	2.7541058811309e-07
2994	956	0.319305277221109	3.27832944124751e-07
2996	958	0.319759679572764	2.13196975851204e-07
2998	958	0.319546364242829	2.54180548386884e-07
3000	958	0.319333333333333	3.02710700728071e-07
3002	958	0.319120586275816	3.60112072383956e-07
3004	958	0.318908122503329	4.27929566226837e-07
3006	958	0.318695941450432	5.07962756080005e-07
3008	958	0.318484042553192	6.02305284758131e-07
3010	960	0.318936877076412	3.95380350237673e-07
3012	960	0.318725099601594	4.69557969062784e-07
3014	960	0.318513603185136	5.57042970417143e-07
3016	962	0.318965517241379	3.65171604621573e-07
3018	962	0.318754141815772	4.3389670412175e-07
3020	962	0.318543046357616	5.14992817945981e-07
3022	962	0.318332230311052	6.10578794302263e-07
3024	962	0.318121693121693	7.23116445611183e-07
3026	964	0.318572372769332	4.75940899469229e-07
3028	964	0.318361955085865	5.6455946162437e-07
3030	964	0.318151815181518	6.68948126669733e-07
3032	964	0.317941952506596	7.91774539710133e-07
3034	964	0.317732366512854	9.3613226548328e-07
3036	964	0.317523056653491	1.10560435417906e-06
3038	966	0.317972350230415	7.32558599225719e-07
3040	966	0.317763157894737	8.66553047762508e-07
3042	966	0.317554240631164	1.0239408698709e-06
3044	966	0.317345597897503	1.20859778096616e-06
3046	968	0.31779382797111	8.01849727727344e-07
3048	970	0.318241469816273	5.28419122014512e-07
3050	972	0.318688524590164	3.45885597274886e-07
3052	972	0.318479685452163	4.11112189180329e-07
3054	972	0.318271119842829	4.88106670082367e-07
3056	972	0.318062827225131	5.78889775670888e-07
3058	972	0.31785480706344	6.85810292111455e-07
3060	972	0.317647058823529	8.1159494991212e-07
3062	974	0.318092749836708	5.34794659001747e-07
3064	974	0.317885117493473	6.33891586998558e-07
3066	976	0.318330071754729	4.15998540614915e-07
3068	976	0.318122555410691	4.93870475404279e-07
3070	976	0.317915309446254	5.85681475762101e-07
3072	976	0.317708333333333	6.93804811602305e-07
3074	976	0.317501626545218	8.20995449402062e-07
3076	976	0.317295188556567	9.70447499692995e-07
3078	976	0.317089018843405	1.14585964516856e-06
3080	978	0.317532467532468	7.59039328279698e-07
3082	978	0.317326411421155	8.97670620725322e-07
3084	980	0.317769130998703	5.92209812744216e-07
3086	980	0.317563188593649	7.01491577492774e-07
3088	980	0.317357512953368	8.30036762655695e-07
3090	980	0.317152103559871	9.81070963579356e-07
3092	980	0.316946959896507	1.15832910108082e-06
3094	980	0.316742081447964	1.36613050250034e-06
3096	980	0.316537467700258	1.60946416261076e-06
3098	980	0.316333118140736	1.89408542872194e-06
3100	980	0.316129032258065	2.22662547721963e-06
3102	980	0.315925209542231	2.61471509754863e-06
3104	982	0.316365979381443	1.75521060019612e-06
3106	984	0.316806181584031	1.1702921083323e-06
3108	984	0.316602316602317	1.38016266038044e-06
3110	984	0.316398713826367	1.62590625529813e-06
3112	984	0.316195372750643	1.91333132426585e-06
3114	984	0.315992292870906	2.24912987678572e-06
3116	984	0.315789473684211	2.64100233049458e-06
3118	986	0.316228351507377	1.77262355516294e-06
3120	986	0.316025641025641	2.08480526697752e-06
3122	986	0.315823190262652	2.44931367210377e-06
3124	988	0.316261203585147	1.64163992988353e-06
3126	988	0.316058861164427	1.93175578255822e-06
3128	988	0.315856777493606	2.27068295510779e-06
3130	988	0.315654952076677	2.66618917055261e-06
3132	988	0.315453384418902	3.12720116546483e-06
3134	988	0.315252074026803	3.66396483775233e-06
3136	990	0.315688775510204	2.47209130055381e-06
3138	992	0.316124920331421	1.65664109241792e-06
3140	992	0.315923566878981	1.94933098951466e-06
3142	992	0.315722469764481	2.29125264028518e-06
3144	992	0.315521628498728	2.69023868026963e-06
3146	992	0.31532104259377	3.15529013983351e-06
3148	992	0.315120711562897	3.69673784539337e-06
3150	994	0.315555555555556	2.49379434080765e-06
3152	994	0.315355329949239	2.92642032073687e-06
3154	994	0.315155358275206	3.43039119365951e-06
3156	994	0.314955640050697	4.01681360662209e-06
3158	994	0.314756174794174	4.69841103234447e-06
3160	994	0.314556962025316	5.48974088987464e-06
3162	996	0.314990512333966	3.72794762393269e-06
3164	998	0.315423514538559	2.51438981102581e-06
3166	998	0.315224257738471	2.95050880194658e-06
3168	998	0.315025252525253	3.45853610550506e-06
3170	998	0.314826498422713	4.04966415867847e-06
3172	998	0.314627994955864	4.73671442846602e-06
3174	998	0.314429741650914	5.53435613015463e-06
3176	998	0.314231738035264	6.45935146748045e-06
3178	998	0.314033983637508	7.53083019089385e-06
3180	1000	0.314465408805031	5.1405804746274e-06
3182	1000	0.314267756128221	6.00293607155855e-06
3184	1002	0.314698492462312	4.08076282409908e-06
3186	1002	0.314500941619586	4.77300082246668e-06
3188	1002	0.314303638644918	5.57665197786772e-06
3190	1002	0.3141065830721	6.50860109030482e-06
3192	1002	0.31390977443609	7.58811753986954e-06
3194	1002	0.313713212273012	8.83716436572701e-06
3196	1004	0.314142678347935	6.04731432152228e-06
3198	1006	0.314571607254534	4.11006245748524e-06
3200	1006	0.314375	4.80721602791334e-06
3202	1006	0.314178638351031	5.61656622677376e-06
3204	1006	0.31398252184769	6.55511553959709e-06
3206	1006	0.313786650031192	7.642267504826e-06
3208	1006	0.31359102244389	8.90013790577626e-06
3210	1006	0.313395638629284	1.03539020868126e-05
3212	1006	0.313200498132005	1.20321819839786e-05
3214	1008	0.313627878033603	8.27628092325838e-06
3216	1008	0.313432835820896	9.63329974701388e-06
3218	1010	0.313859540087011	6.59882587550342e-06
3220	1010	0.313664596273292	7.69320107019134e-06
3222	1012	0.314090626939789	5.24800943191295e-06
3224	1012	0.313895781637717	6.12825222434665e-06
3226	1012	0.313701177929324	7.14843778115704e-06
3228	1014	0.314126394052045	4.86922569775672e-06
3230	1014	0.313931888544892	5.68901186048798e-06
3232	1014	0.313737623762376	6.63966567415741e-06
3234	1014	0.313543599257885	7.74084203902792e-06
3236	1014	0.313349814585909	9.01494336980058e-06
3238	1014	0.313156269302038	1.04874714428327e-05
3240	1016	0.31358024691358	7.19098981827315e-06
3242	1016	0.313386798272671	8.37913134810187e-06
3244	1018	0.313810110974106	5.72142992938396e-06
3246	1018	0.313616759088108	6.6775711542455e-06
3248	1020	0.314039408866995	4.54053281095934e-06
3250	1020	0.313846153846154	5.30793321384948e-06
3252	1022	0.314268142681427	3.59411061157111e-06
3254	1022	0.314074984634296	4.20838853565364e-06
3256	1024	0.314496314496315	2.83762157859968e-06
3258	1024	0.314303253529773	3.32801817548578e-06
3260	1026	0.314723926380368	2.23455959558194e-06
3262	1026	0.314530962599632	2.62501042203045e-06
3264	1026	0.314338235294118	3.08036339768947e-06
3266	1028	0.314758113900796	2.06513205847081e-06
3268	1030	0.315177478580171	1.37490920648631e-06
3270	1032	0.315596330275229	9.09018321060273e-07
3272	1032	0.315403422982885	1.07426270534727e-06
3274	1032	0.315210751374466	1.26817598655737e-06
3276	1032	0.315018315018315	1.4954773670528e-06
3278	1032	0.314826113483832	1.76161738107972e-06
3280	1032	0.314634146341463	2.07288344433731e-06
3282	1034	0.315051797684339	1.37956422019414e-06
3284	1034	0.314859926918392	1.62598592345908e-06
3286	1034	0.314668289713938	1.91435796137451e-06
3288	1036	0.315085158150852	1.27208721556471e-06
3290	1038	0.315501519756839	8.39401682051211e-07
3292	1038	0.315309842041312	9.92592547044424e-07
3294	1038	0.31511839708561	1.17247437869672e-06
3296	1038	0.314927184466019	1.38346126865585e-06
3298	1038	0.314736203759854	1.63065490088599e-06
3300	1040	0.315151515151515	1.08018948608013e-06
3302	1040	0.31496062992126	1.27529093130185e-06
3304	1042	0.315375302663438	8.41163761422514e-07
3306	1042	0.315184513006655	9.94730035452918e-07
3308	1042	0.314993954050786	1.17506288133118e-06
3310	1042	0.314803625377644	1.38659072912439e-06
3312	1044	0.315217391304348	9.15625316677549e-07
3314	1044	0.315027157513579	1.08223380501649e-06
3316	1044	0.314837153196622	1.27777872704904e-06
3318	1044	0.314647377938517	1.50702887069532e-06
3320	1044	0.314457831325301	1.7754929794167e-06
3322	1046	0.314870559903673	1.17698415225131e-06
3324	1046	0.31468110709988	1.38894398227229e-06
3326	1046	0.31449188214071	1.63730749580537e-06
3328	1046	0.314302884615385	1.9280011056555e-06
3330	1046	0.314114114114114	2.26785833512544e-06
3332	1046	0.313925570228091	2.66474888366286e-06
3334	1048	0.314337132573485	1.77817890079091e-06
3336	1048	0.314148681055156	2.09282527441346e-06
3338	1050	0.314559616536848	1.39051343939212e-06
3340	1050	0.31437125748503	1.63927196439317e-06
3342	1050	0.314183123877917	1.93044884155835e-06
3344	1050	0.313995215311005	2.2708954801054e-06
3346	1050	0.313807531380753	2.66850277430564e-06
3348	1050	0.313620071684588	3.1323475078171e-06
3350	1050	0.313432835820896	3.67285756230906e-06
3352	1050	0.313245823389021	4.30199806977782e-06
3354	1050	0.313059033989267	5.03348084701649e-06
3356	1052	0.313468414779499	3.39420480199859e-06
3358	1052	0.31328171530673	3.97790473538606e-06
3360	1052	0.313095238095238	4.65696197293752e-06
3362	1052	0.312908982748364	5.44606837038497e-06
3364	1052	0.312722948870392	6.36202949955145e-06
3366	1052	0.312537136066548	7.42404455333912e-06
3368	1052	0.312351543942993	8.65401960103984e-06
3370	1054	0.312759643916914	5.89036766107665e-06
3372	1054	0.312574139976275	6.87761636819495e-06
3374	1054	0.312388855957321	8.02168823499372e-06
3376	1054	0.312203791469194	9.34600497681792e-06
3378	1054	0.312018946121966	1.08772408873303e-05
3380	1054	0.311834319526627	1.26457359621579e-05
3382	1056	0.31224127735068	8.66439373448102e-06
3384	1056	0.312056737588653	1.00897887985729e-05
3386	1058	0.312463083284111	6.88333791765139e-06
3388	1058	0.312278630460449	8.02902514140946e-06
3390	1058	0.312094395280236	9.35532281376439e-06
3392	1058	0.311910377358491	1.08889768684062e-05
3394	1058	0.311726576311137	1.26604113767081e-05
3396	1060	0.312131919905772	8.67056582820602e-06
3398	1060	0.311948204826368	1.00978419812492e-05
3400	1062	0.312352941176471	6.88563176409751e-06
3402	1062	0.312169312169312	8.03242413693894e-06
3404	1062	0.311985898942421	9.36012216423698e-06
3406	1062	0.311802701115678	1.08955345963224e-05
3408	1062	0.311619718309859	1.26691597828188e-05
3410	1062	0.311436950146628	1.47156492533718e-05
3412	1062	0.311254396248535	1.70743229985781e-05
3414	1062	0.311072056239016	1.9789741286802e-05
3416	1062	0.310889929742389	2.29123381987328e-05
3418	1062	0.31070801638385	2.64991223855038e-05
3420	1062	0.310526315789474	3.06144509016892e-05
3422	1062	0.310344827586207	3.53308823075604e-05
3424	1064	0.310747663551402	2.46531635876845e-05
3426	1066	0.311150029188558	1.70813149641402e-05
3428	1066	0.310968494749125	1.97997131523575e-05
3430	1066	0.310787172011662	2.29260328830083e-05
3432	1066	0.310606060606061	2.6517430880113e-05
3434	1066	0.310425160163075	3.0638437448216e-05
3436	1066	0.310244470314319	3.53618132659106e-05
3438	1066	0.310063990692263	4.07694924362545e-05
3440	1066	0.309883720930233	4.69536186994413e-05
3442	1066	0.309703660662406	5.40176820417182e-05
3444	1066	0.30952380952381	6.20777632412972e-05
3446	1066	0.309344167150319	7.12638941831045e-05
3448	1066	0.309164733178654	8.17215420341189e-05
3450	1066	0.308985507246377	9.36132256049715e-05
3452	1066	0.308806488991889	0.00010712027240789
3454	1068	0.309206716850029	7.63651926061204e-05
3456	1070	0.309606481481481	5.40578144290205e-05
3458	1070	0.309427414690573	6.21298420175886e-05
3460	1070	0.309248554913295	7.13304641447587e-05
3462	1070	0.309069901790872	8.18055964461051e-05
3464	1070	0.308891454965358	9.37182737662523e-05
3466	1070	0.308713214079631	0.000107250415862792
3468	1072	0.309111880046136	7.64252742652127e-05
3470	1072	0.308933717579251	8.76058449210682e-05
3472	1074	0.309331797235023	6.21571142753741e-05
3474	1076	0.309729418537709	4.37894376703607e-05
3476	1076	0.309551208285386	5.04174240349986e-05
3478	1076	0.309373202990224	5.79861463636533e-05
3480	1076	0.309195402298851	6.661933067309e-05
3482	1078	0.309592188397473	4.69862714282954e-05
3484	1080	0.309988518943743	3.2903908168791e-05
3486	1080	0.309810671256454	3.79703751540728e-05
3488	1080	0.309633027522936	4.37697451262098e-05
3490	1080	0.30945558739255	5.04005145016695e-05
3492	1080	0.309278350515464	5.79732763431595e-05
3494	1080	0.309101316542645	6.66120421347616e-05
3496	1080	0.308924485125858	7.64556857286713e-05
3498	1080	0.308747855917667	8.7659517888139e-05
3500	1080	0.308571428571429	0.000100397000068586
3502	1080	0.308395202741291	0.000114861606256289
3504	1082	0.3087899543379	8.18675027218774e-05
3506	1084	0.309184255561894	5.79366579258611e-05
3508	1084	0.309007981755986	6.65779211507234e-05
3510	1084	0.308831908831909	7.64255779766021e-05
3512	1086	0.309225512528474	5.3997223566693e-05
3514	1086	0.309049516220831	6.20882746735774e-05
3516	1086	0.308873720136519	7.13147217885624e-05
3518	1086	0.308698123934053	8.18239292911249e-05
3520	1088	0.309090909090909	5.78761652505477e-05
3522	1088	0.308915388983532	6.65168164200036e-05
3524	1088	0.308740068104427	7.63650115686021e-05
3526	1088	0.308564946114577	8.7576734208783e-05
3528	1090	0.308956916099773	6.20146124464815e-05
3530	1090	0.308781869688385	7.12393328805572e-05
3532	1090	0.308607021517554	8.17479226602469e-05
3534	1090	0.308432371250707	9.37054336337395e-05
3536	1090	0.308257918552036	0.000107296138650126
3538	1090	0.30808366308649	0.000122725493127418
3540	1090	0.307909604519774	0.000140222260595513
3542	1092	0.308300395256917	0.000100232648727716
3544	1092	0.308126410835214	0.000114715626758688
3546	1092	0.307952622673435	0.000131149648450624
3548	1094	0.308342728297633	9.3593510736234e-05
3550	1094	0.308169014084507	0.00010718223897066
3552	1094	0.307995495495496	0.000122611377574633
3554	1094	0.307822172200338	0.000140110177107244
3556	1094	0.307649043869516	0.000159933581850069
3558	1094	0.307476110174255	0.00018236472277211
3560	1096	0.307865168539326	0.000131011502601974
3562	1096	0.307692307692308	0.000149638448747824
3564	1096	0.307519640852974	0.000170729205140163
3566	1096	0.307347167694896	0.000194582331763504
3568	1098	0.307735426008969	0.000139945619111126
3570	1100	0.30812324929972	9.9928093428181e-05
3572	1102	0.308510638297872	7.08395338289147e-05
3574	1102	0.308337996642417	8.13238823091922e-05
3576	1102	0.308165548098434	9.32588616315844e-05
3578	1104	0.308552263834544	6.60003742345428e-05
3580	1106	0.308938547486034	4.63706202427083e-05
3582	1108	0.309324399776661	3.23420343810721e-05
3584	1108	0.309151785714286	3.73599182701412e-05
3586	1110	0.309537088678193	2.59396066919493e-05
3588	1110	0.309364548494983	3.00156216339609e-05
3590	1112	0.30974930362117	2.07458001417749e-05
3592	1114	0.310133630289532	1.42334253503407e-05
3594	1116	0.310517529215359	9.69333231504166e-06
3596	1116	0.310344827586207	1.12992337181206e-05
3598	1116	0.310172317954419	1.31568560099993e-05
3600	1118	0.310555555555556	8.94416051311353e-06
3602	1118	0.310383120488617	1.04326631495955e-05
3604	1118	0.310210876803552	1.21556380648924e-05
3606	1118	0.310038824181919	1.41477475308349e-05
3608	1118	0.309866962305987	1.64484053718494e-05
3610	1118	0.309695290858726	1.91023701187065e-05
3612	1118	0.30952380952381	2.21604035793854e-05
3614	1118	0.309352517985612	2.56800008238134e-05
3616	1118	0.309181415929204	2.97261979718133e-05
3618	1118	0.309010503040354	3.43724645583965e-05
3620	1118	0.308839779005525	3.97016876435563e-05
3622	1118	0.308669243511872	4.5807255214525e-05
3624	1120	0.309050772626932	3.18840710464841e-05
3626	1120	0.308880308880309	3.68510896557872e-05
3628	1120	0.308710033076075	4.25454955428339e-05
3630	1120	0.308539944903581	4.90663260508395e-05
3632	1120	0.308370044052863	5.6524953749082e-05
3634	1122	0.308750687947166	3.94968728376632e-05
3636	1122	0.308580858085809	4.55796991993829e-05
3638	1122	0.308411214953271	5.25419982646547e-05
3640	1122	0.308241758241758	6.05017758156246e-05
3642	1124	0.308621636463482	4.23202849544335e-05
3644	1124	0.308452250274424	4.88161295958411e-05
3646	1124	0.308283049917718	5.62476222021324e-05
3648	1126	0.308662280701754	3.92747244069014e-05
3650	1128	0.309041095890411	2.72197627035897e-05
3652	1130	0.309419496166484	1.87242644560381e-05
3654	1132	0.309797482211275	1.27838479071496e-05
3656	1132	0.309628008752735	1.48818947807161e-05
3658	1132	0.309458720612356	1.73053225229758e-05
3660	1132	0.309289617486339	2.01013843348363e-05
3662	1132	0.309120699071546	2.33236765114775e-05
3664	1132	0.308951965065502	2.70329099892885e-05
3666	1132	0.308783415166394	3.12977640650747e-05
3668	1132	0.308615049073064	3.61958294272657e-05
3670	1134	0.308991825613079	2.50208962178089e-05
3672	1136	0.309368191721133	1.71662172974152e-05
3674	1136	0.309199782253674	1.99443643289499e-05
3676	1136	0.309031556039173	2.31467427067589e-05
3678	1138	0.309407286568787	1.58510739090012e-05
3680	1138	0.309239130434783	1.84286462285854e-05
3682	1138	0.309071156979902	2.14018806585781e-05
3684	1138	0.308903365906623	2.48275671568265e-05
3686	1140	0.309278350515464	1.70191741801773e-05
3688	1140	0.309110629067245	1.97782139526037e-05
3690	1140	0.308943089430894	2.29593212149881e-05
3692	1142	0.30931744312026	1.57091743695492e-05
3694	1142	0.309149972929074	1.82680968272564e-05
3696	1142	0.308982683982684	2.1220533485744e-05
3698	1142	0.30881557598702	2.46230751116405e-05
3700	1142	0.308648648648649	2.85398203277998e-05
3702	1144	0.309022150189087	1.96030630210675e-05
3704	1144	0.308855291576674	2.27615528678449e-05
3706	1144	0.308688613059903	2.63999096843381e-05
3708	1144	0.308522114347357	3.05862016473091e-05
3710	1144	0.308355795148248	3.53973835180987e-05
3712	1144	0.308189655172414	4.09203407403247e-05
3714	1144	0.308023694130318	4.72530395998483e-05
3716	1144	0.307857911733046	5.4505791964754e-05
3718	1144	0.307692307692308	6.28026435138818e-05
3720	1144	0.30752688172043	7.22828947248289e-05
3722	1146	0.307898979043525	5.05619515449585e-05
3724	1146	0.307733619763695	5.82974760772181e-05
3726	1146	0.307568438003221	6.71425175049478e-05
3728	1148	0.30793991416309	4.68792287799946e-05
3730	1148	0.307774798927614	5.40876780190658e-05
3732	1148	0.307609860664523	6.23358320952505e-05
3734	1148	0.307445099089448	7.17626875598176e-05
3736	1148	0.30728051391863	8.2524159547015e-05
3738	1150	0.30765115034778	5.78434245184223e-05
3740	1152	0.308021390374332	4.02357525089991e-05
3742	1152	0.307856761090326	4.64855382578122e-05
3744	1152	0.307692307692308	5.36468643789201e-05
3746	1152	0.307528029898559	6.18431378343054e-05
3748	1152	0.307363927427962	7.12130100906094e-05
3750	1152	0.3072	8.19120477694169e-05
3752	1152	0.307036247334755	9.41145571846658e-05
3754	1152	0.306872669152904	0.000108015573123121
3756	1152	0.306709265175719	0.000123833022440678
3758	1154	0.307078233102714	8.74776657435739e-05
3760	1156	0.307446808510638	6.13248675511713e-05
3762	1158	0.307814992025518	4.26618619693286e-05
3764	1158	0.307651434643996	4.92806443774807e-05
3766	1158	0.307488050982475	5.68633380654271e-05
3768	1158	0.307324840764331	6.55401852960313e-05
3770	1160	0.307692307692308	4.56396166659268e-05
3772	1160	0.307529162248144	5.26983155733074e-05
3774	1162	0.307896131425543	3.65204764081195e-05
3776	1162	0.307733050847458	4.22447529268011e-05
3778	1162	0.307570142932769	4.88121206967396e-05
3780	1162	0.307407407407407	5.63379534793684e-05
3782	1162	0.307244843997885	6.49520520468183e-05
3784	1162	0.30708245243129	7.48002484740606e-05
3786	1162	0.306920232435288	8.60461610989738e-05
3788	1162	0.30675818373812	9.88731106443819e-05
3790	1162	0.306596306068602	0.000113486208251135
3792	1162	0.306434599156118	0.00013011462636825
3794	1162	0.306273062730627	0.00014901406357315
3796	1162	0.306111696522655	0.000170469414428331
3798	1162	0.305950500263296	0.000194797655426626
3800	1162	0.305789473684211	0.000222350957904904
3802	1162	0.305628616517622	0.000253520038511423
3804	1164	0.305993690851735	0.00018158078508268
3806	1164	0.305832895428271	0.000207406139742683
3808	1164	0.305672268907563	0.000236641453728037
3810	1164	0.305511811023622	0.000269697872907426
3812	1164	0.305351521511018	0.000307030619029702
3814	1164	0.305191400104877	0.000349142986556972
3816	1164	0.305031446540881	0.000396590610853398
3818	1166	0.305395495023573	0.000286835188109347
3820	1166	0.305235602094241	0.000326399739979499
3822	1166	0.305075876504448	0.000371008710817078
3824	1168	0.305439330543933	0.000267832386661615
3826	1170	0.305802404600105	0.000191863809029025
3828	1172	0.306165099268548	0.000136382059118478
3830	1172	0.306005221932115	0.000156210000700652
3832	1172	0.305845511482255	0.000178721116892877
3834	1172	0.305685967657799	0.000204248229508597
3836	1172	0.305526590198123	0.00023316109369409
3838	1172	0.305367378843147	0.000265869906642457
3840	1172	0.305208333333333	0.000302829074140698
3842	1172	0.305049453409683	0.000344541244600705
3844	1174	0.305411030176899	0.000248044067597264
3846	1176	0.305772230889236	0.000177190713311903
3848	1176	0.305613305613306	0.000202555567977769
3850	1176	0.305454545454545	0.000231292553155016
3852	1178	0.305815160955348	0.000164905625444023
3854	1178	0.305656460819927	0.000188644275451955
3856	1178	0.305497925311203	0.000215558664095616
3858	1178	0.305339554173147	0.000246037312380487
3860	1180	0.305699481865285	0.00017559432220926
3862	1180	0.305541170378042	0.000200788205907188
3864	1182	0.305900621118012	0.00014260015810641
3866	1182	0.30574236937403	0.00016335879152618
3868	1184	0.306101344364012	0.000115447834567073
3870	1184	0.30594315245478	0.000132496861991016
3872	1184	0.305785123966942	0.000151892923494712
3874	1184	0.305627258647393	0.000173932824938827
3876	1184	0.30546955624355	0.000198947067314492
3878	1184	0.305312016503352	0.000227303142754431
3880	1184	0.305154639175258	0.000259409084046425
3882	1184	0.304997424008243	0.000295717278538832
3884	1184	0.304840370751802	0.000336728556690202
3886	1184	0.304683479155944	0.000382996564678662
3888	1184	0.304526748971193	0.000435132429457696
3890	1184	0.304370179948586	0.000493809723391747
3892	1186	0.304727646454265	0.000357694054758717
3894	1186	0.30457113507961	0.000406672368224781
3896	1188	0.304928131416838	0.000293134817566099
3898	1188	0.304771677783479	0.000333885708062587
3900	1188	0.304615384615385	0.000379873224081728
3902	1188	0.304459251665812	0.000431707820778282
3904	1188	0.304303278688525	0.000490062520496437
3906	1188	0.304147465437788	0.000555678212428301
3908	1188	0.303991811668373	0.000629369264955604
3910	1188	0.30383631713555	0.000712029452786922
3912	1188	0.303680981595092	0.00080463819870702
3914	1188	0.30352580480327	0.000908267127175177
3916	1188	0.303370786516854	0.00102408692411959
3918	1188	0.303215926493109	0.0011533744940726
3920	1188	0.303061224489796	0.00129752040228803
3922	1190	0.303416624171341	0.000961506324327788
3924	1192	0.303771661569827	0.000706949970522341
3926	1192	0.303616912888436	0.000799121988290352
3928	1194	0.303971486761711	0.000584682325082575
3930	1194	0.30381679389313	0.000662131449762016
3932	1194	0.303662258392675	0.000748991177080161
3934	1194	0.303507880020336	0.000846286482137915
3936	1194	0.303353658536585	0.000955138418865298
3938	1196	0.303707465718639	0.000701638395290694
3940	1196	0.303553299492386	0.000793346737780531
3942	1196	0.30339928970066	0.0008960252417205
3944	1196	0.303245436105477	0.00101084589049116
3946	1196	0.303091738469336	0.00113908769000426
3948	1198	0.303444782168186	0.000840133309345514
3950	1198	0.303291139240506	0.000948466730134934
3952	1198	0.303137651821862	0.00106955416338717
3954	1200	0.303490136570562	0.000787314015398444
3956	1200	0.303336703741153	0.000889472846704376
3958	1200	0.303183425972714	0.00100374517295609
3960	1202	0.303535353535354	0.000737424120358599
3962	1202	0.303382130237254	0.000833709026240914
3964	1202	0.303229061553986	0.000941492814108713
3966	1204	0.303580433686334	0.000690325630960498
3968	1204	0.303427419354839	0.000781025601078067
3970	1206	0.303778337531486	0.000569813263615937
3972	1206	0.303625377643505	0.000645885679048108
3974	1208	0.303975842979366	0.00046885733705726
3976	1208	0.303822937625755	0.000532449827863712
3978	1208	0.303670186023127	0.00060397640002241
3980	1208	0.303517587939699	0.000684328269120016
3982	1210	0.303867403314917	0.000497259864500999
3984	1210	0.303714859437751	0.000564474811044047
3986	1210	0.303562468640241	0.00064004166336451
3988	1210	0.303410230692076	0.000724893775606361
3990	1210	0.303258145363409	0.000820054811149218
3992	1210	0.30310621242485	0.000926645718426933
3994	1210	0.302954431647471	0.0010458920352191
3996	1210	0.302802802802803	0.00117913151164295
3998	1212	0.303151575787894	0.000868111173825126
[truncated: 889 more rows]
