# Supplementary material for: Connecting genomic results for psychiatric disorders to human brain cell types and regions reveals convergence with functional connectivity
Source: Nat Commun. 2025 Jan 4;16:395. doi: 10.1038/s41467-024-55611-1 (PMC11700164; doi:10.1038/s41467-024-55611-1)
Supplement: Supplementary file 4 — Source Datasets [file 41467_2024_55611_MOESM4_ESM.zip › Source_Data_v241210/Supplementary_Figures/data1_regions_boxplot.tsv]

Region	fold	Run	AUC	Accuracy	regions	regions2	regions2_color
AON_L	1	7	0.69	0.65	Paleocortex	Cortex	#00BFC4
AON_L	2	17	0.61728	0.5	Paleocortex	Cortex	#00BFC4
AON_L	3	15	0.41975	0.44444	Paleocortex	Cortex	#00BFC4
AON_L	4	28	0.55556	0.61111	Paleocortex	Cortex	#00BFC4
AON_L	5	55	0.32099	0.38889	Paleocortex	Cortex	#00BFC4
AON_R	1	52	0.66	0.6	Paleocortex	Cortex	#00BFC4
AON_R	2	68	0.54321	0.66667	Paleocortex	Cortex	#00BFC4
AON_R	3	38	0.38272	0.44444	Paleocortex	Cortex	#00BFC4
AON_R	4	54	0.59259	0.5	Paleocortex	Cortex	#00BFC4
AON_R	5	75	0.39506	0.38889	Paleocortex	Cortex	#00BFC4
APH_L	1	17	0.62	0.65	Temporal_cortex	Cortex	#00BFC4
APH_L	2	22	0.60494	0.5	Temporal_cortex	Cortex	#00BFC4
APH_L	3	37	0.50617	0.5	Temporal_cortex	Cortex	#00BFC4
APH_L	4	5	0.75309	0.72222	Temporal_cortex	Cortex	#00BFC4
APH_L	5	68	0.34568	0.44444	Temporal_cortex	Cortex	#00BFC4
APH_R	1	72	0.71	0.55	Temporal_cortex	Cortex	#00BFC4
APH_R	2	75	0.51852	0.55556	Temporal_cortex	Cortex	#00BFC4
APH_R	3	9	0.44444	0.33333	Temporal_cortex	Cortex	#00BFC4
APH_R	4	14	0.54321	0.61111	Temporal_cortex	Cortex	#00BFC4
APH_R	5	70	0.25926	0.27778	Temporal_cortex	Cortex	#00BFC4
CEN_L	1	69	0.54	0.55	Amygdala	Amygdala	#F8766D
CEN_L	2	33	0.61728	0.55556	Amygdala	Amygdala	#F8766D
CEN_L	3	73	0.58025	0.66667	Amygdala	Amygdala	#F8766D
CEN_L	4	59	0.61728	0.66667	Amygdala	Amygdala	#F8766D
CEN_L	5	71	0.37037	0.38889	Amygdala	Amygdala	#F8766D
CEN_R	1	64	0.61	0.7	Amygdala	Amygdala	#F8766D
CEN_R	2	35	0.67901	0.61111	Amygdala	Amygdala	#F8766D
CEN_R	3	54	0.54321	0.55556	Amygdala	Amygdala	#F8766D
CEN_R	4	65	0.46914	0.55556	Amygdala	Amygdala	#F8766D
CEN_R	5	45	0.38272	0.44444	Amygdala	Amygdala	#F8766D
CaB_L	1	35	0.6	0.5	BasalForebrain	BasalForebrain	#7CAE00
CaB_L	2	25	0.66667	0.66667	BasalForebrain	BasalForebrain	#7CAE00
CaB_L	3	12	0.48148	0.38889	BasalForebrain	BasalForebrain	#7CAE00
CaB_L	4	22	0.67901	0.72222	BasalForebrain	BasalForebrain	#7CAE00
CaB_L	5	60	0.41975	0.55556	BasalForebrain	BasalForebrain	#7CAE00
CaB_R	1	3	0.56	0.5	BasalForebrain	BasalForebrain	#7CAE00
CaB_R	2	16	0.5679	0.5	BasalForebrain	BasalForebrain	#7CAE00
CaB_R	3	20	0.44444	0.38889	BasalForebrain	BasalForebrain	#7CAE00
CaB_R	4	18	0.76543	0.66667	BasalForebrain	BasalForebrain	#7CAE00
CaB_R	5	7	0.30864	0.38889	BasalForebrain	BasalForebrain	#7CAE00
CgGc_L	1	68	0.62	0.55	Limbic_cortex	Cortex	#00BFC4
CgGc_L	2	27	0.59259	0.61111	Limbic_cortex	Cortex	#00BFC4
CgGc_L	3	75	0.60494	0.5	Limbic_cortex	Cortex	#00BFC4
CgGc_L	4	37	0.61728	0.61111	Limbic_cortex	Cortex	#00BFC4
CgGc_L	5	47	0.33333	0.27778	Limbic_cortex	Cortex	#00BFC4
CgGc_R	1	27	0.57	0.55	Limbic_cortex	Cortex	#00BFC4
CgGc_R	2	4	0.55556	0.5	Limbic_cortex	Cortex	#00BFC4
CgGc_R	3	5	0.62963	0.55556	Limbic_cortex	Cortex	#00BFC4
CgGc_R	4	10	0.79012	0.66667	Limbic_cortex	Cortex	#00BFC4
CgGc_R	5	27	0.22222	0.27778	Limbic_cortex	Cortex	#00BFC4
CgGr_L	1	18	0.64	0.6	Limbic_cortex	Cortex	#00BFC4
CgGr_L	2	24	0.5679	0.5	Limbic_cortex	Cortex	#00BFC4
CgGr_L	3	22	0.51852	0.44444	Limbic_cortex	Cortex	#00BFC4
CgGr_L	4	35	0.83951	0.77778	Limbic_cortex	Cortex	#00BFC4
CgGr_L	5	12	0.28395	0.38889	Limbic_cortex	Cortex	#00BFC4
CgGr_R	1	21	0.73	0.7	Limbic_cortex	Cortex	#00BFC4
CgGr_R	2	30	0.48148	0.38889	Limbic_cortex	Cortex	#00BFC4
CgGr_R	3	42	0.48148	0.38889	Limbic_cortex	Cortex	#00BFC4
CgGr_R	4	31	0.69136	0.66667	Limbic_cortex	Cortex	#00BFC4
CgGr_R	5	11	0.22222	0.38889	Limbic_cortex	Cortex	#00BFC4
CoA_L	1	39	0.63	0.55	Amygdala	Amygdala	#F8766D
CoA_L	2	18	0.67901	0.55556	Amygdala	Amygdala	#F8766D
CoA_L	3	23	0.40741	0.44444	Amygdala	Amygdala	#F8766D
CoA_L	4	57	0.40741	0.38889	Amygdala	Amygdala	#F8766D
CoA_L	5	59	0.54321	0.5	Amygdala	Amygdala	#F8766D
CoA_R	1	61	0.56	0.5	Amygdala	Amygdala	#F8766D
CoA_R	2	56	0.51852	0.5	Amygdala	Amygdala	#F8766D
CoA_R	3	46	0.4321	0.33333	Amygdala	Amygdala	#F8766D
CoA_R	4	64	0.64198	0.61111	Amygdala	Amygdala	#F8766D
CoA_R	5	69	0.34568	0.38889	Amygdala	Amygdala	#F8766D
Cun_L	1	30	0.64	0.6	Occipital_cortex	Cortex	#00BFC4
Cun_L	2	3	0.58025	0.55556	Occipital_cortex	Cortex	#00BFC4
Cun_L	3	56	0.51852	0.5	Occipital_cortex	Cortex	#00BFC4
Cun_L	4	67	0.49383	0.55556	Occipital_cortex	Cortex	#00BFC4
Cun_L	5	34	0.37037	0.5	Occipital_cortex	Cortex	#00BFC4
Cun_R	1	56	0.52	0.45	Occipital_cortex	Cortex	#00BFC4
Cun_R	2	47	0.55556	0.55556	Occipital_cortex	Cortex	#00BFC4
Cun_R	3	57	0.58025	0.44444	Occipital_cortex	Cortex	#00BFC4
Cun_R	4	38	0.7037	0.61111	Occipital_cortex	Cortex	#00BFC4
Cun_R	5	29	0.41975	0.33333	Occipital_cortex	Cortex	#00BFC4
FuGt_L	1	50	0.62	0.6	Temporal_cortex	Cortex	#00BFC4
FuGt_L	2	26	0.45679	0.38889	Temporal_cortex	Cortex	#00BFC4
FuGt_L	3	28	0.46914	0.44444	Temporal_cortex	Cortex	#00BFC4
FuGt_L	4	9	0.83951	0.72222	Temporal_cortex	Cortex	#00BFC4
FuGt_L	5	23	0.45679	0.55556	Temporal_cortex	Cortex	#00BFC4
FuGt_R	1	9	0.57	0.65	Temporal_cortex	Cortex	#00BFC4
FuGt_R	2	10	0.5679	0.5	Temporal_cortex	Cortex	#00BFC4
FuGt_R	3	24	0.40741	0.5	Temporal_cortex	Cortex	#00BFC4
FuGt_R	4	21	0.77778	0.72222	Temporal_cortex	Cortex	#00BFC4
FuGt_R	5	30	0.37037	0.38889	Temporal_cortex	Cortex	#00BFC4
HiB_L	1	25	0.51	0.6	Hippocampus	Hippocampus	#C77CFF
HiB_L	2	58	0.54321	0.55556	Hippocampus	Hippocampus	#C77CFF
HiB_L	3	14	0.4321	0.38889	Hippocampus	Hippocampus	#C77CFF
HiB_L	4	27	0.75309	0.72222	Hippocampus	Hippocampus	#C77CFF
HiB_L	5	49	0.2963	0.44444	Hippocampus	Hippocampus	#C77CFF
HiB_R	1	57	0.47	0.45	Hippocampus	Hippocampus	#C77CFF
HiB_R	2	45	0.59259	0.44444	Hippocampus	Hippocampus	#C77CFF
HiB_R	3	74	0.62963	0.5	Hippocampus	Hippocampus	#C77CFF
HiB_R	4	62	0.62963	0.61111	Hippocampus	Hippocampus	#C77CFF
HiB_R	5	67	0.39506	0.44444	Hippocampus	Hippocampus	#C77CFF
HiH_L	1	54	0.48	0.5	Hippocampus	Hippocampus	#C77CFF
HiH_L	2	53	0.41975	0.38889	Hippocampus	Hippocampus	#C77CFF
HiH_L	3	64	0.5679	0.55556	Hippocampus	Hippocampus	#C77CFF
HiH_L	4	60	0.66667	0.61111	Hippocampus	Hippocampus	#C77CFF
HiH_L	5	64	0.50617	0.55556	Hippocampus	Hippocampus	#C77CFF
HiH_R	1	16	0.55	0.6	Hippocampus	Hippocampus	#C77CFF
HiH_R	2	60	0.55556	0.5	Hippocampus	Hippocampus	#C77CFF
HiH_R	3	52	0.53086	0.55556	Hippocampus	Hippocampus	#C77CFF
HiH_R	4	74	0.45679	0.5	Hippocampus	Hippocampus	#C77CFF
HiH_R	5	74	0.34568	0.38889	Hippocampus	Hippocampus	#C77CFF
HiT_L	1	22	0.49	0.6	Hippocampus	Hippocampus	#C77CFF
HiT_L	2	8	0.60494	0.61111	Hippocampus	Hippocampus	#C77CFF
HiT_L	3	31	0.54321	0.61111	Hippocampus	Hippocampus	#C77CFF
HiT_L	4	4	0.67901	0.66667	Hippocampus	Hippocampus	#C77CFF
HiT_L	5	54	0.41975	0.5	Hippocampus	Hippocampus	#C77CFF
HiT_R	1	13	0.7	0.7	Hippocampus	Hippocampus	#C77CFF
HiT_R	2	21	0.61728	0.61111	Hippocampus	Hippocampus	#C77CFF
HiT_R	3	18	0.41975	0.38889	Hippocampus	Hippocampus	#C77CFF
HiT_R	4	1	0.85185	0.72222	Hippocampus	Hippocampus	#C77CFF
HiT_R	5	31	0.38272	0.55556	Hippocampus	Hippocampus	#C77CFF
IFGop_L	1	66	0.58	0.55	Frontal_cortex	Cortex	#00BFC4
IFGop_L	2	39	0.55556	0.5	Frontal_cortex	Cortex	#00BFC4
IFGop_L	3	63	0.35802	0.5	Frontal_cortex	Cortex	#00BFC4
IFGop_L	4	56	0.46914	0.5	Frontal_cortex	Cortex	#00BFC4
IFGop_L	5	41	0.35802	0.44444	Frontal_cortex	Cortex	#00BFC4
IFGop_R	1	2	0.47	0.55	Frontal_cortex	Cortex	#00BFC4
IFGop_R	2	13	0.61728	0.72222	Frontal_cortex	Cortex	#00BFC4
IFGop_R	3	8	0.38272	0.44444	Frontal_cortex	Cortex	#00BFC4
IFGop_R	4	29	0.61728	0.61111	Frontal_cortex	Cortex	#00BFC4
IFGop_R	5	10	0.2716	0.44444	Frontal_cortex	Cortex	#00BFC4
IFGtr_L	1	37	0.54	0.55	Frontal_cortex	Cortex	#00BFC4
IFGtr_L	2	72	0.44444	0.55556	Frontal_cortex	Cortex	#00BFC4
IFGtr_L	3	58	0.46914	0.33333	Frontal_cortex	Cortex	#00BFC4
IFGtr_L	4	63	0.41975	0.44444	Frontal_cortex	Cortex	#00BFC4
IFGtr_L	5	53	0.33333	0.38889	Frontal_cortex	Cortex	#00BFC4
IFGtr_R	1	49	0.55	0.5	Frontal_cortex	Cortex	#00BFC4
IFGtr_R	2	15	0.4321	0.44444	Frontal_cortex	Cortex	#00BFC4
IFGtr_R	3	26	0.49383	0.5	Frontal_cortex	Cortex	#00BFC4
IFGtr_R	4	25	0.75309	0.72222	Frontal_cortex	Cortex	#00BFC4
IFGtr_R	5	8	0.4321	0.61111	Frontal_cortex	Cortex	#00BFC4
ITG_L	1	10	0.66	0.65	Temporal_cortex	Cortex	#00BFC4
ITG_L	2	1	0.53086	0.55556	Temporal_cortex	Cortex	#00BFC4
ITG_L	3	2	0.41975	0.38889	Temporal_cortex	Cortex	#00BFC4
ITG_L	4	3	0.61728	0.72222	Temporal_cortex	Cortex	#00BFC4
ITG_L	5	22	0.22222	0.33333	Temporal_cortex	Cortex	#00BFC4
ITG_R	1	1	0.67	0.55	Temporal_cortex	Cortex	#00BFC4
ITG_R	2	49	0.60494	0.55556	Temporal_cortex	Cortex	#00BFC4
ITG_R	3	10	0.34568	0.44444	Temporal_cortex	Cortex	#00BFC4
ITG_R	4	7	0.80247	0.88889	Temporal_cortex	Cortex	#00BFC4
ITG_R	5	3	0.35802	0.55556	Temporal_cortex	Cortex	#00BFC4
LIG_L	1	74	0.58	0.55	Temporal_cortex	Cortex	#00BFC4
LIG_L	2	40	0.55556	0.5	Temporal_cortex	Cortex	#00BFC4
LIG_L	3	48	0.35802	0.33333	Temporal_cortex	Cortex	#00BFC4
LIG_L	4	43	0.7037	0.66667	Temporal_cortex	Cortex	#00BFC4
LIG_L	5	43	0.48148	0.38889	Temporal_cortex	Cortex	#00BFC4
LIG_R	1	29	0.62	0.65	Temporal_cortex	Cortex	#00BFC4
LIG_R	2	23	0.64198	0.44444	Temporal_cortex	Cortex	#00BFC4
LIG_R	3	35	0.37037	0.38889	Temporal_cortex	Cortex	#00BFC4
LIG_R	4	20	0.64198	0.61111	Temporal_cortex	Cortex	#00BFC4
LIG_R	5	16	0.28395	0.33333	Temporal_cortex	Cortex	#00BFC4
La_L	1	62	0.46	0.55	Amygdala	Amygdala	#F8766D
La_L	2	55	0.64198	0.55556	Amygdala	Amygdala	#F8766D
La_L	3	71	0.33333	0.5	Amygdala	Amygdala	#F8766D
La_L	4	33	0.71605	0.61111	Amygdala	Amygdala	#F8766D
La_L	5	52	0.33333	0.33333	Amygdala	Amygdala	#F8766D
La_R	1	55	0.55	0.5	Amygdala	Amygdala	#F8766D
La_R	2	75	0.51852	0.55556	Amygdala	Amygdala	#F8766D
La_R	3	66	0.39506	0.33333	Amygdala	Amygdala	#F8766D
La_R	4	75	0.48148	0.5	Amygdala	Amygdala	#F8766D
La_R	5	66	0.49383	0.44444	Amygdala	Amygdala	#F8766D
LiG_L	1	6	0.49	0.6	Occipital_cortex	Cortex	#00BFC4
LiG_L	2	34	0.58025	0.55556	Occipital_cortex	Cortex	#00BFC4
LiG_L	3	1	0.60494	0.55556	Occipital_cortex	Cortex	#00BFC4
LiG_L	4	12	0.5679	0.61111	Occipital_cortex	Cortex	#00BFC4
LiG_L	5	40	0.34568	0.38889	Occipital_cortex	Cortex	#00BFC4
LiG_R	1	20	0.69	0.7	Occipital_cortex	Cortex	#00BFC4
LiG_R	2	7	0.66667	0.5	Occipital_cortex	Cortex	#00BFC4
LiG_R	3	29	0.49383	0.44444	Occipital_cortex	Cortex	#00BFC4
LiG_R	4	49	0.58025	0.38889	Occipital_cortex	Cortex	#00BFC4
LiG_R	5	62	0.41975	0.55556	Occipital_cortex	Cortex	#00BFC4
MFG_L	1	31	0.59	0.65	Frontal_cortex	Cortex	#00BFC4
MFG_L	2	48	0.60494	0.61111	Frontal_cortex	Cortex	#00BFC4
MFG_L	3	70	0.53086	0.5	Frontal_cortex	Cortex	#00BFC4
MFG_L	4	46	0.61728	0.55556	Frontal_cortex	Cortex	#00BFC4
MFG_L	5	50	0.28395	0.33333	Frontal_cortex	Cortex	#00BFC4
MFG_R	1	14	0.7	0.65	Frontal_cortex	Cortex	#00BFC4
MFG_R	2	31	0.53086	0.5	Frontal_cortex	Cortex	#00BFC4
MFG_R	3	16	0.44444	0.44444	Frontal_cortex	Cortex	#00BFC4
MFG_R	4	6	0.62963	0.55556	Frontal_cortex	Cortex	#00BFC4
MFG_R	5	5	0.45679	0.5	Frontal_cortex	Cortex	#00BFC4
MTG_L	1	51	0.59	0.5	Temporal_cortex	Cortex	#00BFC4
MTG_L	2	37	0.67901	0.61111	Temporal_cortex	Cortex	#00BFC4
MTG_L	3	40	0.49383	0.44444	Temporal_cortex	Cortex	#00BFC4
MTG_L	4	44	0.62963	0.61111	Temporal_cortex	Cortex	#00BFC4
MTG_L	5	36	0.41975	0.44444	Temporal_cortex	Cortex	#00BFC4
MTG_R	1	43	0.52	0.4	Temporal_cortex	Cortex	#00BFC4
MTG_R	2	57	0.55556	0.5	Temporal_cortex	Cortex	#00BFC4
MTG_R	3	67	0.49383	0.5	Temporal_cortex	Cortex	#00BFC4
MTG_R	4	52	0.41975	0.38889	Temporal_cortex	Cortex	#00BFC4
MTG_R	5	51	0.4321	0.44444	Temporal_cortex	Cortex	#00BFC4
POrG_L	1	38	0.6	0.6	Frontal_cortex	Cortex	#00BFC4
POrG_L	2	52	0.44444	0.5	Frontal_cortex	Cortex	#00BFC4
POrG_L	3	33	0.44444	0.55556	Frontal_cortex	Cortex	#00BFC4
POrG_L	4	45	0.67901	0.66667	Frontal_cortex	Cortex	#00BFC4
POrG_L	5	72	0.28395	0.27778	Frontal_cortex	Cortex	#00BFC4
POrG_R	1	71	0.56	0.55	Frontal_cortex	Cortex	#00BFC4
POrG_R	2	74	0.74074	0.72222	Frontal_cortex	Cortex	#00BFC4
POrG_R	3	50	0.39506	0.38889	Frontal_cortex	Cortex	#00BFC4
POrG_R	4	72	0.50617	0.5	Frontal_cortex	Cortex	#00BFC4
POrG_R	5	65	0.5679	0.61111	Frontal_cortex	Cortex	#00BFC4
PPH_L	1	12	0.71	0.75	Limbic_cortex	Cortex	#00BFC4
PPH_L	2	20	0.48148	0.5	Limbic_cortex	Cortex	#00BFC4
PPH_L	3	69	0.30864	0.38889	Limbic_cortex	Cortex	#00BFC4
PPH_L	4	11	0.71605	0.77778	Limbic_cortex	Cortex	#00BFC4
PPH_L	5	33	0.30864	0.38889	Limbic_cortex	Cortex	#00BFC4
PPH_R	1	24	0.62	0.7	Limbic_cortex	Cortex	#00BFC4
PPH_R	2	32	0.69136	0.66667	Limbic_cortex	Cortex	#00BFC4
PPH_R	3	17	0.35802	0.38889	Limbic_cortex	Cortex	#00BFC4
PPH_R	4	71	0.62963	0.61111	Limbic_cortex	Cortex	#00BFC4
PPH_R	5	73	0.24691	0.22222	Limbic_cortex	Cortex	#00BFC4
PRG_L	1	45	0.55	0.5	Temporal_cortex	Cortex	#00BFC4
PRG_L	2	59	0.35802	0.38889	Temporal_cortex	Cortex	#00BFC4
PRG_L	3	68	0.2716	0.38889	Temporal_cortex	Cortex	#00BFC4
PRG_L	4	73	0.55556	0.61111	Temporal_cortex	Cortex	#00BFC4
PRG_L	5	75	0.39506	0.38889	Temporal_cortex	Cortex	#00BFC4
PRG_R	1	65	0.53	0.45	Temporal_cortex	Cortex	#00BFC4
PRG_R	2	41	0.55556	0.55556	Temporal_cortex	Cortex	#00BFC4
PRG_R	3	43	0.54321	0.55556	Temporal_cortex	Cortex	#00BFC4
PRG_R	4	34	0.7037	0.66667	Temporal_cortex	Cortex	#00BFC4
PRG_R	5	44	0.33333	0.33333	Temporal_cortex	Cortex	#00BFC4
PaO_L	1	59	0.44	0.45	Parietal_cortex	Cortex	#00BFC4
PaO_L	2	54	0.4321	0.44444	Parietal_cortex	Cortex	#00BFC4
PaO_L	3	65	0.41975	0.5	Parietal_cortex	Cortex	#00BFC4
PaO_L	4	75	0.48148	0.5	Parietal_cortex	Cortex	#00BFC4
PaO_L	5	26	0.34568	0.38889	Parietal_cortex	Cortex	#00BFC4
PaO_R	1	67	0.63	0.55	Parietal_cortex	Cortex	#00BFC4
PaO_R	2	67	0.46914	0.44444	Parietal_cortex	Cortex	#00BFC4
PaO_R	3	75	0.60494	0.5	Parietal_cortex	Cortex	#00BFC4
PaO_R	4	19	0.7037	0.72222	Parietal_cortex	Cortex	#00BFC4
PaO_R	5	40	0.34568	0.38889	Parietal_cortex	Cortex	#00BFC4
Pir_L	1	42	0.61	0.55	Paleocortex	Cortex	#00BFC4
Pir_L	2	29	0.60494	0.61111	Paleocortex	Cortex	#00BFC4
Pir_L	3	41	0.55556	0.5	Paleocortex	Cortex	#00BFC4
Pir_L	4	15	0.79012	0.77778	Paleocortex	Cortex	#00BFC4
Pir_L	5	4	0.38272	0.33333	Paleocortex	Cortex	#00BFC4
Pir_R	1	28	0.61	0.7	Paleocortex	Cortex	#00BFC4
Pir_R	2	9	0.62963	0.61111	Paleocortex	Cortex	#00BFC4
Pir_R	3	47	0.44444	0.5	Paleocortex	Cortex	#00BFC4
Pir_R	4	50	0.64198	0.61111	Paleocortex	Cortex	#00BFC4
Pir_R	5	42	0.37037	0.38889	Paleocortex	Cortex	#00BFC4
PoCG_L	1	19	0.62	0.6	Parietal_cortex	Cortex	#00BFC4
PoCG_L	2	50	0.53086	0.44444	Parietal_cortex	Cortex	#00BFC4
PoCG_L	3	19	0.48148	0.5	Parietal_cortex	Cortex	#00BFC4
PoCG_L	4	23	0.65432	0.55556	Parietal_cortex	Cortex	#00BFC4
PoCG_L	5	17	0.33333	0.44444	Parietal_cortex	Cortex	#00BFC4
PoCG_R	1	33	0.51	0.55	Parietal_cortex	Cortex	#00BFC4
PoCG_R	2	5	0.54321	0.38889	Parietal_cortex	Cortex	#00BFC4
PoCG_R	3	3	0.37037	0.38889	Parietal_cortex	Cortex	#00BFC4
PoCG_R	4	41	0.62963	0.5	Parietal_cortex	Cortex	#00BFC4
PoCG_R	5	20	0.33333	0.44444	Parietal_cortex	Cortex	#00BFC4
PrCG_L	1	47	0.44	0.45	Frontal_cortex	Cortex	#00BFC4
PrCG_L	2	73	0.7037	0.72222	Frontal_cortex	Cortex	#00BFC4
PrCG_L	3	60	0.5679	0.44444	Frontal_cortex	Cortex	#00BFC4
PrCG_L	4	55	0.51852	0.5	Frontal_cortex	Cortex	#00BFC4
PrCG_L	5	48	0.2716	0.44444	Frontal_cortex	Cortex	#00BFC4
PrCG_R	1	44	0.64	0.6	Frontal_cortex	Cortex	#00BFC4
PrCG_R	2	69	0.59259	0.61111	Frontal_cortex	Cortex	#00BFC4
PrCG_R	3	51	0.55556	0.5	Frontal_cortex	Cortex	#00BFC4
PrCG_R	4	30	0.7037	0.77778	Frontal_cortex	Cortex	#00BFC4
PrCG_R	5	25	0.19753	0.27778	Frontal_cortex	Cortex	#00BFC4
Pu_L	1	53	0.51	0.45	BasalForebrain	BasalForebrain	#7CAE00
Pu_L	2	65	0.62963	0.55556	BasalForebrain	BasalForebrain	#7CAE00
Pu_L	3	62	0.54321	0.61111	BasalForebrain	BasalForebrain	#7CAE00
Pu_L	4	66	0.60494	0.5	BasalForebrain	BasalForebrain	#7CAE00
Pu_L	5	56	0.33333	0.38889	BasalForebrain	BasalForebrain	#7CAE00
Pu_R	1	46	0.64	0.6	BasalForebrain	BasalForebrain	#7CAE00
Pu_R	2	62	0.62963	0.55556	BasalForebrain	BasalForebrain	#7CAE00
Pu_R	3	45	0.48148	0.44444	BasalForebrain	BasalForebrain	#7CAE00
Pu_R	4	47	0.69136	0.55556	BasalForebrain	BasalForebrain	#7CAE00
Pu_R	5	58	0.33333	0.44444	BasalForebrain	BasalForebrain	#7CAE00
ReG_L	1	15	0.7	0.55	Frontal_cortex	Cortex	#00BFC4
ReG_L	2	14	0.67901	0.5	Frontal_cortex	Cortex	#00BFC4
ReG_L	3	13	0.4321	0.44444	Frontal_cortex	Cortex	#00BFC4
ReG_L	4	53	0.39506	0.33333	Frontal_cortex	Cortex	#00BFC4
ReG_L	5	9	0.25926	0.38889	Frontal_cortex	Cortex	#00BFC4
ReG_R	1	63	0.49	0.4	Frontal_cortex	Cortex	#00BFC4
ReG_R	2	43	0.62963	0.61111	Frontal_cortex	Cortex	#00BFC4
ReG_R	3	7	0.66667	0.38889	Frontal_cortex	Cortex	#00BFC4
ReG_R	4	68	0.69136	0.55556	Frontal_cortex	Cortex	#00BFC4
ReG_R	5	13	0.24691	0.38889	Frontal_cortex	Cortex	#00BFC4
RoG_L	1	75	0.58	0.55	Frontal_cortex	Cortex	#00BFC4
RoG_L	2	61	0.51852	0.5	Frontal_cortex	Cortex	#00BFC4
RoG_L	3	53	0.5679	0.55556	Frontal_cortex	Cortex	#00BFC4
RoG_L	4	61	0.49383	0.5	Frontal_cortex	Cortex	#00BFC4
RoG_L	5	28	0.54321	0.55556	Frontal_cortex	Cortex	#00BFC4
RoG_R	1	11	0.75	0.75	Frontal_cortex	Cortex	#00BFC4
RoG_R	2	44	0.5679	0.5	Frontal_cortex	Cortex	#00BFC4
RoG_R	3	4	0.53086	0.44444	Frontal_cortex	Cortex	#00BFC4
RoG_R	4	51	0.51852	0.44444	Frontal_cortex	Cortex	#00BFC4
RoG_R	5	1	0.19753	0.33333	Frontal_cortex	Cortex	#00BFC4
SCG_L	1	8	0.54	0.5	Frontal_cortex	Cortex	#00BFC4
SCG_L	2	64	0.4321	0.5	Frontal_cortex	Cortex	#00BFC4
SCG_L	3	59	0.60494	0.44444	Frontal_cortex	Cortex	#00BFC4
SCG_L	4	8	0.75309	0.66667	Frontal_cortex	Cortex	#00BFC4
SCG_L	5	63	0.38272	0.44444	Frontal_cortex	Cortex	#00BFC4
SCG_R	1	23	0.62	0.6	Frontal_cortex	Cortex	#00BFC4
SCG_R	2	63	0.49383	0.44444	Frontal_cortex	Cortex	#00BFC4
SCG_R	3	25	0.48148	0.55556	Frontal_cortex	Cortex	#00BFC4
SCG_R	4	70	0.51852	0.5	Frontal_cortex	Cortex	#00BFC4
SCG_R	5	24	0.59259	0.61111	Frontal_cortex	Cortex	#00BFC4
SIG_L	1	60	0.46	0.5	Temporal_cortex	Cortex	#00BFC4
SIG_L	2	6	0.5679	0.55556	Temporal_cortex	Cortex	#00BFC4
SIG_L	3	11	0.51852	0.5	Temporal_cortex	Cortex	#00BFC4
SIG_L	4	13	0.7037	0.66667	Temporal_cortex	Cortex	#00BFC4
SIG_L	5	19	0.44444	0.5	Temporal_cortex	Cortex	#00BFC4
SIG_R	1	4	0.66	0.7	Temporal_cortex	Cortex	#00BFC4
SIG_R	2	36	0.75309	0.77778	Temporal_cortex	Cortex	#00BFC4
SIG_R	3	27	0.38272	0.33333	Temporal_cortex	Cortex	#00BFC4
SIG_R	4	16	0.81481	0.72222	Temporal_cortex	Cortex	#00BFC4
SIG_R	5	2	0.39506	0.38889	Temporal_cortex	Cortex	#00BFC4
SMG_L	1	5	0.49	0.4	Parietal_cortex	Cortex	#00BFC4
SMG_L	2	28	0.8642	0.61111	Parietal_cortex	Cortex	#00BFC4
SMG_L	3	30	0.49383	0.5	Parietal_cortex	Cortex	#00BFC4
SMG_L	4	17	0.61728	0.55556	Parietal_cortex	Cortex	#00BFC4
SMG_L	5	37	0.30864	0.38889	Parietal_cortex	Cortex	#00BFC4
SMG_R	1	48	0.64	0.6	Parietal_cortex	Cortex	#00BFC4
SMG_R	2	19	0.59259	0.55556	Parietal_cortex	Cortex	#00BFC4
SMG_R	3	32	0.50617	0.44444	Parietal_cortex	Cortex	#00BFC4
SMG_R	4	26	0.69136	0.61111	Parietal_cortex	Cortex	#00BFC4
SMG_R	5	40	0.34568	0.38889	Parietal_cortex	Cortex	#00BFC4
SOG_L	1	40	0.61	0.55	Occipital_cortex	Cortex	#00BFC4
SOG_L	2	12	0.44444	0.44444	Occipital_cortex	Cortex	#00BFC4
SOG_L	3	36	0.49383	0.5	Occipital_cortex	Cortex	#00BFC4
SOG_L	4	48	0.71605	0.77778	Occipital_cortex	Cortex	#00BFC4
SOG_L	5	14	0.30864	0.33333	Occipital_cortex	Cortex	#00BFC4
SOG_R	1	41	0.61	0.45	Occipital_cortex	Cortex	#00BFC4
SOG_R	2	11	0.5679	0.44444	Occipital_cortex	Cortex	#00BFC4
SOG_R	3	6	0.41975	0.44444	Occipital_cortex	Cortex	#00BFC4
SOG_R	4	32	0.85185	0.77778	Occipital_cortex	Cortex	#00BFC4
SOG_R	5	57	0.34568	0.27778	Occipital_cortex	Cortex	#00BFC4
SPL_L	1	32	0.48	0.45	Parietal_cortex	Cortex	#00BFC4
SPL_L	2	51	0.77778	0.61111	Parietal_cortex	Cortex	#00BFC4
SPL_L	3	39	0.51852	0.61111	Parietal_cortex	Cortex	#00BFC4
SPL_L	4	39	0.7284	0.77778	Parietal_cortex	Cortex	#00BFC4
SPL_L	5	32	0.4321	0.44444	Parietal_cortex	Cortex	#00BFC4
SPL_R	1	36	0.67	0.6	Parietal_cortex	Cortex	#00BFC4
SPL_R	2	2	0.67901	0.61111	Parietal_cortex	Cortex	#00BFC4
SPL_R	3	21	0.41975	0.38889	Parietal_cortex	Cortex	#00BFC4
SPL_R	4	24	0.67901	0.61111	Parietal_cortex	Cortex	#00BFC4
SPL_R	5	6	0.25926	0.44444	Parietal_cortex	Cortex	#00BFC4
STG_L	1	58	0.73	0.65	Temporal_cortex	Cortex	#00BFC4
STG_L	2	38	0.79012	0.77778	Temporal_cortex	Cortex	#00BFC4
STG_L	3	61	0.45679	0.5	Temporal_cortex	Cortex	#00BFC4
STG_L	4	40	0.71605	0.55556	Temporal_cortex	Cortex	#00BFC4
STG_L	5	61	0.41975	0.5	Temporal_cortex	Cortex	#00BFC4
STG_R	1	75	0.58	0.55	Temporal_cortex	Cortex	#00BFC4
STG_R	2	46	0.58025	0.5	Temporal_cortex	Cortex	#00BFC4
STG_R	3	44	0.59259	0.5	Temporal_cortex	Cortex	#00BFC4
STG_R	4	36	0.80247	0.66667	Temporal_cortex	Cortex	#00BFC4
STG_R	5	18	0.28395	0.33333	Temporal_cortex	Cortex	#00BFC4
TP_L	1	70	0.57	0.5	Temporal_cortex	Cortex	#00BFC4
TP_L	2	42	0.51852	0.44444	Temporal_cortex	Cortex	#00BFC4
TP_L	3	49	0.49383	0.44444	Temporal_cortex	Cortex	#00BFC4
TP_L	4	2	0.87654	0.83333	Temporal_cortex	Cortex	#00BFC4
TP_L	5	46	0.33333	0.38889	Temporal_cortex	Cortex	#00BFC4
TP_R	1	73	0.56	0.45	Temporal_cortex	Cortex	#00BFC4
TP_R	2	71	0.61728	0.66667	Temporal_cortex	Cortex	#00BFC4
TP_R	3	34	0.55556	0.44444	Temporal_cortex	Cortex	#00BFC4
TP_R	4	69	0.65432	0.55556	Temporal_cortex	Cortex	#00BFC4
TP_R	5	15	0.24691	0.38889	Temporal_cortex	Cortex	#00BFC4
TTG_L	1	34	0.58	0.55	Temporal_cortex	Cortex	#00BFC4
TTG_L	2	70	0.71605	0.77778	Temporal_cortex	Cortex	#00BFC4
TTG_L	3	55	0.50617	0.44444	Temporal_cortex	Cortex	#00BFC4
TTG_L	4	42	0.7284	0.55556	Temporal_cortex	Cortex	#00BFC4
TTG_L	5	35	0.38272	0.38889	Temporal_cortex	Cortex	#00BFC4
TTG_R	1	26	0.57	0.7	Temporal_cortex	Cortex	#00BFC4
TTG_R	2	66	0.60494	0.55556	Temporal_cortex	Cortex	#00BFC4
TTG_R	3	72	0.46914	0.44444	Temporal_cortex	Cortex	#00BFC4
TTG_R	4	58	0.51852	0.5	Temporal_cortex	Cortex	#00BFC4
TTG_R	5	21	0.44444	0.5	Temporal_cortex	Cortex	#00BFC4
