# Supplementary material for: Connecting genomic results for psychiatric disorders to human brain cell types and regions reveals convergence with functional connectivity
Source: Nat Commun. 2025 Jan 4;16:395. doi: 10.1038/s41467-024-55611-1 (PMC11700164; doi:10.1038/s41467-024-55611-1)
Supplement: Supplementary file 4 — Source Datasets [file 41467_2024_55611_MOESM4_ESM.zip › Source_Data_v241210/Supplementary_Figures/tss-std-resid-per-bin.tsv]

chr	start0	end	nTss	amygdala_excitatory	astrocyte	bergmann_glia	cerebellar_inhibitory	cge_interneuron	choroid_plexus	committed_oligodendrocyte_precursor	deep_layer_corticothalamic_and_6b	deep_layer_intratelencephalic	deep_layer_near_projecting	eccentric_medium_spiny_neuron	ependymal	fibroblast	hippocampal_ca1_3	hippocampal_ca4	hippocampal_dentate_gyrus	lamp5_lhx6_and_chandelier	lower_rhombic_lip	mammillary_body	medium_spiny_neuron	mge_interneuron	microglia	midbrain_derived_inhibitory	miscellaneous	oligodendrocyte	oligodendrocyte_precursor	splatter	thalamic_excitatory	upper_layer_intratelencephalic	upper_rhombic_lip	vascular
chr1	900000	1000000	5	-0.643146469265175	1.6439191074101	-0.853624042438124	-0.983529529898468	-0.945448411086019	-0.59301243902667	-0.965298659720536	-0.668508947039677	-0.703393929662466	1.94475081172536	-0.617421925572313	-0.932057963456726	1.87613086782766	-0.698192910253044	-0.723327700896573	-0.59114217264751	-0.804535102876249	-0.968580986360928	-0.54848553078534	2.0323215929532	-0.832343442701455	-0.787348871929973	-0.607378915312233	-0.744448633935159	-0.634924495723236	-0.542132773199888	1.74210536128567	2.09315905335233	-0.788870928364969	-1.10058308681423	-0.838162459182024
chr1	1000000	1100000	4	2.21223778501388	-0.741705132422046	-0.69133343696577	-0.786879773814161	-0.762181338042521	-0.517388860817083	-0.777278160413097	2.17313454050796	2.10169702570685	-0.643955171987105	-0.533530291557594	-0.750463406110632	-0.651508277051728	-0.590262776519387	-0.606482675312239	-0.513703927862557	-0.661085077480005	1.92685809214207	-0.487912980231948	-0.569919834644787	-0.682581731211113	-0.647739441122691	-0.526648287472787	2.0686369604899	-0.540921646139987	-0.481046033444709	1.9378125879299	4.91647198129881	2.03059898937426	-0.867069553197678	7.09645318200179
chr1	1100000	1200000	2	2.38718272041595	-0.37832930333001	-0.366968523894106	-0.393833500263001	-0.395888222681004	2.44868573633171	-0.401483630342532	2.36670041589338	-0.372526288767256	-0.378698323005889	-0.365889520239255	2.21903873240064	-0.390272057894081	-0.374569088573676	-0.372967295371684	-0.358962669119794	-0.374384925772199	-0.392348040088964	-0.36688865424387	-0.367061947988402	-0.383265680455662	-0.368715885076983	-0.365326462395064	-0.390201619408585	-0.353065704179022	-0.358992436592479	-0.413732545400266	-0.372241169238018	-0.376709692929341	-0.400331469819042	-0.381594641158255
chr1	1200000	1300000	7	1.95057929244871	-1.28751921467059	-1.17856334572845	-1.37725408114771	1.41220389736167	-0.744460522381857	-1.34175039528081	1.88350570997573	4.46861451820165	-1.04243287556985	-0.785421035137356	-1.29564373382475	-1.04395360450119	1.80566273009941	-0.957294541337829	-0.746221601585991	1.60849478592435	1.35170172523686	-0.669804392452665	-0.87469349705105	-1.13220509797175	-1.06688503135501	-0.769050186413216	4.41234577251686	-0.823162121428097	-0.664479567582205	1.35074262782882	-0.820966984799911	4.30340282597688	1.07776348086662	1.45276741230298
chr1	1300000	1400000	9	1.7764701971577	0.918267883221218	1.11953992906878	-1.77177580194736	1.04648393736756	-0.896265285155934	-1.71897013636236	-1.05763616670283	-1.14578797633443	1.41596952443013	1.7837115532751	-1.65997120342615	1.35532206080473	1.59102872653974	1.56355965208772	1.84068983493579	-1.37958752757519	0.968134090270108	-0.791426095787198	1.62861137715543	-1.43269329307867	-1.34700792484114	-0.931096231734745	-1.21809555274871	-1.01181926169964	1.91237789764173	0.959221468160287	-1.00106212345164	1.34579253617424	-2.03655406187034	1.14914377297321
chr1	1400000	1500000	6	-0.730955325056707	-1.10543875461927	-1.01602453100476	1.50816894857188	-1.12883849401005	-0.668698569413728	4.160451694978	-0.765635753481062	-0.813821168831219	1.81251703500321	-0.701380600819199	1.4941068638894	1.74589422171856	-0.806203706500225	1.9123318599944	-0.668643534731969	-0.948085161852596	-1.16086921365363	2.14985705330715	-0.773013685966444	-0.982209147940117	-0.927055911184264	-0.688174826824863	-0.86267774557328	10.2521988580502	2.09355174939198	-1.19815449579752	-0.731080578285671	-0.926419793328416	1.31089725768038	4.19963744647569
chr1	1500000	1600000	3	-0.467723314315849	-0.559988347975963	-0.529124360673048	2.09689004459504	2.14355968539639	-0.441814611876693	-0.589350742020469	-0.474463062415724	-0.482765751156665	2.2094330943754	-0.449691032385289	-0.568958733954304	-0.52086597883085	-0.482394441620469	-0.48970266361901	-0.436315261047156	2.18054056924334	-0.584353932400146	-0.427384209468195	-0.468470250168144	2.19944476460852	-0.508203224599261	-0.445968828823399	-0.508231192985716	-0.446974178786611	-0.420002805797422	-0.609709902445335	-0.46187646911004	2.16771402992421	-0.63366591479664	-0.533722952439732
chr1	1600000	1700000	5	-0.643146469262732	-0.923511347392353	-0.853624042434219	1.70437172850424	4.50107021967698	-0.59301243902449	-0.965298659715965	-0.668508947037049	-0.703393929659574	7.38761020693496	-0.617421925569925	-0.932057963452159	-0.782221740139212	-0.698192910250215	-0.723327700893512	-0.59114217264533	4.59334242019437	1.73512076396981	2.20989167667664	-0.671428399193735	1.90069603453463	-0.787348871926558	2.15964373377382	-0.744448633931977	-0.634924495720657	-0.542132773197944	1.74210536129018	2.09315905335518	-0.788870928361472	-1.10058308680868	-0.838162459178408
chr1	1700000	1800000	3	-0.467723314315849	-0.559988347975963	2.09074865427562	-0.590325856512942	-0.579005257145129	-0.441814611876693	-0.589350742020469	-0.474463062415724	-0.482765751156665	-0.511302696903338	-0.449691032385289	-0.568958733954304	-0.52086597883085	-0.482394441620469	-0.48970266361901	-0.436315261047156	-0.517710020673053	-0.584353932400146	-0.427384209468195	-0.468470250168144	-0.532897846054171	-0.508203224599261	-0.445968828823399	-0.508231192985716	-0.446974178786611	-0.420002805797422	-0.609709902445335	-0.46187646911004	-0.514039867890404	-0.63366591479664	-0.533722952439732
chr1	1800000	1900000	1	-0.292457497215686	-0.196696351140945	-0.204837676585522	-0.197368473780766	-0.212798333098731	-0.290761378042177	-0.213644096370154	-0.28058125260621	-0.262310957871827	-0.246118947465973	-0.282111153124171	-0.206092472566033	-0.259703761434938	-0.266767930704734	-0.256256231937308	-0.28163267347903	-0.231084822635388	-0.20036928929292	-0.30641577206314	-0.265677259281917	-0.233659165561104	-0.229253120967268	-0.284707136472907	-0.272197380502565	-0.259179860034358	-0.298004293774217	-0.217783661522307	-0.282629515763322	-0.239404508355095	-0.167025569608859	-0.229491940342553
chr1	1900000	2000000	2	-0.380078377728599	-0.37832930333001	-0.366968523894106	-0.393833500263001	2.32656674529119	-0.366276505168372	-0.401483630342532	-0.377510098182342	-0.372526288767256	2.34192756758978	-0.365889520239255	2.21903873240064	-0.390272057894081	-0.374569088573676	-0.372967295371684	-0.358962669119794	2.32375667172241	-0.392348040088964	-0.36688865424387	-0.367061947988402	-0.383265680455662	-0.368715885076983	-0.365326462395064	-0.390201619408585	-0.353065704179022	-0.358992436592479	-0.413732545400266	-0.372241169238018	-0.376709692929341	-0.400331469819042	-0.381594641158255
chr1	2000000	2100000	3	-0.467723314315849	-0.559988347975963	-0.529124360673048	2.09689004459504	-0.579005257145129	2.37326134105804	-0.589350742020469	-0.474463062415724	-0.482765751156665	-0.511302696903338	5.01733748471654	2.03769758395274	-0.52086597883085	-0.482394441620469	-0.48970266361901	5.04036792777391	2.18054056924334	-0.584353932400146	-0.427384209468195	2.23459034360384	2.19944476460852	-0.508203224599261	-0.445968828823399	-0.508231192985716	-0.446974178786611	-0.420002805797422	-0.609709902445335	5.00560820651818	2.16771402992421	2.01023647244389	-0.533722952439732
chr1	2200000	2300000	2	-0.380078377728599	-0.37832930333001	-0.366968523894106	-0.393833500263001	-0.395888222681004	-0.366276505168372	-0.401483630342532	-0.377510098182342	-0.372526288767256	-0.378698323005889	-0.365889520239255	-0.387512292919461	-0.390272057894081	-0.374569088573676	-0.372967295371684	-0.358962669119794	2.32375667172241	-0.392348040088964	-0.36688865424387	-0.367061947988402	-0.383265680455662	2.23250095556337	-0.365326462395064	-0.390201619408585	-0.353065704179022	-0.358992436592479	-0.413732545400266	-0.372241169238018	-0.376709692929341	-0.400331469819042	-0.381594641158255
chr1	2300000	2400000	2	-0.380078377728599	-0.37832930333001	-0.366968523894106	-0.393833500263001	-0.395888222681004	-0.366276505168372	-0.401483630342532	-0.377510098182342	-0.372526288767256	-0.378698323005889	-0.365889520239255	2.21903873240064	-0.390272057894081	-0.374569088573676	-0.372967295371684	-0.358962669119794	-0.374384925772199	-0.392348040088964	-0.36688865424387	-0.367061947988402	-0.383265680455662	-0.368715885076983	-0.365326462395064	-0.390201619408585	-0.353065704179022	-0.358992436592479	-0.413732545400266	-0.372241169238018	-0.376709692929341	2.24346412032665	-0.381594641158255
chr1	2400000	2500000	2	2.38718272041595	-0.37832930333001	-0.366968523894106	-0.393833500263001	-0.395888222681004	-0.366276505168372	-0.401483630342532	-0.377510098182342	-0.372526288767256	-0.378698323005889	-0.365889520239255	-0.387512292919461	-0.390272057894081	2.34327870873157	2.37821895633768	-0.358962669119794	2.32375667172241	-0.392348040088964	-0.36688865424387	-0.367061947988402	2.34896656068116	-0.368715885076983	-0.365326462395064	2.30436783517469	-0.353065704179022	-0.358992436592479	-0.413732545400266	2.36139074251002	2.30493587882651	2.24346412032665	-0.381594641158255
chr1	2500000	2600000	4	-0.555407578634583	1.82532341235751	1.92879753582225	1.90060071585032	1.9606516735919	2.2979642700242	-0.777278160419422	-0.571457038232929	-0.593048552186287	-0.64395517199172	-0.533530291558331	-0.750463406114025	2.00642818778066	4.84618762589727	-0.60648267531185	-0.513703927863698	-0.661085077484201	-0.776420416020986	-0.487912980231261	-0.569919834647391	2.05002991126786	1.95383860789069	-0.526648287474743	-0.626306665538358	-0.540921646139616	2.21477838949312	1.93781258792673	-0.551551033614851	2.03059898937109	-0.867069553203712	1.90821547545982
chr1	2600000	2700000	1	-0.292457497215686	-0.196696351140945	-0.204837676585522	-0.197368473780766	-0.212798333098731	-0.290761378042177	-0.213644096370154	-0.28058125260621	-0.262310957871827	-0.246118947465973	-0.282111153124171	2.40050456906241	-0.259703761434938	-0.266767930704734	-0.256256231937308	-0.28163267347903	-0.231084822635388	-0.20036928929292	2.45119539777745	-0.265677259281917	-0.233659165561104	-0.229253120967268	-0.284707136472907	-0.272197380502565	-0.259179860034358	-0.298004293774217	2.52544630753712	-0.282629515763322	-0.239404508355095	-0.167025569608859	-0.229491940342553
chr1	2800000	2900000	1	-0.292457497215686	-0.196696351140945	-0.204837676585522	-0.197368473780766	-0.212798333098731	-0.290761378042177	-0.213644096370154	-0.28058125260621	-0.262310957871827	-0.246118947465973	-0.282111153124171	2.40050456906241	-0.259703761434938	-0.266767930704734	-0.256256231937308	-0.28163267347903	-0.231084822635388	-0.20036928929292	-0.30641577206314	-0.265677259281917	-0.233659165561104	-0.229253120967268	-0.284707136472907	-0.272197380502565	-0.259179860034358	-0.298004293774217	-0.217783661522307	-0.282629515763322	-0.239404508355095	-0.167025569608859	-0.229491940342553
chr1	3000000	3100000	2	-0.380078377728599	2.18834282999895	-0.366968523894106	-0.393833500263001	-0.395888222681004	2.44868573633171	-0.401483630342532	-0.377510098182342	-0.372526288767256	-0.378698323005889	-0.365889520239255	-0.387512292919461	-0.390272057894081	-0.374569088573676	-0.372967295371684	-0.358962669119794	-0.374384925772199	-0.392348040088964	-0.36688865424387	-0.367061947988402	-0.383265680455662	-0.368715885076983	-0.365326462395064	-0.390201619408585	-0.353065704179022	-0.358992436592479	-0.413732545400266	-0.372241169238018	-0.376709692929341	-0.400331469819042	-0.381594641158255
chr1	3400000	3500000	1	-0.292457497215686	-0.196696351140945	-0.204837676585522	2.48978631909545	-0.212798333098731	-0.290761378042177	-0.213644096370154	-0.28058125260621	-0.262310957871827	-0.246118947465973	-0.282111153124171	-0.206092472566033	-0.259703761434938	-0.266767930704734	-0.256256231937308	-0.28163267347903	-0.231084822635388	2.50258160750696	2.45119539777745	-0.265677259281917	-0.233659165561104	-0.229253120967268	-0.284707136472907	-0.272197380502565	-0.259179860034358	-0.298004293774217	2.52544630753712	2.45105065579154	-0.239404508355095	2.47681669436439	-0.229491940342553
chr1	3600000	3700000	4	-0.555407578634583	1.82532341235751	-0.691333436970241	-0.786879773814357	1.9606516735919	2.2979642700242	-0.777278160419422	-0.571457038232929	-0.593048552186287	-0.64395517199172	-0.533530291558331	1.85644956829489	-0.651508277053622	-0.590262776521884	-0.60648267531185	-0.513703927863698	-0.661085077484201	-0.776420416020986	-0.487912980231261	-0.569919834647391	-0.682581731215997	-0.647739441126612	-0.526648287474743	-0.626306665538358	-0.540921646139616	-0.481046033445216	1.93781258792673	2.18246047384032	-0.651418959200643	-0.867069553203712	1.90821547545982
chr1	3700000	3800000	3	-0.467723314315849	-0.559988347975963	-0.529124360673048	-0.590325856512942	-0.579005257145129	-0.441814611876693	2.06634992979695	-0.474463062415724	-0.482765751156665	-0.511302696903338	-0.449691032385289	-0.568958733954304	-0.52086597883085	-0.482394441620469	-0.48970266361901	-0.436315261047156	-0.517710020673053	2.11865843184861	-0.427384209468195	-0.468470250168144	-0.532897846054171	-0.508203224599261	-0.445968828823399	-0.508231192985716	2.29703611552316	-0.420002805797422	2.13358245004403	-0.46187646911004	-0.514039867890404	-0.63366591479664	2.06014050393892
chr1	3800000	3900000	2	-0.380078377728599	-0.37832930333001	-0.366968523894106	-0.393833500263001	-0.395888222681004	-0.366276505168372	-0.401483630342532	-0.377510098182342	-0.372526288767256	2.34192756758978	-0.365889520239255	-0.387512292919461	-0.390272057894081	-0.374569088573676	-0.372967295371684	-0.358962669119794	-0.374384925772199	-0.392348040088964	-0.36688865424387	-0.367061947988402	-0.383265680455662	-0.368715885076983	-0.365326462395064	-0.390201619408585	-0.353065704179022	-0.358992436592479	-0.413732545400266	-0.372241169238018	-0.376709692929341	-0.400331469819042	-0.381594641158255
chr1	3900000	4000000	1	-0.292457497215686	-0.196696351140945	-0.204837676585522	-0.197368473780766	-0.212798333098731	-0.290761378042177	-0.213644096370154	-0.28058125260621	-0.262310957871827	-0.246118947465973	-0.282111153124171	-0.206092472566033	-0.259703761434938	-0.266767930704734	-0.256256231937308	-0.28163267347903	-0.231084822635388	-0.20036928929292	-0.30641577206314	-0.265677259281917	-0.233659165561104	-0.229253120967268	-0.284707136472907	-0.272197380502565	-0.259179860034358	-0.298004293774217	-0.217783661522307	-0.282629515763322	-0.239404508355095	-0.167025569608859	-0.229491940342553
chr1	4600000	4700000	1	2.47485245442866	-0.196696351140945	-0.204837676585522	-0.197368473780766	-0.212798333098731	-0.290761378042177	-0.213644096370154	-0.28058125260621	2.4321080427741	-0.246118947465973	2.45134094435409	-0.206092472566033	-0.259703761434938	2.45112784775302	2.49497858948493	-0.28163267347903	2.46710440811655	-0.20036928929292	-0.30641577206314	2.43732186594442	-0.233659165561104	-0.229253120967268	-0.284707136472907	-0.272197380502565	-0.259179860034358	-0.298004293774217	-0.217783661522307	-0.282629515763322	2.44228840543562	-0.167025569608859	-0.229491940342553
chr1	5900000	6000000	2	5.15444381856051	-0.37832930333001	-0.366968523894106	-0.393833500263001	-0.395888222681004	-0.366276505168372	-0.401483630342532	2.36670041589338	2.32184514518019	-0.378698323005889	-0.365889520239255	-0.387512292919461	-0.390272057894081	5.06112650603682	5.12940520804705	5.1174992960068	-0.374384925772199	-0.392348040088964	-0.36688865424387	-0.367061947988402	-0.383265680455662	-0.368715885076983	-0.365326462395064	2.30436783517469	-0.353065704179022	-0.358992436592479	-0.413732545400266	-0.372241169238018	2.30493587882651	-0.400331469819042	-0.381594641158255
chr1	6100000	6200000	2	2.38718272041595	-0.37832930333001	-0.366968523894106	-0.393833500263001	2.32656674529119	-0.366276505168372	-0.401483630342532	2.36670041589338	2.32184514518019	2.34192756758978	-0.365889520239255	-0.387512292919461	-0.390272057894081	2.34327870873157	2.37821895633768	2.3792683134435	2.32375667172241	-0.392348040088964	2.39067383331716	-0.367061947988402	2.34896656068116	-0.368715885076983	2.40087891325431	2.30436783517469	-0.353065704179022	-0.358992436592479	-0.413732545400266	-0.372241169238018	2.30493587882651	-0.400331469819042	-0.381594641158255
chr1	6200000	6300000	5	4.89301089771989	-0.923511347392353	-0.853624042434219	-0.983529529893768	1.77781090429771	-0.59301243902449	-0.965298659715965	2.07651234210656	4.6869410385287	-0.77667888587441	-0.617421925569925	-0.932057963452159	-0.782221740139212	2.02045787327678	-0.723327700893512	-0.59114217264533	-0.80453510287258	4.43882251429584	-0.548485530783464	-0.671428399193735	-0.832343442697765	-0.787348871926558	4.92666638285748	4.64628249253808	-0.634924495720657	-0.542132773197944	1.74210536129018	2.09315905335518	-0.788870928361472	-1.10058308680868	-0.838162459178408
chr1	6300000	6400000	1	-0.292457497215686	-0.196696351140945	-0.204837676585522	-0.197368473780766	-0.212798333098731	-0.290761378042177	-0.213644096370154	-0.28058125260621	2.4321080427741	-0.246118947465973	-0.282111153124171	-0.206092472566033	-0.259703761434938	-0.266767930704734	-0.256256231937308	-0.28163267347903	-0.231084822635388	2.50258160750696	2.45119539777745	-0.265677259281917	-0.233659165561104	-0.229253120967268	-0.284707136472907	-0.272197380502565	-0.259179860034358	-0.298004293774217	2.52544630753712	2.45105065579154	-0.239404508355095	-0.167025569608859	-0.229491940342553
chr1	6400000	6500000	3	-0.467723314315849	-0.559988347975963	-0.529124360673048	4.78410594570303	-0.579005257145129	-0.441814611876693	-0.589350742020469	-0.474463062415724	-0.482765751156665	-0.511302696903338	-0.449691032385289	-0.568958733954304	-0.52086597883085	2.23556314414575	2.26159472327045	2.30202633336338	-0.517710020673053	-0.584353932400146	-0.427384209468195	-0.468470250168144	-0.532897846054171	-0.508203224599261	-0.445968828823399	2.18644710972132	-0.446974178786611	-0.420002805797422	-0.609709902445335	-0.46187646911004	2.16771402992421	2.01023647244389	-0.533722952439732
chr1	6500000	6600000	4	2.21223778500996	1.82532341235751	-0.691333436970241	-0.786879773814357	-0.762181338042375	-0.517388860819116	-0.777278160419422	-0.571457038232929	2.10169702570693	-0.64395517199172	-0.533530291558331	1.85644956829489	-0.651508277053622	2.12796242468769	2.14508560972328	2.22490728903973	-0.661085077484201	-0.776420416020986	-0.487912980231261	-0.569919834647391	-0.682581731215997	-0.647739441126612	-0.526648287474743	-0.626306665538358	-0.540921646139616	-0.481046033445216	-0.805749874516896	-0.551551033614851	2.03059898937109	-0.867069553203712	-0.685903377810421
chr1	6600000	6700000	3	-0.467723314315849	-0.559988347975963	-0.529124360673048	-0.590325856512942	-0.579005257145129	2.37326134105804	2.06634992979695	-0.474463062415724	-0.482765751156665	-0.511302696903338	-0.449691032385289	2.03769758395274	-0.52086597883085	-0.482394441620469	-0.48970266361901	-0.436315261047156	-0.517710020673053	-0.584353932400146	-0.427384209468195	-0.468470250168144	-0.532897846054171	-0.508203224599261	-0.445968828823399	-0.508231192985716	-0.446974178786611	-0.420002805797422	-0.609709902445335	-0.46187646911004	-0.514039867890404	-0.63366591479664	-0.533722952439732
chr1	6700000	6800000	2	-0.380078377728599	-0.37832930333001	-0.366968523894106	-0.393833500263001	-0.395888222681004	-0.366276505168372	-0.401483630342532	-0.377510098182342	-0.372526288767256	-0.378698323005889	-0.365889520239255	-0.387512292919461	-0.390272057894081	-0.374569088573676	-0.372967295371684	-0.358962669119794	-0.374384925772199	2.31055513939215	2.39067383331716	-0.367061947988402	-0.383265680455662	-0.368715885076983	-0.365326462395064	-0.390201619408585	-0.353065704179022	-0.358992436592479	-0.413732545400266	-0.372241169238018	-0.376709692929341	-0.400331469819042	-0.381594641158255
chr1	7700000	7800000	2	-0.380078377728599	2.18834282999895	2.25279866459584	-0.393833500263001	-0.395888222681004	-0.366276505168372	-0.401483630342532	-0.377510098182342	-0.372526288767256	-0.378698323005889	-0.365889520239255	-0.387512292919461	-0.390272057894081	-0.374569088573676	-0.372967295371684	-0.358962669119794	-0.374384925772199	-0.392348040088964	-0.36688865424387	-0.367061947988402	-0.383265680455662	-0.368715885076983	-0.365326462395064	-0.390201619408585	-0.353065704179022	-0.358992436592479	-0.413732545400266	-0.372241169238018	-0.376709692929341	-0.400331469819042	-0.381594641158255
chr1	7800000	7900000	1	-0.292457497215686	-0.196696351140945	2.41497576153221	-0.197368473780766	-0.212798333098731	-0.290761378042177	-0.213644096370154	-0.28058125260621	-0.262310957871827	-0.246118947465973	-0.282111153124171	-0.206092472566033	-0.259703761434938	-0.266767930704734	-0.256256231937308	-0.28163267347903	-0.231084822635388	-0.20036928929292	-0.30641577206314	-0.265677259281917	-0.233659165561104	-0.229253120967268	2.48154707403842	-0.272197380502565	2.48476803451923	2.39749342117119	-0.217783661522307	-0.282629515763322	-0.239404508355095	2.47681669436439	-0.229491940342553
chr1	7900000	8000000	2	-0.380078377728599	-0.37832930333001	-0.366968523894106	-0.393833500263001	-0.395888222681004	-0.366276505168372	-0.401483630342532	-0.377510098182342	-0.372526288767256	-0.378698323005889	-0.365889520239255	-0.387512292919461	-0.390272057894081	-0.374569088573676	-0.372967295371684	-0.358962669119794	-0.374384925772199	-0.392348040088964	-0.36688865424387	-0.367061947988402	-0.383265680455662	-0.368715885076983	-0.365326462395064	-0.390201619408585	-0.353065704179022	-0.358992436592479	-0.413732545400266	-0.372241169238018	-0.376709692929341	-0.400331469819042	-0.381594641158255
chr1	8000000	8100000	1	-0.292457497215686	-0.196696351140945	2.41497576153221	-0.197368473780766	-0.212798333098731	-0.290761378042177	-0.213644096370154	-0.28058125260621	-0.262310957871827	-0.246118947465973	-0.282111153124171	-0.206092472566033	2.39791058706255	-0.266767930704734	-0.256256231937308	-0.28163267347903	-0.231084822635388	-0.20036928929292	-0.30641577206314	-0.265677259281917	-0.233659165561104	-0.229253120967268	-0.284707136472907	-0.272197380502565	-0.259179860034358	-0.298004293774217	-0.217783661522307	-0.282629515763322	-0.239404508355095	-0.167025569608859	-0.229491940342553
chr1	8300000	8400000	1	-0.292457497215686	-0.196696351140945	-0.204837676585522	2.48978631909545	-0.212798333098731	-0.290761378042177	-0.213644096370154	-0.28058125260621	-0.262310957871827	-0.246118947465973	-0.282111153124171	-0.206092472566033	-0.259703761434938	-0.266767930704734	-0.256256231937308	-0.28163267347903	2.46710440811655	-0.20036928929292	-0.30641577206314	-0.265677259281917	2.49862131067262	-0.229253120967268	-0.284707136472907	-0.272197380502565	-0.259179860034358	-0.298004293774217	-0.217783661522307	2.45105065579154	-0.239404508355095	-0.167025569608859	-0.229491940342553
chr1	8800000	8900000	2	-0.380078377728599	2.18834282999895	2.25279866459584	-0.393833500263001	-0.395888222681004	-0.366276505168372	-0.401483630342532	-0.377510098182342	-0.372526288767256	-0.378698323005889	-0.365889520239255	-0.387512292919461	-0.390272057894081	-0.374569088573676	-0.372967295371684	-0.358962669119794	-0.374384925772199	-0.392348040088964	-0.36688865424387	-0.367061947988402	-0.383265680455662	-0.368715885076983	-0.365326462395064	-0.390201619408585	-0.353065704179022	-0.358992436592479	-0.413732545400266	-0.372241169238018	-0.376709692929341	-0.400331469819042	-0.381594641158255
chr1	8900000	9000000	1	-0.292457497215686	-0.196696351140945	-0.204837676585522	-0.197368473780766	-0.212798333098731	-0.290761378042177	2.44199618388286	-0.28058125260621	-0.262310957871827	-0.246118947465973	-0.282111153124171	-0.206092472566033	-0.259703761434938	-0.266767930704734	-0.256256231937308	-0.28163267347903	-0.231084822635388	-0.20036928929292	-0.30641577206314	-0.265677259281917	-0.233659165561104	-0.229253120967268	-0.284707136472907	-0.272197380502565	-0.259179860034358	-0.298004293774217	-0.217783661522307	-0.282629515763322	-0.239404508355095	-0.167025569608859	-0.229491940342553
chr1	9000000	9100000	2	-0.380078377728599	-0.37832930333001	-0.366968523894106	-0.393833500263001	-0.395888222681004	-0.366276505168372	-0.401483630342532	-0.377510098182342	-0.372526288767256	-0.378698323005889	-0.365889520239255	-0.387512292919461	-0.390272057894081	-0.374569088573676	-0.372967295371684	-0.358962669119794	-0.374384925772199	-0.392348040088964	-0.36688865424387	-0.367061947988402	-0.383265680455662	2.23250095556337	-0.365326462395064	-0.390201619408585	-0.353065704179022	-0.358992436592479	-0.413732545400266	-0.372241169238018	-0.376709692929341	-0.400331469819042	-0.381594641158255
chr1	9100000	9200000	1	-0.292457497215686	-0.196696351140945	-0.204837676585522	-0.197368473780766	-0.212798333098731	2.52425055907838	-0.213644096370154	-0.28058125260621	-0.262310957871827	-0.246118947465973	-0.282111153124171	-0.206092472566033	-0.259703761434938	-0.266767930704734	-0.256256231937308	-0.28163267347903	-0.231084822635388	-0.20036928929292	-0.30641577206314	-0.265677259281917	-0.233659165561104	-0.229253120967268	-0.284707136472907	-0.272197380502565	-0.259179860034358	-0.298004293774217	-0.217783661522307	-0.282629515763322	-0.239404508355095	-0.167025569608859	-0.229491940342553
chr1	9200000	9300000	2	-0.380078377728599	-0.37832930333001	-0.366968523894106	-0.393833500263001	-0.395888222681004	-0.366276505168372	2.25410976780326	-0.377510098182342	-0.372526288767256	-0.378698323005889	-0.365889520239255	-0.387512292919461	2.2672953736464	-0.374569088573676	-0.372967295371684	-0.358962669119794	-0.374384925772199	-0.392348040088964	-0.36688865424387	-0.367061947988402	-0.383265680455662	-0.368715885076983	-0.365326462395064	-0.390201619408585	2.39083374930355	2.33645769261105	-0.413732545400266	-0.372241169238018	-0.376709692929341	-0.400331469819042	-0.381594641158255
chr1	9500000	9600000	2	-0.380078377728599	2.18834282999895	2.25279866459584	-0.393833500263001	-0.395888222681004	2.44868573633171	2.25410976780326	-0.377510098182342	-0.372526288767256	-0.378698323005889	-0.365889520239255	-0.387512292919461	-0.390272057894081	-0.374569088573676	-0.372967295371684	-0.358962669119794	-0.374384925772199	-0.392348040088964	-0.36688865424387	-0.367061947988402	2.34896656068116	-0.368715885076983	-0.365326462395064	-0.390201619408585	-0.353065704179022	-0.358992436592479	-0.413732545400266	-0.372241169238018	-0.376709692929341	-0.400331469819042	-0.381594641158255
chr1	9600000	9700000	1	-0.292457497215686	-0.196696351140945	-0.204837676585522	-0.197368473780766	-0.212798333098731	-0.290761378042177	-0.213644096370154	-0.28058125260621	-0.262310957871827	-0.246118947465973	-0.282111153124171	-0.206092472566033	-0.259703761434938	-0.266767930704734	-0.256256231937308	-0.28163267347903	-0.231084822635388	-0.20036928929292	-0.30641577206314	-0.265677259281917	2.49862131067262	2.37200964181121	-0.284707136472907	-0.272197380502565	-0.259179860034358	-0.298004293774217	-0.217783661522307	-0.282629515763322	-0.239404508355095	-0.167025569608859	2.36431253067165
chr1	9800000	9900000	1	-0.292457497215686	-0.196696351140945	-0.204837676585522	-0.197368473780766	-0.212798333098731	-0.290761378042177	-0.213644096370154	-0.28058125260621	-0.262310957871827	-0.246118947465973	-0.282111153124171	-0.206092472566033	-0.259703761434938	-0.266767930704734	-0.256256231937308	-0.28163267347903	-0.231084822635388	-0.20036928929292	-0.30641577206314	-0.265677259281917	-0.233659165561104	-0.229253120967268	-0.284707136472907	-0.272197380502565	-0.259179860034358	-0.298004293774217	-0.217783661522307	-0.282629515763322	-0.239404508355095	-0.167025569608859	-0.229491940342553
chr1	9900000	10000000	4	-0.555407578634583	-0.741705132425102	-0.691333436970241	-0.786879773814357	-0.762181338042375	5.11331740086752	1.87868399690331	-0.571457038232929	-0.593048552186287	2.07704850827795	-0.533530291558331	-0.750463406114025	-0.651508277053622	-0.590262776521884	-0.60648267531185	-0.513703927863698	-0.661085077484201	-0.776420416020986	-0.487912980231261	-0.569919834647391	-0.682581731215997	-0.647739441126612	-0.526648287474743	-0.626306665538358	2.20335882881438	-0.481046033445216	-0.805749874516896	-0.551551033614851	-0.651418959200643	1.77709315785985	-0.685903377810421
chr1	10000000	10100000	1	-0.292457497215686	-0.196696351140945	-0.204837676585522	-0.197368473780766	-0.212798333098731	-0.290761378042177	-0.213644096370154	-0.28058125260621	-0.262310957871827	-0.246118947465973	-0.282111153124171	-0.206092472566033	-0.259703761434938	-0.266767930704734	-0.256256231937308	-0.28163267347903	-0.231084822635388	-0.20036928929292	-0.30641577206314	-0.265677259281917	-0.233659165561104	-0.229253120967268	-0.284707136472907	-0.272197380502565	-0.259179860034358	-0.298004293774217	-0.217783661522307	-0.282629515763322	-0.239404508355095	-0.167025569608859	-0.229491940342553
chr1	10200000	10300000	1	-0.292457497215686	-0.196696351140945	-0.204837676585522	-0.197368473780766	-0.212798333098731	-0.290761378042177	-0.213644096370154	-0.28058125260621	-0.262310957871827	-0.246118947465973	-0.282111153124171	-0.206092472566033	-0.259703761434938	-0.266767930704734	-0.256256231937308	-0.28163267347903	-0.231084822635388	-0.20036928929292	-0.30641577206314	-0.265677259281917	-0.233659165561104	-0.229253120967268	-0.284707136472907	-0.272197380502565	-0.259179860034358	-0.298004293774217	-0.217783661522307	-0.282629515763322	-0.239404508355095	-0.167025569608859	-0.229491940342553
chr1	10300000	10400000	1	-0.292457497215686	-0.196696351140945	-0.204837676585522	-0.197368473780766	-0.212798333098731	-0.290761378042177	-0.213644096370154	-0.28058125260621	-0.262310957871827	-0.246118947465973	-0.282111153124171	-0.206092472566033	-0.259703761434938	-0.266767930704734	-0.256256231937308	-0.28163267347903	-0.231084822635388	-0.20036928929292	-0.30641577206314	-0.265677259281917	-0.233659165561104	-0.229253120967268	-0.284707136472907	-0.272197380502565	-0.259179860034358	-0.298004293774217	-0.217783661522307	-0.282629515763322	-0.239404508355095	-0.167025569608859	-0.229491940342553
chr1	10400000	10500000	4	-0.555407578634583	-0.741705132425102	-0.691333436970241	-0.786879773814357	1.9606516735919	-0.517388860819116	-0.777278160419422	-0.571457038232929	-0.593048552186287	-0.64395517199172	2.2002531141765	-0.750463406114025	-0.651508277053622	-0.590262776521884	-0.60648267531185	-0.513703927863698	2.03743118748603	-0.776420416020986	-0.487912980231261	-0.569919834647391	4.78264155375172	-0.647739441126612	-0.526648287474743	-0.626306665538358	-0.540921646139616	-0.481046033445216	1.93781258792673	-0.551551033614851	-0.651418959200643	-0.867069553203712	-0.685903377810421
chr1	10700000	10800000	1	-0.292457497215686	-0.196696351140945	-0.204837676585522	-0.197368473780766	-0.212798333098731	-0.290761378042177	-0.213644096370154	-0.28058125260621	-0.262310957871827	-0.246118947465973	2.45134094435409	-0.206092472566033	-0.259703761434938	-0.266767930704734	-0.256256231937308	-0.28163267347903	-0.231084822635388	-0.20036928929292	-0.30641577206314	-0.265677259281917	-0.233659165561104	-0.229253120967268	-0.284707136472907	-0.272197380502565	-0.259179860034358	-0.298004293774217	-0.217783661522307	-0.282629515763322	-0.239404508355095	2.47681669436439	-0.229491940342553
chr1	10900000	11000000	1	-0.292457497215686	-0.196696351140945	-0.204837676585522	2.48978631909545	-0.212798333098731	-0.290761378042177	-0.213644096370154	-0.28058125260621	-0.262310957871827	-0.246118947465973	-0.282111153124171	-0.206092472566033	-0.259703761434938	-0.266767930704734	-0.256256231937308	-0.28163267347903	-0.231084822635388	-0.20036928929292	-0.30641577206314	-0.265677259281917	-0.233659165561104	-0.229253120967268	2.48154707403842	2.42241964427507	-0.259179860034358	-0.298004293774217	-0.217783661522307	-0.282629515763322	-0.239404508355095	-0.167025569608859	-0.229491940342553
chr1	11000000	11100000	5	-0.643146469262732	-0.923511347392353	-0.853624042434219	-0.983529529893768	1.77781090429771	-0.59301243902449	1.69107933163309	-0.668508947037049	-0.703393929659574	-0.77667888587441	2.11678949837202	-0.932057963452159	-0.782221740139212	-0.698192910250215	-0.723327700893512	-0.59114217264533	1.89440365866089	-0.968580986356224	-0.548485530783464	-0.671428399193735	-0.832343442697765	-0.787348871926558	2.15964373377382	-0.744448633931977	-0.634924495720657	-0.542132773197944	-1.00188665043076	-0.641280508020126	1.89356693369403	1.54399361088619	-0.838162459178408
chr1	11100000	11200000	1	-0.292457497215686	-0.196696351140945	-0.204837676585522	-0.197368473780766	-0.212798333098731	-0.290761378042177	-0.213644096370154	-0.28058125260621	-0.262310957871827	-0.246118947465973	-0.282111153124171	-0.206092472566033	2.39791058706255	-0.266767930704734	-0.256256231937308	-0.28163267347903	-0.231084822635388	-0.20036928929292	-0.30641577206314	-0.265677259281917	-0.233659165561104	-0.229253120967268	-0.284707136472907	-0.272197380502565	-0.259179860034358	-0.298004293774217	-0.217783661522307	2.45105065579154	-0.239404508355095	-0.167025569608859	-0.229491940342553
chr1	11200000	11300000	2	-0.380078377728599	-0.37832930333001	-0.366968523894106	2.2932738541555	-0.395888222681004	-0.366276505168372	-0.401483630342532	-0.377510098182342	-0.372526288767256	-0.378698323005889	-0.365889520239255	-0.387512292919461	-0.390272057894081	-0.374569088573676	-0.372967295371684	-0.358962669119794	-0.374384925772199	-0.392348040088964	-0.36688865424387	-0.367061947988402	-0.383265680455662	-0.368715885076983	-0.365326462395064	-0.390201619408585	-0.353065704179022	-0.358992436592479	-0.413732545400266	-0.372241169238018	-0.376709692929341	-0.400331469819042	-0.381594641158255
chr1	11400000	11500000	1	2.47485245442866	2.37002109447047	-0.204837676585522	2.48978631909545	2.50970469736142	-0.290761378042177	-0.213644096370154	-0.28058125260621	-0.262310957871827	-0.246118947465973	2.45134094435409	-0.206092472566033	-0.259703761434938	-0.266767930704734	-0.256256231937308	2.45664665008354	-0.231084822635388	-0.20036928929292	-0.30641577206314	2.43732186594442	-0.233659165561104	-0.229253120967268	2.48154707403842	-0.272197380502565	-0.259179860034358	-0.298004293774217	-0.217783661522307	-0.282629515763322	-0.239404508355095	-0.167025569608859	-0.229491940342553
chr1	11600000	11700000	5	2.12493221422858	-0.923511347392353	-0.853624042434219	4.39227298690224	7.22432953505626	-0.59301243902449	1.69107933163309	-0.668508947037049	-0.703393929659574	-0.77667888587441	4.85100092231396	-0.932057963452159	-0.782221740139212	-0.698192910250215	-0.723327700893512	-0.59114217264533	1.89440365866089	1.73512076396981	-0.548485530783464	2.03232159295615	1.90069603453463	-0.787348871926558	-0.607378915309838	-0.744448633931977	-0.634924495720657	-0.542132773197944	1.74210536129018	2.09315905335518	4.57600479574954	-1.10058308680868	-0.838162459178408
chr1	11700000	11800000	2	-0.380078377728599	2.18834282999895	-0.366968523894106	-0.393833500263001	-0.395888222681004	2.44868573633171	2.25410976780326	-0.377510098182342	-0.372526288767256	-0.378698323005889	-0.365889520239255	2.21903873240064	2.2672953736464	-0.374569088573676	-0.372967295371684	-0.358962669119794	-0.374384925772199	-0.392348040088964	-0.36688865424387	-0.367061947988402	-0.383265680455662	-0.368715885076983	-0.365326462395064	2.30436783517469	-0.353065704179022	-0.358992436592479	-0.413732545400266	-0.372241169238018	-0.376709692929341	-0.400331469819042	-0.381594641158255
chr1	11800000	11900000	4	-0.555407578634583	-0.741705132425102	-0.691333436970241	-0.786879773814357	-0.762181338042375	-0.517388860819116	-0.777278160419422	-0.571457038232929	-0.593048552186287	-0.64395517199172	2.2002531141765	-0.750463406114025	-0.651508277053622	-0.590262776521884	-0.60648267531185	-0.513703927863698	-0.661085077484201	-0.776420416020986	-0.487912980231261	2.13340690778085	-0.682581731215997	-0.647739441126612	-0.526648287474743	-0.626306665538358	-0.540921646139616	-0.481046033445216	-0.805749874516896	-0.551551033614851	2.03059898937109	-0.867069553203712	-0.685903377810421
chr1	11900000	12000000	3	-0.467723314315849	-0.559988347975963	-0.529124360673048	-0.590325856512942	-0.579005257145129	-0.441814611876693	-0.589350742020469	-0.474463062415724	-0.482765751156665	-0.511302696903338	-0.449691032385289	-0.568958733954304	2.13680880612307	-0.482394441620469	-0.48970266361901	-0.436315261047156	-0.517710020673053	-0.584353932400146	-0.427384209468195	-0.468470250168144	-0.532897846054171	-0.508203224599261	-0.445968828823399	-0.508231192985716	-0.446974178786611	-0.420002805797422	-0.609709902445335	-0.46187646911004	-0.514039867890404	-0.63366591479664	2.06014050393892
chr1	12000000	12100000	2	-0.380078377728599	-0.37832930333001	2.25279866459584	-0.393833500263001	-0.395888222681004	-0.366276505168372	-0.401483630342532	-0.377510098182342	-0.372526288767256	-0.378698323005889	2.36751432145855	-0.387512292919461	-0.390272057894081	-0.374569088573676	-0.372967295371684	-0.358962669119794	-0.374384925772199	-0.392348040088964	-0.36688865424387	2.33588945906777	-0.383265680455662	-0.368715885076983	-0.365326462395064	-0.390201619408585	-0.353065704179022	-0.358992436592479	-0.413732545400266	-0.372241169238018	-0.376709692929341	-0.400331469819042	-0.381594641158255
chr1	12100000	12200000	1	-0.292457497215686	-0.196696351140945	-0.204837676585522	-0.197368473780766	-0.212798333098731	-0.290761378042177	-0.213644096370154	-0.28058125260621	-0.262310957871827	-0.246118947465973	-0.282111153124171	-0.206092472566033	-0.259703761434938	-0.266767930704734	-0.256256231937308	-0.28163267347903	-0.231084822635388	-0.20036928929292	-0.30641577206314	-0.265677259281917	-0.233659165561104	2.37200964181121	-0.284707136472907	-0.272197380502565	-0.259179860034358	-0.298004293774217	-0.217783661522307	-0.282629515763322	-0.239404508355095	-0.167025569608859	2.36431253067165
chr1	12200000	12300000	1	-0.292457497215686	-0.196696351140945	-0.204837676585522	-0.197368473780766	-0.212798333098731	-0.290761378042177	-0.213644096370154	-0.28058125260621	-0.262310957871827	-0.246118947465973	-0.282111153124171	-0.206092472566033	-0.259703761434938	-0.266767930704734	-0.256256231937308	-0.28163267347903	-0.231084822635388	-0.20036928929292	-0.30641577206314	-0.265677259281917	-0.233659165561104	-0.229253120967268	-0.284707136472907	-0.272197380502565	-0.259179860034358	-0.298004293774217	-0.217783661522307	-0.282629515763322	-0.239404508355095	-0.167025569608859	-0.229491940342553
chr1	12600000	12700000	2	-0.380078377728599	2.18834282999895	-0.366968523894106	-0.393833500263001	-0.395888222681004	2.44868573633171	-0.401483630342532	-0.377510098182342	-0.372526288767256	-0.378698323005889	-0.365889520239255	2.21903873240064	2.2672953736464	-0.374569088573676	-0.372967295371684	-0.358962669119794	-0.374384925772199	-0.392348040088964	-0.36688865424387	-0.367061947988402	-0.383265680455662	2.23250095556337	-0.365326462395064	-0.390201619408585	-0.353065704179022	-0.358992436592479	-0.413732545400266	-0.372241169238018	-0.376709692929341	-0.400331469819042	2.21216403938491
chr1	12700000	12800000	4	-0.555407578634583	-0.741705132425102	-0.691333436970241	-0.786879773814357	-0.762181338042375	2.2979642700242	-0.777278160419422	-0.571457038232929	-0.593048552186287	-0.64395517199172	-0.533530291558331	1.85644956829489	-0.651508277053622	-0.590262776521884	-0.60648267531185	-0.513703927863698	-0.661085077484201	-0.776420416020986	-0.487912980231261	-0.569919834647391	-0.682581731215997	-0.647739441126612	-0.526648287474743	-0.626306665538358	-0.540921646139616	-0.481046033445216	-0.805749874516896	-0.551551033614851	-0.651418959200643	-0.867069553203712	-0.685903377810421
chr1	12800000	12900000	4	-0.555407578634583	-0.741705132425102	-0.691333436970241	-0.786879773814357	-0.762181338042375	-0.517388860819116	-0.777278160419422	-0.571457038232929	-0.593048552186287	-0.64395517199172	-0.533530291558331	-0.750463406114025	-0.651508277053622	-0.590262776521884	-0.60648267531185	-0.513703927863698	-0.661085077484201	-0.776420416020986	-0.487912980231261	-0.569919834647391	-0.682581731215997	-0.647739441126612	-0.526648287474743	-0.626306665538358	-0.540921646139616	-0.481046033445216	-0.805749874516896	-0.551551033614851	-0.651418959200643	-0.867069553203712	-0.685903377810421
chr1	12900000	13000000	1	-0.292457497215686	-0.196696351140945	-0.204837676585522	-0.197368473780766	-0.212798333098731	-0.290761378042177	-0.213644096370154	-0.28058125260621	-0.262310957871827	-0.246118947465973	-0.282111153124171	-0.206092472566033	-0.259703761434938	-0.266767930704734	-0.256256231937308	-0.28163267347903	-0.231084822635388	-0.20036928929292	-0.30641577206314	-0.265677259281917	-0.233659165561104	-0.229253120967268	-0.284707136472907	-0.272197380502565	-0.259179860034358	-0.298004293774217	-0.217783661522307	-0.282629515763322	-0.239404508355095	-0.167025569608859	-0.229491940342553
chr1	13000000	13100000	1	-0.292457497215686	-0.196696351140945	-0.204837676585522	-0.197368473780766	-0.212798333098731	-0.290761378042177	-0.213644096370154	-0.28058125260621	-0.262310957871827	-0.246118947465973	-0.282111153124171	-0.206092472566033	-0.259703761434938	-0.266767930704734	-0.256256231937308	-0.28163267347903	-0.231084822635388	-0.20036928929292	-0.30641577206314	-0.265677259281917	-0.233659165561104	-0.229253120967268	-0.284707136472907	-0.272197380502565	-0.259179860034358	-0.298004293774217	-0.217783661522307	-0.282629515763322	-0.239404508355095	-0.167025569608859	-0.229491940342553
chr1	13100000	13200000	1	-0.292457497215686	-0.196696351140945	-0.204837676585522	-0.197368473780766	-0.212798333098731	-0.290761378042177	-0.213644096370154	-0.28058125260621	-0.262310957871827	-0.246118947465973	-0.282111153124171	-0.206092472566033	-0.259703761434938	-0.266767930704734	-0.256256231937308	-0.28163267347903	-0.231084822635388	-0.20036928929292	-0.30641577206314	-0.265677259281917	-0.233659165561104	-0.229253120967268	-0.284707136472907	-0.272197380502565	-0.259179860034358	-0.298004293774217	-0.217783661522307	-0.282629515763322	-0.239404508355095	-0.167025569608859	-0.229491940342553
chr1	13300000	13400000	3	-0.467723314315849	-0.559988347975963	-0.529124360673048	-0.590325856512942	-0.579005257145129	-0.441814611876693	-0.589350742020469	-0.474463062415724	-0.482765751156665	-0.511302696903338	-0.449691032385289	-0.568958733954304	-0.52086597883085	-0.482394441620469	-0.48970266361901	-0.436315261047156	-0.517710020673053	-0.584353932400146	-0.427384209468195	-0.468470250168144	-0.532897846054171	-0.508203224599261	-0.445968828823399	-0.508231192985716	-0.446974178786611	-0.420002805797422	-0.609709902445335	-0.46187646911004	-0.514039867890404	-0.63366591479664	-0.533722952439732
chr1	13400000	13500000	1	-0.292457497215686	-0.196696351140945	-0.204837676585522	-0.197368473780766	-0.212798333098731	-0.290761378042177	-0.213644096370154	-0.28058125260621	-0.262310957871827	-0.246118947465973	-0.282111153124171	-0.206092472566033	-0.259703761434938	-0.266767930704734	-0.256256231937308	-0.28163267347903	-0.231084822635388	-0.20036928929292	-0.30641577206314	-0.265677259281917	-0.233659165561104	-0.229253120967268	-0.284707136472907	-0.272197380502565	-0.259179860034358	-0.298004293774217	-0.217783661522307	-0.282629515763322	-0.239404508355095	-0.167025569608859	-0.229491940342553
chr1	13500000	13600000	2	-0.380078377728599	-0.37832930333001	2.25279866459584	2.2932738541555	-0.395888222681004	2.44868573633171	-0.401483630342532	-0.377510098182342	-0.372526288767256	-0.378698323005889	-0.365889520239255	2.21903873240064	4.92486280518688	-0.374569088573676	-0.372967295371684	-0.358962669119794	-0.374384925772199	-0.392348040088964	-0.36688865424387	-0.367061947988402	2.34896656068116	2.23250095556337	-0.365326462395064	-0.390201619408585	-0.353065704179022	2.33645769261105	-0.413732545400266	-0.372241169238018	-0.376709692929341	2.24346412032665	-0.381594641158255
chr1	13700000	13800000	1	-0.292457497215686	-0.196696351140945	-0.204837676585522	-0.197368473780766	-0.212798333098731	-0.290761378042177	-0.213644096370154	-0.28058125260621	-0.262310957871827	-0.246118947465973	-0.282111153124171	-0.206092472566033	-0.259703761434938	-0.266767930704734	-0.256256231937308	-0.28163267347903	-0.231084822635388	-0.20036928929292	-0.30641577206314	-0.265677259281917	-0.233659165561104	-0.229253120967268	-0.284707136472907	-0.272197380502565	-0.259179860034358	-0.298004293774217	-0.217783661522307	-0.282629515763322	-0.239404508355095	-0.167025569608859	-0.229491940342553
chr1	13800000	13900000	1	-0.292457497215686	-0.196696351140945	-0.204837676585522	-0.197368473780766	2.50970469736142	-0.290761378042177	2.44199618388286	-0.28058125260621	-0.262310957871827	-0.246118947465973	-0.282111153124171	-0.206092472566033	-0.259703761434938	-0.266767930704734	-0.256256231937308	-0.28163267347903	2.46710440811655	-0.20036928929292	-0.30641577206314	-0.265677259281917	2.49862131067262	-0.229253120967268	-0.284707136472907	-0.272197380502565	-0.259179860034358	-0.298004293774217	-0.217783661522307	-0.282629515763322	-0.239404508355095	-0.167025569608859	-0.229491940342553
chr1	15100000	15200000	1	-0.292457497215686	2.37002109447047	-0.204837676585522	-0.197368473780766	-0.212798333098731	-0.290761378042177	-0.213644096370154	-0.28058125260621	-0.262310957871827	-0.246118947465973	-0.282111153124171	-0.206092472566033	2.39791058706255	-0.266767930704734	-0.256256231937308	-0.28163267347903	-0.231084822635388	-0.20036928929292	-0.30641577206314	-0.265677259281917	-0.233659165561104	2.37200964181121	-0.284707136472907	-0.272197380502565	-0.259179860034358	-0.298004293774217	-0.217783661522307	-0.282629515763322	-0.239404508355095	2.47681669436439	2.36431253067165
chr1	15200000	15300000	1	-0.292457497215686	-0.196696351140945	-0.204837676585522	-0.197368473780766	-0.212798333098731	2.52425055907838	-0.213644096370154	-0.28058125260621	-0.262310957871827	-0.246118947465973	-0.282111153124171	2.40050456906241	-0.259703761434938	-0.266767930704734	-0.256256231937308	-0.28163267347903	-0.231084822635388	-0.20036928929292	-0.30641577206314	-0.265677259281917	-0.233659165561104	-0.229253120967268	-0.284707136472907	-0.272197380502565	-0.259179860034358	-0.298004293774217	-0.217783661522307	-0.282629515763322	-0.239404508355095	-0.167025569608859	-0.229491940342553
chr1	15400000	15500000	4	-0.555407578634583	-0.741705132425102	-0.691333436970241	-0.786879773814357	-0.762181338042375	-0.517388860819116	-0.777278160419422	2.1731345405085	2.10169702570693	4.79805218854762	-0.533530291558331	-0.750463406114025	-0.651508277053622	-0.590262776521884	-0.60648267531185	-0.513703927863698	4.73594745245626	1.92685809213526	2.270032426068	-0.569919834647391	-0.682581731215997	-0.647739441126612	-0.526648287474743	2.0686369604881	-0.540921646139616	-0.481046033445216	-0.805749874516896	2.18246047384032	2.03059898937109	-0.867069553203712	-0.685903377810421
chr1	15500000	15600000	3	-0.467723314315849	-0.559988347975963	-0.529124360673048	-0.590325856512942	-0.579005257145129	-0.441814611876693	-0.589350742020469	2.26985830505261	2.21171452291542	2.2094330943754	-0.449691032385289	2.03769758395274	-0.52086597883085	-0.482394441620469	-0.48970266361901	-0.436315261047156	2.18054056924334	-0.584353932400146	-0.427384209468195	-0.468470250168144	2.19944476460852	-0.508203224599261	-0.445968828823399	-0.508231192985716	-0.446974178786611	-0.420002805797422	-0.609709902445335	-0.46187646911004	-0.514039867890404	-0.63366591479664	-0.533722952439732
chr1	15600000	15700000	3	-0.467723314315849	-0.559988347975963	-0.529124360673048	-0.590325856512942	-0.579005257145129	-0.441814611876693	-0.589350742020469	-0.474463062415724	-0.482765751156665	-0.511302696903338	-0.449691032385289	-0.568958733954304	-0.52086597883085	-0.482394441620469	-0.48970266361901	-0.436315261047156	-0.517710020673053	-0.584353932400146	-0.427384209468195	-0.468470250168144	-0.532897846054171	-0.508203224599261	-0.445968828823399	-0.508231192985716	-0.446974178786611	-0.420002805797422	-0.609709902445335	-0.46187646911004	-0.514039867890404	-0.63366591479664	-0.533722952439732
chr1	15700000	15800000	3	-0.467723314315849	-0.559988347975963	-0.529124360673048	4.78410594570303	-0.579005257145129	-0.441814611876693	-0.589350742020469	-0.474463062415724	-0.482765751156665	2.2094330943754	-0.449691032385289	-0.568958733954304	2.13680880612307	-0.482394441620469	-0.48970266361901	-0.436315261047156	2.18054056924334	-0.584353932400146	-0.427384209468195	-0.468470250168144	2.19944476460852	-0.508203224599261	-0.445968828823399	-0.508231192985716	-0.446974178786611	-0.420002805797422	-0.609709902445335	-0.46187646911004	-0.514039867890404	-0.63366591479664	2.06014050393892
chr1	15800000	15900000	2	-0.380078377728599	2.18834282999895	2.25279866459584	-0.393833500263001	-0.395888222681004	-0.366276505168372	-0.401483630342532	-0.377510098182342	-0.372526288767256	-0.378698323005889	-0.365889520239255	-0.387512292919461	-0.390272057894081	-0.374569088573676	-0.372967295371684	-0.358962669119794	-0.374384925772199	-0.392348040088964	-0.36688865424387	-0.367061947988402	-0.383265680455662	-0.368715885076983	-0.365326462395064	-0.390201619408585	-0.353065704179022	-0.358992436592479	-0.413732545400266	-0.372241169238018	-0.376709692929341	-0.400331469819042	-0.381594641158255
chr1	15900000	16000000	1	-0.292457497215686	-0.196696351140945	-0.204837676585522	-0.197368473780766	-0.212798333098731	-0.290761378042177	2.44199618388286	-0.28058125260621	-0.262310957871827	-0.246118947465973	-0.282111153124171	-0.206092472566033	-0.259703761434938	-0.266767930704734	-0.256256231937308	-0.28163267347903	-0.231084822635388	-0.20036928929292	-0.30641577206314	-0.265677259281917	-0.233659165561104	-0.229253120967268	-0.284707136472907	-0.272197380502565	-0.259179860034358	-0.298004293774217	-0.217783661522307	-0.282629515763322	-0.239404508355095	-0.167025569608859	-0.229491940342553
chr1	16000000	16100000	5	-0.643146469262732	-0.923511347392353	-0.853624042434219	7.08017424530024	1.77781090429771	7.85436932132389	4.34745732298215	-0.668508947037049	-0.703393929659574	-0.77667888587441	-0.617421925569925	-0.932057963452159	1.87613086783131	-0.698192910250215	-0.723327700893512	-0.59114217264533	-0.80453510287258	-0.968580986356224	2.20989167667664	-0.671428399193735	1.90069603453463	-0.787348871926558	2.15964373377382	-0.744448633931977	-0.634924495720657	-0.542132773197944	-1.00188665043076	-0.641280508020126	-0.788870928361472	9.47772370397082	4.35088755026674
chr1	16100000	16200000	1	-0.292457497215686	-0.196696351140945	-0.204837676585522	2.48978631909545	-0.212798333098731	2.52425055907838	-0.213644096370154	-0.28058125260621	-0.262310957871827	-0.246118947465973	-0.282111153124171	-0.206092472566033	2.39791058706255	-0.266767930704734	-0.256256231937308	-0.28163267347903	-0.231084822635388	-0.20036928929292	-0.30641577206314	-0.265677259281917	-0.233659165561104	-0.229253120967268	-0.284707136472907	-0.272197380502565	-0.259179860034358	-0.298004293774217	-0.217783661522307	-0.282629515763322	-0.239404508355095	-0.167025569608859	2.36431253067165
chr1	16200000	16300000	2	-0.380078377728599	-0.37832930333001	-0.366968523894106	2.2932738541555	-0.395888222681004	-0.366276505168372	-0.401483630342532	-0.377510098182342	-0.372526288767256	-0.378698323005889	-0.365889520239255	-0.387512292919461	2.2672953736464	-0.374569088573676	-0.372967295371684	-0.358962669119794	-0.374384925772199	-0.392348040088964	-0.36688865424387	-0.367061947988402	-0.383265680455662	-0.368715885076983	-0.365326462395064	-0.390201619408585	-0.353065704179022	2.33645769261105	2.32944899526226	-0.372241169238018	-0.376709692929341	-0.400331469819042	2.21216403938491
chr1	16300000	16400000	2	-0.380078377728599	-0.37832930333001	-0.366968523894106	-0.393833500263001	-0.395888222681004	-0.366276505168372	-0.401483630342532	-0.377510098182342	-0.372526288767256	-0.378698323005889	-0.365889520239255	-0.387512292919461	-0.390272057894081	-0.374569088573676	-0.372967295371684	-0.358962669119794	-0.374384925772199	-0.392348040088964	-0.36688865424387	-0.367061947988402	-0.383265680455662	-0.368715885076983	-0.365326462395064	-0.390201619408585	-0.353065704179022	-0.358992436592479	-0.413732545400266	-0.372241169238018	-0.376709692929341	-0.400331469819042	-0.381594641158255
chr1	16400000	16500000	2	-0.380078377728599	-0.37832930333001	-0.366968523894106	-0.393833500263001	-0.395888222681004	-0.366276505168372	-0.401483630342532	-0.377510098182342	-0.372526288767256	-0.378698323005889	-0.365889520239255	-0.387512292919461	-0.390272057894081	-0.374569088573676	-0.372967295371684	-0.358962669119794	-0.374384925772199	-0.392348040088964	-0.36688865424387	-0.367061947988402	-0.383265680455662	-0.368715885076983	-0.365326462395064	-0.390201619408585	-0.353065704179022	-0.358992436592479	-0.413732545400266	-0.372241169238018	-0.376709692929341	2.24346412032665	-0.381594641158255
chr1	16600000	16700000	1	-0.292457497215686	-0.196696351140945	-0.204837676585522	-0.197368473780766	-0.212798333098731	-0.290761378042177	-0.213644096370154	-0.28058125260621	-0.262310957871827	-0.246118947465973	-0.282111153124171	-0.206092472566033	-0.259703761434938	-0.266767930704734	-0.256256231937308	-0.28163267347903	-0.231084822635388	-0.20036928929292	-0.30641577206314	-0.265677259281917	-0.233659165561104	-0.229253120967268	-0.284707136472907	-0.272197380502565	-0.259179860034358	-0.298004293774217	-0.217783661522307	-0.282629515763322	-0.239404508355095	-0.167025569608859	-0.229491940342553
chr1	16700000	16800000	1	-0.292457497215686	-0.196696351140945	-0.204837676585522	-0.197368473780766	-0.212798333098731	2.52425055907838	-0.213644096370154	-0.28058125260621	-0.262310957871827	-0.246118947465973	-0.282111153124171	2.40050456906241	-0.259703761434938	-0.266767930704734	-0.256256231937308	-0.28163267347903	-0.231084822635388	-0.20036928929292	-0.30641577206314	-0.265677259281917	-0.233659165561104	-0.229253120967268	-0.284707136472907	-0.272197380502565	-0.259179860034358	-0.298004293774217	-0.217783661522307	-0.282629515763322	-0.239404508355095	-0.167025569608859	-0.229491940342553
chr1	16900000	17000000	1	-0.292457497215686	-0.196696351140945	-0.204837676585522	-0.197368473780766	-0.212798333098731	-0.290761378042177	-0.213644096370154	-0.28058125260621	-0.262310957871827	-0.246118947465973	-0.282111153124171	-0.206092472566033	2.39791058706255	-0.266767930704734	-0.256256231937308	-0.28163267347903	-0.231084822635388	-0.20036928929292	-0.30641577206314	-0.265677259281917	-0.233659165561104	-0.229253120967268	-0.284707136472907	-0.272197380502565	-0.259179860034358	-0.298004293774217	-0.217783661522307	-0.282629515763322	-0.239404508355095	-0.167025569608859	-0.229491940342553
chr1	17000000	17100000	2	-0.380078377728599	-0.37832930333001	-0.366968523894106	-0.393833500263001	2.32656674529119	-0.366276505168372	-0.401483630342532	-0.377510098182342	-0.372526288767256	2.34192756758978	-0.365889520239255	-0.387512292919461	-0.390272057894081	-0.374569088573676	-0.372967295371684	-0.358962669119794	2.32375667172241	2.31055513939215	-0.36688865424387	-0.367061947988402	2.34896656068116	-0.368715885076983	-0.365326462395064	-0.390201619408585	-0.353065704179022	-0.358992436592479	2.32944899526226	2.36139074251002	-0.376709692929341	-0.400331469819042	-0.381594641158255
chr1	17100000	17200000	1	-0.292457497215686	2.37002109447047	-0.204837676585522	2.48978631909545	-0.212798333098731	-0.290761378042177	2.44199618388286	-0.28058125260621	-0.262310957871827	-0.246118947465973	-0.282111153124171	-0.206092472566033	-0.259703761434938	-0.266767930704734	-0.256256231937308	-0.28163267347903	-0.231084822635388	-0.20036928929292	-0.30641577206314	-0.265677259281917	-0.233659165561104	2.37200964181121	-0.284707136472907	-0.272197380502565	2.48476803451923	-0.298004293774217	-0.217783661522307	-0.282629515763322	-0.239404508355095	-0.167025569608859	-0.229491940342553
chr1	17200000	17300000	2	-0.380078377728599	-0.37832930333001	-0.366968523894106	-0.393833500263001	-0.395888222681004	-0.366276505168372	-0.401483630342532	-0.377510098182342	-0.372526288767256	-0.378698323005889	-0.365889520239255	-0.387512292919461	-0.390272057894081	-0.374569088573676	-0.372967295371684	-0.358962669119794	-0.374384925772199	2.31055513939215	2.39067383331716	-0.367061947988402	-0.383265680455662	2.23250095556337	-0.365326462395064	-0.390201619408585	-0.353065704179022	-0.358992436592479	2.32944899526226	2.36139074251002	-0.376709692929341	-0.400331469819042	-0.381594641158255
chr1	17300000	17400000	2	-0.380078377728599	-0.37832930333001	-0.366968523894106	-0.393833500263001	-0.395888222681004	-0.366276505168372	-0.401483630342532	-0.377510098182342	-0.372526288767256	-0.378698323005889	-0.365889520239255	-0.387512292919461	-0.390272057894081	-0.374569088573676	-0.372967295371684	-0.358962669119794	-0.374384925772199	-0.392348040088964	-0.36688865424387	-0.367061947988402	-0.383265680455662	-0.368715885076983	-0.365326462395064	-0.390201619408585	-0.353065704179022	-0.358992436592479	-0.413732545400266	-0.372241169238018	2.30493587882651	-0.400331469819042	-0.381594641158255
chr1	17400000	17500000	1	-0.292457497215686	-0.196696351140945	-0.204837676585522	-0.197368473780766	-0.212798333098731	-0.290761378042177	2.44199618388286	-0.28058125260621	-0.262310957871827	-0.246118947465973	-0.282111153124171	-0.206092472566033	-0.259703761434938	-0.266767930704734	-0.256256231937308	-0.28163267347903	-0.231084822635388	-0.20036928929292	-0.30641577206314	-0.265677259281917	-0.233659165561104	2.37200964181121	-0.284707136472907	-0.272197380502565	-0.259179860034358	-0.298004293774217	-0.217783661522307	2.45105065579154	-0.239404508355095	-0.167025569608859	-0.229491940342553
chr1	17500000	17600000	1	-0.292457497215686	2.37002109447047	-0.204837676585522	2.48978631909545	-0.212798333098731	-0.290761378042177	-0.213644096370154	-0.28058125260621	-0.262310957871827	-0.246118947465973	-0.282111153124171	-0.206092472566033	-0.259703761434938	-0.266767930704734	-0.256256231937308	-0.28163267347903	-0.231084822635388	-0.20036928929292	-0.30641577206314	-0.265677259281917	-0.233659165561104	-0.229253120967268	-0.284707136472907	-0.272197380502565	-0.259179860034358	-0.298004293774217	-0.217783661522307	-0.282629515763322	-0.239404508355095	-0.167025569608859	-0.229491940342553
chr1	17700000	17800000	1	-0.292457497215686	-0.196696351140945	-0.204837676585522	-0.197368473780766	-0.212798333098731	-0.290761378042177	-0.213644096370154	-0.28058125260621	-0.262310957871827	-0.246118947465973	-0.282111153124171	-0.206092472566033	-0.259703761434938	-0.266767930704734	-0.256256231937308	-0.28163267347903	-0.231084822635388	-0.20036928929292	2.45119539777745	-0.265677259281917	-0.233659165561104	-0.229253120967268	-0.284707136472907	-0.272197380502565	-0.259179860034358	-0.298004293774217	-0.217783661522307	-0.282629515763322	-0.239404508355095	-0.167025569608859	-0.229491940342553
chr1	18100000	18200000	1	-0.292457497215686	-0.196696351140945	-0.204837676585522	-0.197368473780766	-0.212798333098731	-0.290761378042177	-0.213644096370154	2.46367770803202	2.4321080427741	-0.246118947465973	-0.282111153124171	-0.206092472566033	-0.259703761434938	2.45112784775302	2.49497858948493	-0.28163267347903	-0.231084822635388	-0.20036928929292	-0.30641577206314	-0.265677259281917	-0.233659165561104	2.37200964181121	2.48154707403842	2.42241964427507	-0.259179860034358	2.39749342117119	-0.217783661522307	-0.282629515763322	2.44228840543562	2.47681669436439	-0.229491940342553
chr1	18400000	18500000	1	-0.292457497215686	-0.196696351140945	-0.204837676585522	-0.197368473780766	-0.212798333098731	2.52425055907838	2.44199618388286	-0.28058125260621	-0.262310957871827	-0.246118947465973	-0.282111153124171	-0.206092472566033	2.39791058706255	-0.266767930704734	-0.256256231937308	-0.28163267347903	-0.231084822635388	-0.20036928929292	-0.30641577206314	-0.265677259281917	-0.233659165561104	-0.229253120967268	-0.284707136472907	-0.272197380502565	-0.259179860034358	-0.298004293774217	-0.217783661522307	-0.282629515763322	-0.239404508355095	-0.167025569608859	-0.229491940342553
chr1	18600000	18700000	1	-0.292457497215686	-0.196696351140945	-0.204837676585522	-0.197368473780766	2.50970469736142	-0.290761378042177	-0.213644096370154	-0.28058125260621	-0.262310957871827	-0.246118947465973	-0.282111153124171	2.40050456906241	-0.259703761434938	-0.266767930704734	-0.256256231937308	-0.28163267347903	-0.231084822635388	-0.20036928929292	-0.30641577206314	-0.265677259281917	-0.233659165561104	-0.229253120967268	-0.284707136472907	-0.272197380502565	-0.259179860034358	-0.298004293774217	2.52544630753712	-0.282629515763322	-0.239404508355095	-0.167025569608859	-0.229491940342553
chr1	18800000	18900000	1	-0.292457497215686	-0.196696351140945	-0.204837676585522	-0.197368473780766	-0.212798333098731	-0.290761378042177	-0.213644096370154	-0.28058125260621	-0.262310957871827	-0.246118947465973	-0.282111153124171	-0.206092472566033	-0.259703761434938	-0.266767930704734	-0.256256231937308	-0.28163267347903	-0.231084822635388	-0.20036928929292	-0.30641577206314	-0.265677259281917	-0.233659165561104	-0.229253120967268	-0.284707136472907	-0.272197380502565	-0.259179860034358	-0.298004293774217	-0.217783661522307	-0.282629515763322	-0.239404508355095	-0.167025569608859	-0.229491940342553
chr1	18900000	19000000	2	-0.380078377728599	4.7550149633279	-0.366968523894106	2.2932738541555	-0.395888222681004	2.44868573633171	2.25410976780326	-0.377510098182342	-0.372526288767256	-0.378698323005889	-0.365889520239255	-0.387512292919461	-0.390272057894081	-0.374569088573676	-0.372967295371684	-0.358962669119794	-0.374384925772199	-0.392348040088964	-0.36688865424387	-0.367061947988402	-0.383265680455662	-0.368715885076983	-0.365326462395064	-0.390201619408585	-0.353065704179022	-0.358992436592479	-0.413732545400266	-0.372241169238018	-0.376709692929341	-0.400331469819042	-0.381594641158255
chr1	19200000	19300000	4	-0.555407578634583	1.82532341235751	-0.691333436970241	-0.786879773814357	-0.762181338042375	2.2979642700242	1.87868399690331	-0.571457038232929	-0.593048552186287	-0.64395517199172	-0.533530291558331	-0.750463406114025	-0.651508277053622	-0.590262776521884	-0.60648267531185	-0.513703927863698	-0.661085077484201	-0.776420416020986	-0.487912980231261	-0.569919834647391	-0.682581731215997	-0.647739441126612	-0.526648287474743	-0.626306665538358	-0.540921646139616	-0.481046033445216	-0.805749874516896	-0.551551033614851	-0.651418959200643	-0.867069553203712	-0.685903377810421
chr1	19300000	19400000	2	-0.380078377728599	-0.37832930333001	-0.366968523894106	-0.393833500263001	-0.395888222681004	-0.366276505168372	-0.401483630342532	-0.377510098182342	-0.372526288767256	-0.378698323005889	-0.365889520239255	2.21903873240064	-0.390272057894081	-0.374569088573676	-0.372967295371684	-0.358962669119794	-0.374384925772199	-0.392348040088964	-0.36688865424387	-0.367061947988402	-0.383265680455662	-0.368715885076983	-0.365326462395064	-0.390201619408585	-0.353065704179022	-0.358992436592479	-0.413732545400266	-0.372241169238018	-0.376709692929341	2.24346412032665	-0.381594641158255
chr1	19400000	19500000	2	-0.380078377728599	-0.37832930333001	-0.366968523894106	-0.393833500263001	-0.395888222681004	-0.366276505168372	-0.401483630342532	-0.377510098182342	-0.372526288767256	-0.378698323005889	-0.365889520239255	-0.387512292919461	2.2672953736464	-0.374569088573676	-0.372967295371684	-0.358962669119794	-0.374384925772199	-0.392348040088964	-0.36688865424387	-0.367061947988402	-0.383265680455662	4.83371779620372	-0.365326462395064	-0.390201619408585	-0.353065704179022	-0.358992436592479	-0.413732545400266	-0.372241169238018	-0.376709692929341	-0.400331469819042	-0.381594641158255
chr1	19500000	19600000	1	-0.292457497215686	-0.196696351140945	-0.204837676585522	-0.197368473780766	2.50970469736142	-0.290761378042177	-0.213644096370154	-0.28058125260621	-0.262310957871827	-0.246118947465973	-0.282111153124171	-0.206092472566033	2.39791058706255	-0.266767930704734	-0.256256231937308	-0.28163267347903	-0.231084822635388	-0.20036928929292	-0.30641577206314	-0.265677259281917	-0.233659165561104	-0.229253120967268	-0.284707136472907	-0.272197380502565	-0.259179860034358	-0.298004293774217	-0.217783661522307	-0.282629515763322	-0.239404508355095	-0.167025569608859	-0.229491940342553
chr1	19600000	19700000	1	2.47485245442866	-0.196696351140945	-0.204837676585522	-0.197368473780766	-0.212798333098731	-0.290761378042177	-0.213644096370154	-0.28058125260621	2.4321080427741	-0.246118947465973	2.45134094435409	-0.206092472566033	-0.259703761434938	-0.266767930704734	-0.256256231937308	2.45664665008354	-0.231084822635388	-0.20036928929292	-0.30641577206314	2.43732186594442	-0.233659165561104	-0.229253120967268	-0.284707136472907	-0.272197380502565	-0.259179860034358	-0.298004293774217	-0.217783661522307	-0.282629515763322	2.44228840543562	-0.167025569608859	-0.229491940342553
chr1	19700000	19800000	1	-0.292457497215686	-0.196696351140945	-0.204837676585522	-0.197368473780766	-0.212798333098731	2.52425055907838	-0.213644096370154	-0.28058125260621	-0.262310957871827	-0.246118947465973	-0.282111153124171	-0.206092472566033	-0.259703761434938	-0.266767930704734	-0.256256231937308	-0.28163267347903	-0.231084822635388	-0.20036928929292	2.45119539777745	-0.265677259281917	-0.233659165561104	-0.229253120967268	-0.284707136472907	-0.272197380502565	-0.259179860034358	-0.298004293774217	-0.217783661522307	-0.282629515763322	-0.239404508355095	-0.167025569608859	-0.229491940342553
chr1	19800000	19900000	2	-0.380078377728599	-0.37832930333001	-0.366968523894106	-0.393833500263001	-0.395888222681004	-0.366276505168372	-0.401483630342532	-0.377510098182342	2.32184514518019	-0.378698323005889	-0.365889520239255	-0.387512292919461	-0.390272057894081	-0.374569088573676	-0.372967295371684	-0.358962669119794	-0.374384925772199	-0.392348040088964	-0.36688865424387	2.33588945906777	-0.383265680455662	-0.368715885076983	-0.365326462395064	-0.390201619408585	-0.353065704179022	-0.358992436592479	-0.413732545400266	-0.372241169238018	-0.376709692929341	-0.400331469819042	-0.381594641158255
chr1	19900000	20000000	2	-0.380078377728599	-0.37832930333001	-0.366968523894106	-0.393833500263001	-0.395888222681004	-0.366276505168372	-0.401483630342532	-0.377510098182342	-0.372526288767256	-0.378698323005889	-0.365889520239255	-0.387512292919461	-0.390272057894081	-0.374569088573676	-0.372967295371684	-0.358962669119794	-0.374384925772199	-0.392348040088964	-0.36688865424387	-0.367061947988402	-0.383265680455662	-0.368715885076983	-0.365326462395064	-0.390201619408585	-0.353065704179022	-0.358992436592479	-0.413732545400266	-0.372241169238018	-0.376709692929341	-0.400331469819042	-0.381594641158255
chr1	20000000	20100000	1	-0.292457497215686	2.37002109447047	2.41497576153221	-0.197368473780766	-0.212798333098731	2.52425055907838	-0.213644096370154	-0.28058125260621	-0.262310957871827	-0.246118947465973	-0.282111153124171	-0.206092472566033	-0.259703761434938	-0.266767930704734	-0.256256231937308	-0.28163267347903	-0.231084822635388	-0.20036928929292	-0.30641577206314	-0.265677259281917	-0.233659165561104	-0.229253120967268	-0.284707136472907	-0.272197380502565	-0.259179860034358	-0.298004293774217	-0.217783661522307	-0.282629515763322	-0.239404508355095	-0.167025569608859	-0.229491940342553
chr1	20100000	20200000	4	-0.555407578634583	1.82532341235751	4.54892850861474	-0.786879773814357	-0.762181338042375	2.2979642700242	-0.777278160419422	-0.571457038232929	-0.593048552186287	-0.64395517199172	-0.533530291558331	1.85644956829489	-0.651508277053622	-0.590262776521884	-0.60648267531185	2.22490728903973	-0.661085077484201	-0.776420416020986	-0.487912980231261	-0.569919834647391	-0.682581731215997	-0.647739441126612	-0.526648287474743	-0.626306665538358	-0.540921646139616	-0.481046033445216	-0.805749874516896	-0.551551033614851	-0.651418959200643	-0.867069553203712	-0.685903377810421
chr1	20200000	20300000	1	-0.292457497215686	-0.196696351140945	-0.204837676585522	-0.197368473780766	-0.212798333098731	2.52425055907838	-0.213644096370154	-0.28058125260621	-0.262310957871827	-0.246118947465973	-0.282111153124171	2.40050456906241	-0.259703761434938	-0.266767930704734	-0.256256231937308	-0.28163267347903	-0.231084822635388	-0.20036928929292	-0.30641577206314	-0.265677259281917	-0.233659165561104	-0.229253120967268	-0.284707136472907	-0.272197380502565	-0.259179860034358	-0.298004293774217	2.52544630753712	-0.282629515763322	-0.239404508355095	-0.167025569608859	-0.229491940342553
chr1	20400000	20500000	1	2.47485245442866	-0.196696351140945	-0.204837676585522	-0.197368473780766	-0.212798333098731	-0.290761378042177	-0.213644096370154	-0.28058125260621	2.4321080427741	-0.246118947465973	2.45134094435409	-0.206092472566033	-0.259703761434938	-0.266767930704734	-0.256256231937308	2.45664665008354	-0.231084822635388	-0.20036928929292	-0.30641577206314	-0.265677259281917	-0.233659165561104	-0.229253120967268	-0.284707136472907	2.42241964427507	-0.259179860034358	-0.298004293774217	-0.217783661522307	-0.282629515763322	2.44228840543562	-0.167025569608859	-0.229491940342553
chr1	20500000	20600000	3	-0.467723314315849	-0.559988347975963	-0.529124360673048	4.78410594570303	2.14355968539639	-0.441814611876693	-0.589350742020469	-0.474463062415724	-0.482765751156665	-0.511302696903338	2.28382322616563	-0.568958733954304	-0.52086597883085	-0.482394441620469	-0.48970266361901	-0.436315261047156	2.18054056924334	2.11865843184861	-0.427384209468195	-0.468470250168144	2.19944476460852	-0.508203224599261	-0.445968828823399	-0.508231192985716	-0.446974178786611	-0.420002805797422	2.13358245004403	2.27186586870407	-0.514039867890404	2.01023647244389	2.06014050393892
chr1	20600000	20700000	2	-0.380078377728599	-0.37832930333001	-0.366968523894106	-0.393833500263001	-0.395888222681004	-0.366276505168372	-0.401483630342532	-0.377510098182342	-0.372526288767256	-0.378698323005889	-0.365889520239255	-0.387512292919461	-0.390272057894081	-0.374569088573676	-0.372967295371684	-0.358962669119794	-0.374384925772199	2.31055513939215	-0.36688865424387	-0.367061947988402	-0.383265680455662	-0.368715885076983	-0.365326462395064	-0.390201619408585	-0.353065704179022	-0.358992436592479	-0.413732545400266	2.36139074251002	-0.376709692929341	-0.400331469819042	-0.381594641158255
chr1	20700000	20800000	3	5.06702245103211	-0.559988347975963	-0.529124360673048	-0.590325856512942	-0.579005257145129	-0.441814611876693	-0.589350742020469	5.01417967252094	4.90619479698751	2.2094330943754	2.28382322616563	2.03769758395274	-0.52086597883085	-0.482394441620469	2.26159472327045	2.30202633336338	-0.517710020673053	-0.584353932400146	-0.427384209468195	4.93765093737582	2.19944476460852	-0.508203224599261	-0.445968828823399	2.18644710972132	-0.446974178786611	-0.420002805797422	-0.609709902445335	2.27186586870407	4.84946792773883	-0.63366591479664	-0.533722952439732
chr1	21100000	21200000	1	-0.292457497215686	-0.196696351140945	-0.204837676585522	-0.197368473780766	-0.212798333098731	2.52425055907838	-0.213644096370154	-0.28058125260621	-0.262310957871827	-0.246118947465973	-0.282111153124171	-0.206092472566033	-0.259703761434938	-0.266767930704734	-0.256256231937308	-0.28163267347903	-0.231084822635388	-0.20036928929292	-0.30641577206314	-0.265677259281917	-0.233659165561104	-0.229253120967268	-0.284707136472907	-0.272197380502565	-0.259179860034358	-0.298004293774217	-0.217783661522307	-0.282629515763322	-0.239404508355095	-0.167025569608859	-0.229491940342553
chr1	21300000	21400000	1	-0.292457497215686	2.37002109447047	-0.204837676585522	2.48978631909545	-0.212798333098731	-0.290761378042177	-0.213644096370154	-0.28058125260621	-0.262310957871827	-0.246118947465973	-0.282111153124171	-0.206092472566033	2.39791058706255	-0.266767930704734	-0.256256231937308	-0.28163267347903	-0.231084822635388	-0.20036928929292	-0.30641577206314	-0.265677259281917	-0.233659165561104	-0.229253120967268	-0.284707136472907	-0.272197380502565	-0.259179860034358	-0.298004293774217	-0.217783661522307	-0.282629515763322	-0.239404508355095	-0.167025569608859	2.36431253067165
chr1	21400000	21500000	1	-0.292457497215686	-0.196696351140945	-0.204837676585522	2.48978631909545	-0.212798333098731	-0.290761378042177	-0.213644096370154	-0.28058125260621	-0.262310957871827	-0.246118947465973	-0.282111153124171	-0.206092472566033	-0.259703761434938	-0.266767930704734	-0.256256231937308	-0.28163267347903	-0.231084822635388	-0.20036928929292	-0.30641577206314	-0.265677259281917	-0.233659165561104	-0.229253120967268	-0.284707136472907	-0.272197380502565	-0.259179860034358	2.39749342117119	-0.217783661522307	-0.282629515763322	-0.239404508355095	-0.167025569608859	-0.229491940342553
chr1	21500000	21600000	1	-0.292457497215686	-0.196696351140945	-0.204837676585522	-0.197368473780766	-0.212798333098731	-0.290761378042177	-0.213644096370154	-0.28058125260621	-0.262310957871827	-0.246118947465973	-0.282111153124171	-0.206092472566033	2.39791058706255	-0.266767930704734	-0.256256231937308	-0.28163267347903	-0.231084822635388	-0.20036928929292	-0.30641577206314	-0.265677259281917	-0.233659165561104	-0.229253120967268	-0.284707136472907	-0.272197380502565	-0.259179860034358	-0.298004293774217	-0.217783661522307	-0.282629515763322	-0.239404508355095	-0.167025569608859	2.36431253067165
chr1	21600000	21700000	1	2.47485245442866	-0.196696351140945	-0.204837676585522	-0.197368473780766	-0.212798333098731	-0.290761378042177	-0.213644096370154	2.46367770803202	2.4321080427741	2.47455497332694	2.45134094435409	-0.206092472566033	-0.259703761434938	2.45112784775302	-0.256256231937308	-0.28163267347903	-0.231084822635388	-0.20036928929292	-0.30641577206314	2.43732186594442	-0.233659165561104	-0.229253120967268	-0.284707136472907	2.42241964427507	-0.259179860034358	-0.298004293774217	-0.217783661522307	-0.282629515763322	-0.239404508355095	-0.167025569608859	-0.229491940342553
chr1	21700000	21800000	1	-0.292457497215686	-0.196696351140945	-0.204837676585522	-0.197368473780766	-0.212798333098731	-0.290761378042177	-0.213644096370154	-0.28058125260621	-0.262310957871827	-0.246118947465973	-0.282111153124171	-0.206092472566033	-0.259703761434938	-0.266767930704734	-0.256256231937308	-0.28163267347903	-0.231084822635388	-0.20036928929292	-0.30641577206314	-0.265677259281917	-0.233659165561104	-0.229253120967268	-0.284707136472907	-0.272197380502565	-0.259179860034358	-0.298004293774217	-0.217783661522307	-0.282629515763322	-0.239404508355095	-0.167025569608859	-0.229491940342553
chr1	21800000	21900000	1	-0.292457497215686	-0.196696351140945	-0.204837676585522	-0.197368473780766	-0.212798333098731	-0.290761378042177	-0.213644096370154	-0.28058125260621	-0.262310957871827	-0.246118947465973	-0.282111153124171	2.40050456906241	-0.259703761434938	-0.266767930704734	-0.256256231937308	-0.28163267347903	-0.231084822635388	-0.20036928929292	-0.30641577206314	-0.265677259281917	-0.233659165561104	-0.229253120967268	-0.284707136472907	-0.272197380502565	-0.259179860034358	-0.298004293774217	-0.217783661522307	-0.282629515763322	-0.239404508355095	-0.167025569608859	-0.229491940342553
chr1	21900000	22000000	2	-0.380078377728599	-0.37832930333001	-0.366968523894106	-0.393833500263001	-0.395888222681004	2.44868573633171	-0.401483630342532	-0.377510098182342	-0.372526288767256	-0.378698323005889	-0.365889520239255	-0.387512292919461	2.2672953736464	-0.374569088573676	-0.372967295371684	-0.358962669119794	-0.374384925772199	-0.392348040088964	-0.36688865424387	-0.367061947988402	-0.383265680455662	-0.368715885076983	-0.365326462395064	-0.390201619408585	-0.353065704179022	-0.358992436592479	-0.413732545400266	-0.372241169238018	-0.376709692929341	-0.400331469819042	2.21216403938491
chr1	22000000	22100000	2	-0.380078377728599	-0.37832930333001	-0.366968523894106	-0.393833500263001	-0.395888222681004	-0.366276505168372	-0.401483630342532	-0.377510098182342	-0.372526288767256	-0.378698323005889	-0.365889520239255	-0.387512292919461	-0.390272057894081	-0.374569088573676	-0.372967295371684	-0.358962669119794	-0.374384925772199	-0.392348040088964	-0.36688865424387	-0.367061947988402	-0.383265680455662	-0.368715885076983	-0.365326462395064	-0.390201619408585	-0.353065704179022	-0.358992436592479	-0.413732545400266	-0.372241169238018	-0.376709692929341	-0.400331469819042	-0.381594641158255
chr1	22100000	22200000	1	-0.292457497215686	-0.196696351140945	-0.204837676585522	-0.197368473780766	2.50970469736142	-0.290761378042177	-0.213644096370154	-0.28058125260621	-0.262310957871827	-0.246118947465973	-0.282111153124171	-0.206092472566033	2.39791058706255	-0.266767930704734	-0.256256231937308	-0.28163267347903	-0.231084822635388	-0.20036928929292	-0.30641577206314	-0.265677259281917	-0.233659165561104	-0.229253120967268	-0.284707136472907	-0.272197380502565	-0.259179860034358	-0.298004293774217	2.52544630753712	-0.282629515763322	-0.239404508355095	-0.167025569608859	-0.229491940342553
chr1	22400000	22500000	1	-0.292457497215686	-0.196696351140945	-0.204837676585522	-0.197368473780766	-0.212798333098731	-0.290761378042177	-0.213644096370154	-0.28058125260621	-0.262310957871827	-0.246118947465973	-0.282111153124171	-0.206092472566033	-0.259703761434938	-0.266767930704734	-0.256256231937308	-0.28163267347903	-0.231084822635388	-0.20036928929292	-0.30641577206314	-0.265677259281917	-0.233659165561104	-0.229253120967268	-0.284707136472907	-0.272197380502565	-0.259179860034358	-0.298004293774217	-0.217783661522307	-0.282629515763322	-0.239404508355095	-0.167025569608859	-0.229491940342553
chr1	22500000	22600000	1	-0.292457497215686	-0.196696351140945	-0.204837676585522	2.48978631909545	-0.212798333098731	-0.290761378042177	-0.213644096370154	2.46367770803202	-0.262310957871827	-0.246118947465973	-0.282111153124171	-0.206092472566033	-0.259703761434938	-0.266767930704734	-0.256256231937308	-0.28163267347903	-0.231084822635388	-0.20036928929292	2.45119539777745	-0.265677259281917	-0.233659165561104	-0.229253120967268	2.48154707403842	-0.272197380502565	-0.259179860034358	-0.298004293774217	2.52544630753712	2.45105065579154	-0.239404508355095	-0.167025569608859	-0.229491940342553
chr1	22600000	22700000	3	-0.467723314315849	-0.559988347975963	-0.529124360673048	-0.590325856512942	-0.579005257145129	-0.441814611876693	-0.589350742020469	-0.474463062415724	-0.482765751156665	-0.511302696903338	-0.449691032385289	-0.568958733954304	-0.52086597883085	-0.482394441620469	-0.48970266361901	-0.436315261047156	-0.517710020673053	-0.584353932400146	-0.427384209468195	-0.468470250168144	-0.532897846054171	7.29576252865359	-0.445968828823399	-0.508231192985716	-0.446974178786611	-0.420002805797422	-0.609709902445335	-0.46187646911004	-0.514039867890404	-0.63366591479664	-0.533722952439732
chr1	22700000	22800000	1	-0.292457497215686	-0.196696351140945	-0.204837676585522	2.48978631909545	-0.212798333098731	-0.290761378042177	-0.213644096370154	-0.28058125260621	-0.262310957871827	-0.246118947465973	-0.282111153124171	-0.206092472566033	-0.259703761434938	-0.266767930704734	2.49497858948493	-0.28163267347903	2.46710440811655	-0.20036928929292	2.45119539777745	-0.265677259281917	-0.233659165561104	-0.229253120967268	-0.284707136472907	-0.272197380502565	2.48476803451923	-0.298004293774217	-0.217783661522307	-0.282629515763322	-0.239404508355095	-0.167025569608859	-0.229491940342553
chr1	22900000	23000000	1	-0.292457497215686	-0.196696351140945	-0.204837676585522	-0.197368473780766	-0.212798333098731	-0.290761378042177	-0.213644096370154	-0.28058125260621	-0.262310957871827	-0.246118947465973	-0.282111153124171	-0.206092472566033	-0.259703761434938	-0.266767930704734	-0.256256231937308	-0.28163267347903	-0.231084822635388	-0.20036928929292	-0.30641577206314	-0.265677259281917	-0.233659165561104	-0.229253120967268	-0.284707136472907	-0.272197380502565	-0.259179860034358	-0.298004293774217	-0.217783661522307	-0.282629515763322	-0.239404508355095	-0.167025569608859	-0.229491940342553
chr1	23000000	23100000	2	-0.380078377728599	-0.37832930333001	-0.366968523894106	-0.393833500263001	-0.395888222681004	-0.366276505168372	-0.401483630342532	-0.377510098182342	-0.372526288767256	-0.378698323005889	2.36751432145855	-0.387512292919461	-0.390272057894081	-0.374569088573676	-0.372967295371684	-0.358962669119794	-0.374384925772199	-0.392348040088964	-0.36688865424387	-0.367061947988402	-0.383265680455662	-0.368715885076983	-0.365326462395064	-0.390201619408585	2.39083374930355	-0.358992436592479	-0.413732545400266	-0.372241169238018	-0.376709692929341	-0.400331469819042	-0.381594641158255
chr1	23100000	23200000	2	-0.380078377728599	-0.37832930333001	-0.366968523894106	-0.393833500263001	-0.395888222681004	-0.366276505168372	-0.401483630342532	-0.377510098182342	-0.372526288767256	-0.378698323005889	2.36751432145855	-0.387512292919461	-0.390272057894081	-0.374569088573676	-0.372967295371684	-0.358962669119794	-0.374384925772199	-0.392348040088964	2.39067383331716	2.33588945906777	5.08119880181798	-0.368715885076983	-0.365326462395064	-0.390201619408585	-0.353065704179022	-0.358992436592479	-0.413732545400266	-0.372241169238018	-0.376709692929341	-0.400331469819042	-0.381594641158255
chr1	23300000	23400000	2	-0.380078377728599	-0.37832930333001	-0.366968523894106	-0.393833500263001	-0.395888222681004	-0.366276505168372	-0.401483630342532	-0.377510098182342	-0.372526288767256	-0.378698323005889	2.36751432145855	-0.387512292919461	2.2672953736464	-0.374569088573676	-0.372967295371684	-0.358962669119794	-0.374384925772199	-0.392348040088964	-0.36688865424387	-0.367061947988402	-0.383265680455662	-0.368715885076983	-0.365326462395064	-0.390201619408585	-0.353065704179022	2.33645769261105	-0.413732545400266	-0.372241169238018	-0.376709692929341	-0.400331469819042	-0.381594641158255
chr1	23400000	23500000	2	-0.380078377728599	2.18834282999895	-0.366968523894106	-0.393833500263001	-0.395888222681004	5.2636479778318	-0.401483630342532	-0.377510098182342	-0.372526288767256	-0.378698323005889	-0.365889520239255	-0.387512292919461	4.92486280518688	-0.374569088573676	-0.372967295371684	-0.358962669119794	-0.374384925772199	2.31055513939215	-0.36688865424387	-0.367061947988402	-0.383265680455662	-0.368715885076983	2.40087891325431	-0.390201619408585	-0.353065704179022	-0.358992436592479	-0.413732545400266	-0.372241169238018	-0.376709692929341	-0.400331469819042	-0.381594641158255
chr1	23500000	23600000	2	-0.380078377728599	2.18834282999895	-0.366968523894106	-0.393833500263001	-0.395888222681004	-0.366276505168372	-0.401483630342532	-0.377510098182342	-0.372526288767256	-0.378698323005889	-0.365889520239255	-0.387512292919461	2.2672953736464	-0.374569088573676	-0.372967295371684	-0.358962669119794	-0.374384925772199	-0.392348040088964	-0.36688865424387	-0.367061947988402	-0.383265680455662	-0.368715885076983	-0.365326462395064	-0.390201619408585	-0.353065704179022	-0.358992436592479	-0.413732545400266	-0.372241169238018	-0.376709692929341	-0.400331469819042	2.21216403938491
chr1	23600000	23700000	1	-0.292457497215686	-0.196696351140945	-0.204837676585522	-0.197368473780766	-0.212798333098731	-0.290761378042177	-0.213644096370154	-0.28058125260621	-0.262310957871827	-0.246118947465973	-0.282111153124171	-0.206092472566033	-0.259703761434938	-0.266767930704734	-0.256256231937308	-0.28163267347903	-0.231084822635388	-0.20036928929292	-0.30641577206314	-0.265677259281917	-0.233659165561104	2.37200964181121	-0.284707136472907	-0.272197380502565	-0.259179860034358	-0.298004293774217	-0.217783661522307	-0.282629515763322	-0.239404508355095	-0.167025569608859	-0.229491940342553
chr1	23700000	23800000	3	-0.467723314315849	-0.559988347975963	-0.529124360673048	-0.590325856512942	-0.579005257145129	-0.441814611876693	2.06634992979695	-0.474463062415724	-0.482765751156665	-0.511302696903338	-0.449691032385289	2.03769758395274	-0.52086597883085	-0.482394441620469	-0.48970266361901	-0.436315261047156	2.18054056924334	-0.584353932400146	-0.427384209468195	-0.468470250168144	-0.532897846054171	-0.508203224599261	-0.445968828823399	-0.508231192985716	-0.446974178786611	-0.420002805797422	2.13358245004403	-0.46187646911004	-0.514039867890404	-0.63366591479664	-0.533722952439732
chr1	23800000	23900000	3	-0.467723314315849	-0.559988347975963	-0.529124360673048	2.09689004459504	2.14355968539639	-0.441814611876693	-0.589350742020469	-0.474463062415724	-0.482765751156665	-0.511302696903338	-0.449691032385289	-0.568958733954304	-0.52086597883085	-0.482394441620469	-0.48970266361901	-0.436315261047156	2.18054056924334	-0.584353932400146	-0.427384209468195	-0.468470250168144	2.19944476460852	-0.508203224599261	-0.445968828823399	-0.508231192985716	2.29703611552316	-0.420002805797422	-0.609709902445335	-0.46187646911004	2.16771402992421	-0.63366591479664	-0.533722952439732
chr1	23900000	24000000	3	-0.467723314315849	-0.559988347975963	-0.529124360673048	-0.590325856512942	-0.579005257145129	-0.441814611876693	-0.589350742020469	-0.474463062415724	-0.482765751156665	-0.511302696903338	-0.449691032385289	-0.568958733954304	-0.52086597883085	-0.482394441620469	-0.48970266361901	-0.436315261047156	-0.517710020673053	-0.584353932400146	-0.427384209468195	-0.468470250168144	-0.532897846054171	-0.508203224599261	-0.445968828823399	2.18644710972132	-0.446974178786611	-0.420002805797422	-0.609709902445335	-0.46187646911004	-0.514039867890404	-0.63366591479664	-0.533722952439732
chr1	24100000	24200000	3	-0.467723314315849	-0.559988347975963	-0.529124360673048	-0.590325856512942	-0.579005257145129	2.37326134105804	-0.589350742020469	-0.474463062415724	-0.482765751156665	-0.511302696903338	-0.449691032385289	7.25101021976684	-0.52086597883085	-0.482394441620469	-0.48970266361901	2.30202633336338	-0.517710020673053	2.11865843184861	-0.427384209468195	-0.468470250168144	-0.532897846054171	-0.508203224599261	-0.445968828823399	-0.508231192985716	-0.446974178786611	-0.420002805797422	2.13358245004403	-0.46187646911004	-0.514039867890404	4.65413885968443	-0.533722952439732
chr1	24300000	24400000	1	-0.292457497215686	2.37002109447047	-0.204837676585522	-0.197368473780766	-0.212798333098731	-0.290761378042177	-0.213644096370154	-0.28058125260621	-0.262310957871827	-0.246118947465973	-0.282111153124171	-0.206092472566033	2.39791058706255	-0.266767930704734	-0.256256231937308	-0.28163267347903	-0.231084822635388	-0.20036928929292	-0.30641577206314	-0.265677259281917	-0.233659165561104	2.37200964181121	-0.284707136472907	-0.272197380502565	-0.259179860034358	-0.298004293774217	-0.217783661522307	-0.282629515763322	-0.239404508355095	-0.167025569608859	-0.229491940342553
chr1	24400000	24500000	2	-0.380078377728599	-0.37832930333001	-0.366968523894106	-0.393833500263001	-0.395888222681004	2.44868573633171	-0.401483630342532	-0.377510098182342	-0.372526288767256	-0.378698323005889	-0.365889520239255	2.21903873240064	-0.390272057894081	-0.374569088573676	-0.372967295371684	-0.358962669119794	-0.374384925772199	-0.392348040088964	2.39067383331716	-0.367061947988402	-0.383265680455662	-0.368715885076983	5.16708428890368	-0.390201619408585	2.39083374930355	-0.358992436592479	-0.413732545400266	2.36139074251002	-0.376709692929341	2.24346412032665	-0.381594641158255
chr1	24500000	24600000	2	-0.380078377728599	-0.37832930333001	-0.366968523894106	-0.393833500263001	-0.395888222681004	-0.366276505168372	-0.401483630342532	-0.377510098182342	-0.372526288767256	2.34192756758978	-0.365889520239255	-0.387512292919461	-0.390272057894081	-0.374569088573676	-0.372967295371684	-0.358962669119794	-0.374384925772199	2.31055513939215	2.39067383331716	-0.367061947988402	-0.383265680455662	2.23250095556337	-0.365326462395064	-0.390201619408585	2.39083374930355	-0.358992436592479	2.32944899526226	2.36139074251002	-0.376709692929341	2.24346412032665	-0.381594641158255
chr1	24600000	24700000	1	-0.292457497215686	-0.196696351140945	-0.204837676585522	-0.197368473780766	-0.212798333098731	-0.290761378042177	-0.213644096370154	-0.28058125260621	-0.262310957871827	-0.246118947465973	-0.282111153124171	-0.206092472566033	-0.259703761434938	-0.266767930704734	-0.256256231937308	-0.28163267347903	-0.231084822635388	-0.20036928929292	-0.30641577206314	-0.265677259281917	-0.233659165561104	-0.229253120967268	-0.284707136472907	-0.272197380502565	-0.259179860034358	-0.298004293774217	-0.217783661522307	-0.282629515763322	-0.239404508355095	-0.167025569608859	-0.229491940342553
chr1	24700000	24800000	1	-0.292457497215686	-0.196696351140945	-0.204837676585522	-0.197368473780766	-0.212798333098731	-0.290761378042177	2.44199618388286	-0.28058125260621	-0.262310957871827	-0.246118947465973	-0.282111153124171	-0.206092472566033	2.39791058706255	-0.266767930704734	-0.256256231937308	-0.28163267347903	-0.231084822635388	-0.20036928929292	-0.30641577206314	-0.265677259281917	-0.233659165561104	-0.229253120967268	-0.284707136472907	-0.272197380502565	2.48476803451923	-0.298004293774217	-0.217783661522307	-0.282629515763322	-0.239404508355095	-0.167025569608859	2.36431253067165
chr1	24900000	25000000	1	-0.292457497215686	-0.196696351140945	-0.204837676585522	-0.197368473780766	-0.212798333098731	-0.290761378042177	-0.213644096370154	-0.28058125260621	-0.262310957871827	-0.246118947465973	-0.282111153124171	-0.206092472566033	-0.259703761434938	-0.266767930704734	-0.256256231937308	-0.28163267347903	-0.231084822635388	-0.20036928929292	-0.30641577206314	-0.265677259281917	-0.233659165561104	2.37200964181121	-0.284707136472907	2.42241964427507	-0.259179860034358	-0.298004293774217	-0.217783661522307	-0.282629515763322	-0.239404508355095	-0.167025569608859	2.36431253067165
chr1	25200000	25300000	2	-0.380078377728599	-0.37832930333001	2.25279866459584	-0.393833500263001	-0.395888222681004	-0.366276505168372	-0.401483630342532	-0.377510098182342	-0.372526288767256	-0.378698323005889	-0.365889520239255	-0.387512292919461	-0.390272057894081	-0.374569088573676	-0.372967295371684	-0.358962669119794	2.32375667172241	-0.392348040088964	-0.36688865424387	2.33588945906777	-0.383265680455662	-0.368715885076983	-0.365326462395064	-0.390201619408585	-0.353065704179022	-0.358992436592479	-0.413732545400266	-0.372241169238018	-0.376709692929341	-0.400331469819042	-0.381594641158255
chr1	25300000	25400000	2	-0.380078377728599	-0.37832930333001	-0.366968523894106	-0.393833500263001	-0.395888222681004	-0.366276505168372	-0.401483630342532	-0.377510098182342	-0.372526288767256	-0.378698323005889	-0.365889520239255	-0.387512292919461	-0.390272057894081	-0.374569088573676	-0.372967295371684	-0.358962669119794	-0.374384925772199	-0.392348040088964	-0.36688865424387	-0.367061947988402	-0.383265680455662	-0.368715885076983	-0.365326462395064	-0.390201619408585	-0.353065704179022	-0.358992436592479	-0.413732545400266	-0.372241169238018	-0.376709692929341	-0.400331469819042	-0.381594641158255
chr1	25400000	25500000	2	-0.380078377728599	-0.37832930333001	-0.366968523894106	-0.393833500263001	-0.395888222681004	-0.366276505168372	-0.401483630342532	-0.377510098182342	-0.372526288767256	-0.378698323005889	-0.365889520239255	-0.387512292919461	-0.390272057894081	-0.374569088573676	2.37821895633768	-0.358962669119794	-0.374384925772199	-0.392348040088964	-0.36688865424387	2.33588945906777	-0.383265680455662	-0.368715885076983	-0.365326462395064	-0.390201619408585	-0.353065704179022	-0.358992436592479	-0.413732545400266	-0.372241169238018	-0.376709692929341	-0.400331469819042	-0.381594641158255
chr1	25500000	25600000	1	-0.292457497215686	-0.196696351140945	-0.204837676585522	-0.197368473780766	-0.212798333098731	2.52425055907838	2.44199618388286	-0.28058125260621	-0.262310957871827	-0.246118947465973	-0.282111153124171	-0.206092472566033	2.39791058706255	-0.266767930704734	-0.256256231937308	-0.28163267347903	-0.231084822635388	-0.20036928929292	-0.30641577206314	-0.265677259281917	-0.233659165561104	-0.229253120967268	-0.284707136472907	-0.272197380502565	2.48476803451923	-0.298004293774217	-0.217783661522307	-0.282629515763322	-0.239404508355095	2.47681669436439	-0.229491940342553
chr1	25600000	25700000	1	-0.292457497215686	-0.196696351140945	-0.204837676585522	-0.197368473780766	-0.212798333098731	2.52425055907838	-0.213644096370154	-0.28058125260621	-0.262310957871827	-0.246118947465973	-0.282111153124171	-0.206092472566033	2.39791058706255	-0.266767930704734	-0.256256231937308	2.45664665008354	-0.231084822635388	-0.20036928929292	-0.30641577206314	-0.265677259281917	-0.233659165561104	-0.229253120967268	-0.284707136472907	-0.272197380502565	-0.259179860034358	-0.298004293774217	-0.217783661522307	-0.282629515763322	2.44228840543562	-0.167025569608859	-0.229491940342553
chr1	25800000	25900000	5	2.12493221422858	-0.923511347392353	-0.853624042434219	-0.983529529893768	-0.945448411081564	-0.59301243902449	-0.965298659715965	2.07651234210656	1.99177355443456	-0.77667888587441	-0.617421925569925	1.67526316553662	-0.782221740139212	-0.698192910250215	-0.723327700893512	-0.59114217264533	-0.80453510287258	1.73512076396981	-0.548485530783464	-0.671428399193735	-0.832343442697765	-0.787348871926558	-0.607378915309838	1.95091692930305	-0.634924495720657	-0.542132773197944	-1.00188665043076	-0.641280508020126	4.57600479574954	-1.10058308680868	-0.838162459178408
chr1	25900000	26000000	2	-0.380078377728599	2.18834282999895	-0.366968523894106	-0.393833500263001	-0.395888222681004	-0.366276505168372	2.25410976780326	2.36670041589338	2.32184514518019	2.34192756758978	-0.365889520239255	-0.387512292919461	-0.390272057894081	-0.374569088573676	-0.372967295371684	-0.358962669119794	-0.374384925772199	-0.392348040088964	-0.36688865424387	-0.367061947988402	-0.383265680455662	-0.368715885076983	2.40087891325431	-0.390201619408585	-0.353065704179022	-0.358992436592479	-0.413732545400266	-0.372241169238018	2.30493587882651	4.88725971047235	-0.381594641158255
chr1	26000000	26100000	3	2.29964956835813	-0.559988347975963	-0.529124360673048	-0.590325856512942	-0.579005257145129	-0.441814611876693	2.06634992979695	2.26985830505261	2.21171452291542	2.2094330943754	-0.449691032385289	-0.568958733954304	-0.52086597883085	2.23556314414575	2.26159472327045	-0.436315261047156	-0.517710020673053	-0.584353932400146	-0.427384209468195	-0.468470250168144	-0.532897846054171	-0.508203224599261	2.3203482887091	2.18644710972132	-0.446974178786611	-0.420002805797422	-0.609709902445335	-0.46187646911004	2.16771402992421	-0.63366591479664	-0.533722952439732
chr1	26100000	26200000	7	1.95057929244871	-1.28751921467059	-1.17856334572845	-1.37725408114771	-1.31238370463498	-0.744460522381857	-1.34175039528081	-0.862854480322907	-0.924349619291576	-1.04243287556985	-0.785421035137356	-1.29564373382475	-1.04395360450119	1.80566273009941	1.79604685103577	-0.746221601585991	-1.09176039972556	-1.35331877238292	2.08991823059443	-0.87469349705105	4.33653997039696	-1.06688503135501	-0.769050186413216	1.71566552801503	-0.823162121428097	-0.664479567582205	1.35074262782882	-0.820966984799911	-1.06408964953492	1.07776348086662	1.45276741230298
chr1	26200000	26300000	2	-0.380078377728599	-0.37832930333001	-0.366968523894106	-0.393833500263001	-0.395888222681004	-0.366276505168372	-0.401483630342532	-0.377510098182342	-0.372526288767256	-0.378698323005889	-0.365889520239255	-0.387512292919461	-0.390272057894081	-0.374569088573676	2.37821895633768	-0.358962669119794	-0.374384925772199	2.31055513939215	-0.36688865424387	-0.367061947988402	-0.383265680455662	-0.368715885076983	-0.365326462395064	-0.390201619408585	2.39083374930355	-0.358992436592479	2.32944899526226	2.36139074251002	-0.376709692929341	-0.400331469819042	-0.381594641158255
chr1	26300000	26400000	4	-0.555407578634583	-0.741705132425102	-0.691333436970241	-0.786879773814357	-0.762181338042375	2.2979642700242	-0.777278160419422	-0.571457038232929	-0.593048552186287	2.07704850827795	-0.533530291558331	1.85644956829489	-0.651508277053622	-0.590262776521884	-0.60648267531185	-0.513703927863698	-0.661085077484201	-0.776420416020986	-0.487912980231261	-0.569919834647391	-0.682581731215997	-0.647739441126612	-0.526648287474743	2.0686369604881	-0.540921646139616	-0.481046033445216	-0.805749874516896	-0.551551033614851	-0.651418959200643	-0.867069553203712	1.90821547545982
chr1	26400000	26500000	3	-0.467723314315849	-0.559988347975963	-0.529124360673048	-0.590325856512942	2.14355968539639	-0.441814611876693	-0.589350742020469	-0.474463062415724	-0.482765751156665	-0.511302696903338	-0.449691032385289	-0.568958733954304	-0.52086597883085	-0.482394441620469	-0.48970266361901	-0.436315261047156	-0.517710020673053	2.11865843184861	-0.427384209468195	-0.468470250168144	-0.532897846054171	-0.508203224599261	5.0866654062416	-0.508231192985716	-0.446974178786611	-0.420002805797422	-0.609709902445335	-0.46187646911004	-0.514039867890404	-0.63366591479664	-0.533722952439732
chr1	26500000	26600000	1	-0.292457497215686	-0.196696351140945	-0.204837676585522	-0.197368473780766	-0.212798333098731	-0.290761378042177	-0.213644096370154	-0.28058125260621	-0.262310957871827	-0.246118947465973	-0.282111153124171	-0.206092472566033	-0.259703761434938	-0.266767930704734	-0.256256231937308	-0.28163267347903	-0.231084822635388	-0.20036928929292	-0.30641577206314	-0.265677259281917	-0.233659165561104	2.37200964181121	-0.284707136472907	-0.272197380502565	-0.259179860034358	-0.298004293774217	-0.217783661522307	-0.282629515763322	-0.239404508355095	2.47681669436439	-0.229491940342553
chr1	26600000	26700000	1	-0.292457497215686	-0.196696351140945	-0.204837676585522	-0.197368473780766	-0.212798333098731	-0.290761378042177	-0.213644096370154	-0.28058125260621	-0.262310957871827	-0.246118947465973	-0.282111153124171	-0.206092472566033	-0.259703761434938	-0.266767930704734	-0.256256231937308	-0.28163267347903	-0.231084822635388	-0.20036928929292	-0.30641577206314	-0.265677259281917	-0.233659165561104	-0.229253120967268	-0.284707136472907	-0.272197380502565	-0.259179860034358	-0.298004293774217	-0.217783661522307	-0.282629515763322	-0.239404508355095	-0.167025569608859	-0.229491940342553
chr1	26700000	26800000	1	-0.292457497215686	-0.196696351140945	-0.204837676585522	-0.197368473780766	-0.212798333098731	-0.290761378042177	-0.213644096370154	-0.28058125260621	-0.262310957871827	-0.246118947465973	-0.282111153124171	-0.206092472566033	-0.259703761434938	-0.266767930704734	-0.256256231937308	-0.28163267347903	-0.231084822635388	-0.20036928929292	-0.30641577206314	-0.265677259281917	-0.233659165561104	-0.229253120967268	-0.284707136472907	-0.272197380502565	-0.259179860034358	-0.298004293774217	-0.217783661522307	-0.282629515763322	-0.239404508355095	-0.167025569608859	-0.229491940342553
chr1	26800000	26900000	3	-0.467723314315849	-0.559988347975963	-0.529124360673048	-0.590325856512942	-0.579005257145129	-0.441814611876693	-0.589350742020469	2.26985830505261	-0.482765751156665	-0.511302696903338	-0.449691032385289	-0.568958733954304	-0.52086597883085	-0.482394441620469	-0.48970266361901	-0.436315261047156	-0.517710020673053	2.11865843184861	-0.427384209468195	-0.468470250168144	2.19944476460852	-0.508203224599261	-0.445968828823399	-0.508231192985716	-0.446974178786611	-0.420002805797422	-0.609709902445335	-0.46187646911004	-0.514039867890404	-0.63366591479664	-0.533722952439732
chr1	26900000	27000000	5	-0.643146469262732	-0.923511347392353	-0.853624042434219	4.39227298690224	-0.945448411081564	-0.59301243902449	-0.965298659715965	-0.668508947037049	-0.703393929659574	1.94475081172871	-0.617421925569925	-0.932057963452159	-0.782221740139212	-0.698192910250215	-0.723327700893512	-0.59114217264533	1.89440365866089	1.73512076396981	2.20989167667664	-0.671428399193735	1.90069603453463	-0.787348871926558	-0.607378915309838	-0.744448633931977	-0.634924495720657	-0.542132773197944	1.74210536129018	2.09315905335518	-0.788870928361472	4.18857030858107	-0.838162459178408
chr1	27000000	27100000	1	-0.292457497215686	-0.196696351140945	-0.204837676585522	-0.197368473780766	-0.212798333098731	-0.290761378042177	-0.213644096370154	-0.28058125260621	-0.262310957871827	-0.246118947465973	-0.282111153124171	-0.206092472566033	-0.259703761434938	-0.266767930704734	-0.256256231937308	-0.28163267347903	-0.231084822635388	-0.20036928929292	-0.30641577206314	-0.265677259281917	-0.233659165561104	-0.229253120967268	-0.284707136472907	-0.272197380502565	-0.259179860034358	-0.298004293774217	-0.217783661522307	-0.282629515763322	-0.239404508355095	-0.167025569608859	2.36431253067165
chr1	27100000	27200000	1	-0.292457497215686	-0.196696351140945	-0.204837676585522	-0.197368473780766	-0.212798333098731	-0.290761378042177	-0.213644096370154	-0.28058125260621	-0.262310957871827	-0.246118947465973	-0.282111153124171	-0.206092472566033	-0.259703761434938	-0.266767930704734	-0.256256231937308	-0.28163267347903	-0.231084822635388	-0.20036928929292	2.45119539777745	-0.265677259281917	-0.233659165561104	-0.229253120967268	-0.284707136472907	-0.272197380502565	-0.259179860034358	-0.298004293774217	-0.217783661522307	-0.282629515763322	-0.239404508355095	-0.167025569608859	-0.229491940342553
chr1	27200000	27300000	1	-0.292457497215686	-0.196696351140945	-0.204837676585522	-0.197368473780766	-0.212798333098731	-0.290761378042177	-0.213644096370154	-0.28058125260621	-0.262310957871827	-0.246118947465973	-0.282111153124171	-0.206092472566033	-0.259703761434938	-0.266767930704734	-0.256256231937308	-0.28163267347903	-0.231084822635388	-0.20036928929292	-0.30641577206314	-0.265677259281917	-0.233659165561104	-0.229253120967268	-0.284707136472907	-0.272197380502565	-0.259179860034358	-0.298004293774217	-0.217783661522307	-0.282629515763322	-0.239404508355095	-0.167025569608859	-0.229491940342553
chr1	27300000	27400000	6	2.03771774382264	-1.10543875461927	-1.01602453100476	4.19664737597957	-1.12883849401005	2.1476999819117	-1.15344508785169	-0.765635753481062	-0.813821168831219	4.53453110112753	-0.701380600819199	1.4941068638894	1.74589422171856	-0.806203706500225	-0.84025816040018	-0.668643534731969	1.75143313875707	1.54341309849804	2.14985705330715	-0.773013685966444	1.75141719076405	-0.927055911184264	-0.688174826824863	1.83326658947042	-0.728999158521073	-0.603273709628485	-1.19815449579752	-0.731080578285671	-0.926419793328416	1.31089725768038	4.19963744647569
chr1	27400000	27500000	1	-0.292457497215686	-0.196696351140945	-0.204837676585522	-0.197368473780766	-0.212798333098731	-0.290761378042177	-0.213644096370154	-0.28058125260621	-0.262310957871827	-0.246118947465973	-0.282111153124171	-0.206092472566033	2.39791058706255	-0.266767930704734	-0.256256231937308	-0.28163267347903	-0.231084822635388	-0.20036928929292	-0.30641577206314	-0.265677259281917	-0.233659165561104	2.37200964181121	-0.284707136472907	-0.272197380502565	-0.259179860034358	-0.298004293774217	-0.217783661522307	-0.282629515763322	-0.239404508355095	-0.167025569608859	2.36431253067165
chr1	27600000	27700000	3	-0.467723314315849	-0.559988347975963	-0.529124360673048	-0.590325856512942	2.14355968539639	-0.441814611876693	-0.589350742020469	-0.474463062415724	-0.482765751156665	-0.511302696903338	-0.449691032385289	-0.568958733954304	-0.52086597883085	-0.482394441620469	-0.48970266361901	-0.436315261047156	-0.517710020673053	-0.584353932400146	-0.427384209468195	-0.468470250168144	-0.532897846054171	-0.508203224599261	-0.445968828823399	2.18644710972132	-0.446974178786611	-0.420002805797422	2.13358245004403	-0.46187646911004	-0.514039867890404	-0.63366591479664	4.65400396031757
chr1	27700000	27800000	2	-0.380078377728599	-0.37832930333001	-0.366968523894106	-0.393833500263001	-0.395888222681004	-0.366276505168372	-0.401483630342532	-0.377510098182342	-0.372526288767256	-0.378698323005889	-0.365889520239255	-0.387512292919461	-0.390272057894081	-0.374569088573676	-0.372967295371684	-0.358962669119794	-0.374384925772199	-0.392348040088964	-0.36688865424387	-0.367061947988402	-0.383265680455662	-0.368715885076983	-0.365326462395064	-0.390201619408585	-0.353065704179022	-0.358992436592479	-0.413732545400266	-0.372241169238018	-0.376709692929341	-0.400331469819042	-0.381594641158255
chr1	27800000	27900000	2	-0.380078377728599	-0.37832930333001	-0.366968523894106	-0.393833500263001	-0.395888222681004	-0.366276505168372	-0.401483630342532	2.36670041589338	-0.372526288767256	2.34192756758978	-0.365889520239255	-0.387512292919461	-0.390272057894081	2.34327870873157	2.37821895633768	-0.358962669119794	-0.374384925772199	2.31055513939215	-0.36688865424387	-0.367061947988402	-0.383265680455662	2.23250095556337	-0.365326462395064	-0.390201619408585	2.39083374930355	-0.358992436592479	-0.413732545400266	-0.372241169238018	-0.376709692929341	-0.400331469819042	-0.381594641158255
chr1	27900000	28000000	3	-0.467723314315849	-0.559988347975963	2.09074865427562	2.09689004459504	-0.579005257145129	-0.441814611876693	-0.589350742020469	2.26985830505261	-0.482765751156665	2.2094330943754	2.28382322616563	-0.568958733954304	-0.52086597883085	2.23556314414575	-0.48970266361901	-0.436315261047156	-0.517710020673053	-0.584353932400146	-0.427384209468195	-0.468470250168144	-0.532897846054171	-0.508203224599261	-0.445968828823399	4.88112541242836	-0.446974178786611	-0.420002805797422	-0.609709902445335	-0.46187646911004	-0.514039867890404	-0.63366591479664	-0.533722952439732
chr1	28000000	28100000	1	-0.292457497215686	-0.196696351140945	-0.204837676585522	-0.197368473780766	-0.212798333098731	-0.290761378042177	-0.213644096370154	-0.28058125260621	-0.262310957871827	-0.246118947465973	-0.282111153124171	-0.206092472566033	-0.259703761434938	-0.266767930704734	-0.256256231937308	-0.28163267347903	-0.231084822635388	-0.20036928929292	-0.30641577206314	-0.265677259281917	-0.233659165561104	-0.229253120967268	-0.284707136472907	-0.272197380502565	-0.259179860034358	-0.298004293774217	-0.217783661522307	-0.282629515763322	-0.239404508355095	-0.167025569608859	-0.229491940342553
chr1	28100000	28200000	1	-0.292457497215686	-0.196696351140945	-0.204837676585522	-0.197368473780766	-0.212798333098731	-0.290761378042177	-0.213644096370154	-0.28058125260621	-0.262310957871827	-0.246118947465973	-0.282111153124171	-0.206092472566033	-0.259703761434938	-0.266767930704734	-0.256256231937308	-0.28163267347903	-0.231084822635388	-0.20036928929292	-0.30641577206314	-0.265677259281917	-0.233659165561104	2.37200964181121	-0.284707136472907	-0.272197380502565	2.48476803451923	-0.298004293774217	-0.217783661522307	-0.282629515763322	-0.239404508355095	-0.167025569608859	-0.229491940342553
chr1	28200000	28300000	3	-0.467723314315849	-0.559988347975963	-0.529124360673048	2.09689004459504	2.14355968539639	-0.441814611876693	-0.589350742020469	-0.474463062415724	-0.482765751156665	-0.511302696903338	-0.449691032385289	-0.568958733954304	-0.52086597883085	-0.482394441620469	2.26159472327045	-0.436315261047156	-0.517710020673053	2.11865843184861	-0.427384209468195	-0.468470250168144	-0.532897846054171	-0.508203224599261	2.3203482887091	-0.508231192985716	-0.446974178786611	-0.420002805797422	2.13358245004403	-0.46187646911004	-0.514039867890404	-0.63366591479664	-0.533722952439732
chr1	28300000	28400000	2	-0.380078377728599	-0.37832930333001	-0.366968523894106	-0.393833500263001	-0.395888222681004	-0.366276505168372	-0.401483630342532	-0.377510098182342	-0.372526288767256	-0.378698323005889	-0.365889520239255	-0.387512292919461	-0.390272057894081	-0.374569088573676	-0.372967295371684	-0.358962669119794	-0.374384925772199	-0.392348040088964	-0.36688865424387	-0.367061947988402	-0.383265680455662	-0.368715885076983	-0.365326462395064	-0.390201619408585	-0.353065704179022	-0.358992436592479	-0.413732545400266	-0.372241169238018	-0.376709692929341	-0.400331469819042	-0.381594641158255
chr1	28500000	28600000	3	-0.467723314315849	-0.559988347975963	-0.529124360673048	-0.590325856512942	2.14355968539639	-0.441814611876693	-0.589350742020469	2.26985830505261	2.21171452291542	-0.511302696903338	-0.449691032385289	-0.568958733954304	-0.52086597883085	-0.482394441620469	-0.48970266361901	-0.436315261047156	-0.517710020673053	2.11865843184861	-0.427384209468195	-0.468470250168144	-0.532897846054171	2.09311869315169	-0.445968828823399	-0.508231192985716	-0.446974178786611	-0.420002805797422	-0.609709902445335	-0.46187646911004	-0.514039867890404	-0.63366591479664	-0.533722952439732
chr1	28600000	28700000	2	-0.380078377728599	-0.37832930333001	-0.366968523894106	-0.393833500263001	-0.395888222681004	2.44868573633171	-0.401483630342532	-0.377510098182342	-0.372526288767256	-0.378698323005889	-0.365889520239255	-0.387512292919461	-0.390272057894081	-0.374569088573676	-0.372967295371684	-0.358962669119794	-0.374384925772199	-0.392348040088964	-0.36688865424387	-0.367061947988402	-0.383265680455662	-0.368715885076983	-0.365326462395064	-0.390201619408585	-0.353065704179022	-0.358992436592479	-0.413732545400266	-0.372241169238018	-0.376709692929341	-0.400331469819042	-0.381594641158255
chr1	28700000	28800000	1	-0.292457497215686	-0.196696351140945	-0.204837676585522	-0.197368473780766	-0.212798333098731	-0.290761378042177	-0.213644096370154	-0.28058125260621	-0.262310957871827	-0.246118947465973	-0.282111153124171	-0.206092472566033	-0.259703761434938	-0.266767930704734	-0.256256231937308	-0.28163267347903	-0.231084822635388	-0.20036928929292	-0.30641577206314	-0.265677259281917	-0.233659165561104	-0.229253120967268	-0.284707136472907	-0.272197380502565	-0.259179860034358	-0.298004293774217	-0.217783661522307	-0.282629515763322	-0.239404508355095	-0.167025569608859	-0.229491940342553
chr1	28800000	28900000	2	2.38718272041595	-0.37832930333001	-0.366968523894106	2.2932738541555	-0.395888222681004	-0.366276505168372	-0.401483630342532	2.36670041589338	2.32184514518019	-0.378698323005889	2.36751432145855	-0.387512292919461	-0.390272057894081	-0.374569088573676	-0.372967295371684	2.3792683134435	2.32375667172241	5.01345831887327	2.39067383331716	2.33588945906777	2.34896656068116	-0.368715885076983	-0.365326462395064	2.30436783517469	-0.353065704179022	-0.358992436592479	-0.413732545400266	-0.372241169238018	2.30493587882651	2.24346412032665	-0.381594641158255
chr1	29100000	29200000	2	-0.380078377728599	-0.37832930333001	-0.366968523894106	-0.393833500263001	-0.395888222681004	2.44868573633171	-0.401483630342532	-0.377510098182342	-0.372526288767256	-0.378698323005889	2.36751432145855	-0.387512292919461	2.2672953736464	-0.374569088573676	-0.372967295371684	-0.358962669119794	-0.374384925772199	-0.392348040088964	-0.36688865424387	2.33588945906777	-0.383265680455662	-0.368715885076983	-0.365326462395064	2.30436783517469	-0.353065704179022	-0.358992436592479	-0.413732545400266	-0.372241169238018	-0.376709692929341	-0.400331469819042	2.21216403938491
chr1	29200000	29300000	2	-0.380078377728599	-0.37832930333001	-0.366968523894106	2.2932738541555	-0.395888222681004	-0.366276505168372	-0.401483630342532	2.36670041589338	2.32184514518019	-0.378698323005889	-0.365889520239255	-0.387512292919461	2.2672953736464	5.06112650603682	-0.372967295371684	-0.358962669119794	-0.374384925772199	2.31055513939215	-0.36688865424387	-0.367061947988402	2.34896656068116	-0.368715885076983	-0.365326462395064	-0.390201619408585	-0.353065704179022	-0.358992436592479	2.32944899526226	-0.372241169238018	-0.376709692929341	-0.400331469819042	-0.381594641158255
chr1	30700000	30800000	2	-0.380078377728599	-0.37832930333001	-0.366968523894106	-0.393833500263001	-0.395888222681004	-0.366276505168372	-0.401483630342532	-0.377510098182342	-0.372526288767256	-0.378698323005889	-0.365889520239255	-0.387512292919461	-0.390272057894081	2.34327870873157	2.37821895633768	-0.358962669119794	-0.374384925772199	2.31055513939215	-0.36688865424387	-0.367061947988402	-0.383265680455662	2.23250095556337	-0.365326462395064	2.30436783517469	-0.353065704179022	-0.358992436592479	2.32944899526226	-0.372241169238018	-0.376709692929341	-0.400331469819042	-0.381594641158255
chr1	30900000	31000000	1	2.47485245442866	2.37002109447047	-0.204837676585522	-0.197368473780766	-0.212798333098731	-0.290761378042177	-0.213644096370154	-0.28058125260621	-0.262310957871827	-0.246118947465973	2.45134094435409	-0.206092472566033	-0.259703761434938	-0.266767930704734	-0.256256231937308	-0.28163267347903	-0.231084822635388	-0.20036928929292	-0.30641577206314	-0.265677259281917	-0.233659165561104	-0.229253120967268	-0.284707136472907	-0.272197380502565	-0.259179860034358	2.39749342117119	-0.217783661522307	-0.282629515763322	-0.239404508355095	-0.167025569608859	-0.229491940342553
chr1	31000000	31100000	1	-0.292457497215686	-0.196696351140945	-0.204837676585522	-0.197368473780766	-0.212798333098731	-0.290761378042177	-0.213644096370154	-0.28058125260621	-0.262310957871827	-0.246118947465973	-0.282111153124171	-0.206092472566033	-0.259703761434938	-0.266767930704734	-0.256256231937308	-0.28163267347903	-0.231084822635388	-0.20036928929292	-0.30641577206314	-0.265677259281917	-0.233659165561104	-0.229253120967268	-0.284707136472907	-0.272197380502565	-0.259179860034358	-0.298004293774217	-0.217783661522307	-0.282629515763322	-0.239404508355095	-0.167025569608859	-0.229491940342553
chr1	31200000	31300000	3	2.29964956835813	-0.559988347975963	-0.529124360673048	-0.590325856512942	-0.579005257145129	-0.441814611876693	-0.589350742020469	2.26985830505261	-0.482765751156665	-0.511302696903338	2.28382322616563	-0.568958733954304	-0.52086597883085	-0.482394441620469	-0.48970266361901	2.30202633336338	-0.517710020673053	2.11865843184861	-0.427384209468195	-0.468470250168144	-0.532897846054171	-0.508203224599261	5.0866654062416	2.18644710972132	2.29703611552316	-0.420002805797422	2.13358245004403	-0.46187646911004	-0.514039867890404	2.01023647244389	-0.533722952439732
chr1	31300000	31400000	1	-0.292457497215686	-0.196696351140945	-0.204837676585522	-0.197368473780766	2.50970469736142	-0.290761378042177	-0.213644096370154	-0.28058125260621	2.4321080427741	-0.246118947465973	-0.282111153124171	-0.206092472566033	-0.259703761434938	2.45112784775302	2.49497858948493	-0.28163267347903	-0.231084822635388	2.50258160750696	-0.30641577206314	-0.265677259281917	2.49862131067262	-0.229253120967268	-0.284707136472907	2.42241964427507	-0.259179860034358	-0.298004293774217	-0.217783661522307	-0.282629515763322	-0.239404508355095	-0.167025569608859	-0.229491940342553
chr1	31400000	31500000	1	-0.292457497215686	-0.196696351140945	-0.204837676585522	-0.197368473780766	-0.212798333098731	-0.290761378042177	-0.213644096370154	-0.28058125260621	-0.262310957871827	-0.246118947465973	-0.282111153124171	-0.206092472566033	-0.259703761434938	2.45112784775302	-0.256256231937308	2.45664665008354	-0.231084822635388	-0.20036928929292	-0.30641577206314	-0.265677259281917	-0.233659165561104	-0.229253120967268	2.48154707403842	2.42241964427507	-0.259179860034358	-0.298004293774217	-0.217783661522307	-0.282629515763322	-0.239404508355095	-0.167025569608859	-0.229491940342553
chr1	31500000	31600000	1	-0.292457497215686	-0.196696351140945	-0.204837676585522	-0.197368473780766	-0.212798333098731	-0.290761378042177	-0.213644096370154	-0.28058125260621	-0.262310957871827	-0.246118947465973	-0.282111153124171	-0.206092472566033	-0.259703761434938	-0.266767930704734	-0.256256231937308	-0.28163267347903	-0.231084822635388	-0.20036928929292	-0.30641577206314	-0.265677259281917	-0.233659165561104	-0.229253120967268	-0.284707136472907	-0.272197380502565	-0.259179860034358	-0.298004293774217	-0.217783661522307	-0.282629515763322	-0.239404508355095	-0.167025569608859	2.36431253067165
chr1	31600000	31700000	2	-0.380078377728599	-0.37832930333001	-0.366968523894106	2.2932738541555	2.32656674529119	-0.366276505168372	-0.401483630342532	-0.377510098182342	-0.372526288767256	2.34192756758978	-0.365889520239255	-0.387512292919461	-0.390272057894081	-0.374569088573676	-0.372967295371684	-0.358962669119794	2.32375667172241	2.31055513939215	2.39067383331716	-0.367061947988402	-0.383265680455662	-0.368715885076983	-0.365326462395064	-0.390201619408585	-0.353065704179022	-0.358992436592479	2.32944899526226	-0.372241169238018	-0.376709692929341	-0.400331469819042	-0.381594641158255
chr1	31700000	31800000	2	2.38718272041595	2.18834282999895	2.25279866459584	-0.393833500263001	-0.395888222681004	-0.366276505168372	2.25410976780326	2.36670041589338	2.32184514518019	-0.378698323005889	2.36751432145855	2.21903873240064	-0.390272057894081	2.34327870873157	2.37821895633768	2.3792683134435	-0.374384925772199	-0.392348040088964	-0.36688865424387	2.33588945906777	-0.383265680455662	-0.368715885076983	-0.365326462395064	2.30436783517469	2.39083374930355	2.33645769261105	-0.413732545400266	-0.372241169238018	2.30493587882651	-0.400331469819042	-0.381594641158255
chr1	31800000	31900000	1	-0.292457497215686	-0.196696351140945	-0.204837676585522	-0.197368473780766	-0.212798333098731	-0.290761378042177	-0.213644096370154	-0.28058125260621	-0.262310957871827	-0.246118947465973	-0.282111153124171	-0.206092472566033	-0.259703761434938	-0.266767930704734	-0.256256231937308	-0.28163267347903	-0.231084822635388	-0.20036928929292	-0.30641577206314	-0.265677259281917	-0.233659165561104	-0.229253120967268	2.48154707403842	-0.272197380502565	-0.259179860034358	-0.298004293774217	-0.217783661522307	-0.282629515763322	-0.239404508355095	2.47681669436439	-0.229491940342553
chr1	31900000	32000000	1	-0.292457497215686	-0.196696351140945	-0.204837676585522	-0.197368473780766	-0.212798333098731	-0.290761378042177	-0.213644096370154	-0.28058125260621	-0.262310957871827	-0.246118947465973	-0.282111153124171	-0.206092472566033	-0.259703761434938	-0.266767930704734	-0.256256231937308	-0.28163267347903	-0.231084822635388	-0.20036928929292	-0.30641577206314	-0.265677259281917	-0.233659165561104	-0.229253120967268	-0.284707136472907	-0.272197380502565	2.48476803451923	-0.298004293774217	-0.217783661522307	-0.282629515763322	-0.239404508355095	-0.167025569608859	-0.229491940342553
chr1	32000000	32100000	2	-0.380078377728599	-0.37832930333001	-0.366968523894106	-0.393833500263001	-0.395888222681004	-0.366276505168372	-0.401483630342532	-0.377510098182342	-0.372526288767256	-0.378698323005889	-0.365889520239255	-0.387512292919461	-0.390272057894081	-0.374569088573676	-0.372967295371684	2.3792683134435	-0.374384925772199	-0.392348040088964	-0.36688865424387	-0.367061947988402	-0.383265680455662	-0.368715885076983	-0.365326462395064	-0.390201619408585	-0.353065704179022	-0.358992436592479	-0.413732545400266	-0.372241169238018	2.30493587882651	-0.400331469819042	-0.381594641158255
chr1	32100000	32200000	2	-0.380078377728599	-0.37832930333001	-0.366968523894106	-0.393833500263001	-0.395888222681004	-0.366276505168372	-0.401483630342532	-0.377510098182342	-0.372526288767256	-0.378698323005889	-0.365889520239255	-0.387512292919461	-0.390272057894081	-0.374569088573676	-0.372967295371684	-0.358962669119794	-0.374384925772199	-0.392348040088964	-0.36688865424387	-0.367061947988402	-0.383265680455662	-0.368715885076983	-0.365326462395064	-0.390201619408585	-0.353065704179022	-0.358992436592479	-0.413732545400266	-0.372241169238018	-0.376709692929341	-0.400331469819042	-0.381594641158255
chr1	32200000	32300000	8	-0.906844569663027	1.09974904628618	-1.34126904374996	-1.57439793403456	-1.49611628904222	-0.820311627470661	1.12830650199017	-0.960182223392689	-1.03499871197605	-1.17550978277629	-0.869558010730855	3.74121550735831	-1.17501793436055	-1.02254307417431	-1.07445741669051	1.91739386368095	-1.2355860641767	-1.54596347082085	-0.730572024193857	-0.976485710109972	-1.2823576504776	-1.20686080467019	-0.850019220822835	1.5980933279136	-0.917429941720088	-0.725761121614625	-1.59122102144579	-0.910955536221085	-1.20190469106791	0.844551584027733	1.30097238770479
chr1	32300000	32400000	4	-0.555407578634583	-0.741705132425102	-0.691333436970241	-0.786879773814357	1.9606516735919	-0.517388860819116	1.87868399690331	-0.571457038232929	-0.593048552186287	-0.64395517199172	-0.533530291558331	-0.750463406114025	-0.651508277053622	-0.590262776521884	-0.60648267531185	-0.513703927863698	-0.661085077484201	-0.776420416020986	-0.487912980231261	-0.569919834647391	-0.682581731215997	-0.647739441126612	-0.526648287474743	-0.626306665538358	2.20335882881438	2.21477838949312	-0.805749874516896	-0.551551033614851	-0.651418959200643	-0.867069553203712	-0.685903377810421
chr1	32400000	32500000	2	-0.380078377728599	-0.37832930333001	-0.366968523894106	-0.393833500263001	2.32656674529119	-0.366276505168372	-0.401483630342532	-0.377510098182342	-0.372526288767256	-0.378698323005889	-0.365889520239255	-0.387512292919461	-0.390272057894081	-0.374569088573676	-0.372967295371684	-0.358962669119794	-0.374384925772199	-0.392348040088964	-0.36688865424387	-0.367061947988402	-0.383265680455662	-0.368715885076983	-0.365326462395064	-0.390201619408585	-0.353065704179022	2.33645769261105	2.32944899526226	-0.372241169238018	-0.376709692929341	-0.400331469819042	-0.381594641158255
chr1	32500000	32600000	1	-0.292457497215686	-0.196696351140945	-0.204837676585522	-0.197368473780766	2.50970469736142	-0.290761378042177	-0.213644096370154	-0.28058125260621	-0.262310957871827	-0.246118947465973	-0.282111153124171	-0.206092472566033	-0.259703761434938	-0.266767930704734	-0.256256231937308	-0.28163267347903	-0.231084822635388	-0.20036928929292	-0.30641577206314	-0.265677259281917	-0.233659165561104	-0.229253120967268	-0.284707136472907	-0.272197380502565	-0.259179860034358	-0.298004293774217	-0.217783661522307	-0.282629515763322	-0.239404508355095	-0.167025569608859	-0.229491940342553
chr1	32600000	32700000	2	-0.380078377728599	-0.37832930333001	-0.366968523894106	-0.393833500263001	-0.395888222681004	-0.366276505168372	-0.401483630342532	-0.377510098182342	-0.372526288767256	-0.378698323005889	-0.365889520239255	-0.387512292919461	-0.390272057894081	-0.374569088573676	-0.372967295371684	-0.358962669119794	-0.374384925772199	-0.392348040088964	-0.36688865424387	-0.367061947988402	-0.383265680455662	-0.368715885076983	-0.365326462395064	-0.390201619408585	-0.353065704179022	-0.358992436592479	-0.413732545400266	-0.372241169238018	-0.376709692929341	-0.400331469819042	-0.381594641158255
chr1	32700000	32800000	2	-0.380078377728599	-0.37832930333001	-0.366968523894106	-0.393833500263001	-0.395888222681004	2.44868573633171	-0.401483630342532	-0.377510098182342	-0.372526288767256	-0.378698323005889	-0.365889520239255	-0.387512292919461	-0.390272057894081	-0.374569088573676	-0.372967295371684	-0.358962669119794	-0.374384925772199	-0.392348040088964	-0.36688865424387	-0.367061947988402	-0.383265680455662	-0.368715885076983	-0.365326462395064	-0.390201619408585	-0.353065704179022	-0.358992436592479	-0.413732545400266	-0.372241169238018	-0.376709692929341	-0.400331469819042	-0.381594641158255
chr1	32800000	32900000	4	-0.555407578634583	-0.741705132425102	-0.691333436970241	4.588081205515	-0.762181338042375	-0.517388860819116	-0.777278160419422	-0.571457038232929	2.10169702570693	-0.64395517199172	2.2002531141765	-0.750463406114025	-0.651508277053622	2.12796242468769	2.14508560972328	2.22490728903973	-0.661085077484201	-0.776420416020986	2.270032426068	7.54006039263733	-0.682581731215997	-0.647739441126612	7.77312019617633	-0.626306665538358	-0.540921646139616	-0.481046033445216	-0.805749874516896	2.18246047384032	-0.651418959200643	-0.867069553203712	-0.685903377810421
chr1	32900000	33000000	2	-0.380078377728599	-0.37832930333001	-0.366968523894106	2.2932738541555	2.32656674529119	-0.366276505168372	-0.401483630342532	-0.377510098182342	2.32184514518019	-0.378698323005889	-0.365889520239255	2.21903873240064	-0.390272057894081	-0.374569088573676	-0.372967295371684	-0.358962669119794	-0.374384925772199	-0.392348040088964	-0.36688865424387	-0.367061947988402	-0.383265680455662	2.23250095556337	-0.365326462395064	-0.390201619408585	-0.353065704179022	2.33645769261105	-0.413732545400266	-0.372241169238018	-0.376709692929341	-0.400331469819042	-0.381594641158255
chr1	33000000	33100000	2	-0.380078377728599	-0.37832930333001	-0.366968523894106	-0.393833500263001	-0.395888222681004	-0.366276505168372	-0.401483630342532	-0.377510098182342	-0.372526288767256	-0.378698323005889	-0.365889520239255	-0.387512292919461	-0.390272057894081	2.34327870873157	-0.372967295371684	-0.358962669119794	-0.374384925772199	-0.392348040088964	-0.36688865424387	-0.367061947988402	-0.383265680455662	2.23250095556337	2.40087891325431	-0.390201619408585	2.39083374930355	-0.358992436592479	-0.413732545400266	-0.372241169238018	-0.376709692929341	-0.400331469819042	-0.381594641158255
chr1	33100000	33200000	1	-0.292457497215686	-0.196696351140945	-0.204837676585522	-0.197368473780766	-0.212798333098731	-0.290761378042177	2.44199618388286	-0.28058125260621	-0.262310957871827	-0.246118947465973	-0.282111153124171	-0.206092472566033	2.39791058706255	-0.266767930704734	-0.256256231937308	-0.28163267347903	2.46710440811655	-0.20036928929292	-0.30641577206314	-0.265677259281917	-0.233659165561104	-0.229253120967268	-0.284707136472907	-0.272197380502565	2.48476803451923	2.39749342117119	-0.217783661522307	-0.282629515763322	-0.239404508355095	-0.167025569608859	-0.229491940342553
chr1	33200000	33300000	1	-0.292457497215686	-0.196696351140945	-0.204837676585522	-0.197368473780766	-0.212798333098731	-0.290761378042177	-0.213644096370154	-0.28058125260621	-0.262310957871827	-0.246118947465973	-0.282111153124171	-0.206092472566033	-0.259703761434938	-0.266767930704734	-0.256256231937308	-0.28163267347903	-0.231084822635388	-0.20036928929292	-0.30641577206314	-0.265677259281917	-0.233659165561104	-0.229253120967268	-0.284707136472907	-0.272197380502565	-0.259179860034358	-0.298004293774217	-0.217783661522307	-0.282629515763322	-0.239404508355095	-0.167025569608859	-0.229491940342553
chr1	33300000	33400000	1	-0.292457497215686	-0.196696351140945	-0.204837676585522	-0.197368473780766	-0.212798333098731	-0.290761378042177	-0.213644096370154	-0.28058125260621	-0.262310957871827	-0.246118947465973	-0.282111153124171	-0.206092472566033	-0.259703761434938	-0.266767930704734	-0.256256231937308	-0.28163267347903	-0.231084822635388	2.50258160750696	2.45119539777745	-0.265677259281917	-0.233659165561104	-0.229253120967268	-0.284707136472907	-0.272197380502565	-0.259179860034358	-0.298004293774217	-0.217783661522307	-0.282629515763322	-0.239404508355095	-0.167025569608859	-0.229491940342553
chr1	33400000	33500000	2	-0.380078377728599	-0.37832930333001	-0.366968523894106	-0.393833500263001	-0.395888222681004	2.44868573633171	-0.401483630342532	-0.377510098182342	-0.372526288767256	-0.378698323005889	-0.365889520239255	-0.387512292919461	-0.390272057894081	-0.374569088573676	-0.372967295371684	-0.358962669119794	-0.374384925772199	-0.392348040088964	-0.36688865424387	2.33588945906777	-0.383265680455662	-0.368715885076983	-0.365326462395064	-0.390201619408585	-0.353065704179022	-0.358992436592479	-0.413732545400266	-0.372241169238018	-0.376709692929341	-0.400331469819042	-0.381594641158255
chr1	33800000	33900000	1	-0.292457497215686	-0.196696351140945	-0.204837676585522	-0.197368473780766	-0.212798333098731	-0.290761378042177	-0.213644096370154	-0.28058125260621	-0.262310957871827	-0.246118947465973	-0.282111153124171	-0.206092472566033	-0.259703761434938	-0.266767930704734	-0.256256231937308	-0.28163267347903	-0.231084822635388	-0.20036928929292	-0.30641577206314	-0.265677259281917	-0.233659165561104	-0.229253120967268	-0.284707136472907	-0.272197380502565	-0.259179860034358	-0.298004293774217	-0.217783661522307	-0.282629515763322	-0.239404508355095	-0.167025569608859	-0.229491940342553
chr1	34100000	34200000	2	5.15444381856051	2.18834282999895	2.25279866459584	2.2932738541555	-0.395888222681004	-0.366276505168372	2.25410976780326	2.36670041589338	-0.372526288767256	2.34192756758978	2.36751432145855	-0.387512292919461	-0.390272057894081	-0.374569088573676	2.37821895633768	2.3792683134435	2.32375667172241	-0.392348040088964	-0.36688865424387	-0.367061947988402	-0.383265680455662	-0.368715885076983	-0.365326462395064	-0.390201619408585	-0.353065704179022	5.03190782181458	2.32944899526226	-0.372241169238018	-0.376709692929341	-0.400331469819042	-0.381594641158255
chr1	34700000	34800000	4	2.21223778500996	-0.741705132425102	-0.691333436970241	1.90060071585032	-0.762181338042375	-0.517388860819116	-0.777278160419422	-0.571457038232929	-0.593048552186287	-0.64395517199172	-0.533530291558331	-0.750463406114025	-0.651508277053622	-0.590262776521884	-0.60648267531185	-0.513703927863698	-0.661085077484201	-0.776420416020986	-0.487912980231261	-0.569919834647391	-0.682581731215997	-0.647739441126612	-0.526648287474743	-0.626306665538358	-0.540921646139616	-0.481046033445216	-0.805749874516896	-0.551551033614851	2.03059898937109	-0.867069553203712	1.90821547545982
chr1	34800000	34900000	1	-0.292457497215686	-0.196696351140945	-0.204837676585522	2.48978631909545	-0.212798333098731	-0.290761378042177	-0.213644096370154	-0.28058125260621	-0.262310957871827	-0.246118947465973	-0.282111153124171	-0.206092472566033	-0.259703761434938	2.45112784775302	-0.256256231937308	-0.28163267347903	-0.231084822635388	-0.20036928929292	-0.30641577206314	2.43732186594442	-0.233659165561104	-0.229253120967268	-0.284707136472907	-0.272197380502565	-0.259179860034358	-0.298004293774217	-0.217783661522307	-0.282629515763322	-0.239404508355095	-0.167025569608859	-0.229491940342553
chr1	34900000	35000000	3	2.29964956835813	-0.559988347975963	-0.529124360673048	2.09689004459504	-0.579005257145129	-0.441814611876693	-0.589350742020469	-0.474463062415724	2.21171452291542	-0.511302696903338	2.28382322616563	-0.568958733954304	-0.52086597883085	2.23556314414575	-0.48970266361901	-0.436315261047156	-0.517710020673053	-0.584353932400146	-0.427384209468195	2.23459034360384	-0.532897846054171	-0.508203224599261	2.3203482887091	-0.508231192985716	-0.446974178786611	-0.420002805797422	-0.609709902445335	2.27186586870407	2.16771402992421	-0.63366591479664	2.06014050393892
chr1	35000000	35100000	2	-0.380078377728599	-0.37832930333001	-0.366968523894106	-0.393833500263001	-0.395888222681004	2.44868573633171	-0.401483630342532	-0.377510098182342	-0.372526288767256	-0.378698323005889	-0.365889520239255	-0.387512292919461	-0.390272057894081	-0.374569088573676	-0.372967295371684	-0.358962669119794	-0.374384925772199	-0.392348040088964	-0.36688865424387	-0.367061947988402	-0.383265680455662	-0.368715885076983	-0.365326462395064	-0.390201619408585	-0.353065704179022	-0.358992436592479	-0.413732545400266	-0.372241169238018	-0.376709692929341	-0.400331469819042	-0.381594641158255
chr1	35100000	35200000	1	-0.292457497215686	-0.196696351140945	-0.204837676585522	-0.197368473780766	-0.212798333098731	-0.290761378042177	-0.213644096370154	-0.28058125260621	-0.262310957871827	-0.246118947465973	-0.282111153124171	-0.206092472566033	-0.259703761434938	-0.266767930704734	-0.256256231937308	-0.28163267347903	-0.231084822635388	-0.20036928929292	-0.30641577206314	-0.265677259281917	-0.233659165561104	-0.229253120967268	-0.284707136472907	-0.272197380502565	-0.259179860034358	2.39749342117119	-0.217783661522307	-0.282629515763322	-0.239404508355095	-0.167025569608859	-0.229491940342553
chr1	35200000	35300000	1	-0.292457497215686	-0.196696351140945	-0.204837676585522	-0.197368473780766	-0.212798333098731	-0.290761378042177	-0.213644096370154	-0.28058125260621	-0.262310957871827	-0.246118947465973	-0.282111153124171	-0.206092472566033	-0.259703761434938	-0.266767930704734	-0.256256231937308	-0.28163267347903	-0.231084822635388	-0.20036928929292	-0.30641577206314	-0.265677259281917	-0.233659165561104	-0.229253120967268	-0.284707136472907	-0.272197380502565	-0.259179860034358	-0.298004293774217	-0.217783661522307	-0.282629515763322	-0.239404508355095	-0.167025569608859	-0.229491940342553
chr1	35500000	35600000	3	-0.467723314315849	-0.559988347975963	-0.529124360673048	-0.590325856512942	-0.579005257145129	-0.441814611876693	-0.589350742020469	-0.474463062415724	-0.482765751156665	-0.511302696903338	5.01733748471654	-0.568958733954304	-0.52086597883085	-0.482394441620469	-0.48970266361901	5.04036792777391	2.18054056924334	-0.584353932400146	2.33028967084332	2.23459034360384	2.19944476460852	-0.508203224599261	2.3203482887091	-0.508231192985716	-0.446974178786611	-0.420002805797422	2.13358245004403	2.27186586870407	-0.514039867890404	-0.63366591479664	-0.533722952439732
chr1	35600000	35700000	1	-0.292457497215686	-0.196696351140945	-0.204837676585522	-0.197368473780766	-0.212798333098731	-0.290761378042177	-0.213644096370154	-0.28058125260621	-0.262310957871827	-0.246118947465973	-0.282111153124171	-0.206092472566033	-0.259703761434938	-0.266767930704734	-0.256256231937308	-0.28163267347903	-0.231084822635388	-0.20036928929292	-0.30641577206314	-0.265677259281917	-0.233659165561104	-0.229253120967268	-0.284707136472907	-0.272197380502565	-0.259179860034358	-0.298004293774217	-0.217783661522307	-0.282629515763322	-0.239404508355095	-0.167025569608859	-0.229491940342553
chr1	35700000	35800000	2	2.38718272041595	-0.37832930333001	-0.366968523894106	-0.393833500263001	-0.395888222681004	-0.366276505168372	-0.401483630342532	2.36670041589338	2.32184514518019	-0.378698323005889	-0.365889520239255	-0.387512292919461	-0.390272057894081	5.06112650603682	5.12940520804705	5.1174992960068	2.32375667172241	-0.392348040088964	-0.36688865424387	-0.367061947988402	2.34896656068116	-0.368715885076983	-0.365326462395064	4.99893728975797	-0.353065704179022	-0.358992436592479	-0.413732545400266	-0.372241169238018	4.98658145058237	-0.400331469819042	-0.381594641158255
chr1	35800000	35900000	2	-0.380078377728599	-0.37832930333001	-0.366968523894106	-0.393833500263001	-0.395888222681004	-0.366276505168372	-0.401483630342532	-0.377510098182342	-0.372526288767256	-0.378698323005889	-0.365889520239255	-0.387512292919461	-0.390272057894081	-0.374569088573676	-0.372967295371684	-0.358962669119794	-0.374384925772199	-0.392348040088964	-0.36688865424387	-0.367061947988402	-0.383265680455662	-0.368715885076983	-0.365326462395064	-0.390201619408585	-0.353065704179022	-0.358992436592479	-0.413732545400266	-0.372241169238018	-0.376709692929341	-0.400331469819042	-0.381594641158255
chr1	35900000	36000000	1	-0.292457497215686	-0.196696351140945	-0.204837676585522	-0.197368473780766	-0.212798333098731	-0.290761378042177	-0.213644096370154	-0.28058125260621	-0.262310957871827	-0.246118947465973	-0.282111153124171	-0.206092472566033	-0.259703761434938	-0.266767930704734	-0.256256231937308	-0.28163267347903	-0.231084822635388	-0.20036928929292	-0.30641577206314	-0.265677259281917	-0.233659165561104	-0.229253120967268	-0.284707136472907	-0.272197380502565	-0.259179860034358	-0.298004293774217	-0.217783661522307	-0.282629515763322	-0.239404508355095	-0.167025569608859	-0.229491940342553
chr1	36000000	36100000	2	-0.380078377728599	-0.37832930333001	-0.366968523894106	-0.393833500263001	-0.395888222681004	2.44868573633171	-0.401483630342532	-0.377510098182342	-0.372526288767256	-0.378698323005889	-0.365889520239255	4.82558975772073	-0.390272057894081	-0.374569088573676	-0.372967295371684	-0.358962669119794	-0.374384925772199	-0.392348040088964	-0.36688865424387	-0.367061947988402	-0.383265680455662	-0.368715885076983	-0.365326462395064	-0.390201619408585	-0.353065704179022	-0.358992436592479	-0.413732545400266	-0.372241169238018	-0.376709692929341	-0.400331469819042	-0.381594641158255
chr1	36100000	36200000	3	-0.467723314315849	-0.559988347975963	-0.529124360673048	4.78410594570303	-0.579005257145129	2.37326134105804	-0.589350742020469	-0.474463062415724	-0.482765751156665	-0.511302696903338	-0.449691032385289	-0.568958733954304	2.13680880612307	-0.482394441620469	-0.48970266361901	-0.436315261047156	-0.517710020673053	-0.584353932400146	-0.427384209468195	-0.468470250168144	2.19944476460852	2.09311869315169	-0.445968828823399	-0.508231192985716	2.29703611552316	-0.420002805797422	-0.609709902445335	-0.46187646911004	-0.514039867890404	-0.63366591479664	-0.533722952439732
chr1	36200000	36300000	1	-0.292457497215686	-0.196696351140945	-0.204837676585522	-0.197368473780766	-0.212798333098731	-0.290761378042177	-0.213644096370154	-0.28058125260621	-0.262310957871827	-0.246118947465973	-0.282111153124171	-0.206092472566033	-0.259703761434938	-0.266767930704734	-0.256256231937308	-0.28163267347903	-0.231084822635388	-0.20036928929292	-0.30641577206314	-0.265677259281917	-0.233659165561104	-0.229253120967268	-0.284707136472907	-0.272197380502565	-0.259179860034358	-0.298004293774217	-0.217783661522307	-0.282629515763322	-0.239404508355095	-0.167025569608859	-0.229491940342553
chr1	36300000	36400000	4	2.21223778500996	-0.741705132425102	-0.691333436970241	1.90060071585032	-0.762181338042375	-0.517388860819116	-0.777278160419422	2.1731345405085	2.10169702570693	4.79805218854762	-0.533530291558331	1.85644956829489	2.00642818778066	-0.590262776521884	2.14508560972328	-0.513703927863698	-0.661085077484201	-0.776420416020986	2.270032426068	-0.569919834647391	-0.682581731215997	-0.647739441126612	-0.526648287474743	2.0686369604881	-0.540921646139616	-0.481046033445216	1.93781258792673	-0.551551033614851	-0.651418959200643	-0.867069553203712	1.90821547545982
chr1	36400000	36500000	3	-0.467723314315849	-0.559988347975963	-0.529124360673048	-0.590325856512942	-0.579005257145129	2.37326134105804	-0.589350742020469	-0.474463062415724	-0.482765751156665	-0.511302696903338	-0.449691032385289	2.03769758395274	-0.52086597883085	-0.482394441620469	-0.48970266361901	-0.436315261047156	-0.517710020673053	2.11865843184861	-0.427384209468195	-0.468470250168144	-0.532897846054171	2.09311869315169	-0.445968828823399	-0.508231192985716	-0.446974178786611	-0.420002805797422	-0.609709902445335	-0.46187646911004	-0.514039867890404	-0.63366591479664	-0.533722952439732
chr1	37000000	37100000	1	-0.292457497215686	-0.196696351140945	-0.204837676585522	2.48978631909545	-0.212798333098731	-0.290761378042177	-0.213644096370154	2.46367770803202	-0.262310957871827	2.47455497332694	2.45134094435409	-0.206092472566033	-0.259703761434938	-0.266767930704734	-0.256256231937308	-0.28163267347903	-0.231084822635388	2.50258160750696	2.45119539777745	-0.265677259281917	2.49862131067262	-0.229253120967268	-0.284707136472907	-0.272197380502565	-0.259179860034358	2.39749342117119	-0.217783661522307	-0.282629515763322	-0.239404508355095	-0.167025569608859	-0.229491940342553
chr1	37400000	37500000	1	-0.292457497215686	2.37002109447047	-0.204837676585522	-0.197368473780766	-0.212798333098731	-0.290761378042177	-0.213644096370154	-0.28058125260621	-0.262310957871827	-0.246118947465973	-0.282111153124171	-0.206092472566033	2.39791058706255	-0.266767930704734	-0.256256231937308	-0.28163267347903	-0.231084822635388	-0.20036928929292	-0.30641577206314	-0.265677259281917	-0.233659165561104	2.37200964181121	-0.284707136472907	-0.272197380502565	-0.259179860034358	-0.298004293774217	-0.217783661522307	-0.282629515763322	-0.239404508355095	-0.167025569608859	2.36431253067165
chr1	37500000	37600000	4	-0.555407578634583	-0.741705132425102	-0.691333436970241	-0.786879773814357	-0.762181338042375	2.2979642700242	-0.777278160419422	-0.571457038232929	-0.593048552186287	-0.64395517199172	-0.533530291558331	1.85644956829489	-0.651508277053622	-0.590262776521884	-0.60648267531185	-0.513703927863698	-0.661085077484201	-0.776420416020986	-0.487912980231261	-0.569919834647391	-0.682581731215997	-0.647739441126612	-0.526648287474743	-0.626306665538358	-0.540921646139616	-0.481046033445216	1.93781258792673	-0.551551033614851	-0.651418959200643	-0.867069553203712	-0.685903377810421
chr1	37600000	37700000	3	-0.467723314315849	-0.559988347975963	-0.529124360673048	2.09689004459504	-0.579005257145129	-0.441814611876693	-0.589350742020469	-0.474463062415724	-0.482765751156665	-0.511302696903338	2.28382322616563	-0.568958733954304	-0.52086597883085	-0.482394441620469	-0.48970266361901	-0.436315261047156	-0.517710020673053	2.11865843184861	2.33028967084332	2.23459034360384	-0.532897846054171	-0.508203224599261	2.3203482887091	2.18644710972132	-0.446974178786611	-0.420002805797422	-0.609709902445335	5.00560820651818	-0.514039867890404	-0.63366591479664	-0.533722952439732
chr1	37700000	37800000	2	2.38718272041595	-0.37832930333001	-0.366968523894106	-0.393833500263001	2.32656674529119	-0.366276505168372	-0.401483630342532	-0.377510098182342	-0.372526288767256	2.34192756758978	5.10091816315637	-0.387512292919461	-0.390272057894081	-0.374569088573676	-0.372967295371684	-0.358962669119794	2.32375667172241	-0.392348040088964	2.39067383331716	2.33588945906777	2.34896656068116	-0.368715885076983	5.16708428890368	2.30436783517469	-0.353065704179022	-0.358992436592479	2.32944899526226	-0.372241169238018	2.30493587882651	-0.400331469819042	-0.381594641158255
chr1	37800000	37900000	3	-0.467723314315849	-0.559988347975963	-0.529124360673048	-0.590325856512942	-0.579005257145129	-0.441814611876693	2.06634992979695	-0.474463062415724	-0.482765751156665	-0.511302696903338	-0.449691032385289	-0.568958733954304	-0.52086597883085	-0.482394441620469	-0.48970266361901	-0.436315261047156	-0.517710020673053	-0.584353932400146	-0.427384209468195	-0.468470250168144	-0.532897846054171	-0.508203224599261	-0.445968828823399	-0.508231192985716	2.29703611552316	-0.420002805797422	-0.609709902445335	-0.46187646911004	-0.514039867890404	-0.63366591479664	-0.533722952439732
chr1	37900000	38000000	2	-0.380078377728599	-0.37832930333001	-0.366968523894106	-0.393833500263001	-0.395888222681004	-0.366276505168372	-0.401483630342532	-0.377510098182342	-0.372526288767256	-0.378698323005889	-0.365889520239255	-0.387512292919461	-0.390272057894081	-0.374569088573676	-0.372967295371684	-0.358962669119794	-0.374384925772199	-0.392348040088964	-0.36688865424387	-0.367061947988402	-0.383265680455662	-0.368715885076983	-0.365326462395064	-0.390201619408585	-0.353065704179022	-0.358992436592479	-0.413732545400266	-0.372241169238018	-0.376709692929341	-0.400331469819042	-0.381594641158255
chr1	38000000	38100000	3	-0.467723314315849	-0.559988347975963	2.09074865427562	-0.590325856512942	-0.579005257145129	-0.441814611876693	-0.589350742020469	-0.474463062415724	-0.482765751156665	-0.511302696903338	2.28382322616563	-0.568958733954304	2.13680880612307	2.23556314414575	-0.48970266361901	-0.436315261047156	-0.517710020673053	-0.584353932400146	-0.427384209468195	2.23459034360384	-0.532897846054171	2.09311869315169	-0.445968828823399	2.18644710972132	-0.446974178786611	-0.420002805797422	-0.609709902445335	-0.46187646911004	2.16771402992421	-0.63366591479664	2.06014050393892
chr1	38800000	38900000	4	-0.555407578634583	-0.741705132425102	-0.691333436970241	-0.786879773814357	-0.762181338042375	-0.517388860819116	1.87868399690331	-0.571457038232929	-0.593048552186287	-0.64395517199172	-0.533530291558331	4.46336254270381	-0.651508277053622	-0.590262776521884	-0.60648267531185	-0.513703927863698	-0.661085077484201	-0.776420416020986	-0.487912980231261	-0.569919834647391	-0.682581731215997	-0.647739441126612	-0.526648287474743	-0.626306665538358	-0.540921646139616	-0.481046033445216	-0.805749874516896	-0.551551033614851	-0.651418959200643	-0.867069553203712	-0.685903377810421
chr1	38900000	39000000	2	-0.380078377728599	-0.37832930333001	-0.366968523894106	-0.393833500263001	-0.395888222681004	-0.366276505168372	-0.401483630342532	-0.377510098182342	-0.372526288767256	-0.378698323005889	-0.365889520239255	-0.387512292919461	-0.390272057894081	-0.374569088573676	-0.372967295371684	-0.358962669119794	-0.374384925772199	-0.392348040088964	2.39067383331716	-0.367061947988402	-0.383265680455662	-0.368715885076983	-0.365326462395064	-0.390201619408585	2.39083374930355	-0.358992436592479	-0.413732545400266	-0.372241169238018	-0.376709692929341	-0.400331469819042	-0.381594641158255
chr1	39000000	39100000	2	-0.380078377728599	2.18834282999895	-0.366968523894106	2.2932738541555	-0.395888222681004	-0.366276505168372	-0.401483630342532	-0.377510098182342	-0.372526288767256	-0.378698323005889	-0.365889520239255	-0.387512292919461	-0.390272057894081	-0.374569088573676	2.37821895633768	-0.358962669119794	-0.374384925772199	2.31055513939215	-0.36688865424387	-0.367061947988402	-0.383265680455662	-0.368715885076983	-0.365326462395064	-0.390201619408585	-0.353065704179022	-0.358992436592479	2.32944899526226	-0.372241169238018	-0.376709692929341	-0.400331469819042	-0.381594641158255
chr1	39400000	39500000	1	2.47485245442866	-0.196696351140945	-0.204837676585522	-0.197368473780766	-0.212798333098731	-0.290761378042177	2.44199618388286	-0.28058125260621	-0.262310957871827	2.47455497332694	-0.282111153124171	-0.206092472566033	-0.259703761434938	-0.266767930704734	2.49497858948493	-0.28163267347903	-0.231084822635388	-0.20036928929292	-0.30641577206314	-0.265677259281917	-0.233659165561104	-0.229253120967268	-0.284707136472907	2.42241964427507	2.48476803451923	-0.298004293774217	-0.217783661522307	-0.282629515763322	2.44228840543562	-0.167025569608859	-0.229491940342553
chr1	39500000	39600000	1	-0.292457497215686	-0.196696351140945	-0.204837676585522	-0.197368473780766	-0.212798333098731	-0.290761378042177	-0.213644096370154	-0.28058125260621	-0.262310957871827	-0.246118947465973	-0.282111153124171	-0.206092472566033	-0.259703761434938	-0.266767930704734	-0.256256231937308	-0.28163267347903	-0.231084822635388	-0.20036928929292	-0.30641577206314	-0.265677259281917	-0.233659165561104	2.37200964181121	-0.284707136472907	-0.272197380502565	-0.259179860034358	-0.298004293774217	-0.217783661522307	-0.282629515763322	-0.239404508355095	-0.167025569608859	-0.229491940342553
chr1	39600000	39700000	4	2.21223778500996	4.39235195714012	-0.691333436970241	4.588081205515	4.68348468522617	-0.517388860819116	-0.777278160419422	-0.571457038232929	2.10169702570693	2.07704850827795	2.2002531141765	-0.750463406114025	2.00642818778066	-0.590262776521884	-0.60648267531185	4.96351850594316	4.73594745245626	-0.776420416020986	-0.487912980231261	-0.569919834647391	2.05002991126786	-0.647739441126612	2.23994120707561	-0.626306665538358	-0.540921646139616	-0.481046033445216	-0.805749874516896	-0.551551033614851	-0.651418959200643	-0.867069553203712	1.90821547545982
chr1	39700000	39800000	2	-0.380078377728599	-0.37832930333001	-0.366968523894106	-0.393833500263001	-0.395888222681004	-0.366276505168372	2.25410976780326	-0.377510098182342	-0.372526288767256	-0.378698323005889	2.36751432145855	-0.387512292919461	-0.390272057894081	-0.374569088573676	-0.372967295371684	-0.358962669119794	-0.374384925772199	-0.392348040088964	-0.36688865424387	-0.367061947988402	-0.383265680455662	-0.368715885076983	-0.365326462395064	-0.390201619408585	2.39083374930355	2.33645769261105	-0.413732545400266	-0.372241169238018	-0.376709692929341	-0.400331469819042	-0.381594641158255
chr1	39800000	39900000	1	-0.292457497215686	-0.196696351140945	-0.204837676585522	-0.197368473780766	-0.212798333098731	-0.290761378042177	2.44199618388286	-0.28058125260621	-0.262310957871827	-0.246118947465973	-0.282111153124171	-0.206092472566033	-0.259703761434938	-0.266767930704734	-0.256256231937308	2.45664665008354	-0.231084822635388	-0.20036928929292	-0.30641577206314	-0.265677259281917	-0.233659165561104	-0.229253120967268	-0.284707136472907	-0.272197380502565	-0.259179860034358	-0.298004293774217	-0.217783661522307	-0.282629515763322	-0.239404508355095	-0.167025569608859	-0.229491940342553
chr1	39900000	40000000	2	-0.380078377728599	-0.37832930333001	-0.366968523894106	-0.393833500263001	-0.395888222681004	-0.366276505168372	2.25410976780326	-0.377510098182342	-0.372526288767256	-0.378698323005889	-0.365889520239255	-0.387512292919461	-0.390272057894081	-0.374569088573676	-0.372967295371684	2.3792683134435	-0.374384925772199	-0.392348040088964	-0.36688865424387	-0.367061947988402	-0.383265680455662	2.23250095556337	-0.365326462395064	-0.390201619408585	-0.353065704179022	-0.358992436592479	-0.413732545400266	-0.372241169238018	-0.376709692929341	-0.400331469819042	2.21216403938491
chr1	40000000	40100000	2	-0.380078377728599	-0.37832930333001	-0.366968523894106	-0.393833500263001	-0.395888222681004	-0.366276505168372	2.25410976780326	-0.377510098182342	-0.372526288767256	-0.378698323005889	-0.365889520239255	-0.387512292919461	-0.390272057894081	-0.374569088573676	-0.372967295371684	-0.358962669119794	-0.374384925772199	-0.392348040088964	-0.36688865424387	-0.367061947988402	2.34896656068116	2.23250095556337	-0.365326462395064	-0.390201619408585	-0.353065704179022	-0.358992436592479	-0.413732545400266	-0.372241169238018	-0.376709692929341	-0.400331469819042	-0.381594641158255
chr1	40100000	40200000	1	-0.292457497215686	-0.196696351140945	-0.204837676585522	-0.197368473780766	-0.212798333098731	-0.290761378042177	-0.213644096370154	-0.28058125260621	-0.262310957871827	-0.246118947465973	-0.282111153124171	-0.206092472566033	-0.259703761434938	-0.266767930704734	-0.256256231937308	-0.28163267347903	-0.231084822635388	-0.20036928929292	-0.30641577206314	-0.265677259281917	-0.233659165561104	-0.229253120967268	-0.284707136472907	-0.272197380502565	-0.259179860034358	-0.298004293774217	-0.217783661522307	-0.282629515763322	-0.239404508355095	-0.167025569608859	-0.229491940342553
chr1	40200000	40300000	2	-0.380078377728599	-0.37832930333001	-0.366968523894106	-0.393833500263001	-0.395888222681004	-0.366276505168372	-0.401483630342532	-0.377510098182342	-0.372526288767256	-0.378698323005889	-0.365889520239255	-0.387512292919461	-0.390272057894081	-0.374569088573676	-0.372967295371684	-0.358962669119794	-0.374384925772199	-0.392348040088964	-0.36688865424387	-0.367061947988402	-0.383265680455662	-0.368715885076983	-0.365326462395064	-0.390201619408585	-0.353065704179022	-0.358992436592479	-0.413732545400266	-0.372241169238018	-0.376709692929341	-0.400331469819042	-0.381594641158255
chr1	40300000	40400000	2	-0.380078377728599	2.18834282999895	-0.366968523894106	-0.393833500263001	-0.395888222681004	-0.366276505168372	2.25410976780326	-0.377510098182342	-0.372526288767256	-0.378698323005889	-0.365889520239255	-0.387512292919461	-0.390272057894081	-0.374569088573676	-0.372967295371684	-0.358962669119794	-0.374384925772199	-0.392348040088964	-0.36688865424387	-0.367061947988402	-0.383265680455662	2.23250095556337	-0.365326462395064	-0.390201619408585	2.39083374930355	2.33645769261105	-0.413732545400266	-0.372241169238018	-0.376709692929341	-0.400331469819042	-0.381594641158255
chr1	40400000	40500000	2	2.38718272041595	-0.37832930333001	-0.366968523894106	-0.393833500263001	-0.395888222681004	-0.366276505168372	-0.401483630342532	-0.377510098182342	2.32184514518019	-0.378698323005889	2.36751432145855	-0.387512292919461	-0.390272057894081	2.34327870873157	-0.372967295371684	-0.358962669119794	-0.374384925772199	-0.392348040088964	-0.36688865424387	2.33588945906777	2.34896656068116	-0.368715885076983	-0.365326462395064	2.30436783517469	-0.353065704179022	2.33645769261105	-0.413732545400266	-0.372241169238018	2.30493587882651	-0.400331469819042	-0.381594641158255
chr1	40500000	40600000	2	-0.380078377728599	-0.37832930333001	-0.366968523894106	-0.393833500263001	-0.395888222681004	-0.366276505168372	-0.401483630342532	-0.377510098182342	-0.372526288767256	-0.378698323005889	-0.365889520239255	-0.387512292919461	-0.390272057894081	-0.374569088573676	-0.372967295371684	-0.358962669119794	-0.374384925772199	-0.392348040088964	-0.36688865424387	2.33588945906777	-0.383265680455662	-0.368715885076983	2.40087891325431	-0.390201619408585	-0.353065704179022	-0.358992436592479	-0.413732545400266	-0.372241169238018	-0.376709692929341	-0.400331469819042	-0.381594641158255
chr1	40600000	40700000	2	-0.380078377728599	-0.37832930333001	-0.366968523894106	-0.393833500263001	2.32656674529119	2.44868573633171	-0.401483630342532	-0.377510098182342	2.32184514518019	-0.378698323005889	-0.365889520239255	-0.387512292919461	-0.390272057894081	-0.374569088573676	-0.372967295371684	-0.358962669119794	2.32375667172241	-0.392348040088964	-0.36688865424387	-0.367061947988402	2.34896656068116	-0.368715885076983	2.40087891325431	-0.390201619408585	-0.353065704179022	-0.358992436592479	-0.413732545400266	2.36139074251002	2.30493587882651	-0.400331469819042	-0.381594641158255
chr1	40700000	40800000	1	-0.292457497215686	-0.196696351140945	-0.204837676585522	2.48978631909545	2.50970469736142	2.52425055907838	-0.213644096370154	-0.28058125260621	-0.262310957871827	-0.246118947465973	-0.282111153124171	-0.206092472566033	-0.259703761434938	-0.266767930704734	-0.256256231937308	-0.28163267347903	2.46710440811655	-0.20036928929292	-0.30641577206314	-0.265677259281917	2.49862131067262	-0.229253120967268	-0.284707136472907	-0.272197380502565	-0.259179860034358	-0.298004293774217	-0.217783661522307	-0.282629515763322	-0.239404508355095	-0.167025569608859	-0.229491940342553
chr1	40800000	40900000	1	-0.292457497215686	-0.196696351140945	-0.204837676585522	-0.197368473780766	-0.212798333098731	-0.290761378042177	-0.213644096370154	-0.28058125260621	-0.262310957871827	-0.246118947465973	-0.282111153124171	2.40050456906241	-0.259703761434938	-0.266767930704734	-0.256256231937308	-0.28163267347903	-0.231084822635388	-0.20036928929292	-0.30641577206314	-0.265677259281917	-0.233659165561104	-0.229253120967268	-0.284707136472907	-0.272197380502565	-0.259179860034358	-0.298004293774217	2.52544630753712	-0.282629515763322	-0.239404508355095	-0.167025569608859	-0.229491940342553
chr1	40900000	41000000	1	-0.292457497215686	-0.196696351140945	-0.204837676585522	-0.197368473780766	-0.212798333098731	-0.290761378042177	-0.213644096370154	-0.28058125260621	-0.262310957871827	-0.246118947465973	2.45134094435409	-0.206092472566033	-0.259703761434938	-0.266767930704734	-0.256256231937308	-0.28163267347903	2.46710440811655	-0.20036928929292	-0.30641577206314	-0.265677259281917	-0.233659165561104	-0.229253120967268	-0.284707136472907	-0.272197380502565	-0.259179860034358	-0.298004293774217	-0.217783661522307	-0.282629515763322	-0.239404508355095	-0.167025569608859	-0.229491940342553
chr1	41000000	41100000	1	-0.292457497215686	-0.196696351140945	-0.204837676585522	-0.197368473780766	-0.212798333098731	-0.290761378042177	-0.213644096370154	-0.28058125260621	-0.262310957871827	-0.246118947465973	-0.282111153124171	-0.206092472566033	-0.259703761434938	-0.266767930704734	-0.256256231937308	-0.28163267347903	2.46710440811655	-0.20036928929292	-0.30641577206314	-0.265677259281917	-0.233659165561104	-0.229253120967268	-0.284707136472907	-0.272197380502565	-0.259179860034358	-0.298004293774217	-0.217783661522307	-0.282629515763322	-0.239404508355095	-0.167025569608859	-0.229491940342553
chr1	41200000	41300000	1	-0.292457497215686	-0.196696351140945	-0.204837676585522	-0.197368473780766	-0.212798333098731	-0.290761378042177	-0.213644096370154	-0.28058125260621	-0.262310957871827	-0.246118947465973	-0.282111153124171	-0.206092472566033	-0.259703761434938	-0.266767930704734	-0.256256231937308	-0.28163267347903	-0.231084822635388	-0.20036928929292	-0.30641577206314	-0.265677259281917	-0.233659165561104	-0.229253120967268	-0.284707136472907	-0.272197380502565	-0.259179860034358	-0.298004293774217	-0.217783661522307	-0.282629515763322	-0.239404508355095	-0.167025569608859	-0.229491940342553
chr1	41300000	41400000	1	-0.292457497215686	-0.196696351140945	-0.204837676585522	-0.197368473780766	-0.212798333098731	-0.290761378042177	-0.213644096370154	2.46367770803202	-0.262310957871827	-0.246118947465973	2.45134094435409	-0.206092472566033	-0.259703761434938	2.45112784775302	-0.256256231937308	2.45664665008354	-0.231084822635388	-0.20036928929292	-0.30641577206314	-0.265677259281917	-0.233659165561104	-0.229253120967268	-0.284707136472907	-0.272197380502565	-0.259179860034358	-0.298004293774217	-0.217783661522307	-0.282629515763322	-0.239404508355095	-0.167025569608859	-0.229491940342553
chr1	41400000	41500000	1	-0.292457497215686	-0.196696351140945	-0.204837676585522	-0.197368473780766	-0.212798333098731	-0.290761378042177	-0.213644096370154	-0.28058125260621	-0.262310957871827	-0.246118947465973	-0.282111153124171	-0.206092472566033	-0.259703761434938	-0.266767930704734	-0.256256231937308	-0.28163267347903	-0.231084822635388	-0.20036928929292	-0.30641577206314	-0.265677259281917	-0.233659165561104	-0.229253120967268	-0.284707136472907	-0.272197380502565	-0.259179860034358	-0.298004293774217	-0.217783661522307	-0.282629515763322	-0.239404508355095	-0.167025569608859	-0.229491940342553
chr1	42000000	42100000	1	2.47485245442866	-0.196696351140945	-0.204837676585522	-0.197368473780766	-0.212798333098731	-0.290761378042177	-0.213644096370154	2.46367770803202	-0.262310957871827	-0.246118947465973	-0.282111153124171	-0.206092472566033	-0.259703761434938	2.45112784775302	-0.256256231937308	-0.28163267347903	-0.231084822635388	-0.20036928929292	-0.30641577206314	-0.265677259281917	-0.233659165561104	-0.229253120967268	-0.284707136472907	-0.272197380502565	-0.259179860034358	-0.298004293774217	-0.217783661522307	-0.282629515763322	-0.239404508355095	-0.167025569608859	-0.229491940342553
chr1	42100000	42200000	2	-0.380078377728599	-0.37832930333001	-0.366968523894106	-0.393833500263001	-0.395888222681004	-0.366276505168372	-0.401483630342532	-0.377510098182342	-0.372526288767256	-0.378698323005889	-0.365889520239255	-0.387512292919461	-0.390272057894081	-0.374569088573676	-0.372967295371684	-0.358962669119794	-0.374384925772199	-0.392348040088964	-0.36688865424387	-0.367061947988402	-0.383265680455662	-0.368715885076983	-0.365326462395064	-0.390201619408585	-0.353065704179022	-0.358992436592479	-0.413732545400266	-0.372241169238018	-0.376709692929341	-0.400331469819042	-0.381594641158255
chr1	42300000	42400000	2	-0.380078377728599	-0.37832930333001	-0.366968523894106	-0.393833500263001	2.32656674529119	-0.366276505168372	-0.401483630342532	-0.377510098182342	-0.372526288767256	-0.378698323005889	-0.365889520239255	-0.387512292919461	-0.390272057894081	-0.374569088573676	2.37821895633768	-0.358962669119794	2.32375667172241	2.31055513939215	-0.36688865424387	-0.367061947988402	2.34896656068116	-0.368715885076983	-0.365326462395064	2.30436783517469	-0.353065704179022	-0.358992436592479	2.32944899526226	2.36139074251002	-0.376709692929341	-0.400331469819042	-0.381594641158255
chr1	42400000	42500000	3	-0.467723314315849	-0.559988347975963	-0.529124360673048	-0.590325856512942	-0.579005257145129	5.18833729399278	-0.589350742020469	-0.474463062415724	-0.482765751156665	-0.511302696903338	-0.449691032385289	4.64435390185979	-0.52086597883085	-0.482394441620469	-0.48970266361901	-0.436315261047156	-0.517710020673053	-0.584353932400146	-0.427384209468195	-0.468470250168144	-0.532897846054171	-0.508203224599261	-0.445968828823399	-0.508231192985716	-0.446974178786611	-0.420002805797422	-0.609709902445335	-0.46187646911004	-0.514039867890404	-0.63366591479664	-0.533722952439732
chr1	42600000	42700000	2	-0.380078377728599	-0.37832930333001	-0.366968523894106	-0.393833500263001	2.32656674529119	-0.366276505168372	-0.401483630342532	-0.377510098182342	-0.372526288767256	-0.378698323005889	-0.365889520239255	-0.387512292919461	-0.390272057894081	-0.374569088573676	-0.372967295371684	-0.358962669119794	-0.374384925772199	-0.392348040088964	-0.36688865424387	-0.367061947988402	-0.383265680455662	-0.368715885076983	-0.365326462395064	-0.390201619408585	-0.353065704179022	-0.358992436592479	-0.413732545400266	-0.372241169238018	-0.376709692929341	-0.400331469819042	-0.381594641158255
chr1	42700000	42800000	5	-0.643146469262732	-0.923511347392353	-0.853624042434219	-0.983529529893768	-0.945448411081564	2.22278148109164	-0.965298659715965	-0.668508947037049	-0.703393929659574	-0.77667888587441	-0.617421925569925	-0.932057963452159	-0.782221740139212	2.02045787327678	-0.723327700893512	-0.59114217264533	-0.80453510287258	-0.968580986356224	-0.548485530783464	-0.671428399193735	-0.832343442697765	-0.787348871926558	-0.607378915309838	-0.744448633931977	-0.634924495720657	-0.542132773197944	-1.00188665043076	-0.641280508020126	-0.788870928361472	-1.10058308680868	1.75636254554416
chr1	42800000	42900000	3	-0.467723314315849	2.00678746701744	-0.529124360673048	-0.590325856512942	-0.579005257145129	-0.441814611876693	-0.589350742020469	-0.474463062415724	-0.482765751156665	-0.511302696903338	-0.449691032385289	-0.568958733954304	-0.52086597883085	-0.482394441620469	-0.48970266361901	-0.436315261047156	-0.517710020673053	-0.584353932400146	-0.427384209468195	-0.468470250168144	-0.532897846054171	4.69444061090264	-0.445968828823399	-0.508231192985716	-0.446974178786611	-0.420002805797422	-0.609709902445335	-0.46187646911004	-0.514039867890404	-0.63366591479664	-0.533722952439732
chr1	42900000	43000000	1	-0.292457497215686	-0.196696351140945	-0.204837676585522	-0.197368473780766	-0.212798333098731	-0.290761378042177	-0.213644096370154	-0.28058125260621	-0.262310957871827	-0.246118947465973	-0.282111153124171	-0.206092472566033	2.39791058706255	-0.266767930704734	-0.256256231937308	-0.28163267347903	-0.231084822635388	-0.20036928929292	-0.30641577206314	-0.265677259281917	-0.233659165561104	-0.229253120967268	-0.284707136472907	-0.272197380502565	-0.259179860034358	-0.298004293774217	-0.217783661522307	-0.282629515763322	-0.239404508355095	-0.167025569608859	2.36431253067165
chr1	43100000	43200000	2	-0.380078377728599	-0.37832930333001	-0.366968523894106	-0.393833500263001	-0.395888222681004	2.44868573633171	-0.401483630342532	-0.377510098182342	-0.372526288767256	-0.378698323005889	-0.365889520239255	4.82558975772073	-0.390272057894081	-0.374569088573676	-0.372967295371684	-0.358962669119794	-0.374384925772199	-0.392348040088964	-0.36688865424387	-0.367061947988402	-0.383265680455662	-0.368715885076983	-0.365326462395064	-0.390201619408585	-0.353065704179022	-0.358992436592479	-0.413732545400266	-0.372241169238018	-0.376709692929341	-0.400331469819042	-0.381594641158255
chr1	43200000	43300000	3	-0.467723314315849	-0.559988347975963	-0.529124360673048	-0.590325856512942	-0.579005257145129	-0.441814611876693	2.06634992979695	-0.474463062415724	-0.482765751156665	-0.511302696903338	-0.449691032385289	2.03769758395274	-0.52086597883085	-0.482394441620469	-0.48970266361901	-0.436315261047156	-0.517710020673053	-0.584353932400146	-0.427384209468195	-0.468470250168144	-0.532897846054171	-0.508203224599261	-0.445968828823399	-0.508231192985716	2.29703611552316	-0.420002805797422	-0.609709902445335	-0.46187646911004	-0.514039867890404	-0.63366591479664	-0.533722952439732
chr1	43300000	43400000	6	-0.730955325056707	-1.10543875461927	-1.01602453100476	-1.1803094788358	-1.12883849401005	-0.668698569413728	1.50350330356315	-0.765635753481062	-0.813821168831219	-0.909497031121106	-0.701380600819199	-1.11377413125861	-0.913029210324217	-0.806203706500225	1.9123318599944	-0.668643534731969	-0.948085161852596	-1.16086921365363	-0.609112456357576	-0.773013685966444	-0.982209147940117	-0.927055911184264	-0.688174826824863	-0.86267774557328	7.50689935390737	-0.603273709628485	-1.19815449579752	-0.731080578285671	4.43960792250814	1.31089725768038	1.60455532328647
chr1	43400000	43500000	1	-0.292457497215686	-0.196696351140945	2.41497576153221	-0.197368473780766	-0.212798333098731	-0.290761378042177	-0.213644096370154	-0.28058125260621	-0.262310957871827	-0.246118947465973	-0.282111153124171	-0.206092472566033	2.39791058706255	-0.266767930704734	-0.256256231937308	-0.28163267347903	-0.231084822635388	-0.20036928929292	-0.30641577206314	-0.265677259281917	-0.233659165561104	-0.229253120967268	-0.284707136472907	-0.272197380502565	-0.259179860034358	2.39749342117119	-0.217783661522307	-0.282629515763322	-0.239404508355095	-0.167025569608859	-0.229491940342553
chr1	43500000	43600000	1	2.47485245442866	-0.196696351140945	-0.204837676585522	-0.197368473780766	-0.212798333098731	-0.290761378042177	-0.213644096370154	-0.28058125260621	-0.262310957871827	-0.246118947465973	2.45134094435409	-0.206092472566033	-0.259703761434938	-0.266767930704734	-0.256256231937308	-0.28163267347903	-0.231084822635388	-0.20036928929292	-0.30641577206314	-0.265677259281917	-0.233659165561104	-0.229253120967268	2.48154707403842	-0.272197380502565	-0.259179860034358	-0.298004293774217	-0.217783661522307	-0.282629515763322	2.44228840543562	-0.167025569608859	-0.229491940342553
chr1	43600000	43700000	1	-0.292457497215686	-0.196696351140945	-0.204837676585522	-0.197368473780766	-0.212798333098731	-0.290761378042177	-0.213644096370154	-0.28058125260621	-0.262310957871827	-0.246118947465973	-0.282111153124171	-0.206092472566033	-0.259703761434938	-0.266767930704734	-0.256256231937308	-0.28163267347903	-0.231084822635388	-0.20036928929292	-0.30641577206314	-0.265677259281917	-0.233659165561104	-0.229253120967268	-0.284707136472907	-0.272197380502565	-0.259179860034358	-0.298004293774217	-0.217783661522307	-0.282629515763322	-0.239404508355095	-0.167025569608859	-0.229491940342553
chr1	43700000	43800000	1	-0.292457497215686	-0.196696351140945	-0.204837676585522	-0.197368473780766	-0.212798333098731	-0.290761378042177	-0.213644096370154	-0.28058125260621	-0.262310957871827	-0.246118947465973	-0.282111153124171	-0.206092472566033	-0.259703761434938	-0.266767930704734	-0.256256231937308	-0.28163267347903	-0.231084822635388	-0.20036928929292	-0.30641577206314	-0.265677259281917	-0.233659165561104	-0.229253120967268	-0.284707136472907	-0.272197380502565	-0.259179860034358	-0.298004293774217	-0.217783661522307	-0.282629515763322	-0.239404508355095	-0.167025569608859	-0.229491940342553
chr1	43900000	44000000	6	2.03771774382264	-1.10543875461927	-1.01602453100476	1.50816894857188	-1.12883849401005	-0.668698569413728	1.50350330356315	-0.765635753481062	1.88192504453836	-0.909497031121106	-0.701380600819199	-1.11377413125861	-0.913029210324217	-0.806203706500225	-0.84025816040018	-0.668643534731969	-0.948085161852596	1.54341309849804	-0.609112456357576	-0.773013685966444	-0.982209147940117	-0.927055911184264	2.07944198088614	-0.86267774557328	2.01630034562174	-0.603273709628485	1.54642672921651	4.73897286868443	1.75659406458986	-1.33424730600617	-0.990526799902751
chr1	44000000	44100000	1	-0.292457497215686	2.37002109447047	2.41497576153221	-0.197368473780766	-0.212798333098731	-0.290761378042177	-0.213644096370154	-0.28058125260621	-0.262310957871827	-0.246118947465973	-0.282111153124171	2.40050456906241	-0.259703761434938	-0.266767930704734	-0.256256231937308	-0.28163267347903	-0.231084822635388	-0.20036928929292	-0.30641577206314	-0.265677259281917	-0.233659165561104	-0.229253120967268	-0.284707136472907	-0.272197380502565	2.48476803451923	-0.298004293774217	-0.217783661522307	-0.282629515763322	-0.239404508355095	-0.167025569608859	-0.229491940342553
chr1	44100000	44200000	2	-0.380078377728599	-0.37832930333001	-0.366968523894106	-0.393833500263001	-0.395888222681004	-0.366276505168372	-0.401483630342532	-0.377510098182342	-0.372526288767256	-0.378698323005889	-0.365889520239255	-0.387512292919461	-0.390272057894081	-0.374569088573676	-0.372967295371684	-0.358962669119794	-0.374384925772199	-0.392348040088964	-0.36688865424387	-0.367061947988402	-0.383265680455662	-0.368715885076983	-0.365326462395064	-0.390201619408585	-0.353065704179022	2.33645769261105	-0.413732545400266	-0.372241169238018	-0.376709692929341	-0.400331469819042	-0.381594641158255
chr1	44200000	44300000	1	-0.292457497215686	-0.196696351140945	-0.204837676585522	-0.197368473780766	-0.212798333098731	-0.290761378042177	-0.213644096370154	-0.28058125260621	-0.262310957871827	-0.246118947465973	-0.282111153124171	-0.206092472566033	-0.259703761434938	-0.266767930704734	-0.256256231937308	-0.28163267347903	-0.231084822635388	-0.20036928929292	-0.30641577206314	-0.265677259281917	-0.233659165561104	-0.229253120967268	-0.284707136472907	-0.272197380502565	-0.259179860034358	-0.298004293774217	-0.217783661522307	-0.282629515763322	-0.239404508355095	-0.167025569608859	-0.229491940342553
chr1	44300000	44400000	1	-0.292457497215686	-0.196696351140945	-0.204837676585522	-0.197368473780766	-0.212798333098731	-0.290761378042177	-0.213644096370154	-0.28058125260621	-0.262310957871827	-0.246118947465973	-0.282111153124171	-0.206092472566033	-0.259703761434938	-0.266767930704734	-0.256256231937308	-0.28163267347903	-0.231084822635388	-0.20036928929292	-0.30641577206314	-0.265677259281917	-0.233659165561104	-0.229253120967268	-0.284707136472907	-0.272197380502565	-0.259179860034358	-0.298004293774217	-0.217783661522307	-0.282629515763322	-0.239404508355095	-0.167025569608859	-0.229491940342553
chr1	44400000	44500000	1	-0.292457497215686	-0.196696351140945	-0.204837676585522	-0.197368473780766	-0.212798333098731	-0.290761378042177	2.44199618388286	-0.28058125260621	-0.262310957871827	-0.246118947465973	-0.282111153124171	-0.206092472566033	2.39791058706255	-0.266767930704734	-0.256256231937308	-0.28163267347903	-0.231084822635388	-0.20036928929292	-0.30641577206314	-0.265677259281917	-0.233659165561104	-0.229253120967268	-0.284707136472907	-0.272197380502565	2.48476803451923	-0.298004293774217	-0.217783661522307	2.45105065579154	-0.239404508355095	-0.167025569608859	-0.229491940342553
chr1	44600000	44700000	2	-0.380078377728599	2.18834282999895	-0.366968523894106	-0.393833500263001	-0.395888222681004	2.44868573633171	-0.401483630342532	-0.377510098182342	-0.372526288767256	-0.378698323005889	-0.365889520239255	2.21903873240064	-0.390272057894081	-0.374569088573676	-0.372967295371684	-0.358962669119794	-0.374384925772199	-0.392348040088964	-0.36688865424387	-0.367061947988402	-0.383265680455662	-0.368715885076983	-0.365326462395064	-0.390201619408585	2.39083374930355	-0.358992436592479	-0.413732545400266	-0.372241169238018	-0.376709692929341	-0.400331469819042	-0.381594641158255
chr1	44700000	44800000	3	-0.467723314315849	-0.559988347975963	-0.529124360673048	2.09689004459504	-0.579005257145129	2.37326134105804	-0.589350742020469	-0.474463062415724	-0.482765751156665	-0.511302696903338	-0.449691032385289	2.03769758395274	-0.52086597883085	-0.482394441620469	-0.48970266361901	2.30202633336338	-0.517710020673053	2.11865843184861	-0.427384209468195	-0.468470250168144	2.19944476460852	-0.508203224599261	-0.445968828823399	-0.508231192985716	-0.446974178786611	-0.420002805797422	-0.609709902445335	-0.46187646911004	-0.514039867890404	-0.63366591479664	-0.533722952439732
chr1	44800000	44900000	4	-0.555407578634583	-0.741705132425102	1.92879753582225	-0.786879773814357	-0.762181338042375	5.11331740086752	1.87868399690331	-0.571457038232929	-0.593048552186287	-0.64395517199172	-0.533530291558331	4.46336254270381	2.00642818778066	-0.590262776521884	2.14508560972328	-0.513703927863698	-0.661085077484201	-0.776420416020986	-0.487912980231261	-0.569919834647391	2.05002991126786	1.95383860789069	-0.526648287474743	-0.626306665538358	-0.540921646139616	-0.481046033445216	-0.805749874516896	-0.551551033614851	-0.651418959200643	-0.867069553203712	1.90821547545982
chr1	44900000	45000000	1	-0.292457497215686	-0.196696351140945	-0.204837676585522	-0.197368473780766	-0.212798333098731	-0.290761378042177	-0.213644096370154	-0.28058125260621	-0.262310957871827	-0.246118947465973	-0.282111153124171	-0.206092472566033	-0.259703761434938	-0.266767930704734	-0.256256231937308	-0.28163267347903	-0.231084822635388	-0.20036928929292	-0.30641577206314	-0.265677259281917	-0.233659165561104	-0.229253120967268	-0.284707136472907	-0.272197380502565	-0.259179860034358	-0.298004293774217	-0.217783661522307	-0.282629515763322	-0.239404508355095	-0.167025569608859	-0.229491940342553
chr1	45000000	45100000	2	-0.380078377728599	-0.37832930333001	-0.366968523894106	-0.393833500263001	-0.395888222681004	-0.366276505168372	-0.401483630342532	-0.377510098182342	-0.372526288767256	-0.378698323005889	-0.365889520239255	-0.387512292919461	-0.390272057894081	-0.374569088573676	-0.372967295371684	-0.358962669119794	-0.374384925772199	-0.392348040088964	-0.36688865424387	-0.367061947988402	-0.383265680455662	-0.368715885076983	-0.365326462395064	-0.390201619408585	-0.353065704179022	-0.358992436592479	-0.413732545400266	-0.372241169238018	-0.376709692929341	-0.400331469819042	-0.381594641158255
chr1	45300000	45400000	4	-0.555407578634583	4.39235195714012	4.54892850861474	4.588081205515	-0.762181338042375	-0.517388860819116	-0.777278160419422	-0.571457038232929	-0.593048552186287	-0.64395517199172	-0.533530291558331	1.85644956829489	-0.651508277053622	-0.590262776521884	-0.60648267531185	-0.513703927863698	-0.661085077484201	-0.776420416020986	-0.487912980231261	-0.569919834647391	-0.682581731215997	-0.647739441126612	-0.526648287474743	-0.626306665538358	-0.540921646139616	-0.481046033445216	-0.805749874516896	-0.551551033614851	-0.651418959200643	4.42125586892341	-0.685903377810421
chr1	45400000	45500000	2	-0.380078377728599	4.7550149633279	4.87256585308579	-0.393833500263001	-0.395888222681004	-0.366276505168372	-0.401483630342532	-0.377510098182342	-0.372526288767256	-0.378698323005889	-0.365889520239255	-0.387512292919461	-0.390272057894081	-0.374569088573676	-0.372967295371684	-0.358962669119794	-0.374384925772199	-0.392348040088964	-0.36688865424387	-0.367061947988402	-0.383265680455662	-0.368715885076983	-0.365326462395064	-0.390201619408585	5.13473320278612	-0.358992436592479	-0.413732545400266	-0.372241169238018	-0.376709692929341	-0.400331469819042	-0.381594641158255
chr1	45500000	45600000	5	-0.643146469262732	1.64391910741467	4.38745835129527	-0.983529529893768	-0.945448411081564	-0.59301243902449	4.34745732298215	-0.668508947037049	-0.703393929659574	-0.77667888587441	-0.617421925569925	-0.932057963452159	-0.782221740139212	-0.698192910250215	-0.723327700893512	-0.59114217264533	-0.80453510287258	-0.968580986356224	2.20989167667664	-0.671428399193735	-0.832343442697765	1.81463649640136	-0.607378915309838	-0.744448633931977	2.10978564092717	2.15411372485203	1.74210536129018	-0.641280508020126	-0.788870928361472	1.54399361088619	-0.838162459178408
chr1	45600000	45700000	3	-0.467723314315849	-0.559988347975963	-0.529124360673048	-0.590325856512942	-0.579005257145129	-0.441814611876693	-0.589350742020469	-0.474463062415724	-0.482765751156665	-0.511302696903338	-0.449691032385289	2.03769758395274	-0.52086597883085	-0.482394441620469	-0.48970266361901	-0.436315261047156	-0.517710020673053	-0.584353932400146	-0.427384209468195	-0.468470250168144	-0.532897846054171	-0.508203224599261	-0.445968828823399	-0.508231192985716	-0.446974178786611	-0.420002805797422	-0.609709902445335	-0.46187646911004	-0.514039867890404	-0.63366591479664	-0.533722952439732
chr1	45700000	45800000	2	-0.380078377728599	-0.37832930333001	-0.366968523894106	-0.393833500263001	2.32656674529119	-0.366276505168372	-0.401483630342532	-0.377510098182342	-0.372526288767256	-0.378698323005889	-0.365889520239255	-0.387512292919461	-0.390272057894081	-0.374569088573676	-0.372967295371684	-0.358962669119794	2.32375667172241	-0.392348040088964	-0.36688865424387	-0.367061947988402	2.34896656068116	-0.368715885076983	-0.365326462395064	-0.390201619408585	-0.353065704179022	-0.358992436592479	2.32944899526226	-0.372241169238018	-0.376709692929341	-0.400331469819042	-0.381594641158255
chr1	46100000	46200000	3	-0.467723314315849	2.00678746701744	2.09074865427562	2.09689004459504	2.14355968539639	-0.441814611876693	2.06634992979695	-0.474463062415724	-0.482765751156665	4.93016888565414	-0.449691032385289	-0.568958733954304	-0.52086597883085	-0.482394441620469	-0.48970266361901	-0.436315261047156	2.18054056924334	-0.584353932400146	-0.427384209468195	-0.468470250168144	-0.532897846054171	-0.508203224599261	-0.445968828823399	-0.508231192985716	-0.446974178786611	-0.420002805797422	-0.609709902445335	-0.46187646911004	-0.514039867890404	4.65413885968443	2.06014050393892
chr1	46200000	46300000	3	2.29964956835813	-0.559988347975963	-0.529124360673048	-0.590325856512942	2.14355968539639	-0.441814611876693	-0.589350742020469	5.01417967252094	2.21171452291542	-0.511302696903338	-0.449691032385289	-0.568958733954304	-0.52086597883085	2.23556314414575	-0.48970266361901	-0.436315261047156	-0.517710020673053	-0.584353932400146	-0.427384209468195	4.93765093737582	-0.532897846054171	-0.508203224599261	-0.445968828823399	2.18644710972132	2.29703611552316	-0.420002805797422	-0.609709902445335	-0.46187646911004	2.16771402992421	-0.63366591479664	-0.533722952439732
chr1	46300000	46400000	4	2.21223778500996	-0.741705132425102	-0.691333436970241	-0.786879773814357	-0.762181338042375	-0.517388860819116	1.87868399690331	-0.571457038232929	-0.593048552186287	-0.64395517199172	2.2002531141765	-0.750463406114025	-0.651508277053622	2.12796242468769	-0.60648267531185	2.22490728903973	-0.661085077484201	1.92685809213526	-0.487912980231261	2.13340690778085	2.05002991126786	-0.647739441126612	-0.526648287474743	-0.626306665538358	-0.540921646139616	-0.481046033445216	1.93781258792673	2.18246047384032	-0.651418959200643	-0.867069553203712	-0.685903377810421
chr1	46400000	46500000	1	-0.292457497215686	-0.196696351140945	-0.204837676585522	-0.197368473780766	-0.212798333098731	-0.290761378042177	-0.213644096370154	-0.28058125260621	-0.262310957871827	-0.246118947465973	-0.282111153124171	-0.206092472566033	-0.259703761434938	-0.266767930704734	-0.256256231937308	-0.28163267347903	-0.231084822635388	-0.20036928929292	-0.30641577206314	-0.265677259281917	-0.233659165561104	-0.229253120967268	2.48154707403842	-0.272197380502565	-0.259179860034358	-0.298004293774217	-0.217783661522307	-0.282629515763322	-0.239404508355095	-0.167025569608859	-0.229491940342553
chr1	46500000	46600000	2	5.15444381856051	-0.37832930333001	-0.366968523894106	-0.393833500263001	-0.395888222681004	-0.366276505168372	-0.401483630342532	5.1109109299691	-0.372526288767256	2.34192756758978	2.36751432145855	2.21903873240064	-0.390272057894081	5.06112650603682	-0.372967295371684	-0.358962669119794	-0.374384925772199	-0.392348040088964	5.14823632087819	2.33588945906777	-0.383265680455662	-0.368715885076983	-0.365326462395064	-0.390201619408585	-0.353065704179022	-0.358992436592479	5.07263053592478	-0.372241169238018	-0.376709692929341	-0.400331469819042	-0.381594641158255
chr1	46600000	46700000	4	-0.555407578634583	-0.741705132425102	-0.691333436970241	-0.786879773814357	-0.762181338042375	-0.517388860819116	-0.777278160419422	-0.571457038232929	-0.593048552186287	-0.64395517199172	-0.533530291558331	-0.750463406114025	-0.651508277053622	-0.590262776521884	-0.60648267531185	-0.513703927863698	-0.661085077484201	-0.776420416020986	5.02797783236725	-0.569919834647391	-0.682581731215997	1.95383860789069	-0.526648287474743	-0.626306665538358	-0.540921646139616	-0.481046033445216	-0.805749874516896	-0.551551033614851	-0.651418959200643	-0.867069553203712	-0.685903377810421
chr1	46700000	46800000	2	-0.380078377728599	-0.37832930333001	-0.366968523894106	-0.393833500263001	-0.395888222681004	-0.366276505168372	-0.401483630342532	-0.377510098182342	-0.372526288767256	-0.378698323005889	-0.365889520239255	-0.387512292919461	2.2672953736464	-0.374569088573676	-0.372967295371684	-0.358962669119794	-0.374384925772199	-0.392348040088964	-0.36688865424387	-0.367061947988402	-0.383265680455662	-0.368715885076983	-0.365326462395064	-0.390201619408585	-0.353065704179022	-0.358992436592479	-0.413732545400266	-0.372241169238018	-0.376709692929341	-0.400331469819042	2.21216403938491
chr1	46900000	47000000	1	-0.292457497215686	-0.196696351140945	-0.204837676585522	-0.197368473780766	-0.212798333098731	-0.290761378042177	-0.213644096370154	-0.28058125260621	-0.262310957871827	-0.246118947465973	-0.282111153124171	-0.206092472566033	-0.259703761434938	-0.266767930704734	-0.256256231937308	-0.28163267347903	-0.231084822635388	-0.20036928929292	-0.30641577206314	-0.265677259281917	-0.233659165561104	-0.229253120967268	-0.284707136472907	-0.272197380502565	-0.259179860034358	-0.298004293774217	-0.217783661522307	-0.282629515763322	-0.239404508355095	-0.167025569608859	-0.229491940342553
chr1	47000000	47100000	2	5.15444381856051	-0.37832930333001	-0.366968523894106	-0.393833500263001	-0.395888222681004	-0.366276505168372	-0.401483630342532	5.1109109299691	5.01621657912763	5.06255345818544	-0.365889520239255	-0.387512292919461	-0.390272057894081	2.34327870873157	-0.372967295371684	-0.358962669119794	-0.374384925772199	-0.392348040088964	5.14823632087819	-0.367061947988402	-0.383265680455662	-0.368715885076983	-0.365326462395064	-0.390201619408585	-0.353065704179022	-0.358992436592479	5.07263053592478	2.36139074251002	2.30493587882651	-0.400331469819042	-0.381594641158255
chr1	47100000	47200000	2	-0.380078377728599	-0.37832930333001	-0.366968523894106	-0.393833500263001	-0.395888222681004	-0.366276505168372	-0.401483630342532	-0.377510098182342	-0.372526288767256	-0.378698323005889	-0.365889520239255	-0.387512292919461	-0.390272057894081	-0.374569088573676	-0.372967295371684	-0.358962669119794	-0.374384925772199	-0.392348040088964	-0.36688865424387	-0.367061947988402	-0.383265680455662	-0.368715885076983	-0.365326462395064	-0.390201619408585	-0.353065704179022	-0.358992436592479	-0.413732545400266	-0.372241169238018	-0.376709692929341	-0.400331469819042	-0.381594641158255
chr1	47200000	47300000	1	-0.292457497215686	-0.196696351140945	-0.204837676585522	-0.197368473780766	-0.212798333098731	-0.290761378042177	-0.213644096370154	-0.28058125260621	-0.262310957871827	-0.246118947465973	-0.282111153124171	-0.206092472566033	-0.259703761434938	-0.266767930704734	-0.256256231937308	-0.28163267347903	-0.231084822635388	-0.20036928929292	-0.30641577206314	-0.265677259281917	-0.233659165561104	2.37200964181121	2.48154707403842	-0.272197380502565	-0.259179860034358	-0.298004293774217	-0.217783661522307	-0.282629515763322	-0.239404508355095	-0.167025569608859	2.36431253067165
chr1	47300000	47400000	2	-0.380078377728599	-0.37832930333001	-0.366968523894106	-0.393833500263001	-0.395888222681004	-0.366276505168372	-0.401483630342532	2.36670041589338	-0.372526288767256	-0.378698323005889	-0.365889520239255	-0.387512292919461	-0.390272057894081	-0.374569088573676	-0.372967295371684	-0.358962669119794	-0.374384925772199	-0.392348040088964	-0.36688865424387	-0.367061947988402	-0.383265680455662	-0.368715885076983	-0.365326462395064	-0.390201619408585	-0.353065704179022	-0.358992436592479	-0.413732545400266	-0.372241169238018	-0.376709692929341	-0.400331469819042	-0.381594641158255
chr1	47400000	47500000	2	-0.380078377728599	-0.37832930333001	-0.366968523894106	-0.393833500263001	-0.395888222681004	-0.366276505168372	-0.401483630342532	-0.377510098182342	-0.372526288767256	-0.378698323005889	-0.365889520239255	-0.387512292919461	2.2672953736464	-0.374569088573676	-0.372967295371684	-0.358962669119794	-0.374384925772199	-0.392348040088964	-0.36688865424387	-0.367061947988402	-0.383265680455662	-0.368715885076983	-0.365326462395064	-0.390201619408585	-0.353065704179022	-0.358992436592479	-0.413732545400266	-0.372241169238018	-0.376709692929341	-0.400331469819042	2.21216403938491
chr1	47900000	48000000	1	-0.292457497215686	-0.196696351140945	-0.204837676585522	-0.197368473780766	-0.212798333098731	-0.290761378042177	-0.213644096370154	-0.28058125260621	-0.262310957871827	-0.246118947465973	-0.282111153124171	-0.206092472566033	2.39791058706255	-0.266767930704734	-0.256256231937308	-0.28163267347903	-0.231084822635388	-0.20036928929292	-0.30641577206314	-0.265677259281917	-0.233659165561104	-0.229253120967268	-0.284707136472907	2.42241964427507	-0.259179860034358	-0.298004293774217	-0.217783661522307	-0.282629515763322	-0.239404508355095	-0.167025569608859	2.36431253067165
chr1	48200000	48300000	1	-0.292457497215686	-0.196696351140945	2.41497576153221	-0.197368473780766	-0.212798333098731	-0.290761378042177	2.44199618388286	-0.28058125260621	-0.262310957871827	-0.246118947465973	-0.282111153124171	-0.206092472566033	-0.259703761434938	-0.266767930704734	-0.256256231937308	-0.28163267347903	-0.231084822635388	-0.20036928929292	-0.30641577206314	-0.265677259281917	-0.233659165561104	-0.229253120967268	-0.284707136472907	-0.272197380502565	-0.259179860034358	2.39749342117119	-0.217783661522307	-0.282629515763322	-0.239404508355095	-0.167025569608859	-0.229491940342553
chr1	48400000	48500000	1	-0.292457497215686	-0.196696351140945	2.41497576153221	-0.197368473780766	-0.212798333098731	-0.290761378042177	-0.213644096370154	-0.28058125260621	-0.262310957871827	-0.246118947465973	-0.282111153124171	2.40050456906241	2.39791058706255	-0.266767930704734	-0.256256231937308	-0.28163267347903	-0.231084822635388	-0.20036928929292	-0.30641577206314	-0.265677259281917	-0.233659165561104	-0.229253120967268	-0.284707136472907	-0.272197380502565	2.48476803451923	2.39749342117119	-0.217783661522307	-0.282629515763322	-0.239404508355095	-0.167025569608859	-0.229491940342553
chr1	48700000	48800000	1	-0.292457497215686	-0.196696351140945	-0.204837676585522	2.48978631909545	-0.212798333098731	-0.290761378042177	-0.213644096370154	-0.28058125260621	2.4321080427741	2.47455497332694	-0.282111153124171	-0.206092472566033	-0.259703761434938	-0.266767930704734	-0.256256231937308	-0.28163267347903	-0.231084822635388	2.50258160750696	-0.30641577206314	-0.265677259281917	-0.233659165561104	-0.229253120967268	-0.284707136472907	2.42241964427507	-0.259179860034358	-0.298004293774217	-0.217783661522307	-0.282629515763322	2.44228840543562	-0.167025569608859	-0.229491940342553
chr1	50000000	50100000	2	2.38718272041595	-0.37832930333001	-0.366968523894106	2.2932738541555	-0.395888222681004	-0.366276505168372	-0.401483630342532	5.1109109299691	5.01621657912763	5.06255345818544	-0.365889520239255	-0.387512292919461	-0.390272057894081	2.34327870873157	-0.372967295371684	-0.358962669119794	-0.374384925772199	2.31055513939215	2.39067383331716	-0.367061947988402	-0.383265680455662	-0.368715885076983	-0.365326462395064	4.99893728975797	-0.353065704179022	-0.358992436592479	2.32944899526226	-0.372241169238018	-0.376709692929341	-0.400331469819042	-0.381594641158255
chr1	50400000	50500000	1	-0.292457497215686	-0.196696351140945	-0.204837676585522	-0.197368473780766	-0.212798333098731	-0.290761378042177	-0.213644096370154	-0.28058125260621	-0.262310957871827	-0.246118947465973	-0.282111153124171	-0.206092472566033	-0.259703761434938	-0.266767930704734	-0.256256231937308	-0.28163267347903	-0.231084822635388	-0.20036928929292	-0.30641577206314	-0.265677259281917	-0.233659165561104	-0.229253120967268	-0.284707136472907	-0.272197380502565	-0.259179860034358	-0.298004293774217	2.52544630753712	-0.282629515763322	-0.239404508355095	-0.167025569608859	-0.229491940342553
chr1	50900000	51000000	2	-0.380078377728599	-0.37832930333001	-0.366968523894106	-0.393833500263001	-0.395888222681004	-0.366276505168372	2.25410976780326	-0.377510098182342	-0.372526288767256	-0.378698323005889	-0.365889520239255	-0.387512292919461	-0.390272057894081	-0.374569088573676	-0.372967295371684	-0.358962669119794	-0.374384925772199	-0.392348040088964	-0.36688865424387	-0.367061947988402	-0.383265680455662	-0.368715885076983	-0.365326462395064	-0.390201619408585	-0.353065704179022	2.33645769261105	-0.413732545400266	-0.372241169238018	-0.376709692929341	2.24346412032665	-0.381594641158255
chr1	51100000	51200000	1	-0.292457497215686	2.37002109447047	2.41497576153221	2.48978631909545	-0.212798333098731	-0.290761378042177	-0.213644096370154	-0.28058125260621	-0.262310957871827	-0.246118947465973	-0.282111153124171	-0.206092472566033	-0.259703761434938	-0.266767930704734	-0.256256231937308	-0.28163267347903	-0.231084822635388	-0.20036928929292	-0.30641577206314	-0.265677259281917	-0.233659165561104	-0.229253120967268	-0.284707136472907	-0.272197380502565	-0.259179860034358	2.39749342117119	-0.217783661522307	-0.282629515763322	-0.239404508355095	-0.167025569608859	-0.229491940342553
chr1	51200000	51300000	1	-0.292457497215686	-0.196696351140945	-0.204837676585522	-0.197368473780766	-0.212798333098731	-0.290761378042177	-0.213644096370154	-0.28058125260621	-0.262310957871827	-0.246118947465973	-0.282111153124171	-0.206092472566033	-0.259703761434938	-0.266767930704734	-0.256256231937308	-0.28163267347903	-0.231084822635388	-0.20036928929292	-0.30641577206314	-0.265677259281917	-0.233659165561104	-0.229253120967268	2.48154707403842	-0.272197380502565	-0.259179860034358	-0.298004293774217	-0.217783661522307	-0.282629515763322	-0.239404508355095	-0.167025569608859	-0.229491940342553
chr1	51300000	51400000	1	-0.292457497215686	-0.196696351140945	-0.204837676585522	-0.197368473780766	-0.212798333098731	-0.290761378042177	-0.213644096370154	-0.28058125260621	-0.262310957871827	2.47455497332694	-0.282111153124171	-0.206092472566033	-0.259703761434938	-0.266767930704734	-0.256256231937308	-0.28163267347903	-0.231084822635388	2.50258160750696	2.45119539777745	-0.265677259281917	2.49862131067262	-0.229253120967268	2.48154707403842	-0.272197380502565	-0.259179860034358	-0.298004293774217	2.52544630753712	2.45105065579154	-0.239404508355095	-0.167025569608859	-0.229491940342553
chr1	51500000	51600000	2	-0.380078377728599	-0.37832930333001	4.87256585308579	-0.393833500263001	-0.395888222681004	-0.366276505168372	-0.401483630342532	-0.377510098182342	-0.372526288767256	-0.378698323005889	-0.365889520239255	-0.387512292919461	-0.390272057894081	-0.374569088573676	2.37821895633768	-0.358962669119794	-0.374384925772199	-0.392348040088964	-0.36688865424387	-0.367061947988402	-0.383265680455662	-0.368715885076983	-0.365326462395064	-0.390201619408585	2.39083374930355	-0.358992436592479	-0.413732545400266	-0.372241169238018	-0.376709692929341	-0.400331469819042	-0.381594641158255
chr1	51800000	51900000	1	-0.292457497215686	-0.196696351140945	-0.204837676585522	-0.197368473780766	-0.212798333098731	-0.290761378042177	-0.213644096370154	-0.28058125260621	-0.262310957871827	-0.246118947465973	-0.282111153124171	-0.206092472566033	-0.259703761434938	-0.266767930704734	-0.256256231937308	-0.28163267347903	-0.231084822635388	-0.20036928929292	-0.30641577206314	-0.265677259281917	-0.233659165561104	-0.229253120967268	-0.284707136472907	-0.272197380502565	-0.259179860034358	-0.298004293774217	-0.217783661522307	-0.282629515763322	-0.239404508355095	-0.167025569608859	-0.229491940342553
chr1	51900000	52000000	1	2.47485245442866	-0.196696351140945	-0.204837676585522	2.48978631909545	2.50970469736142	-0.290761378042177	-0.213644096370154	2.46367770803202	-0.262310957871827	2.47455497332694	-0.282111153124171	-0.206092472566033	-0.259703761434938	-0.266767930704734	-0.256256231937308	-0.28163267347903	-0.231084822635388	-0.20036928929292	2.45119539777745	-0.265677259281917	2.49862131067262	-0.229253120967268	-0.284707136472907	2.42241964427507	-0.259179860034358	-0.298004293774217	2.52544630753712	2.45105065579154	-0.239404508355095	-0.167025569608859	-0.229491940342553
chr1	52000000	52100000	2	-0.380078377728599	-0.37832930333001	-0.366968523894106	-0.393833500263001	-0.395888222681004	-0.366276505168372	-0.401483630342532	-0.377510098182342	-0.372526288767256	-0.378698323005889	-0.365889520239255	-0.387512292919461	-0.390272057894081	-0.374569088573676	-0.372967295371684	-0.358962669119794	-0.374384925772199	-0.392348040088964	-0.36688865424387	-0.367061947988402	-0.383265680455662	-0.368715885076983	-0.365326462395064	-0.390201619408585	-0.353065704179022	-0.358992436592479	-0.413732545400266	-0.372241169238018	-0.376709692929341	-0.400331469819042	-0.381594641158255
chr1	52100000	52200000	1	-0.292457497215686	-0.196696351140945	-0.204837676585522	-0.197368473780766	-0.212798333098731	-0.290761378042177	-0.213644096370154	-0.28058125260621	-0.262310957871827	-0.246118947465973	-0.282111153124171	-0.206092472566033	-0.259703761434938	-0.266767930704734	-0.256256231937308	-0.28163267347903	-0.231084822635388	-0.20036928929292	-0.30641577206314	-0.265677259281917	2.49862131067262	-0.229253120967268	-0.284707136472907	-0.272197380502565	-0.259179860034358	-0.298004293774217	-0.217783661522307	-0.282629515763322	-0.239404508355095	-0.167025569608859	-0.229491940342553
chr1	52300000	52400000	1	-0.292457497215686	-0.196696351140945	-0.204837676585522	-0.197368473780766	-0.212798333098731	-0.290761378042177	-0.213644096370154	-0.28058125260621	-0.262310957871827	-0.246118947465973	-0.282111153124171	-0.206092472566033	-0.259703761434938	-0.266767930704734	-0.256256231937308	-0.28163267347903	-0.231084822635388	-0.20036928929292	-0.30641577206314	-0.265677259281917	-0.233659165561104	-0.229253120967268	-0.284707136472907	-0.272197380502565	-0.259179860034358	-0.298004293774217	-0.217783661522307	-0.282629515763322	-0.239404508355095	-0.167025569608859	-0.229491940342553
chr1	52400000	52500000	2	-0.380078377728599	-0.37832930333001	-0.366968523894106	-0.393833500263001	-0.395888222681004	-0.366276505168372	-0.401483630342532	-0.377510098182342	-0.372526288767256	-0.378698323005889	-0.365889520239255	-0.387512292919461	-0.390272057894081	-0.374569088573676	-0.372967295371684	-0.358962669119794	-0.374384925772199	2.31055513939215	-0.36688865424387	-0.367061947988402	-0.383265680455662	-0.368715885076983	-0.365326462395064	-0.390201619408585	-0.353065704179022	-0.358992436592479	-0.413732545400266	-0.372241169238018	-0.376709692929341	-0.400331469819042	-0.381594641158255
chr1	52500000	52600000	1	-0.292457497215686	-0.196696351140945	2.41497576153221	-0.197368473780766	-0.212798333098731	-0.290761378042177	-0.213644096370154	-0.28058125260621	-0.262310957871827	-0.246118947465973	-0.282111153124171	-0.206092472566033	-0.259703761434938	-0.266767930704734	-0.256256231937308	-0.28163267347903	-0.231084822635388	-0.20036928929292	-0.30641577206314	-0.265677259281917	-0.233659165561104	-0.229253120967268	-0.284707136472907	-0.272197380502565	-0.259179860034358	-0.298004293774217	-0.217783661522307	-0.282629515763322	-0.239404508355095	-0.167025569608859	-0.229491940342553
chr1	52600000	52700000	3	-0.467723314315849	-0.559988347975963	4.71062166922428	4.78410594570303	2.14355968539639	-0.441814611876693	-0.589350742020469	-0.474463062415724	-0.482765751156665	-0.511302696903338	-0.449691032385289	-0.568958733954304	-0.52086597883085	-0.482394441620469	-0.48970266361901	-0.436315261047156	2.18054056924334	-0.584353932400146	-0.427384209468195	-0.468470250168144	2.19944476460852	2.09311869315169	2.3203482887091	-0.508231192985716	-0.446974178786611	-0.420002805797422	2.13358245004403	2.27186586870407	-0.514039867890404	-0.63366591479664	-0.533722952439732
chr1	52700000	52800000	1	-0.292457497215686	-0.196696351140945	-0.204837676585522	-0.197368473780766	-0.212798333098731	-0.290761378042177	-0.213644096370154	-0.28058125260621	-0.262310957871827	-0.246118947465973	-0.282111153124171	-0.206092472566033	-0.259703761434938	-0.266767930704734	-0.256256231937308	-0.28163267347903	-0.231084822635388	-0.20036928929292	-0.30641577206314	-0.265677259281917	-0.233659165561104	-0.229253120967268	2.48154707403842	-0.272197380502565	-0.259179860034358	-0.298004293774217	-0.217783661522307	-0.282629515763322	-0.239404508355095	-0.167025569608859	-0.229491940342553
chr1	52800000	52900000	1	-0.292457497215686	-0.196696351140945	-0.204837676585522	-0.197368473780766	2.50970469736142	2.52425055907838	-0.213644096370154	-0.28058125260621	-0.262310957871827	-0.246118947465973	-0.282111153124171	-0.206092472566033	2.39791058706255	-0.266767930704734	-0.256256231937308	-0.28163267347903	-0.231084822635388	-0.20036928929292	-0.30641577206314	-0.265677259281917	-0.233659165561104	-0.229253120967268	-0.284707136472907	-0.272197380502565	-0.259179860034358	-0.298004293774217	-0.217783661522307	-0.282629515763322	-0.239404508355095	-0.167025569608859	-0.229491940342553
chr1	52900000	53000000	2	-0.380078377728599	2.18834282999895	-0.366968523894106	2.2932738541555	-0.395888222681004	2.44868573633171	-0.401483630342532	-0.377510098182342	-0.372526288767256	-0.378698323005889	-0.365889520239255	-0.387512292919461	2.2672953736464	-0.374569088573676	-0.372967295371684	-0.358962669119794	-0.374384925772199	-0.392348040088964	2.39067383331716	-0.367061947988402	-0.383265680455662	-0.368715885076983	-0.365326462395064	-0.390201619408585	-0.353065704179022	-0.358992436592479	-0.413732545400266	-0.372241169238018	-0.376709692929341	-0.400331469819042	-0.381594641158255
chr1	53000000	53100000	1	-0.292457497215686	-0.196696351140945	-0.204837676585522	-0.197368473780766	-0.212798333098731	-0.290761378042177	2.44199618388286	-0.28058125260621	-0.262310957871827	-0.246118947465973	-0.282111153124171	-0.206092472566033	2.39791058706255	-0.266767930704734	-0.256256231937308	-0.28163267347903	-0.231084822635388	-0.20036928929292	-0.30641577206314	-0.265677259281917	-0.233659165561104	-0.229253120967268	2.48154707403842	-0.272197380502565	-0.259179860034358	2.39749342117119	-0.217783661522307	-0.282629515763322	-0.239404508355095	-0.167025569608859	2.36431253067165
chr1	53100000	53200000	2	-0.380078377728599	-0.37832930333001	2.25279866459584	2.2932738541555	-0.395888222681004	2.44868573633171	2.25410976780326	-0.377510098182342	-0.372526288767256	-0.378698323005889	-0.365889520239255	-0.387512292919461	-0.390272057894081	-0.374569088573676	-0.372967295371684	-0.358962669119794	-0.374384925772199	-0.392348040088964	-0.36688865424387	-0.367061947988402	-0.383265680455662	-0.368715885076983	2.40087891325431	-0.390201619408585	-0.353065704179022	-0.358992436592479	-0.413732545400266	-0.372241169238018	-0.376709692929341	-0.400331469819042	2.21216403938491
chr1	53200000	53300000	2	-0.380078377728599	-0.37832930333001	-0.366968523894106	-0.393833500263001	-0.395888222681004	-0.366276505168372	-0.401483630342532	-0.377510098182342	-0.372526288767256	-0.378698323005889	-0.365889520239255	-0.387512292919461	-0.390272057894081	-0.374569088573676	-0.372967295371684	-0.358962669119794	-0.374384925772199	-0.392348040088964	-0.36688865424387	-0.367061947988402	-0.383265680455662	-0.368715885076983	-0.365326462395064	-0.390201619408585	-0.353065704179022	-0.358992436592479	-0.413732545400266	-0.372241169238018	-0.376709692929341	-0.400331469819042	-0.381594641158255
chr1	53300000	53400000	1	-0.292457497215686	-0.196696351140945	-0.204837676585522	-0.197368473780766	-0.212798333098731	-0.290761378042177	-0.213644096370154	2.46367770803202	-0.262310957871827	-0.246118947465973	-0.282111153124171	-0.206092472566033	-0.259703761434938	-0.266767930704734	-0.256256231937308	-0.28163267347903	2.46710440811655	-0.20036928929292	-0.30641577206314	-0.265677259281917	2.49862131067262	-0.229253120967268	-0.284707136472907	2.42241964427507	-0.259179860034358	-0.298004293774217	-0.217783661522307	2.45105065579154	-0.239404508355095	2.47681669436439	-0.229491940342553
chr1	53400000	53500000	1	-0.292457497215686	-0.196696351140945	-0.204837676585522	-0.197368473780766	-0.212798333098731	-0.290761378042177	-0.213644096370154	-0.28058125260621	-0.262310957871827	-0.246118947465973	-0.282111153124171	-0.206092472566033	-0.259703761434938	-0.266767930704734	-0.256256231937308	-0.28163267347903	-0.231084822635388	-0.20036928929292	-0.30641577206314	-0.265677259281917	-0.233659165561104	-0.229253120967268	-0.284707136472907	-0.272197380502565	-0.259179860034358	-0.298004293774217	-0.217783661522307	-0.282629515763322	-0.239404508355095	-0.167025569608859	-0.229491940342553
chr1	53700000	53800000	1	2.47485245442866	-0.196696351140945	-0.204837676585522	-0.197368473780766	-0.212798333098731	-0.290761378042177	-0.213644096370154	2.46367770803202	2.4321080427741	-0.246118947465973	2.45134094435409	-0.206092472566033	-0.259703761434938	-0.266767930704734	2.49497858948493	2.45664665008354	-0.231084822635388	-0.20036928929292	-0.30641577206314	-0.265677259281917	-0.233659165561104	-0.229253120967268	-0.284707136472907	-0.272197380502565	-0.259179860034358	-0.298004293774217	2.52544630753712	-0.282629515763322	2.44228840543562	-0.167025569608859	-0.229491940342553
chr1	53800000	53900000	3	-0.467723314315849	-0.559988347975963	-0.529124360673048	-0.590325856512942	-0.579005257145129	-0.441814611876693	-0.589350742020469	2.26985830505261	-0.482765751156665	-0.511302696903338	-0.449691032385289	-0.568958733954304	2.13680880612307	-0.482394441620469	-0.48970266361901	-0.436315261047156	-0.517710020673053	-0.584353932400146	-0.427384209468195	-0.468470250168144	-0.532897846054171	-0.508203224599261	-0.445968828823399	-0.508231192985716	2.29703611552316	-0.420002805797422	-0.609709902445335	-0.46187646911004	-0.514039867890404	-0.63366591479664	-0.533722952439732
chr1	53900000	54000000	2	-0.380078377728599	-0.37832930333001	-0.366968523894106	-0.393833500263001	-0.395888222681004	-0.366276505168372	-0.401483630342532	5.1109109299691	-0.372526288767256	-0.378698323005889	-0.365889520239255	-0.387512292919461	-0.390272057894081	-0.374569088573676	-0.372967295371684	-0.358962669119794	-0.374384925772199	-0.392348040088964	-0.36688865424387	-0.367061947988402	-0.383265680455662	-0.368715885076983	-0.365326462395064	-0.390201619408585	-0.353065704179022	-0.358992436592479	-0.413732545400266	-0.372241169238018	-0.376709692929341	-0.400331469819042	-0.381594641158255
chr1	54000000	54100000	3	-0.467723314315849	-0.559988347975963	-0.529124360673048	-0.590325856512942	-0.579005257145129	-0.441814611876693	4.72205060161438	-0.474463062415724	-0.482765751156665	-0.511302696903338	-0.449691032385289	-0.568958733954304	-0.52086597883085	-0.482394441620469	-0.48970266361901	-0.436315261047156	-0.517710020673053	-0.584353932400146	-0.427384209468195	-0.468470250168144	-0.532897846054171	-0.508203224599261	-0.445968828823399	-0.508231192985716	2.29703611552316	-0.420002805797422	-0.609709902445335	-0.46187646911004	-0.514039867890404	-0.63366591479664	-0.533722952439732
chr1	54100000	54200000	2	-0.380078377728599	-0.37832930333001	-0.366968523894106	-0.393833500263001	-0.395888222681004	-0.366276505168372	-0.401483630342532	-0.377510098182342	-0.372526288767256	-0.378698323005889	-0.365889520239255	-0.387512292919461	-0.390272057894081	-0.374569088573676	-0.372967295371684	-0.358962669119794	-0.374384925772199	-0.392348040088964	-0.36688865424387	-0.367061947988402	-0.383265680455662	-0.368715885076983	-0.365326462395064	-0.390201619408585	-0.353065704179022	-0.358992436592479	-0.413732545400266	-0.372241169238018	-0.376709692929341	-0.400331469819042	-0.381594641158255
chr1	54200000	54300000	2	2.38718272041595	-0.37832930333001	-0.366968523894106	-0.393833500263001	-0.395888222681004	-0.366276505168372	-0.401483630342532	-0.377510098182342	-0.372526288767256	-0.378698323005889	-0.365889520239255	-0.387512292919461	-0.390272057894081	-0.374569088573676	-0.372967295371684	-0.358962669119794	-0.374384925772199	-0.392348040088964	-0.36688865424387	-0.367061947988402	-0.383265680455662	-0.368715885076983	-0.365326462395064	-0.390201619408585	-0.353065704179022	-0.358992436592479	-0.413732545400266	-0.372241169238018	2.30493587882651	-0.400331469819042	-0.381594641158255
chr1	54400000	54500000	1	-0.292457497215686	-0.196696351140945	-0.204837676585522	-0.197368473780766	-0.212798333098731	-0.290761378042177	-0.213644096370154	2.46367770803202	2.4321080427741	2.47455497332694	2.45134094435409	-0.206092472566033	-0.259703761434938	-0.266767930704734	-0.256256231937308	-0.28163267347903	-0.231084822635388	-0.20036928929292	-0.30641577206314	-0.265677259281917	-0.233659165561104	-0.229253120967268	-0.284707136472907	-0.272197380502565	-0.259179860034358	-0.298004293774217	-0.217783661522307	-0.282629515763322	-0.239404508355095	-0.167025569608859	-0.229491940342553
chr1	54500000	54600000	1	-0.292457497215686	2.37002109447047	2.41497576153221	-0.197368473780766	-0.212798333098731	2.52425055907838	-0.213644096370154	-0.28058125260621	-0.262310957871827	-0.246118947465973	-0.282111153124171	2.40050456906241	-0.259703761434938	-0.266767930704734	-0.256256231937308	-0.28163267347903	-0.231084822635388	-0.20036928929292	2.45119539777745	-0.265677259281917	-0.233659165561104	-0.229253120967268	-0.284707136472907	-0.272197380502565	-0.259179860034358	-0.298004293774217	-0.217783661522307	-0.282629515763322	-0.239404508355095	-0.167025569608859	-0.229491940342553
chr1	54600000	54700000	3	-0.467723314315849	7.14033909700424	7.33049468417295	-0.590325856512942	-0.579005257145129	2.37326134105804	-0.589350742020469	-0.474463062415724	-0.482765751156665	-0.511302696903338	-0.449691032385289	7.25101021976684	-0.52086597883085	-0.482394441620469	-0.48970266361901	-0.436315261047156	-0.517710020673053	2.11865843184861	2.33028967084332	-0.468470250168144	-0.532897846054171	-0.508203224599261	-0.445968828823399	-0.508231192985716	-0.446974178786611	-0.420002805797422	-0.609709902445335	-0.46187646911004	-0.514039867890404	-0.63366591479664	-0.533722952439732
chr1	54700000	54800000	2	-0.380078377728599	2.18834282999895	-0.366968523894106	2.2932738541555	-0.395888222681004	-0.366276505168372	-0.401483630342532	-0.377510098182342	-0.372526288767256	-0.378698323005889	-0.365889520239255	-0.387512292919461	-0.390272057894081	-0.374569088573676	-0.372967295371684	-0.358962669119794	-0.374384925772199	-0.392348040088964	2.39067383331716	-0.367061947988402	-0.383265680455662	-0.368715885076983	-0.365326462395064	-0.390201619408585	-0.353065704179022	-0.358992436592479	-0.413732545400266	-0.372241169238018	-0.376709692929341	-0.400331469819042	-0.381594641158255
chr1	54800000	54900000	3	5.06702245103211	-0.559988347975963	-0.529124360673048	-0.590325856512942	-0.579005257145129	2.37326134105804	-0.589350742020469	2.26985830505261	-0.482765751156665	-0.511302696903338	5.01733748471654	-0.568958733954304	-0.52086597883085	2.23556314414575	2.26159472327045	-0.436315261047156	-0.517710020673053	-0.584353932400146	-0.427384209468195	4.93765093737582	-0.532897846054171	-0.508203224599261	2.3203482887091	4.88112541242836	2.29703611552316	-0.420002805797422	-0.609709902445335	-0.46187646911004	-0.514039867890404	-0.63366591479664	-0.533722952439732
chr1	54900000	55000000	2	-0.380078377728599	-0.37832930333001	-0.366968523894106	2.2932738541555	-0.395888222681004	-0.366276505168372	-0.401483630342532	-0.377510098182342	-0.372526288767256	-0.378698323005889	-0.365889520239255	-0.387512292919461	-0.390272057894081	-0.374569088573676	-0.372967295371684	-0.358962669119794	-0.374384925772199	2.31055513939215	2.39067383331716	-0.367061947988402	-0.383265680455662	-0.368715885076983	-0.365326462395064	-0.390201619408585	-0.353065704179022	-0.358992436592479	2.32944899526226	-0.372241169238018	-0.376709692929341	4.88725971047235	-0.381594641158255
chr1	55000000	55100000	1	-0.292457497215686	-0.196696351140945	-0.204837676585522	-0.197368473780766	-0.212798333098731	-0.290761378042177	-0.213644096370154	-0.28058125260621	-0.262310957871827	-0.246118947465973	-0.282111153124171	-0.206092472566033	-0.259703761434938	-0.266767930704734	-0.256256231937308	-0.28163267347903	-0.231084822635388	2.50258160750696	-0.30641577206314	-0.265677259281917	-0.233659165561104	-0.229253120967268	-0.284707136472907	2.42241964427507	-0.259179860034358	-0.298004293774217	-0.217783661522307	-0.282629515763322	-0.239404508355095	2.47681669436439	-0.229491940342553
chr1	55200000	55300000	1	-0.292457497215686	-0.196696351140945	-0.204837676585522	-0.197368473780766	-0.212798333098731	-0.290761378042177	-0.213644096370154	-0.28058125260621	-0.262310957871827	-0.246118947465973	-0.282111153124171	-0.206092472566033	-0.259703761434938	-0.266767930704734	-0.256256231937308	-0.28163267347903	-0.231084822635388	-0.20036928929292	-0.30641577206314	-0.265677259281917	-0.233659165561104	-0.229253120967268	-0.284707136472907	-0.272197380502565	-0.259179860034358	2.39749342117119	-0.217783661522307	-0.282629515763322	-0.239404508355095	-0.167025569608859	-0.229491940342553
chr1	56500000	56600000	1	-0.292457497215686	2.37002109447047	2.41497576153221	-0.197368473780766	-0.212798333098731	-0.290761378042177	-0.213644096370154	-0.28058125260621	-0.262310957871827	-0.246118947465973	-0.282111153124171	-0.206092472566033	2.39791058706255	-0.266767930704734	-0.256256231937308	-0.28163267347903	-0.231084822635388	-0.20036928929292	-0.30641577206314	-0.265677259281917	-0.233659165561104	-0.229253120967268	-0.284707136472907	-0.272197380502565	2.48476803451923	2.39749342117119	-0.217783661522307	-0.282629515763322	-0.239404508355095	-0.167025569608859	-0.229491940342553
chr1	56600000	56700000	2	-0.380078377728599	2.18834282999895	2.25279866459584	-0.393833500263001	2.32656674529119	-0.366276505168372	-0.401483630342532	-0.377510098182342	-0.372526288767256	-0.378698323005889	-0.365889520239255	-0.387512292919461	-0.390272057894081	-0.374569088573676	-0.372967295371684	-0.358962669119794	2.32375667172241	-0.392348040088964	-0.36688865424387	-0.367061947988402	-0.383265680455662	-0.368715885076983	-0.365326462395064	2.30436783517469	-0.353065704179022	2.33645769261105	-0.413732545400266	-0.372241169238018	2.30493587882651	-0.400331469819042	-0.381594641158255
chr1	56800000	56900000	2	-0.380078377728599	-0.37832930333001	-0.366968523894106	-0.393833500263001	-0.395888222681004	2.44868573633171	-0.401483630342532	-0.377510098182342	-0.372526288767256	-0.378698323005889	-0.365889520239255	-0.387512292919461	-0.390272057894081	-0.374569088573676	-0.372967295371684	-0.358962669119794	-0.374384925772199	-0.392348040088964	-0.36688865424387	-0.367061947988402	-0.383265680455662	-0.368715885076983	-0.365326462395064	-0.390201619408585	-0.353065704179022	-0.358992436592479	-0.413732545400266	-0.372241169238018	-0.376709692929341	-0.400331469819042	-0.381594641158255
chr1	56900000	57000000	1	-0.292457497215686	-0.196696351140945	-0.204837676585522	-0.197368473780766	-0.212798333098731	-0.290761378042177	-0.213644096370154	-0.28058125260621	-0.262310957871827	-0.246118947465973	-0.282111153124171	-0.206092472566033	-0.259703761434938	-0.266767930704734	-0.256256231937308	-0.28163267347903	-0.231084822635388	-0.20036928929292	-0.30641577206314	-0.265677259281917	-0.233659165561104	-0.229253120967268	-0.284707136472907	-0.272197380502565	-0.259179860034358	-0.298004293774217	-0.217783661522307	-0.282629515763322	-0.239404508355095	-0.167025569608859	-0.229491940342553
chr1	58500000	58600000	3	2.29964956835813	-0.559988347975963	2.09074865427562	-0.590325856512942	2.14355968539639	-0.441814611876693	2.06634992979695	-0.474463062415724	-0.482765751156665	2.2094330943754	-0.449691032385289	-0.568958733954304	-0.52086597883085	2.23556314414575	-0.48970266361901	2.30202633336338	2.18054056924334	-0.584353932400146	-0.427384209468195	-0.468470250168144	2.19944476460852	-0.508203224599261	-0.445968828823399	4.88112541242836	2.29703611552316	2.27555620710504	-0.609709902445335	-0.46187646911004	-0.514039867890404	2.01023647244389	-0.533722952439732
chr1	58700000	58800000	2	-0.380078377728599	2.18834282999895	-0.366968523894106	-0.393833500263001	-0.395888222681004	-0.366276505168372	-0.401483630342532	-0.377510098182342	-0.372526288767256	-0.378698323005889	-0.365889520239255	2.21903873240064	-0.390272057894081	-0.374569088573676	-0.372967295371684	2.3792683134435	-0.374384925772199	-0.392348040088964	-0.36688865424387	-0.367061947988402	-0.383265680455662	-0.368715885076983	-0.365326462395064	-0.390201619408585	-0.353065704179022	-0.358992436592479	-0.413732545400266	-0.372241169238018	2.30493587882651	-0.400331469819042	2.21216403938491
chr1	59200000	59300000	1	-0.292457497215686	2.37002109447047	-0.204837676585522	-0.197368473780766	-0.212798333098731	-0.290761378042177	-0.213644096370154	-0.28058125260621	-0.262310957871827	-0.246118947465973	-0.282111153124171	-0.206092472566033	-0.259703761434938	-0.266767930704734	-0.256256231937308	-0.28163267347903	-0.231084822635388	-0.20036928929292	-0.30641577206314	-0.265677259281917	-0.233659165561104	-0.229253120967268	-0.284707136472907	-0.272197380502565	-0.259179860034358	-0.298004293774217	-0.217783661522307	-0.282629515763322	-0.239404508355095	-0.167025569608859	-0.229491940342553
chr1	59800000	59900000	1	2.47485245442866	-0.196696351140945	-0.204837676585522	-0.197368473780766	-0.212798333098731	-0.290761378042177	-0.213644096370154	2.46367770803202	-0.262310957871827	-0.246118947465973	-0.282111153124171	-0.206092472566033	-0.259703761434938	-0.266767930704734	-0.256256231937308	2.45664665008354	-0.231084822635388	-0.20036928929292	-0.30641577206314	2.43732186594442	-0.233659165561104	-0.229253120967268	-0.284707136472907	-0.272197380502565	-0.259179860034358	-0.298004293774217	-0.217783661522307	2.45105065579154	-0.239404508355095	2.47681669436439	-0.229491940342553
chr1	59900000	60000000	1	-0.292457497215686	2.37002109447047	2.41497576153221	-0.197368473780766	-0.212798333098731	-0.290761378042177	2.44199618388286	-0.28058125260621	-0.262310957871827	-0.246118947465973	-0.282111153124171	-0.206092472566033	-0.259703761434938	-0.266767930704734	-0.256256231937308	-0.28163267347903	-0.231084822635388	-0.20036928929292	-0.30641577206314	-0.265677259281917	-0.233659165561104	-0.229253120967268	-0.284707136472907	-0.272197380502565	2.48476803451923	2.39749342117119	-0.217783661522307	2.45105065579154	-0.239404508355095	-0.167025569608859	-0.229491940342553
chr1	60000000	60100000	1	-0.292457497215686	-0.196696351140945	-0.204837676585522	-0.197368473780766	-0.212798333098731	-0.290761378042177	-0.213644096370154	-0.28058125260621	-0.262310957871827	-0.246118947465973	-0.282111153124171	2.40050456906241	-0.259703761434938	-0.266767930704734	-0.256256231937308	-0.28163267347903	-0.231084822635388	-0.20036928929292	-0.30641577206314	-0.265677259281917	-0.233659165561104	-0.229253120967268	-0.284707136472907	-0.272197380502565	-0.259179860034358	-0.298004293774217	-0.217783661522307	-0.282629515763322	-0.239404508355095	-0.167025569608859	-0.229491940342553
chr1	60800000	60900000	1	-0.292457497215686	2.37002109447047	2.41497576153221	-0.197368473780766	-0.212798333098731	2.52425055907838	-0.213644096370154	-0.28058125260621	-0.262310957871827	-0.246118947465973	-0.282111153124171	2.40050456906241	2.39791058706255	-0.266767930704734	-0.256256231937308	-0.28163267347903	-0.231084822635388	-0.20036928929292	-0.30641577206314	-0.265677259281917	-0.233659165561104	-0.229253120967268	-0.284707136472907	-0.272197380502565	-0.259179860034358	2.39749342117119	-0.217783661522307	-0.282629515763322	-0.239404508355095	-0.167025569608859	-0.229491940342553
chr1	61700000	61800000	2	-0.380078377728599	-0.37832930333001	-0.366968523894106	2.2932738541555	-0.395888222681004	-0.366276505168372	-0.401483630342532	-0.377510098182342	-0.372526288767256	-0.378698323005889	-0.365889520239255	-0.387512292919461	-0.390272057894081	-0.374569088573676	-0.372967295371684	-0.358962669119794	-0.374384925772199	2.31055513939215	2.39067383331716	-0.367061947988402	-0.383265680455662	-0.368715885076983	-0.365326462395064	-0.390201619408585	-0.353065704179022	-0.358992436592479	-0.413732545400266	-0.372241169238018	-0.376709692929341	2.24346412032665	-0.381594641158255
chr1	62100000	62200000	1	-0.292457497215686	-0.196696351140945	-0.204837676585522	-0.197368473780766	-0.212798333098731	-0.290761378042177	-0.213644096370154	2.46367770803202	2.4321080427741	-0.246118947465973	2.45134094435409	-0.206092472566033	-0.259703761434938	2.45112784775302	-0.256256231937308	-0.28163267347903	-0.231084822635388	-0.20036928929292	-0.30641577206314	-0.265677259281917	-0.233659165561104	-0.229253120967268	2.48154707403842	-0.272197380502565	-0.259179860034358	-0.298004293774217	-0.217783661522307	-0.282629515763322	-0.239404508355095	-0.167025569608859	-0.229491940342553
chr1	62300000	62400000	1	-0.292457497215686	-0.196696351140945	-0.204837676585522	-0.197368473780766	-0.212798333098731	-0.290761378042177	-0.213644096370154	-0.28058125260621	-0.262310957871827	2.47455497332694	-0.282111153124171	-0.206092472566033	-0.259703761434938	-0.266767930704734	-0.256256231937308	-0.28163267347903	-0.231084822635388	2.50258160750696	-0.30641577206314	-0.265677259281917	-0.233659165561104	-0.229253120967268	-0.284707136472907	-0.272197380502565	2.48476803451923	-0.298004293774217	2.52544630753712	-0.282629515763322	-0.239404508355095	-0.167025569608859	-0.229491940342553
chr1	62400000	62500000	1	-0.292457497215686	-0.196696351140945	-0.204837676585522	-0.197368473780766	2.50970469736142	-0.290761378042177	-0.213644096370154	-0.28058125260621	-0.262310957871827	-0.246118947465973	-0.282111153124171	-0.206092472566033	-0.259703761434938	-0.266767930704734	-0.256256231937308	-0.28163267347903	-0.231084822635388	-0.20036928929292	-0.30641577206314	-0.265677259281917	-0.233659165561104	-0.229253120967268	-0.284707136472907	-0.272197380502565	-0.259179860034358	-0.298004293774217	-0.217783661522307	-0.282629515763322	-0.239404508355095	2.47681669436439	-0.229491940342553
chr1	62500000	62600000	1	-0.292457497215686	2.37002109447047	-0.204837676585522	-0.197368473780766	-0.212798333098731	-0.290761378042177	-0.213644096370154	-0.28058125260621	-0.262310957871827	-0.246118947465973	-0.282111153124171	-0.206092472566033	-0.259703761434938	-0.266767930704734	-0.256256231937308	-0.28163267347903	-0.231084822635388	-0.20036928929292	-0.30641577206314	-0.265677259281917	-0.233659165561104	-0.229253120967268	-0.284707136472907	-0.272197380502565	-0.259179860034358	-0.298004293774217	-0.217783661522307	-0.282629515763322	-0.239404508355095	-0.167025569608859	-0.229491940342553
chr1	62600000	62700000	1	-0.292457497215686	2.37002109447047	-0.204837676585522	-0.197368473780766	-0.212798333098731	-0.290761378042177	-0.213644096370154	-0.28058125260621	-0.262310957871827	-0.246118947465973	-0.282111153124171	-0.206092472566033	-0.259703761434938	-0.266767930704734	-0.256256231937308	-0.28163267347903	-0.231084822635388	-0.20036928929292	-0.30641577206314	-0.265677259281917	-0.233659165561104	-0.229253120967268	-0.284707136472907	-0.272197380502565	-0.259179860034358	-0.298004293774217	-0.217783661522307	-0.282629515763322	-0.239404508355095	-0.167025569608859	-0.229491940342553
chr1	62700000	62800000	1	-0.292457497215686	-0.196696351140945	-0.204837676585522	-0.197368473780766	-0.212798333098731	-0.290761378042177	2.44199618388286	-0.28058125260621	-0.262310957871827	-0.246118947465973	-0.282111153124171	-0.206092472566033	-0.259703761434938	-0.266767930704734	-0.256256231937308	-0.28163267347903	-0.231084822635388	-0.20036928929292	-0.30641577206314	-0.265677259281917	-0.233659165561104	-0.229253120967268	-0.284707136472907	-0.272197380502565	2.48476803451923	-0.298004293774217	-0.217783661522307	-0.282629515763322	-0.239404508355095	-0.167025569608859	-0.229491940342553
chr1	63300000	63400000	2	-0.380078377728599	-0.37832930333001	-0.366968523894106	-0.393833500263001	-0.395888222681004	-0.366276505168372	-0.401483630342532	-0.377510098182342	-0.372526288767256	-0.378698323005889	-0.365889520239255	-0.387512292919461	-0.390272057894081	-0.374569088573676	-0.372967295371684	-0.358962669119794	-0.374384925772199	-0.392348040088964	-0.36688865424387	-0.367061947988402	-0.383265680455662	-0.368715885076983	-0.365326462395064	-0.390201619408585	-0.353065704179022	-0.358992436592479	-0.413732545400266	-0.372241169238018	-0.376709692929341	-0.400331469819042	-0.381594641158255
chr1	63500000	63600000	3	-0.467723314315849	2.00678746701744	-0.529124360673048	2.09689004459504	-0.579005257145129	2.37326134105804	-0.589350742020469	-0.474463062415724	-0.482765751156665	-0.511302696903338	-0.449691032385289	-0.568958733954304	-0.52086597883085	-0.482394441620469	-0.48970266361901	-0.436315261047156	-0.517710020673053	-0.584353932400146	-0.427384209468195	-0.468470250168144	-0.532897846054171	-0.508203224599261	-0.445968828823399	-0.508231192985716	-0.446974178786611	-0.420002805797422	-0.609709902445335	-0.46187646911004	-0.514039867890404	-0.63366591479664	-0.533722952439732
chr1	63700000	63800000	1	-0.292457497215686	-0.196696351140945	-0.204837676585522	-0.197368473780766	-0.212798333098731	2.52425055907838	-0.213644096370154	-0.28058125260621	-0.262310957871827	-0.246118947465973	-0.282111153124171	2.40050456906241	2.39791058706255	-0.266767930704734	-0.256256231937308	-0.28163267347903	2.46710440811655	-0.20036928929292	-0.30641577206314	-0.265677259281917	-0.233659165561104	-0.229253120967268	-0.284707136472907	-0.272197380502565	-0.259179860034358	-0.298004293774217	-0.217783661522307	-0.282629515763322	-0.239404508355095	2.47681669436439	-0.229491940342553
chr1	64200000	64300000	1	-0.292457497215686	-0.196696351140945	-0.204837676585522	-0.197368473780766	-0.212798333098731	2.52425055907838	2.44199618388286	-0.28058125260621	-0.262310957871827	-0.246118947465973	-0.282111153124171	-0.206092472566033	-0.259703761434938	-0.266767930704734	-0.256256231937308	-0.28163267347903	-0.231084822635388	-0.20036928929292	-0.30641577206314	-0.265677259281917	-0.233659165561104	-0.229253120967268	-0.284707136472907	-0.272197380502565	-0.259179860034358	-0.298004293774217	-0.217783661522307	-0.282629515763322	-0.239404508355095	-0.167025569608859	-0.229491940342553
chr1	64400000	64500000	1	-0.292457497215686	2.37002109447047	2.41497576153221	-0.197368473780766	-0.212798333098731	2.52425055907838	-0.213644096370154	-0.28058125260621	-0.262310957871827	-0.246118947465973	-0.282111153124171	-0.206092472566033	-0.259703761434938	-0.266767930704734	-0.256256231937308	-0.28163267347903	-0.231084822635388	-0.20036928929292	-0.30641577206314	-0.265677259281917	-0.233659165561104	-0.229253120967268	2.48154707403842	-0.272197380502565	-0.259179860034358	-0.298004293774217	-0.217783661522307	-0.282629515763322	-0.239404508355095	-0.167025569608859	-0.229491940342553
chr1	64700000	64800000	1	-0.292457497215686	-0.196696351140945	-0.204837676585522	-0.197368473780766	-0.212798333098731	-0.290761378042177	-0.213644096370154	-0.28058125260621	-0.262310957871827	-0.246118947465973	-0.282111153124171	-0.206092472566033	-0.259703761434938	2.45112784775302	-0.256256231937308	-0.28163267347903	-0.231084822635388	-0.20036928929292	-0.30641577206314	-0.265677259281917	-0.233659165561104	-0.229253120967268	2.48154707403842	-0.272197380502565	-0.259179860034358	-0.298004293774217	-0.217783661522307	-0.282629515763322	-0.239404508355095	-0.167025569608859	-0.229491940342553
chr1	65000000	65100000	1	-0.292457497215686	-0.196696351140945	-0.204837676585522	-0.197368473780766	-0.212798333098731	-0.290761378042177	-0.213644096370154	-0.28058125260621	-0.262310957871827	-0.246118947465973	-0.282111153124171	-0.206092472566033	-0.259703761434938	-0.266767930704734	-0.256256231937308	-0.28163267347903	-0.231084822635388	-0.20036928929292	-0.30641577206314	-0.265677259281917	-0.233659165561104	-0.229253120967268	-0.284707136472907	-0.272197380502565	-0.259179860034358	-0.298004293774217	-0.217783661522307	-0.282629515763322	-0.239404508355095	-0.167025569608859	-0.229491940342553
chr1	65100000	65200000	1	-0.292457497215686	2.37002109447047	-0.204837676585522	-0.197368473780766	-0.212798333098731	-0.290761378042177	-0.213644096370154	2.46367770803202	-0.262310957871827	-0.246118947465973	-0.282111153124171	-0.206092472566033	-0.259703761434938	-0.266767930704734	2.49497858948493	-0.28163267347903	2.46710440811655	-0.20036928929292	-0.30641577206314	-0.265677259281917	-0.233659165561104	-0.229253120967268	-0.284707136472907	-0.272197380502565	-0.259179860034358	-0.298004293774217	-0.217783661522307	-0.282629515763322	-0.239404508355095	-0.167025569608859	-0.229491940342553
chr1	65200000	65300000	1	-0.292457497215686	-0.196696351140945	-0.204837676585522	-0.197368473780766	-0.212798333098731	-0.290761378042177	2.44199618388286	-0.28058125260621	-0.262310957871827	-0.246118947465973	-0.282111153124171	-0.206092472566033	-0.259703761434938	-0.266767930704734	2.49497858948493	-0.28163267347903	-0.231084822635388	-0.20036928929292	2.45119539777745	-0.265677259281917	-0.233659165561104	-0.229253120967268	-0.284707136472907	-0.272197380502565	2.48476803451923	-0.298004293774217	-0.217783661522307	-0.282629515763322	-0.239404508355095	-0.167025569608859	-0.229491940342553
chr1	65400000	65500000	2	-0.380078377728599	-0.37832930333001	-0.366968523894106	-0.393833500263001	-0.395888222681004	-0.366276505168372	2.25410976780326	-0.377510098182342	-0.372526288767256	-0.378698323005889	-0.365889520239255	-0.387512292919461	2.2672953736464	-0.374569088573676	-0.372967295371684	-0.358962669119794	-0.374384925772199	-0.392348040088964	-0.36688865424387	-0.367061947988402	-0.383265680455662	-0.368715885076983	-0.365326462395064	-0.390201619408585	-0.353065704179022	-0.358992436592479	-0.413732545400266	-0.372241169238018	-0.376709692929341	-0.400331469819042	4.80592271992808
chr1	65700000	65800000	1	-0.292457497215686	-0.196696351140945	-0.204837676585522	-0.197368473780766	-0.212798333098731	-0.290761378042177	2.44199618388286	-0.28058125260621	-0.262310957871827	-0.246118947465973	-0.282111153124171	-0.206092472566033	-0.259703761434938	-0.266767930704734	-0.256256231937308	-0.28163267347903	-0.231084822635388	-0.20036928929292	2.45119539777745	-0.265677259281917	-0.233659165561104	-0.229253120967268	-0.284707136472907	-0.272197380502565	2.48476803451923	2.39749342117119	-0.217783661522307	-0.282629515763322	-0.239404508355095	-0.167025569608859	-0.229491940342553
chr1	66500000	66600000	1	-0.292457497215686	-0.196696351140945	-0.204837676585522	-0.197368473780766	-0.212798333098731	-0.290761378042177	-0.213644096370154	-0.28058125260621	-0.262310957871827	-0.246118947465973	2.45134094435409	-0.206092472566033	-0.259703761434938	-0.266767930704734	-0.256256231937308	-0.28163267347903	-0.231084822635388	-0.20036928929292	-0.30641577206314	2.43732186594442	-0.233659165561104	-0.229253120967268	2.48154707403842	-0.272197380502565	-0.259179860034358	-0.298004293774217	-0.217783661522307	-0.282629515763322	-0.239404508355095	-0.167025569608859	-0.229491940342553
chr1	66700000	66800000	1	-0.292457497215686	-0.196696351140945	-0.204837676585522	2.48978631909545	-0.212798333098731	2.52425055907838	-0.213644096370154	-0.28058125260621	-0.262310957871827	-0.246118947465973	-0.282111153124171	2.40050456906241	-0.259703761434938	-0.266767930704734	-0.256256231937308	-0.28163267347903	-0.231084822635388	-0.20036928929292	-0.30641577206314	-0.265677259281917	-0.233659165561104	-0.229253120967268	-0.284707136472907	-0.272197380502565	-0.259179860034358	-0.298004293774217	-0.217783661522307	-0.282629515763322	-0.239404508355095	-0.167025569608859	-0.229491940342553
chr1	66800000	66900000	1	-0.292457497215686	-0.196696351140945	-0.204837676585522	-0.197368473780766	-0.212798333098731	-0.290761378042177	-0.213644096370154	-0.28058125260621	-0.262310957871827	-0.246118947465973	-0.282111153124171	2.40050456906241	-0.259703761434938	2.45112784775302	-0.256256231937308	-0.28163267347903	-0.231084822635388	-0.20036928929292	-0.30641577206314	-0.265677259281917	-0.233659165561104	-0.229253120967268	-0.284707136472907	-0.272197380502565	-0.259179860034358	-0.298004293774217	-0.217783661522307	-0.282629515763322	-0.239404508355095	-0.167025569608859	-0.229491940342553
chr1	66900000	67000000	2	-0.380078377728599	-0.37832930333001	-0.366968523894106	-0.393833500263001	-0.395888222681004	2.44868573633171	-0.401483630342532	-0.377510098182342	-0.372526288767256	-0.378698323005889	-0.365889520239255	2.21903873240064	-0.390272057894081	-0.374569088573676	-0.372967295371684	-0.358962669119794	-0.374384925772199	-0.392348040088964	-0.36688865424387	-0.367061947988402	-0.383265680455662	-0.368715885076983	-0.365326462395064	-0.390201619408585	-0.353065704179022	-0.358992436592479	-0.413732545400266	-0.372241169238018	-0.376709692929341	-0.400331469819042	-0.381594641158255
chr1	67000000	67100000	1	-0.292457497215686	-0.196696351140945	-0.204837676585522	-0.197368473780766	-0.212798333098731	-0.290761378042177	-0.213644096370154	-0.28058125260621	-0.262310957871827	-0.246118947465973	-0.282111153124171	-0.206092472566033	-0.259703761434938	-0.266767930704734	-0.256256231937308	-0.28163267347903	-0.231084822635388	-0.20036928929292	-0.30641577206314	-0.265677259281917	-0.233659165561104	-0.229253120967268	2.48154707403842	-0.272197380502565	-0.259179860034358	-0.298004293774217	-0.217783661522307	2.45105065579154	-0.239404508355095	-0.167025569608859	-0.229491940342553
chr1	67100000	67200000	1	-0.292457497215686	-0.196696351140945	-0.204837676585522	-0.197368473780766	-0.212798333098731	-0.290761378042177	-0.213644096370154	-0.28058125260621	-0.262310957871827	-0.246118947465973	-0.282111153124171	-0.206092472566033	-0.259703761434938	-0.266767930704734	-0.256256231937308	-0.28163267347903	-0.231084822635388	-0.20036928929292	-0.30641577206314	-0.265677259281917	-0.233659165561104	-0.229253120967268	-0.284707136472907	-0.272197380502565	-0.259179860034358	-0.298004293774217	-0.217783661522307	-0.282629515763322	-0.239404508355095	-0.167025569608859	-0.229491940342553
chr1	67200000	67300000	1	-0.292457497215686	-0.196696351140945	-0.204837676585522	-0.197368473780766	-0.212798333098731	2.52425055907838	-0.213644096370154	-0.28058125260621	-0.262310957871827	-0.246118947465973	-0.282111153124171	2.40050456906241	-0.259703761434938	-0.266767930704734	-0.256256231937308	-0.28163267347903	-0.231084822635388	-0.20036928929292	-0.30641577206314	-0.265677259281917	-0.233659165561104	-0.229253120967268	-0.284707136472907	-0.272197380502565	-0.259179860034358	-0.298004293774217	-0.217783661522307	-0.282629515763322	-0.239404508355095	-0.167025569608859	-0.229491940342553
chr1	67300000	67400000	1	-0.292457497215686	-0.196696351140945	-0.204837676585522	-0.197368473780766	2.50970469736142	-0.290761378042177	-0.213644096370154	2.46367770803202	2.4321080427741	2.47455497332694	-0.282111153124171	-0.206092472566033	-0.259703761434938	2.45112784775302	2.49497858948493	-0.28163267347903	-0.231084822635388	-0.20036928929292	-0.30641577206314	-0.265677259281917	-0.233659165561104	-0.229253120967268	-0.284707136472907	2.42241964427507	-0.259179860034358	-0.298004293774217	-0.217783661522307	-0.282629515763322	-0.239404508355095	-0.167025569608859	-0.229491940342553
chr1	67400000	67500000	1	-0.292457497215686	-0.196696351140945	-0.204837676585522	-0.197368473780766	-0.212798333098731	-0.290761378042177	-0.213644096370154	-0.28058125260621	-0.262310957871827	-0.246118947465973	-0.282111153124171	-0.206092472566033	-0.259703761434938	-0.266767930704734	-0.256256231937308	-0.28163267347903	-0.231084822635388	-0.20036928929292	-0.30641577206314	-0.265677259281917	-0.233659165561104	-0.229253120967268	2.48154707403842	-0.272197380502565	-0.259179860034358	-0.298004293774217	-0.217783661522307	-0.282629515763322	-0.239404508355095	-0.167025569608859	-0.229491940342553
chr1	67600000	67700000	1	-0.292457497215686	-0.196696351140945	-0.204837676585522	2.48978631909545	2.50970469736142	-0.290761378042177	-0.213644096370154	-0.28058125260621	-0.262310957871827	-0.246118947465973	-0.282111153124171	-0.206092472566033	-0.259703761434938	-0.266767930704734	-0.256256231937308	-0.28163267347903	-0.231084822635388	2.50258160750696	2.45119539777745	-0.265677259281917	-0.233659165561104	-0.229253120967268	-0.284707136472907	-0.272197380502565	-0.259179860034358	-0.298004293774217	-0.217783661522307	2.45105065579154	-0.239404508355095	-0.167025569608859	2.36431253067165
chr1	67800000	67900000	1	-0.292457497215686	2.37002109447047	2.41497576153221	-0.197368473780766	-0.212798333098731	-0.290761378042177	2.44199618388286	-0.28058125260621	-0.262310957871827	-0.246118947465973	-0.282111153124171	2.40050456906241	2.39791058706255	-0.266767930704734	-0.256256231937308	-0.28163267347903	-0.231084822635388	-0.20036928929292	2.45119539777745	-0.265677259281917	-0.233659165561104	-0.229253120967268	2.48154707403842	-0.272197380502565	-0.259179860034358	2.39749342117119	-0.217783661522307	-0.282629515763322	-0.239404508355095	-0.167025569608859	-0.229491940342553
chr1	68000000	68100000	1	-0.292457497215686	-0.196696351140945	-0.204837676585522	-0.197368473780766	2.50970469736142	-0.290761378042177	-0.213644096370154	-0.28058125260621	-0.262310957871827	-0.246118947465973	2.45134094435409	-0.206092472566033	-0.259703761434938	-0.266767930704734	-0.256256231937308	-0.28163267347903	-0.231084822635388	-0.20036928929292	2.45119539777745	-0.265677259281917	2.49862131067262	-0.229253120967268	2.48154707403842	-0.272197380502565	-0.259179860034358	-0.298004293774217	2.52544630753712	2.45105065579154	-0.239404508355095	-0.167025569608859	-0.229491940342553
chr1	68200000	68300000	1	-0.292457497215686	2.37002109447047	-0.204837676585522	-0.197368473780766	-0.212798333098731	2.52425055907838	-0.213644096370154	-0.28058125260621	-0.262310957871827	-0.246118947465973	-0.282111153124171	2.40050456906241	-0.259703761434938	-0.266767930704734	-0.256256231937308	-0.28163267347903	-0.231084822635388	-0.20036928929292	-0.30641577206314	-0.265677259281917	2.49862131067262	-0.229253120967268	2.48154707403842	-0.272197380502565	-0.259179860034358	-0.298004293774217	-0.217783661522307	2.45105065579154	-0.239404508355095	-0.167025569608859	-0.229491940342553
chr1	68400000	68500000	2	-0.380078377728599	2.18834282999895	-0.366968523894106	-0.393833500263001	2.32656674529119	2.44868573633171	-0.401483630342532	-0.377510098182342	2.32184514518019	-0.378698323005889	-0.365889520239255	2.21903873240064	-0.390272057894081	-0.374569088573676	-0.372967295371684	-0.358962669119794	-0.374384925772199	-0.392348040088964	2.39067383331716	-0.367061947988402	2.34896656068116	-0.368715885076983	-0.365326462395064	-0.390201619408585	-0.353065704179022	-0.358992436592479	-0.413732545400266	2.36139074251002	-0.376709692929341	-0.400331469819042	-0.381594641158255
chr1	69500000	69600000	1	2.47485245442866	-0.196696351140945	-0.204837676585522	-0.197368473780766	-0.212798333098731	-0.290761378042177	-0.213644096370154	-0.28058125260621	-0.262310957871827	-0.246118947465973	2.45134094435409	-0.206092472566033	-0.259703761434938	2.45112784775302	-0.256256231937308	2.45664665008354	2.46710440811655	-0.20036928929292	-0.30641577206314	2.43732186594442	-0.233659165561104	-0.229253120967268	-0.284707136472907	2.42241964427507	-0.259179860034358	-0.298004293774217	-0.217783661522307	2.45105065579154	-0.239404508355095	-0.167025569608859	-0.229491940342553
chr1	70200000	70300000	2	-0.380078377728599	-0.37832930333001	-0.366968523894106	-0.393833500263001	-0.395888222681004	-0.366276505168372	-0.401483630342532	-0.377510098182342	-0.372526288767256	-0.378698323005889	-0.365889520239255	-0.387512292919461	-0.390272057894081	-0.374569088573676	-0.372967295371684	-0.358962669119794	-0.374384925772199	-0.392348040088964	-0.36688865424387	-0.367061947988402	-0.383265680455662	-0.368715885076983	-0.365326462395064	-0.390201619408585	-0.353065704179022	-0.358992436592479	-0.413732545400266	-0.372241169238018	-0.376709692929341	-0.400331469819042	-0.381594641158255
chr1	70300000	70400000	2	-0.380078377728599	-0.37832930333001	-0.366968523894106	-0.393833500263001	-0.395888222681004	-0.366276505168372	-0.401483630342532	-0.377510098182342	-0.372526288767256	-0.378698323005889	-0.365889520239255	-0.387512292919461	-0.390272057894081	-0.374569088573676	-0.372967295371684	-0.358962669119794	-0.374384925772199	-0.392348040088964	-0.36688865424387	-0.367061947988402	-0.383265680455662	-0.368715885076983	-0.365326462395064	-0.390201619408585	-0.353065704179022	-0.358992436592479	-0.413732545400266	-0.372241169238018	-0.376709692929341	-0.400331469819042	-0.381594641158255
chr1	70400000	70500000	1	-0.292457497215686	-0.196696351140945	2.41497576153221	-0.197368473780766	-0.212798333098731	-0.290761378042177	-0.213644096370154	-0.28058125260621	-0.262310957871827	-0.246118947465973	-0.282111153124171	-0.206092472566033	-0.259703761434938	-0.266767930704734	-0.256256231937308	-0.28163267347903	-0.231084822635388	-0.20036928929292	-0.30641577206314	-0.265677259281917	-0.233659165561104	-0.229253120967268	-0.284707136472907	-0.272197380502565	-0.259179860034358	-0.298004293774217	-0.217783661522307	-0.282629515763322	-0.239404508355095	-0.167025569608859	-0.229491940342553
chr1	71000000	71100000	2	2.38718272041595	-0.37832930333001	-0.366968523894106	-0.393833500263001	-0.395888222681004	2.44868573633171	-0.401483630342532	2.36670041589338	-0.372526288767256	2.34192756758978	-0.365889520239255	-0.387512292919461	-0.390272057894081	2.34327870873157	-0.372967295371684	-0.358962669119794	-0.374384925772199	-0.392348040088964	-0.36688865424387	-0.367061947988402	-0.383265680455662	-0.368715885076983	-0.365326462395064	-0.390201619408585	-0.353065704179022	-0.358992436592479	-0.413732545400266	-0.372241169238018	2.30493587882651	-0.400331469819042	-0.381594641158255
chr1	72200000	72300000	1	2.47485245442866	-0.196696351140945	-0.204837676585522	-0.197368473780766	-0.212798333098731	-0.290761378042177	-0.213644096370154	2.46367770803202	2.4321080427741	2.47455497332694	2.45134094435409	-0.206092472566033	-0.259703761434938	2.45112784775302	2.49497858948493	-0.28163267347903	-0.231084822635388	-0.20036928929292	-0.30641577206314	-0.265677259281917	2.49862131067262	-0.229253120967268	-0.284707136472907	2.42241964427507	-0.259179860034358	-0.298004293774217	2.52544630753712	-0.282629515763322	2.44228840543562	-0.167025569608859	-0.229491940342553
chr1	74100000	74200000	2	-0.380078377728599	-0.37832930333001	-0.366968523894106	-0.393833500263001	-0.395888222681004	2.44868573633171	-0.401483630342532	-0.377510098182342	-0.372526288767256	-0.378698323005889	-0.365889520239255	2.21903873240064	-0.390272057894081	-0.374569088573676	-0.372967295371684	-0.358962669119794	-0.374384925772199	-0.392348040088964	-0.36688865424387	-0.367061947988402	-0.383265680455662	-0.368715885076983	-0.365326462395064	-0.390201619408585	-0.353065704179022	-0.358992436592479	-0.413732545400266	-0.372241169238018	-0.376709692929341	-0.400331469819042	-0.381594641158255
chr1	74200000	74300000	1	-0.292457497215686	-0.196696351140945	-0.204837676585522	-0.197368473780766	-0.212798333098731	-0.290761378042177	-0.213644096370154	-0.28058125260621	-0.262310957871827	-0.246118947465973	-0.282111153124171	-0.206092472566033	-0.259703761434938	-0.266767930704734	-0.256256231937308	-0.28163267347903	-0.231084822635388	-0.20036928929292	-0.30641577206314	-0.265677259281917	-0.233659165561104	-0.229253120967268	-0.284707136472907	-0.272197380502565	-0.259179860034358	-0.298004293774217	-0.217783661522307	-0.282629515763322	-0.239404508355095	-0.167025569608859	-0.229491940342553
chr1	74500000	74600000	1	2.47485245442866	-0.196696351140945	-0.204837676585522	-0.197368473780766	-0.212798333098731	-0.290761378042177	-0.213644096370154	-0.28058125260621	2.4321080427741	-0.246118947465973	-0.282111153124171	-0.206092472566033	-0.259703761434938	-0.266767930704734	-0.256256231937308	2.45664665008354	-0.231084822635388	-0.20036928929292	-0.30641577206314	-0.265677259281917	-0.233659165561104	-0.229253120967268	-0.284707136472907	-0.272197380502565	2.48476803451923	-0.298004293774217	-0.217783661522307	-0.282629515763322	2.44228840543562	-0.167025569608859	-0.229491940342553
chr1	74600000	74700000	1	2.47485245442866	-0.196696351140945	-0.204837676585522	-0.197368473780766	-0.212798333098731	-0.290761378042177	-0.213644096370154	2.46367770803202	-0.262310957871827	-0.246118947465973	2.45134094435409	2.40050456906241	-0.259703761434938	2.45112784775302	2.49497858948493	2.45664665008354	-0.231084822635388	-0.20036928929292	-0.30641577206314	2.43732186594442	-0.233659165561104	-0.229253120967268	-0.284707136472907	-0.272197380502565	-0.259179860034358	-0.298004293774217	-0.217783661522307	-0.282629515763322	-0.239404508355095	-0.167025569608859	-0.229491940342553
chr1	74700000	74800000	2	-0.380078377728599	-0.37832930333001	-0.366968523894106	-0.393833500263001	-0.395888222681004	2.44868573633171	-0.401483630342532	-0.377510098182342	-0.372526288767256	-0.378698323005889	-0.365889520239255	-0.387512292919461	-0.390272057894081	-0.374569088573676	-0.372967295371684	-0.358962669119794	-0.374384925772199	-0.392348040088964	-0.36688865424387	-0.367061947988402	-0.383265680455662	-0.368715885076983	-0.365326462395064	-0.390201619408585	-0.353065704179022	-0.358992436592479	-0.413732545400266	-0.372241169238018	-0.376709692929341	-0.400331469819042	-0.381594641158255
chr1	75100000	75200000	1	-0.292457497215686	-0.196696351140945	-0.204837676585522	-0.197368473780766	-0.212798333098731	-0.290761378042177	-0.213644096370154	-0.28058125260621	-0.262310957871827	-0.246118947465973	-0.282111153124171	2.40050456906241	-0.259703761434938	-0.266767930704734	-0.256256231937308	-0.28163267347903	-0.231084822635388	-0.20036928929292	-0.30641577206314	-0.265677259281917	-0.233659165561104	-0.229253120967268	-0.284707136472907	-0.272197380502565	-0.259179860034358	-0.298004293774217	2.52544630753712	-0.282629515763322	-0.239404508355095	-0.167025569608859	-0.229491940342553
chr1	75600000	75700000	1	-0.292457497215686	-0.196696351140945	-0.204837676585522	-0.197368473780766	2.50970469736142	-0.290761378042177	-0.213644096370154	-0.28058125260621	-0.262310957871827	2.47455497332694	-0.282111153124171	-0.206092472566033	-0.259703761434938	-0.266767930704734	2.49497858948493	-0.28163267347903	-0.231084822635388	2.50258160750696	-0.30641577206314	-0.265677259281917	2.49862131067262	-0.229253120967268	-0.284707136472907	2.42241964427507	-0.259179860034358	-0.298004293774217	-0.217783661522307	2.45105065579154	-0.239404508355095	-0.167025569608859	-0.229491940342553
chr1	75700000	75800000	3	-0.467723314315849	-0.559988347975963	-0.529124360673048	2.09689004459504	-0.579005257145129	-0.441814611876693	-0.589350742020469	-0.474463062415724	-0.482765751156665	-0.511302696903338	-0.449691032385289	-0.568958733954304	-0.52086597883085	-0.482394441620469	-0.48970266361901	2.30202633336338	-0.517710020673053	-0.584353932400146	-0.427384209468195	-0.468470250168144	-0.532897846054171	-0.508203224599261	2.3203482887091	-0.508231192985716	-0.446974178786611	-0.420002805797422	-0.609709902445335	-0.46187646911004	-0.514039867890404	-0.63366591479664	-0.533722952439732
chr1	75900000	76000000	1	-0.292457497215686	-0.196696351140945	-0.204837676585522	2.48978631909545	-0.212798333098731	-0.290761378042177	-0.213644096370154	2.46367770803202	-0.262310957871827	2.47455497332694	-0.282111153124171	-0.206092472566033	-0.259703761434938	-0.266767930704734	-0.256256231937308	2.45664665008354	2.46710440811655	2.50258160750696	-0.30641577206314	-0.265677259281917	-0.233659165561104	-0.229253120967268	2.48154707403842	2.42241964427507	-0.259179860034358	-0.298004293774217	-0.217783661522307	-0.282629515763322	-0.239404508355095	-0.167025569608859	-0.229491940342553
chr1	76000000	76100000	1	-0.292457497215686	-0.196696351140945	-0.204837676585522	-0.197368473780766	-0.212798333098731	2.52425055907838	-0.213644096370154	-0.28058125260621	-0.262310957871827	-0.246118947465973	-0.282111153124171	-0.206092472566033	-0.259703761434938	-0.266767930704734	-0.256256231937308	-0.28163267347903	-0.231084822635388	-0.20036928929292	-0.30641577206314	-0.265677259281917	-0.233659165561104	2.37200964181121	-0.284707136472907	-0.272197380502565	2.48476803451923	-0.298004293774217	-0.217783661522307	-0.282629515763322	-0.239404508355095	-0.167025569608859	2.36431253067165
chr1	76800000	76900000	1	2.47485245442866	-0.196696351140945	-0.204837676585522	-0.197368473780766	-0.212798333098731	-0.290761378042177	-0.213644096370154	-0.28058125260621	-0.262310957871827	-0.246118947465973	-0.282111153124171	-0.206092472566033	-0.259703761434938	2.45112784775302	2.49497858948493	2.45664665008354	-0.231084822635388	-0.20036928929292	-0.30641577206314	-0.265677259281917	2.49862131067262	-0.229253120967268	-0.284707136472907	2.42241964427507	-0.259179860034358	-0.298004293774217	-0.217783661522307	-0.282629515763322	2.44228840543562	-0.167025569608859	-0.229491940342553
chr1	77200000	77300000	2	2.38718272041595	-0.37832930333001	-0.366968523894106	-0.393833500263001	-0.395888222681004	-0.366276505168372	-0.401483630342532	2.36670041589338	2.32184514518019	2.34192756758978	-0.365889520239255	-0.387512292919461	-0.390272057894081	5.06112650603682	2.37821895633768	2.3792683134435	-0.374384925772199	-0.392348040088964	-0.36688865424387	-0.367061947988402	-0.383265680455662	-0.368715885076983	-0.365326462395064	-0.390201619408585	2.39083374930355	-0.358992436592479	-0.413732545400266	-0.372241169238018	2.30493587882651	-0.400331469819042	-0.381594641158255
chr1	77600000	77700000	1	-0.292457497215686	-0.196696351140945	-0.204837676585522	-0.197368473780766	-0.212798333098731	-0.290761378042177	-0.213644096370154	-0.28058125260621	-0.262310957871827	-0.246118947465973	-0.282111153124171	-0.206092472566033	-0.259703761434938	-0.266767930704734	-0.256256231937308	-0.28163267347903	-0.231084822635388	-0.20036928929292	-0.30641577206314	-0.265677259281917	-0.233659165561104	-0.229253120967268	-0.284707136472907	-0.272197380502565	2.48476803451923	-0.298004293774217	-0.217783661522307	-0.282629515763322	-0.239404508355095	-0.167025569608859	-0.229491940342553
chr1	77700000	77800000	2	-0.380078377728599	-0.37832930333001	-0.366968523894106	-0.393833500263001	-0.395888222681004	-0.366276505168372	-0.401483630342532	-0.377510098182342	-0.372526288767256	-0.378698323005889	-0.365889520239255	-0.387512292919461	-0.390272057894081	-0.374569088573676	-0.372967295371684	-0.358962669119794	-0.374384925772199	-0.392348040088964	-0.36688865424387	-0.367061947988402	-0.383265680455662	-0.368715885076983	-0.365326462395064	-0.390201619408585	-0.353065704179022	-0.358992436592479	-0.413732545400266	-0.372241169238018	-0.376709692929341	-0.400331469819042	-0.381594641158255
chr1	77800000	77900000	1	-0.292457497215686	-0.196696351140945	-0.204837676585522	-0.197368473780766	-0.212798333098731	-0.290761378042177	-0.213644096370154	-0.28058125260621	-0.262310957871827	-0.246118947465973	-0.282111153124171	-0.206092472566033	-0.259703761434938	-0.266767930704734	-0.256256231937308	-0.28163267347903	-0.231084822635388	-0.20036928929292	-0.30641577206314	2.43732186594442	-0.233659165561104	-0.229253120967268	-0.284707136472907	-0.272197380502565	-0.259179860034358	-0.298004293774217	-0.217783661522307	2.45105065579154	-0.239404508355095	-0.167025569608859	-0.229491940342553
chr1	77900000	78000000	3	-0.467723314315849	-0.559988347975963	-0.529124360673048	2.09689004459504	-0.579005257145129	-0.441814611876693	-0.589350742020469	-0.474463062415724	-0.482765751156665	-0.511302696903338	-0.449691032385289	-0.568958733954304	-0.52086597883085	-0.482394441620469	-0.48970266361901	5.04036792777391	-0.517710020673053	-0.584353932400146	5.08796355115483	-0.468470250168144	-0.532897846054171	-0.508203224599261	-0.445968828823399	-0.508231192985716	-0.446974178786611	-0.420002805797422	-0.609709902445335	2.27186586870407	-0.514039867890404	-0.63366591479664	-0.533722952439732
chr1	78300000	78400000	1	-0.292457497215686	-0.196696351140945	-0.204837676585522	-0.197368473780766	2.50970469736142	-0.290761378042177	-0.213644096370154	-0.28058125260621	-0.262310957871827	-0.246118947465973	-0.282111153124171	-0.206092472566033	2.39791058706255	-0.266767930704734	2.49497858948493	2.45664665008354	-0.231084822635388	-0.20036928929292	-0.30641577206314	-0.265677259281917	-0.233659165561104	-0.229253120967268	-0.284707136472907	-0.272197380502565	-0.259179860034358	-0.298004293774217	-0.217783661522307	-0.282629515763322	-0.239404508355095	-0.167025569608859	-0.229491940342553
chr1	78600000	78700000	2	-0.380078377728599	-0.37832930333001	-0.366968523894106	-0.393833500263001	-0.395888222681004	-0.366276505168372	-0.401483630342532	-0.377510098182342	-0.372526288767256	-0.378698323005889	-0.365889520239255	-0.387512292919461	4.92486280518688	-0.374569088573676	-0.372967295371684	-0.358962669119794	-0.374384925772199	-0.392348040088964	-0.36688865424387	-0.367061947988402	-0.383265680455662	4.83371779620372	-0.365326462395064	-0.390201619408585	-0.353065704179022	2.33645769261105	-0.413732545400266	-0.372241169238018	-0.376709692929341	-0.400331469819042	4.80592271992808
chr1	79200000	79300000	1	-0.292457497215686	-0.196696351140945	-0.204837676585522	-0.197368473780766	-0.212798333098731	-0.290761378042177	-0.213644096370154	-0.28058125260621	2.4321080427741	-0.246118947465973	-0.282111153124171	-0.206092472566033	-0.259703761434938	-0.266767930704734	-0.256256231937308	-0.28163267347903	-0.231084822635388	2.50258160750696	2.45119539777745	-0.265677259281917	-0.233659165561104	-0.229253120967268	-0.284707136472907	-0.272197380502565	-0.259179860034358	-0.298004293774217	-0.217783661522307	-0.282629515763322	-0.239404508355095	-0.167025569608859	2.36431253067165
chr1	81300000	81400000	1	2.47485245442866	-0.196696351140945	-0.204837676585522	-0.197368473780766	-0.212798333098731	-0.290761378042177	-0.213644096370154	-0.28058125260621	2.4321080427741	-0.246118947465973	-0.282111153124171	-0.206092472566033	-0.259703761434938	-0.266767930704734	-0.256256231937308	2.45664665008354	2.46710440811655	-0.20036928929292	2.45119539777745	-0.265677259281917	2.49862131067262	-0.229253120967268	-0.284707136472907	2.42241964427507	-0.259179860034358	-0.298004293774217	-0.217783661522307	-0.282629515763322	2.44228840543562	-0.167025569608859	-0.229491940342553
chr1	83900000	84000000	1	-0.292457497215686	-0.196696351140945	-0.204837676585522	-0.197368473780766	-0.212798333098731	-0.290761378042177	2.44199618388286	-0.28058125260621	-0.262310957871827	-0.246118947465973	-0.282111153124171	-0.206092472566033	-0.259703761434938	-0.266767930704734	-0.256256231937308	-0.28163267347903	-0.231084822635388	-0.20036928929292	-0.30641577206314	-0.265677259281917	-0.233659165561104	-0.229253120967268	-0.284707136472907	-0.272197380502565	2.48476803451923	-0.298004293774217	-0.217783661522307	-0.282629515763322	-0.239404508355095	-0.167025569608859	-0.229491940342553
chr1	84000000	84100000	1	-0.292457497215686	-0.196696351140945	-0.204837676585522	-0.197368473780766	-0.212798333098731	-0.290761378042177	-0.213644096370154	-0.28058125260621	-0.262310957871827	-0.246118947465973	2.45134094435409	-0.206092472566033	-0.259703761434938	-0.266767930704734	-0.256256231937308	-0.28163267347903	-0.231084822635388	-0.20036928929292	-0.30641577206314	-0.265677259281917	-0.233659165561104	-0.229253120967268	-0.284707136472907	-0.272197380502565	-0.259179860034358	-0.298004293774217	-0.217783661522307	-0.282629515763322	-0.239404508355095	-0.167025569608859	-0.229491940342553
chr1	84200000	84300000	1	-0.292457497215686	-0.196696351140945	-0.204837676585522	-0.197368473780766	-0.212798333098731	-0.290761378042177	-0.213644096370154	-0.28058125260621	-0.262310957871827	-0.246118947465973	-0.282111153124171	-0.206092472566033	-0.259703761434938	-0.266767930704734	-0.256256231937308	2.45664665008354	-0.231084822635388	-0.20036928929292	-0.30641577206314	2.43732186594442	2.49862131067262	-0.229253120967268	-0.284707136472907	-0.272197380502565	2.48476803451923	2.39749342117119	-0.217783661522307	-0.282629515763322	-0.239404508355095	-0.167025569608859	-0.229491940342553
chr1	84300000	84400000	1	-0.292457497215686	-0.196696351140945	-0.204837676585522	-0.197368473780766	-0.212798333098731	-0.290761378042177	-0.213644096370154	-0.28058125260621	-0.262310957871827	-0.246118947465973	-0.282111153124171	-0.206092472566033	-0.259703761434938	-0.266767930704734	-0.256256231937308	2.45664665008354	-0.231084822635388	-0.20036928929292	-0.30641577206314	2.43732186594442	-0.233659165561104	-0.229253120967268	-0.284707136472907	-0.272197380502565	-0.259179860034358	-0.298004293774217	-0.217783661522307	-0.282629515763322	-0.239404508355095	-0.167025569608859	-0.229491940342553
chr1	84400000	84500000	1	-0.292457497215686	-0.196696351140945	-0.204837676585522	-0.197368473780766	-0.212798333098731	-0.290761378042177	-0.213644096370154	-0.28058125260621	-0.262310957871827	-0.246118947465973	2.45134094435409	-0.206092472566033	-0.259703761434938	-0.266767930704734	-0.256256231937308	-0.28163267347903	-0.231084822635388	-0.20036928929292	-0.30641577206314	2.43732186594442	-0.233659165561104	-0.229253120967268	-0.284707136472907	-0.272197380502565	-0.259179860034358	-0.298004293774217	-0.217783661522307	-0.282629515763322	-0.239404508355095	-0.167025569608859	-0.229491940342553
chr1	84500000	84600000	3	-0.467723314315849	2.00678746701744	-0.529124360673048	-0.590325856512942	-0.579005257145129	2.37326134105804	2.06634992979695	-0.474463062415724	-0.482765751156665	-0.511302696903338	2.28382322616563	2.03769758395274	-0.52086597883085	-0.482394441620469	-0.48970266361901	-0.436315261047156	-0.517710020673053	-0.584353932400146	-0.427384209468195	2.23459034360384	-0.532897846054171	4.69444061090264	-0.445968828823399	-0.508231192985716	-0.446974178786611	-0.420002805797422	-0.609709902445335	-0.46187646911004	-0.514039867890404	-0.63366591479664	2.06014050393892
chr1	84600000	84700000	1	2.47485245442866	-0.196696351140945	-0.204837676585522	-0.197368473780766	-0.212798333098731	-0.290761378042177	-0.213644096370154	-0.28058125260621	2.4321080427741	-0.246118947465973	2.45134094435409	-0.206092472566033	-0.259703761434938	2.45112784775302	-0.256256231937308	2.45664665008354	-0.231084822635388	-0.20036928929292	-0.30641577206314	2.43732186594442	2.49862131067262	-0.229253120967268	-0.284707136472907	2.42241964427507	-0.259179860034358	-0.298004293774217	-0.217783661522307	-0.282629515763322	2.44228840543562	-0.167025569608859	-0.229491940342553
chr1	84800000	84900000	1	-0.292457497215686	2.37002109447047	-0.204837676585522	2.48978631909545	-0.212798333098731	-0.290761378042177	-0.213644096370154	-0.28058125260621	-0.262310957871827	-0.246118947465973	-0.282111153124171	2.40050456906241	2.39791058706255	-0.266767930704734	-0.256256231937308	-0.28163267347903	-0.231084822635388	-0.20036928929292	-0.30641577206314	-0.265677259281917	-0.233659165561104	-0.229253120967268	-0.284707136472907	-0.272197380502565	-0.259179860034358	-0.298004293774217	-0.217783661522307	-0.282629515763322	-0.239404508355095	-0.167025569608859	-0.229491940342553
chr1	84900000	85000000	2	2.38718272041595	-0.37832930333001	-0.366968523894106	-0.393833500263001	-0.395888222681004	2.44868573633171	-0.401483630342532	-0.377510098182342	-0.372526288767256	-0.378698323005889	-0.365889520239255	2.21903873240064	-0.390272057894081	2.34327870873157	2.37821895633768	5.1174992960068	-0.374384925772199	-0.392348040088964	-0.36688865424387	-0.367061947988402	-0.383265680455662	2.23250095556337	-0.365326462395064	2.30436783517469	-0.353065704179022	-0.358992436592479	-0.413732545400266	2.36139074251002	-0.376709692929341	-0.400331469819042	-0.381594641158255
chr1	85000000	85100000	1	2.47485245442866	-0.196696351140945	-0.204837676585522	-0.197368473780766	-0.212798333098731	2.52425055907838	-0.213644096370154	-0.28058125260621	-0.262310957871827	-0.246118947465973	-0.282111153124171	-0.206092472566033	2.39791058706255	2.45112784775302	-0.256256231937308	2.45664665008354	-0.231084822635388	-0.20036928929292	-0.30641577206314	-0.265677259281917	-0.233659165561104	-0.229253120967268	-0.284707136472907	-0.272197380502565	-0.259179860034358	-0.298004293774217	-0.217783661522307	-0.282629515763322	-0.239404508355095	-0.167025569608859	-0.229491940342553
chr1	85200000	85300000	3	2.29964956835813	-0.559988347975963	-0.529124360673048	-0.590325856512942	-0.579005257145129	2.37326134105804	-0.589350742020469	-0.474463062415724	-0.482765751156665	-0.511302696903338	-0.449691032385289	2.03769758395274	-0.52086597883085	-0.482394441620469	2.26159472327045	2.30202633336338	-0.517710020673053	-0.584353932400146	2.33028967084332	-0.468470250168144	-0.532897846054171	-0.508203224599261	-0.445968828823399	-0.508231192985716	-0.446974178786611	-0.420002805797422	-0.609709902445335	-0.46187646911004	-0.514039867890404	-0.63366591479664	-0.533722952439732
chr1	85500000	85600000	2	-0.380078377728599	2.18834282999895	2.25279866459584	-0.393833500263001	-0.395888222681004	-0.366276505168372	-0.401483630342532	-0.377510098182342	-0.372526288767256	-0.378698323005889	-0.365889520239255	2.21903873240064	2.2672953736464	2.34327870873157	-0.372967295371684	-0.358962669119794	-0.374384925772199	-0.392348040088964	-0.36688865424387	-0.367061947988402	-0.383265680455662	-0.368715885076983	2.40087891325431	-0.390201619408585	-0.353065704179022	-0.358992436592479	-0.413732545400266	2.36139074251002	-0.376709692929341	-0.400331469819042	2.21216403938491
chr1	85700000	85800000	1	-0.292457497215686	-0.196696351140945	-0.204837676585522	-0.197368473780766	-0.212798333098731	-0.290761378042177	-0.213644096370154	-0.28058125260621	-0.262310957871827	-0.246118947465973	-0.282111153124171	-0.206092472566033	-0.259703761434938	-0.266767930704734	-0.256256231937308	-0.28163267347903	-0.231084822635388	-0.20036928929292	2.45119539777745	-0.265677259281917	-0.233659165561104	-0.229253120967268	-0.284707136472907	-0.272197380502565	-0.259179860034358	-0.298004293774217	-0.217783661522307	-0.282629515763322	-0.239404508355095	-0.167025569608859	-0.229491940342553
chr1	86100000	86200000	1	-0.292457497215686	-0.196696351140945	-0.204837676585522	-0.197368473780766	-0.212798333098731	-0.290761378042177	-0.213644096370154	2.46367770803202	2.4321080427741	2.47455497332694	-0.282111153124171	-0.206092472566033	-0.259703761434938	2.45112784775302	-0.256256231937308	-0.28163267347903	-0.231084822635388	-0.20036928929292	2.45119539777745	-0.265677259281917	-0.233659165561104	-0.229253120967268	-0.284707136472907	2.42241964427507	-0.259179860034358	-0.298004293774217	-0.217783661522307	-0.282629515763322	2.44228840543562	-0.167025569608859	-0.229491940342553
chr1	86300000	86400000	1	-0.292457497215686	-0.196696351140945	-0.204837676585522	-0.197368473780766	-0.212798333098731	-0.290761378042177	-0.213644096370154	-0.28058125260621	-0.262310957871827	-0.246118947465973	-0.282111153124171	2.40050456906241	-0.259703761434938	-0.266767930704734	-0.256256231937308	-0.28163267347903	-0.231084822635388	-0.20036928929292	-0.30641577206314	-0.265677259281917	-0.233659165561104	-0.229253120967268	-0.284707136472907	-0.272197380502565	-0.259179860034358	-0.298004293774217	-0.217783661522307	-0.282629515763322	-0.239404508355095	-0.167025569608859	-0.229491940342553
chr1	86400000	86500000	2	-0.380078377728599	-0.37832930333001	-0.366968523894106	-0.393833500263001	-0.395888222681004	-0.366276505168372	-0.401483630342532	-0.377510098182342	-0.372526288767256	-0.378698323005889	-0.365889520239255	-0.387512292919461	-0.390272057894081	-0.374569088573676	-0.372967295371684	-0.358962669119794	-0.374384925772199	-0.392348040088964	-0.36688865424387	-0.367061947988402	-0.383265680455662	-0.368715885076983	-0.365326462395064	-0.390201619408585	2.39083374930355	-0.358992436592479	-0.413732545400266	-0.372241169238018	-0.376709692929341	-0.400331469819042	-0.381594641158255
chr1	86500000	86600000	1	-0.292457497215686	-0.196696351140945	-0.204837676585522	-0.197368473780766	-0.212798333098731	-0.290761378042177	2.44199618388286	-0.28058125260621	-0.262310957871827	-0.246118947465973	-0.282111153124171	-0.206092472566033	-0.259703761434938	-0.266767930704734	-0.256256231937308	-0.28163267347903	-0.231084822635388	-0.20036928929292	-0.30641577206314	-0.265677259281917	-0.233659165561104	-0.229253120967268	-0.284707136472907	-0.272197380502565	2.48476803451923	2.39749342117119	-0.217783661522307	-0.282629515763322	-0.239404508355095	-0.167025569608859	-0.229491940342553
chr1	86700000	86800000	1	-0.292457497215686	-0.196696351140945	-0.204837676585522	-0.197368473780766	-0.212798333098731	-0.290761378042177	-0.213644096370154	-0.28058125260621	-0.262310957871827	-0.246118947465973	-0.282111153124171	-0.206092472566033	-0.259703761434938	-0.266767930704734	-0.256256231937308	-0.28163267347903	-0.231084822635388	-0.20036928929292	-0.30641577206314	-0.265677259281917	-0.233659165561104	-0.229253120967268	-0.284707136472907	-0.272197380502565	-0.259179860034358	-0.298004293774217	-0.217783661522307	-0.282629515763322	-0.239404508355095	-0.167025569608859	-0.229491940342553
chr1	86900000	87000000	2	-0.380078377728599	-0.37832930333001	-0.366968523894106	-0.393833500263001	-0.395888222681004	-0.366276505168372	-0.401483630342532	-0.377510098182342	-0.372526288767256	-0.378698323005889	-0.365889520239255	-0.387512292919461	-0.390272057894081	-0.374569088573676	-0.372967295371684	-0.358962669119794	-0.374384925772199	-0.392348040088964	-0.36688865424387	2.33588945906777	-0.383265680455662	-0.368715885076983	-0.365326462395064	-0.390201619408585	-0.353065704179022	-0.358992436592479	-0.413732545400266	-0.372241169238018	-0.376709692929341	-0.400331469819042	-0.381594641158255
chr1	87300000	87400000	1	2.47485245442866	-0.196696351140945	-0.204837676585522	2.48978631909545	-0.212798333098731	-0.290761378042177	-0.213644096370154	-0.28058125260621	2.4321080427741	-0.246118947465973	-0.282111153124171	-0.206092472566033	-0.259703761434938	2.45112784775302	2.49497858948493	-0.28163267347903	2.46710440811655	-0.20036928929292	-0.30641577206314	-0.265677259281917	-0.233659165561104	-0.229253120967268	-0.284707136472907	-0.272197380502565	-0.259179860034358	-0.298004293774217	-0.217783661522307	-0.282629515763322	2.44228840543562	-0.167025569608859	-0.229491940342553
chr1	88600000	88700000	1	-0.292457497215686	-0.196696351140945	-0.204837676585522	-0.197368473780766	-0.212798333098731	-0.290761378042177	-0.213644096370154	-0.28058125260621	-0.262310957871827	-0.246118947465973	-0.282111153124171	-0.206092472566033	-0.259703761434938	-0.266767930704734	-0.256256231937308	-0.28163267347903	-0.231084822635388	-0.20036928929292	-0.30641577206314	-0.265677259281917	-0.233659165561104	-0.229253120967268	-0.284707136472907	-0.272197380502565	-0.259179860034358	-0.298004293774217	-0.217783661522307	-0.282629515763322	-0.239404508355095	-0.167025569608859	-0.229491940342553
chr1	88800000	88900000	1	-0.292457497215686	-0.196696351140945	-0.204837676585522	-0.197368473780766	-0.212798333098731	-0.290761378042177	-0.213644096370154	-0.28058125260621	-0.262310957871827	-0.246118947465973	-0.282111153124171	-0.206092472566033	-0.259703761434938	-0.266767930704734	-0.256256231937308	-0.28163267347903	-0.231084822635388	-0.20036928929292	-0.30641577206314	-0.265677259281917	-0.233659165561104	-0.229253120967268	-0.284707136472907	-0.272197380502565	-0.259179860034358	-0.298004293774217	-0.217783661522307	-0.282629515763322	-0.239404508355095	-0.167025569608859	-0.229491940342553
chr1	88900000	89000000	2	-0.380078377728599	-0.37832930333001	-0.366968523894106	-0.393833500263001	-0.395888222681004	-0.366276505168372	-0.401483630342532	-0.377510098182342	-0.372526288767256	-0.378698323005889	-0.365889520239255	-0.387512292919461	-0.390272057894081	-0.374569088573676	-0.372967295371684	-0.358962669119794	-0.374384925772199	-0.392348040088964	-0.36688865424387	-0.367061947988402	-0.383265680455662	-0.368715885076983	-0.365326462395064	-0.390201619408585	-0.353065704179022	-0.358992436592479	-0.413732545400266	-0.372241169238018	-0.376709692929341	2.24346412032665	-0.381594641158255
chr1	89000000	89100000	2	-0.380078377728599	2.18834282999895	4.87256585308579	-0.393833500263001	-0.395888222681004	-0.366276505168372	-0.401483630342532	-0.377510098182342	-0.372526288767256	-0.378698323005889	-0.365889520239255	2.21903873240064	4.92486280518688	-0.374569088573676	-0.372967295371684	-0.358962669119794	-0.374384925772199	-0.392348040088964	-0.36688865424387	-0.367061947988402	-0.383265680455662	2.23250095556337	-0.365326462395064	-0.390201619408585	-0.353065704179022	-0.358992436592479	-0.413732545400266	-0.372241169238018	-0.376709692929341	-0.400331469819042	4.80592271992808
chr1	89100000	89200000	3	-0.467723314315849	2.00678746701744	2.09074865427562	-0.590325856512942	-0.579005257145129	-0.441814611876693	-0.589350742020469	-0.474463062415724	-0.482765751156665	-0.511302696903338	-0.449691032385289	-0.568958733954304	4.79448359107698	-0.482394441620469	-0.48970266361901	-0.436315261047156	-0.517710020673053	2.11865843184861	-0.427384209468195	-0.468470250168144	-0.532897846054171	2.09311869315169	-0.445968828823399	-0.508231192985716	-0.446974178786611	-0.420002805797422	-0.609709902445335	-0.46187646911004	-0.514039867890404	-0.63366591479664	4.65400396031757
chr1	89200000	89300000	1	-0.292457497215686	-0.196696351140945	-0.204837676585522	-0.197368473780766	2.50970469736142	-0.290761378042177	-0.213644096370154	-0.28058125260621	-0.262310957871827	-0.246118947465973	-0.282111153124171	2.40050456906241	-0.259703761434938	-0.266767930704734	-0.256256231937308	-0.28163267347903	-0.231084822635388	2.50258160750696	-0.30641577206314	-0.265677259281917	2.49862131067262	2.37200964181121	-0.284707136472907	2.42241964427507	-0.259179860034358	-0.298004293774217	-0.217783661522307	-0.282629515763322	-0.239404508355095	-0.167025569608859	-0.229491940342553
chr1	89300000	89400000	1	-0.292457497215686	-0.196696351140945	-0.204837676585522	-0.197368473780766	-0.212798333098731	-0.290761378042177	-0.213644096370154	-0.28058125260621	-0.262310957871827	2.47455497332694	-0.282111153124171	-0.206092472566033	-0.259703761434938	-0.266767930704734	-0.256256231937308	-0.28163267347903	-0.231084822635388	2.50258160750696	-0.30641577206314	2.43732186594442	-0.233659165561104	-0.229253120967268	-0.284707136472907	2.42241964427507	-0.259179860034358	-0.298004293774217	-0.217783661522307	-0.282629515763322	-0.239404508355095	-0.167025569608859	-0.229491940342553
chr1	89500000	89600000	1	2.47485245442866	-0.196696351140945	-0.204837676585522	-0.197368473780766	2.50970469736142	-0.290761378042177	-0.213644096370154	-0.28058125260621	2.4321080427741	-0.246118947465973	-0.282111153124171	-0.206092472566033	-0.259703761434938	2.45112784775302	-0.256256231937308	2.45664665008354	2.46710440811655	-0.20036928929292	-0.30641577206314	-0.265677259281917	2.49862131067262	-0.229253120967268	-0.284707136472907	2.42241964427507	-0.259179860034358	-0.298004293774217	-0.217783661522307	-0.282629515763322	2.44228840543562	-0.167025569608859	-0.229491940342553
chr1	89600000	89700000	2	2.38718272041595	-0.37832930333001	-0.366968523894106	-0.393833500263001	-0.395888222681004	-0.366276505168372	-0.401483630342532	-0.377510098182342	-0.372526288767256	-0.378698323005889	2.36751432145855	-0.387512292919461	-0.390272057894081	-0.374569088573676	-0.372967295371684	-0.358962669119794	-0.374384925772199	-0.392348040088964	-0.36688865424387	-0.367061947988402	2.34896656068116	2.23250095556337	2.40087891325431	-0.390201619408585	-0.353065704179022	-0.358992436592479	-0.413732545400266	-0.372241169238018	-0.376709692929341	-0.400331469819042	-0.381594641158255
chr1	89800000	89900000	1	-0.292457497215686	-0.196696351140945	-0.204837676585522	-0.197368473780766	-0.212798333098731	-0.290761378042177	2.44199618388286	-0.28058125260621	-0.262310957871827	-0.246118947465973	-0.282111153124171	-0.206092472566033	-0.259703761434938	-0.266767930704734	-0.256256231937308	-0.28163267347903	-0.231084822635388	-0.20036928929292	-0.30641577206314	-0.265677259281917	-0.233659165561104	-0.229253120967268	2.48154707403842	-0.272197380502565	2.48476803451923	2.39749342117119	-0.217783661522307	-0.282629515763322	-0.239404508355095	-0.167025569608859	-0.229491940342553
chr1	89900000	90000000	1	-0.292457497215686	-0.196696351140945	-0.204837676585522	-0.197368473780766	-0.212798333098731	-0.290761378042177	-0.213644096370154	-0.28058125260621	-0.262310957871827	-0.246118947465973	-0.282111153124171	-0.206092472566033	-0.259703761434938	-0.266767930704734	-0.256256231937308	2.45664665008354	-0.231084822635388	-0.20036928929292	-0.30641577206314	-0.265677259281917	-0.233659165561104	-0.229253120967268	-0.284707136472907	-0.272197380502565	-0.259179860034358	-0.298004293774217	-0.217783661522307	-0.282629515763322	-0.239404508355095	2.47681669436439	-0.229491940342553
chr1	90700000	90800000	1	2.47485245442866	-0.196696351140945	-0.204837676585522	-0.197368473780766	-0.212798333098731	-0.290761378042177	-0.213644096370154	-0.28058125260621	-0.262310957871827	-0.246118947465973	-0.282111153124171	-0.206092472566033	-0.259703761434938	-0.266767930704734	-0.256256231937308	-0.28163267347903	-0.231084822635388	-0.20036928929292	-0.30641577206314	-0.265677259281917	-0.233659165561104	-0.229253120967268	-0.284707136472907	-0.272197380502565	-0.259179860034358	-0.298004293774217	2.52544630753712	-0.282629515763322	-0.239404508355095	2.47681669436439	-0.229491940342553
chr1	91000000	91100000	1	-0.292457497215686	-0.196696351140945	-0.204837676585522	-0.197368473780766	-0.212798333098731	-0.290761378042177	-0.213644096370154	-0.28058125260621	-0.262310957871827	-0.246118947465973	-0.282111153124171	-0.206092472566033	-0.259703761434938	-0.266767930704734	-0.256256231937308	-0.28163267347903	-0.231084822635388	-0.20036928929292	-0.30641577206314	-0.265677259281917	-0.233659165561104	-0.229253120967268	-0.284707136472907	-0.272197380502565	2.48476803451923	-0.298004293774217	-0.217783661522307	-0.282629515763322	-0.239404508355095	-0.167025569608859	-0.229491940342553
chr1	91400000	91500000	1	-0.292457497215686	-0.196696351140945	2.41497576153221	2.48978631909545	-0.212798333098731	-0.290761378042177	-0.213644096370154	-0.28058125260621	-0.262310957871827	-0.246118947465973	-0.282111153124171	-0.206092472566033	-0.259703761434938	-0.266767930704734	-0.256256231937308	-0.28163267347903	-0.231084822635388	-0.20036928929292	2.45119539777745	-0.265677259281917	-0.233659165561104	-0.229253120967268	-0.284707136472907	-0.272197380502565	-0.259179860034358	2.39749342117119	-0.217783661522307	-0.282629515763322	-0.239404508355095	-0.167025569608859	-0.229491940342553
chr1	91500000	91600000	1	-0.292457497215686	-0.196696351140945	-0.204837676585522	-0.197368473780766	-0.212798333098731	-0.290761378042177	-0.213644096370154	-0.28058125260621	-0.262310957871827	2.47455497332694	2.45134094435409	-0.206092472566033	-0.259703761434938	-0.266767930704734	-0.256256231937308	-0.28163267347903	-0.231084822635388	-0.20036928929292	-0.30641577206314	-0.265677259281917	2.49862131067262	-0.229253120967268	2.48154707403842	-0.272197380502565	-0.259179860034358	-0.298004293774217	-0.217783661522307	-0.282629515763322	-0.239404508355095	-0.167025569608859	-0.229491940342553
chr1	91900000	92000000	2	2.38718272041595	-0.37832930333001	-0.366968523894106	-0.393833500263001	-0.395888222681004	-0.366276505168372	-0.401483630342532	-0.377510098182342	-0.372526288767256	-0.378698323005889	-0.365889520239255	-0.387512292919461	2.2672953736464	-0.374569088573676	-0.372967295371684	-0.358962669119794	-0.374384925772199	-0.392348040088964	-0.36688865424387	2.33588945906777	-0.383265680455662	-0.368715885076983	-0.365326462395064	-0.390201619408585	-0.353065704179022	-0.358992436592479	-0.413732545400266	-0.372241169238018	2.30493587882651	-0.400331469819042	2.21216403938491
chr1	92000000	92100000	3	2.29964956835813	-0.559988347975963	-0.529124360673048	-0.590325856512942	2.14355968539639	-0.441814611876693	-0.589350742020469	-0.474463062415724	2.21171452291542	-0.511302696903338	-0.449691032385289	-0.568958733954304	-0.52086597883085	-0.482394441620469	-0.48970266361901	-0.436315261047156	4.87879115915974	-0.584353932400146	-0.427384209468195	2.23459034360384	4.93178737527121	-0.508203224599261	-0.445968828823399	2.18644710972132	-0.446974178786611	-0.420002805797422	-0.609709902445335	-0.46187646911004	2.16771402992421	-0.63366591479664	-0.533722952439732
chr1	92200000	92300000	3	2.29964956835813	-0.559988347975963	-0.529124360673048	-0.590325856512942	-0.579005257145129	-0.441814611876693	-0.589350742020469	2.26985830505261	-0.482765751156665	-0.511302696903338	-0.449691032385289	-0.568958733954304	-0.52086597883085	-0.482394441620469	-0.48970266361901	-0.436315261047156	4.87879115915974	-0.584353932400146	-0.427384209468195	2.23459034360384	2.19944476460852	-0.508203224599261	2.3203482887091	-0.508231192985716	-0.446974178786611	-0.420002805797422	-0.609709902445335	-0.46187646911004	2.16771402992421	-0.63366591479664	-0.533722952439732
chr1	92400000	92500000	1	-0.292457497215686	-0.196696351140945	-0.204837676585522	-0.197368473780766	-0.212798333098731	-0.290761378042177	-0.213644096370154	-0.28058125260621	-0.262310957871827	-0.246118947465973	-0.282111153124171	-0.206092472566033	-0.259703761434938	-0.266767930704734	-0.256256231937308	-0.28163267347903	-0.231084822635388	-0.20036928929292	-0.30641577206314	-0.265677259281917	-0.233659165561104	-0.229253120967268	-0.284707136472907	-0.272197380502565	-0.259179860034358	-0.298004293774217	-0.217783661522307	-0.282629515763322	-0.239404508355095	-0.167025569608859	-0.229491940342553
chr1	92700000	92800000	1	-0.292457497215686	-0.196696351140945	-0.204837676585522	-0.197368473780766	-0.212798333098731	2.52425055907838	-0.213644096370154	-0.28058125260621	-0.262310957871827	-0.246118947465973	-0.282111153124171	-0.206092472566033	-0.259703761434938	-0.266767930704734	-0.256256231937308	-0.28163267347903	-0.231084822635388	-0.20036928929292	-0.30641577206314	-0.265677259281917	-0.233659165561104	-0.229253120967268	-0.284707136472907	-0.272197380502565	-0.259179860034358	-0.298004293774217	-0.217783661522307	-0.282629515763322	-0.239404508355095	-0.167025569608859	-0.229491940342553
chr1	92800000	92900000	1	-0.292457497215686	-0.196696351140945	-0.204837676585522	-0.197368473780766	-0.212798333098731	-0.290761378042177	-0.213644096370154	-0.28058125260621	-0.262310957871827	-0.246118947465973	-0.282111153124171	-0.206092472566033	-0.259703761434938	-0.266767930704734	-0.256256231937308	2.45664665008354	-0.231084822635388	-0.20036928929292	-0.30641577206314	-0.265677259281917	-0.233659165561104	-0.229253120967268	-0.284707136472907	-0.272197380502565	-0.259179860034358	-0.298004293774217	-0.217783661522307	-0.282629515763322	-0.239404508355095	-0.167025569608859	-0.229491940342553
chr1	92900000	93000000	1	-0.292457497215686	-0.196696351140945	-0.204837676585522	-0.197368473780766	-0.212798333098731	-0.290761378042177	-0.213644096370154	-0.28058125260621	-0.262310957871827	-0.246118947465973	2.45134094435409	-0.206092472566033	-0.259703761434938	-0.266767930704734	-0.256256231937308	-0.28163267347903	-0.231084822635388	-0.20036928929292	-0.30641577206314	-0.265677259281917	-0.233659165561104	-0.229253120967268	-0.284707136472907	-0.272197380502565	-0.259179860034358	-0.298004293774217	-0.217783661522307	-0.282629515763322	-0.239404508355095	-0.167025569608859	-0.229491940342553
chr1	93000000	93100000	1	-0.292457497215686	-0.196696351140945	-0.204837676585522	-0.197368473780766	-0.212798333098731	-0.290761378042177	-0.213644096370154	-0.28058125260621	-0.262310957871827	-0.246118947465973	2.45134094435409	-0.206092472566033	-0.259703761434938	-0.266767930704734	-0.256256231937308	-0.28163267347903	-0.231084822635388	-0.20036928929292	-0.30641577206314	2.43732186594442	-0.233659165561104	-0.229253120967268	-0.284707136472907	-0.272197380502565	-0.259179860034358	-0.298004293774217	-0.217783661522307	-0.282629515763322	-0.239404508355095	-0.167025569608859	-0.229491940342553
chr1	93100000	93200000	2	-0.380078377728599	-0.37832930333001	-0.366968523894106	-0.393833500263001	-0.395888222681004	-0.366276505168372	-0.401483630342532	-0.377510098182342	-0.372526288767256	-0.378698323005889	-0.365889520239255	-0.387512292919461	-0.390272057894081	-0.374569088573676	-0.372967295371684	-0.358962669119794	-0.374384925772199	-0.392348040088964	-0.36688865424387	-0.367061947988402	-0.383265680455662	-0.368715885076983	-0.365326462395064	-0.390201619408585	-0.353065704179022	-0.358992436592479	-0.413732545400266	-0.372241169238018	-0.376709692929341	-0.400331469819042	-0.381594641158255
chr1	93300000	93400000	1	-0.292457497215686	-0.196696351140945	-0.204837676585522	-0.197368473780766	-0.212798333098731	2.52425055907838	-0.213644096370154	-0.28058125260621	-0.262310957871827	-0.246118947465973	-0.282111153124171	-0.206092472566033	-0.259703761434938	-0.266767930704734	-0.256256231937308	-0.28163267347903	-0.231084822635388	-0.20036928929292	-0.30641577206314	-0.265677259281917	-0.233659165561104	-0.229253120967268	-0.284707136472907	-0.272197380502565	-0.259179860034358	-0.298004293774217	-0.217783661522307	-0.282629515763322	-0.239404508355095	-0.167025569608859	-0.229491940342553
chr1	93400000	93500000	1	-0.292457497215686	-0.196696351140945	2.41497576153221	-0.197368473780766	2.50970469736142	-0.290761378042177	-0.213644096370154	2.46367770803202	-0.262310957871827	-0.246118947465973	2.45134094435409	-0.206092472566033	-0.259703761434938	-0.266767930704734	-0.256256231937308	-0.28163267347903	2.46710440811655	-0.20036928929292	-0.30641577206314	2.43732186594442	-0.233659165561104	-0.229253120967268	-0.284707136472907	-0.272197380502565	-0.259179860034358	-0.298004293774217	-0.217783661522307	-0.282629515763322	-0.239404508355095	-0.167025569608859	-0.229491940342553
chr1	93800000	93900000	2	-0.380078377728599	2.18834282999895	2.25279866459584	-0.393833500263001	-0.395888222681004	2.44868573633171	-0.401483630342532	-0.377510098182342	-0.372526288767256	-0.378698323005889	-0.365889520239255	2.21903873240064	-0.390272057894081	-0.374569088573676	-0.372967295371684	-0.358962669119794	-0.374384925772199	-0.392348040088964	-0.36688865424387	-0.367061947988402	-0.383265680455662	2.23250095556337	-0.365326462395064	-0.390201619408585	-0.353065704179022	-0.358992436592479	-0.413732545400266	-0.372241169238018	-0.376709692929341	-0.400331469819042	-0.381594641158255
chr1	93900000	94000000	1	-0.292457497215686	-0.196696351140945	-0.204837676585522	-0.197368473780766	-0.212798333098731	-0.290761378042177	-0.213644096370154	-0.28058125260621	-0.262310957871827	-0.246118947465973	-0.282111153124171	-0.206092472566033	-0.259703761434938	-0.266767930704734	-0.256256231937308	-0.28163267347903	-0.231084822635388	2.50258160750696	2.45119539777745	-0.265677259281917	-0.233659165561104	-0.229253120967268	-0.284707136472907	-0.272197380502565	-0.259179860034358	-0.298004293774217	-0.217783661522307	-0.282629515763322	-0.239404508355095	-0.167025569608859	-0.229491940342553
chr1	94100000	94200000	1	-0.292457497215686	-0.196696351140945	-0.204837676585522	-0.197368473780766	-0.212798333098731	2.52425055907838	2.44199618388286	-0.28058125260621	-0.262310957871827	-0.246118947465973	-0.282111153124171	-0.206092472566033	-0.259703761434938	-0.266767930704734	-0.256256231937308	-0.28163267347903	-0.231084822635388	-0.20036928929292	-0.30641577206314	-0.265677259281917	-0.233659165561104	-0.229253120967268	-0.284707136472907	-0.272197380502565	-0.259179860034358	-0.298004293774217	-0.217783661522307	-0.282629515763322	-0.239404508355095	-0.167025569608859	-0.229491940342553
chr1	94200000	94300000	1	-0.292457497215686	-0.196696351140945	-0.204837676585522	-0.197368473780766	-0.212798333098731	-0.290761378042177	-0.213644096370154	-0.28058125260621	-0.262310957871827	-0.246118947465973	-0.282111153124171	-0.206092472566033	2.39791058706255	-0.266767930704734	-0.256256231937308	-0.28163267347903	-0.231084822635388	-0.20036928929292	-0.30641577206314	-0.265677259281917	-0.233659165561104	-0.229253120967268	-0.284707136472907	-0.272197380502565	-0.259179860034358	-0.298004293774217	-0.217783661522307	-0.282629515763322	-0.239404508355095	-0.167025569608859	2.36431253067165
chr1	94400000	94500000	1	-0.292457497215686	-0.196696351140945	-0.204837676585522	-0.197368473780766	-0.212798333098731	-0.290761378042177	-0.213644096370154	-0.28058125260621	-0.262310957871827	-0.246118947465973	-0.282111153124171	-0.206092472566033	-0.259703761434938	-0.266767930704734	-0.256256231937308	-0.28163267347903	-0.231084822635388	-0.20036928929292	-0.30641577206314	-0.265677259281917	-0.233659165561104	-0.229253120967268	-0.284707136472907	-0.272197380502565	-0.259179860034358	-0.298004293774217	-0.217783661522307	-0.282629515763322	-0.239404508355095	-0.167025569608859	-0.229491940342553
chr1	94500000	94600000	1	-0.292457497215686	2.37002109447047	2.41497576153221	-0.197368473780766	-0.212798333098731	-0.290761378042177	-0.213644096370154	-0.28058125260621	-0.262310957871827	-0.246118947465973	-0.282111153124171	-0.206092472566033	2.39791058706255	-0.266767930704734	-0.256256231937308	-0.28163267347903	-0.231084822635388	-0.20036928929292	-0.30641577206314	-0.265677259281917	-0.233659165561104	-0.229253120967268	-0.284707136472907	-0.272197380502565	-0.259179860034358	-0.298004293774217	-0.217783661522307	-0.282629515763322	-0.239404508355095	-0.167025569608859	-0.229491940342553
chr1	94800000	94900000	1	-0.292457497215686	2.37002109447047	2.41497576153221	-0.197368473780766	-0.212798333098731	-0.290761378042177	-0.213644096370154	-0.28058125260621	-0.262310957871827	-0.246118947465973	-0.282111153124171	-0.206092472566033	2.39791058706255	-0.266767930704734	-0.256256231937308	-0.28163267347903	-0.231084822635388	2.50258160750696	-0.30641577206314	-0.265677259281917	-0.233659165561104	-0.229253120967268	-0.284707136472907	-0.272197380502565	-0.259179860034358	-0.298004293774217	-0.217783661522307	-0.282629515763322	-0.239404508355095	2.47681669436439	-0.229491940342553
chr1	94900000	95000000	1	-0.292457497215686	2.37002109447047	2.41497576153221	-0.197368473780766	-0.212798333098731	-0.290761378042177	-0.213644096370154	-0.28058125260621	-0.262310957871827	-0.246118947465973	-0.282111153124171	2.40050456906241	2.39791058706255	-0.266767930704734	-0.256256231937308	-0.28163267347903	-0.231084822635388	-0.20036928929292	-0.30641577206314	-0.265677259281917	-0.233659165561104	-0.229253120967268	-0.284707136472907	-0.272197380502565	-0.259179860034358	2.39749342117119	-0.217783661522307	-0.282629515763322	-0.239404508355095	-0.167025569608859	2.36431253067165
chr1	95000000	95100000	1	-0.292457497215686	-0.196696351140945	-0.204837676585522	-0.197368473780766	-0.212798333098731	-0.290761378042177	-0.213644096370154	-0.28058125260621	-0.262310957871827	-0.246118947465973	-0.282111153124171	-0.206092472566033	-0.259703761434938	-0.266767930704734	-0.256256231937308	-0.28163267347903	-0.231084822635388	-0.20036928929292	-0.30641577206314	-0.265677259281917	-0.233659165561104	-0.229253120967268	-0.284707136472907	-0.272197380502565	-0.259179860034358	-0.298004293774217	-0.217783661522307	-0.282629515763322	-0.239404508355095	-0.167025569608859	-0.229491940342553
chr1	95100000	95200000	1	-0.292457497215686	2.37002109447047	2.41497576153221	-0.197368473780766	-0.212798333098731	-0.290761378042177	-0.213644096370154	-0.28058125260621	-0.262310957871827	-0.246118947465973	2.45134094435409	-0.206092472566033	-0.259703761434938	-0.266767930704734	-0.256256231937308	-0.28163267347903	-0.231084822635388	-0.20036928929292	-0.30641577206314	-0.265677259281917	2.49862131067262	-0.229253120967268	2.48154707403842	-0.272197380502565	-0.259179860034358	-0.298004293774217	-0.217783661522307	-0.282629515763322	-0.239404508355095	-0.167025569608859	-0.229491940342553
chr1	95200000	95300000	1	-0.292457497215686	-0.196696351140945	-0.204837676585522	-0.197368473780766	-0.212798333098731	-0.290761378042177	-0.213644096370154	-0.28058125260621	-0.262310957871827	-0.246118947465973	-0.282111153124171	-0.206092472566033	-0.259703761434938	-0.266767930704734	-0.256256231937308	-0.28163267347903	-0.231084822635388	-0.20036928929292	-0.30641577206314	-0.265677259281917	-0.233659165561104	-0.229253120967268	-0.284707136472907	-0.272197380502565	-0.259179860034358	-0.298004293774217	-0.217783661522307	-0.282629515763322	-0.239404508355095	-0.167025569608859	-0.229491940342553
chr1	96700000	96800000	1	-0.292457497215686	-0.196696351140945	-0.204837676585522	-0.197368473780766	-0.212798333098731	-0.290761378042177	-0.213644096370154	-0.28058125260621	-0.262310957871827	-0.246118947465973	-0.282111153124171	-0.206092472566033	-0.259703761434938	-0.266767930704734	-0.256256231937308	-0.28163267347903	-0.231084822635388	-0.20036928929292	-0.30641577206314	-0.265677259281917	-0.233659165561104	-0.229253120967268	-0.284707136472907	-0.272197380502565	2.48476803451923	-0.298004293774217	-0.217783661522307	-0.282629515763322	-0.239404508355095	-0.167025569608859	-0.229491940342553
chr1	97900000	98000000	1	2.47485245442866	-0.196696351140945	-0.204837676585522	-0.197368473780766	-0.212798333098731	-0.290761378042177	-0.213644096370154	2.46367770803202	2.4321080427741	-0.246118947465973	2.45134094435409	-0.206092472566033	-0.259703761434938	-0.266767930704734	2.49497858948493	2.45664665008354	-0.231084822635388	-0.20036928929292	-0.30641577206314	2.43732186594442	-0.233659165561104	-0.229253120967268	-0.284707136472907	2.42241964427507	2.48476803451923	-0.298004293774217	-0.217783661522307	-0.282629515763322	-0.239404508355095	-0.167025569608859	-0.229491940342553
chr1	98600000	98700000	1	-0.292457497215686	-0.196696351140945	-0.204837676585522	-0.197368473780766	-0.212798333098731	-0.290761378042177	-0.213644096370154	2.46367770803202	-0.262310957871827	-0.246118947465973	2.45134094435409	-0.206092472566033	-0.259703761434938	-0.266767930704734	-0.256256231937308	-0.28163267347903	-0.231084822635388	-0.20036928929292	-0.30641577206314	-0.265677259281917	-0.233659165561104	-0.229253120967268	-0.284707136472907	-0.272197380502565	-0.259179860034358	2.39749342117119	-0.217783661522307	2.45105065579154	-0.239404508355095	-0.167025569608859	-0.229491940342553
chr1	99000000	99100000	1	2.47485245442866	-0.196696351140945	-0.204837676585522	-0.197368473780766	2.50970469736142	-0.290761378042177	-0.213644096370154	2.46367770803202	-0.262310957871827	-0.246118947465973	2.45134094435409	-0.206092472566033	-0.259703761434938	2.45112784775302	2.49497858948493	2.45664665008354	-0.231084822635388	-0.20036928929292	-0.30641577206314	2.43732186594442	2.49862131067262	-0.229253120967268	-0.284707136472907	-0.272197380502565	-0.259179860034358	2.39749342117119	-0.217783661522307	-0.282629515763322	-0.239404508355095	-0.167025569608859	-0.229491940342553
chr1	99200000	99300000	1	2.47485245442866	-0.196696351140945	-0.204837676585522	-0.197368473780766	2.50970469736142	-0.290761378042177	-0.213644096370154	2.46367770803202	-0.262310957871827	-0.246118947465973	2.45134094435409	-0.206092472566033	-0.259703761434938	2.45112784775302	2.49497858948493	2.45664665008354	-0.231084822635388	-0.20036928929292	-0.30641577206314	2.43732186594442	-0.233659165561104	-0.229253120967268	-0.284707136472907	2.42241964427507	-0.259179860034358	-0.298004293774217	-0.217783661522307	-0.282629515763322	-0.239404508355095	-0.167025569608859	-0.229491940342553
chr1	99600000	99700000	1	2.47485245442866	-0.196696351140945	-0.204837676585522	-0.197368473780766	-0.212798333098731	2.52425055907838	-0.213644096370154	2.46367770803202	-0.262310957871827	-0.246118947465973	-0.282111153124171	-0.206092472566033	-0.259703761434938	2.45112784775302	2.49497858948493	-0.28163267347903	-0.231084822635388	-0.20036928929292	-0.30641577206314	-0.265677259281917	-0.233659165561104	-0.229253120967268	-0.284707136472907	-0.272197380502565	-0.259179860034358	-0.298004293774217	-0.217783661522307	-0.282629515763322	-0.239404508355095	-0.167025569608859	2.36431253067165
chr1	99700000	99800000	1	-0.292457497215686	-0.196696351140945	-0.204837676585522	-0.197368473780766	-0.212798333098731	2.52425055907838	-0.213644096370154	-0.28058125260621	-0.262310957871827	-0.246118947465973	-0.282111153124171	-0.206092472566033	2.39791058706255	-0.266767930704734	-0.256256231937308	-0.28163267347903	-0.231084822635388	-0.20036928929292	-0.30641577206314	-0.265677259281917	-0.233659165561104	2.37200964181121	-0.284707136472907	-0.272197380502565	-0.259179860034358	-0.298004293774217	-0.217783661522307	-0.282629515763322	-0.239404508355095	-0.167025569608859	-0.229491940342553
chr1	99800000	99900000	1	-0.292457497215686	-0.196696351140945	-0.204837676585522	-0.197368473780766	-0.212798333098731	-0.290761378042177	-0.213644096370154	-0.28058125260621	-0.262310957871827	-0.246118947465973	-0.282111153124171	-0.206092472566033	-0.259703761434938	-0.266767930704734	-0.256256231937308	-0.28163267347903	-0.231084822635388	-0.20036928929292	-0.30641577206314	-0.265677259281917	-0.233659165561104	-0.229253120967268	-0.284707136472907	-0.272197380502565	-0.259179860034358	-0.298004293774217	-0.217783661522307	-0.282629515763322	-0.239404508355095	2.47681669436439	-0.229491940342553
chr1	99900000	100000000	2	-0.380078377728599	-0.37832930333001	-0.366968523894106	2.2932738541555	-0.395888222681004	-0.366276505168372	2.25410976780326	-0.377510098182342	-0.372526288767256	-0.378698323005889	-0.365889520239255	-0.387512292919461	-0.390272057894081	-0.374569088573676	-0.372967295371684	-0.358962669119794	-0.374384925772199	-0.392348040088964	-0.36688865424387	-0.367061947988402	-0.383265680455662	-0.368715885076983	-0.365326462395064	-0.390201619408585	-0.353065704179022	-0.358992436592479	-0.413732545400266	-0.372241169238018	-0.376709692929341	-0.400331469819042	-0.381594641158255
chr1	100000000	100100000	1	-0.292457497215686	-0.196696351140945	-0.204837676585522	-0.197368473780766	-0.212798333098731	-0.290761378042177	-0.213644096370154	-0.28058125260621	-0.262310957871827	-0.246118947465973	-0.282111153124171	-0.206092472566033	-0.259703761434938	-0.266767930704734	-0.256256231937308	-0.28163267347903	-0.231084822635388	-0.20036928929292	-0.30641577206314	-0.265677259281917	-0.233659165561104	-0.229253120967268	-0.284707136472907	-0.272197380502565	-0.259179860034358	-0.298004293774217	-0.217783661522307	-0.282629515763322	-0.239404508355095	-0.167025569608859	-0.229491940342553
chr1	100100000	100200000	3	-0.467723314315849	-0.559988347975963	-0.529124360673048	-0.590325856512942	2.14355968539639	-0.441814611876693	-0.589350742020469	-0.474463062415724	-0.482765751156665	-0.511302696903338	-0.449691032385289	-0.568958733954304	-0.52086597883085	-0.482394441620469	-0.48970266361901	-0.436315261047156	2.18054056924334	-0.584353932400146	5.08796355115483	-0.468470250168144	2.19944476460852	-0.508203224599261	2.3203482887091	-0.508231192985716	2.29703611552316	-0.420002805797422	-0.609709902445335	2.27186586870407	-0.514039867890404	-0.63366591479664	-0.533722952439732
chr1	100200000	100300000	2	-0.380078377728599	-0.37832930333001	-0.366968523894106	-0.393833500263001	-0.395888222681004	-0.366276505168372	-0.401483630342532	-0.377510098182342	-0.372526288767256	-0.378698323005889	-0.365889520239255	-0.387512292919461	-0.390272057894081	-0.374569088573676	-0.372967295371684	-0.358962669119794	-0.374384925772199	-0.392348040088964	-0.36688865424387	-0.367061947988402	-0.383265680455662	-0.368715885076983	-0.365326462395064	-0.390201619408585	-0.353065704179022	-0.358992436592479	-0.413732545400266	-0.372241169238018	-0.376709692929341	-0.400331469819042	-0.381594641158255
chr1	100300000	100400000	1	-0.292457497215686	2.37002109447047	-0.204837676585522	-0.197368473780766	-0.212798333098731	-0.290761378042177	-0.213644096370154	-0.28058125260621	-0.262310957871827	-0.246118947465973	-0.282111153124171	2.40050456906241	2.39791058706255	-0.266767930704734	-0.256256231937308	-0.28163267347903	-0.231084822635388	-0.20036928929292	-0.30641577206314	-0.265677259281917	-0.233659165561104	-0.229253120967268	-0.284707136472907	-0.272197380502565	-0.259179860034358	2.39749342117119	-0.217783661522307	-0.282629515763322	-0.239404508355095	-0.167025569608859	2.36431253067165
chr1	100500000	100600000	1	-0.292457497215686	-0.196696351140945	-0.204837676585522	-0.197368473780766	-0.212798333098731	-0.290761378042177	-0.213644096370154	-0.28058125260621	-0.262310957871827	-0.246118947465973	2.45134094435409	-0.206092472566033	-0.259703761434938	-0.266767930704734	-0.256256231937308	-0.28163267347903	-0.231084822635388	-0.20036928929292	-0.30641577206314	2.43732186594442	-0.233659165561104	-0.229253120967268	-0.284707136472907	-0.272197380502565	-0.259179860034358	-0.298004293774217	-0.217783661522307	-0.282629515763322	-0.239404508355095	-0.167025569608859	-0.229491940342553
chr1	100700000	100800000	1	-0.292457497215686	-0.196696351140945	-0.204837676585522	-0.197368473780766	-0.212798333098731	-0.290761378042177	-0.213644096370154	-0.28058125260621	-0.262310957871827	-0.246118947465973	-0.282111153124171	-0.206092472566033	2.39791058706255	-0.266767930704734	-0.256256231937308	-0.28163267347903	-0.231084822635388	-0.20036928929292	-0.30641577206314	-0.265677259281917	-0.233659165561104	-0.229253120967268	-0.284707136472907	-0.272197380502565	-0.259179860034358	-0.298004293774217	-0.217783661522307	-0.282629515763322	-0.239404508355095	-0.167025569608859	2.36431253067165
chr1	100800000	100900000	2	-0.380078377728599	-0.37832930333001	-0.366968523894106	-0.393833500263001	-0.395888222681004	-0.366276505168372	-0.401483630342532	-0.377510098182342	-0.372526288767256	-0.378698323005889	-0.365889520239255	-0.387512292919461	-0.390272057894081	-0.374569088573676	-0.372967295371684	-0.358962669119794	-0.374384925772199	-0.392348040088964	2.39067383331716	-0.367061947988402	-0.383265680455662	-0.368715885076983	-0.365326462395064	-0.390201619408585	-0.353065704179022	-0.358992436592479	-0.413732545400266	2.36139074251002	-0.376709692929341	-0.400331469819042	-0.381594641158255
chr1	101000000	101100000	1	-0.292457497215686	-0.196696351140945	-0.204837676585522	-0.197368473780766	-0.212798333098731	-0.290761378042177	-0.213644096370154	-0.28058125260621	-0.262310957871827	-0.246118947465973	-0.282111153124171	-0.206092472566033	-0.259703761434938	-0.266767930704734	-0.256256231937308	-0.28163267347903	-0.231084822635388	-0.20036928929292	-0.30641577206314	-0.265677259281917	-0.233659165561104	-0.229253120967268	-0.284707136472907	-0.272197380502565	-0.259179860034358	-0.298004293774217	-0.217783661522307	-0.282629515763322	-0.239404508355095	-0.167025569608859	-0.229491940342553
chr1	101200000	101300000	1	-0.292457497215686	2.37002109447047	2.41497576153221	-0.197368473780766	-0.212798333098731	-0.290761378042177	-0.213644096370154	-0.28058125260621	-0.262310957871827	-0.246118947465973	-0.282111153124171	-0.206092472566033	-0.259703761434938	-0.266767930704734	-0.256256231937308	-0.28163267347903	-0.231084822635388	-0.20036928929292	-0.30641577206314	-0.265677259281917	-0.233659165561104	-0.229253120967268	-0.284707136472907	-0.272197380502565	-0.259179860034358	-0.298004293774217	-0.217783661522307	-0.282629515763322	-0.239404508355095	-0.167025569608859	2.36431253067165
chr1	101900000	102000000	1	-0.292457497215686	-0.196696351140945	-0.204837676585522	2.48978631909545	-0.212798333098731	-0.290761378042177	-0.213644096370154	2.46367770803202	2.4321080427741	2.47455497332694	2.45134094435409	-0.206092472566033	-0.259703761434938	-0.266767930704734	-0.256256231937308	-0.28163267347903	-0.231084822635388	2.50258160750696	2.45119539777745	-0.265677259281917	-0.233659165561104	-0.229253120967268	2.48154707403842	2.42241964427507	-0.259179860034358	-0.298004293774217	-0.217783661522307	2.45105065579154	2.44228840543562	-0.167025569608859	-0.229491940342553
chr1	103100000	103200000	1	-0.292457497215686	-0.196696351140945	-0.204837676585522	-0.197368473780766	-0.212798333098731	-0.290761378042177	2.44199618388286	-0.28058125260621	-0.262310957871827	2.47455497332694	2.45134094435409	-0.206092472566033	2.39791058706255	-0.266767930704734	-0.256256231937308	-0.28163267347903	-0.231084822635388	-0.20036928929292	-0.30641577206314	-0.265677259281917	-0.233659165561104	-0.229253120967268	2.48154707403842	-0.272197380502565	-0.259179860034358	2.39749342117119	-0.217783661522307	-0.282629515763322	-0.239404508355095	-0.167025569608859	-0.229491940342553
chr1	103500000	103600000	2	-0.380078377728599	-0.37832930333001	-0.366968523894106	-0.393833500263001	-0.395888222681004	-0.366276505168372	-0.401483630342532	-0.377510098182342	-0.372526288767256	-0.378698323005889	-0.365889520239255	-0.387512292919461	-0.390272057894081	-0.374569088573676	-0.372967295371684	-0.358962669119794	-0.374384925772199	-0.392348040088964	-0.36688865424387	2.33588945906777	-0.383265680455662	-0.368715885076983	5.16708428890368	-0.390201619408585	-0.353065704179022	-0.358992436592479	-0.413732545400266	-0.372241169238018	-0.376709692929341	-0.400331469819042	-0.381594641158255
chr1	103600000	103700000	3	-0.467723314315849	-0.559988347975963	-0.529124360673048	-0.590325856512942	-0.579005257145129	-0.441814611876693	-0.589350742020469	-0.474463062415724	-0.482765751156665	-0.511302696903338	-0.449691032385289	-0.568958733954304	-0.52086597883085	-0.482394441620469	-0.48970266361901	-0.436315261047156	-0.517710020673053	-0.584353932400146	-0.427384209468195	-0.468470250168144	-0.532897846054171	-0.508203224599261	-0.445968828823399	-0.508231192985716	-0.446974178786611	-0.420002805797422	-0.609709902445335	-0.46187646911004	-0.514039867890404	-0.63366591479664	-0.533722952439732
chr1	107000000	107100000	1	-0.292457497215686	-0.196696351140945	-0.204837676585522	-0.197368473780766	-0.212798333098731	-0.290761378042177	-0.213644096370154	-0.28058125260621	-0.262310957871827	-0.246118947465973	-0.282111153124171	-0.206092472566033	-0.259703761434938	-0.266767930704734	-0.256256231937308	-0.28163267347903	-0.231084822635388	-0.20036928929292	-0.30641577206314	-0.265677259281917	-0.233659165561104	-0.229253120967268	-0.284707136472907	-0.272197380502565	-0.259179860034358	-0.298004293774217	-0.217783661522307	2.45105065579154	-0.239404508355095	-0.167025569608859	-0.229491940342553
chr1	107100000	107200000	1	-0.292457497215686	-0.196696351140945	-0.204837676585522	-0.197368473780766	-0.212798333098731	-0.290761378042177	-0.213644096370154	-0.28058125260621	-0.262310957871827	-0.246118947465973	-0.282111153124171	-0.206092472566033	-0.259703761434938	-0.266767930704734	-0.256256231937308	-0.28163267347903	2.46710440811655	-0.20036928929292	-0.30641577206314	-0.265677259281917	-0.233659165561104	-0.229253120967268	-0.284707136472907	2.42241964427507	-0.259179860034358	2.39749342117119	-0.217783661522307	2.45105065579154	-0.239404508355095	-0.167025569608859	-0.229491940342553
chr1	107900000	108000000	1	-0.292457497215686	-0.196696351140945	-0.204837676585522	2.48978631909545	-0.212798333098731	2.52425055907838	-0.213644096370154	-0.28058125260621	-0.262310957871827	-0.246118947465973	-0.282111153124171	-0.206092472566033	-0.259703761434938	-0.266767930704734	-0.256256231937308	-0.28163267347903	-0.231084822635388	-0.20036928929292	-0.30641577206314	-0.265677259281917	-0.233659165561104	-0.229253120967268	2.48154707403842	-0.272197380502565	-0.259179860034358	-0.298004293774217	-0.217783661522307	2.45105065579154	-0.239404508355095	-0.167025569608859	-0.229491940342553
chr1	108200000	108300000	2	-0.380078377728599	-0.37832930333001	-0.366968523894106	-0.393833500263001	-0.395888222681004	-0.366276505168372	-0.401483630342532	-0.377510098182342	-0.372526288767256	-0.378698323005889	-0.365889520239255	-0.387512292919461	-0.390272057894081	-0.374569088573676	-0.372967295371684	-0.358962669119794	-0.374384925772199	-0.392348040088964	2.39067383331716	-0.367061947988402	-0.383265680455662	-0.368715885076983	-0.365326462395064	-0.390201619408585	-0.353065704179022	-0.358992436592479	-0.413732545400266	2.36139074251002	-0.376709692929341	-0.400331469819042	-0.381594641158255
chr1	108400000	108500000	1	-0.292457497215686	-0.196696351140945	-0.204837676585522	-0.197368473780766	-0.212798333098731	-0.290761378042177	-0.213644096370154	-0.28058125260621	-0.262310957871827	-0.246118947465973	-0.282111153124171	-0.206092472566033	-0.259703761434938	-0.266767930704734	-0.256256231937308	-0.28163267347903	-0.231084822635388	-0.20036928929292	-0.30641577206314	-0.265677259281917	-0.233659165561104	-0.229253120967268	-0.284707136472907	-0.272197380502565	-0.259179860034358	-0.298004293774217	-0.217783661522307	-0.282629515763322	-0.239404508355095	-0.167025569608859	-0.229491940342553
chr1	108500000	108600000	1	-0.292457497215686	-0.196696351140945	-0.204837676585522	-0.197368473780766	-0.212798333098731	-0.290761378042177	-0.213644096370154	2.46367770803202	2.4321080427741	2.47455497332694	2.45134094435409	-0.206092472566033	-0.259703761434938	-0.266767930704734	-0.256256231937308	-0.28163267347903	-0.231084822635388	-0.20036928929292	2.45119539777745	-0.265677259281917	-0.233659165561104	2.37200964181121	-0.284707136472907	-0.272197380502565	-0.259179860034358	-0.298004293774217	-0.217783661522307	-0.282629515763322	-0.239404508355095	-0.167025569608859	-0.229491940342553
chr1	108600000	108700000	2	-0.380078377728599	-0.37832930333001	-0.366968523894106	-0.393833500263001	-0.395888222681004	-0.366276505168372	-0.401483630342532	-0.377510098182342	-0.372526288767256	2.34192756758978	2.36751432145855	-0.387512292919461	-0.390272057894081	-0.374569088573676	-0.372967295371684	-0.358962669119794	-0.374384925772199	-0.392348040088964	-0.36688865424387	-0.367061947988402	-0.383265680455662	2.23250095556337	-0.365326462395064	-0.390201619408585	-0.353065704179022	-0.358992436592479	2.32944899526226	-0.372241169238018	-0.376709692929341	-0.400331469819042	-0.381594641158255
chr1	108700000	108800000	2	-0.380078377728599	2.18834282999895	2.25279866459584	2.2932738541555	-0.395888222681004	-0.366276505168372	2.25410976780326	-0.377510098182342	-0.372526288767256	-0.378698323005889	-0.365889520239255	2.21903873240064	-0.390272057894081	-0.374569088573676	-0.372967295371684	-0.358962669119794	-0.374384925772199	-0.392348040088964	-0.36688865424387	-0.367061947988402	-0.383265680455662	-0.368715885076983	-0.365326462395064	-0.390201619408585	2.39083374930355	2.33645769261105	-0.413732545400266	-0.372241169238018	-0.376709692929341	-0.400331469819042	-0.381594641158255
chr1	108800000	108900000	1	-0.292457497215686	2.37002109447047	2.41497576153221	-0.197368473780766	-0.212798333098731	-0.290761378042177	2.44199618388286	-0.28058125260621	-0.262310957871827	-0.246118947465973	-0.282111153124171	-0.206092472566033	-0.259703761434938	-0.266767930704734	-0.256256231937308	-0.28163267347903	-0.231084822635388	-0.20036928929292	-0.30641577206314	-0.265677259281917	-0.233659165561104	-0.229253120967268	-0.284707136472907	-0.272197380502565	2.48476803451923	2.39749342117119	-0.217783661522307	-0.282629515763322	-0.239404508355095	-0.167025569608859	-0.229491940342553
chr1	108900000	109000000	2	-0.380078377728599	-0.37832930333001	-0.366968523894106	-0.393833500263001	-0.395888222681004	-0.366276505168372	-0.401483630342532	-0.377510098182342	-0.372526288767256	-0.378698323005889	-0.365889520239255	-0.387512292919461	-0.390272057894081	-0.374569088573676	-0.372967295371684	-0.358962669119794	-0.374384925772199	-0.392348040088964	-0.36688865424387	-0.367061947988402	-0.383265680455662	-0.368715885076983	-0.365326462395064	-0.390201619408585	2.39083374930355	2.33645769261105	-0.413732545400266	-0.372241169238018	-0.376709692929341	-0.400331469819042	-0.381594641158255
chr1	109000000	109100000	3	-0.467723314315849	-0.559988347975963	-0.529124360673048	-0.590325856512942	-0.579005257145129	-0.441814611876693	-0.589350742020469	-0.474463062415724	-0.482765751156665	2.2094330943754	-0.449691032385289	-0.568958733954304	-0.52086597883085	-0.482394441620469	-0.48970266361901	-0.436315261047156	2.18054056924334	-0.584353932400146	-0.427384209468195	-0.468470250168144	-0.532897846054171	-0.508203224599261	2.3203482887091	-0.508231192985716	-0.446974178786611	-0.420002805797422	-0.609709902445335	2.27186586870407	-0.514039867890404	-0.63366591479664	-0.533722952439732
chr1	109100000	109200000	2	2.38718272041595	-0.37832930333001	-0.366968523894106	-0.393833500263001	-0.395888222681004	2.44868573633171	2.25410976780326	2.36670041589338	2.32184514518019	-0.378698323005889	2.36751432145855	2.21903873240064	-0.390272057894081	-0.374569088573676	2.37821895633768	2.3792683134435	-0.374384925772199	-0.392348040088964	2.39067383331716	2.33588945906777	2.34896656068116	-0.368715885076983	-0.365326462395064	2.30436783517469	-0.353065704179022	-0.358992436592479	-0.413732545400266	-0.372241169238018	-0.376709692929341	-0.400331469819042	-0.381594641158255
chr1	109200000	109300000	3	-0.467723314315849	-0.559988347975963	-0.529124360673048	2.09689004459504	2.14355968539639	-0.441814611876693	-0.589350742020469	-0.474463062415724	2.21171452291542	-0.511302696903338	2.28382322616563	-0.568958733954304	-0.52086597883085	4.95352072991197	5.01289211015991	5.04036792777391	-0.517710020673053	-0.584353932400146	-0.427384209468195	-0.468470250168144	-0.532897846054171	-0.508203224599261	-0.445968828823399	-0.508231192985716	2.29703611552316	-0.420002805797422	-0.609709902445335	-0.46187646911004	2.16771402992421	-0.63366591479664	-0.533722952439732
chr1	109300000	109400000	2	-0.380078377728599	-0.37832930333001	-0.366968523894106	-0.393833500263001	-0.395888222681004	-0.366276505168372	-0.401483630342532	-0.377510098182342	-0.372526288767256	2.34192756758978	-0.365889520239255	-0.387512292919461	-0.390272057894081	5.06112650603682	5.12940520804705	5.1174992960068	-0.374384925772199	-0.392348040088964	-0.36688865424387	-0.367061947988402	-0.383265680455662	-0.368715885076983	-0.365326462395064	-0.390201619408585	2.39083374930355	-0.358992436592479	-0.413732545400266	-0.372241169238018	-0.376709692929341	-0.400331469819042	-0.381594641158255
chr1	109400000	109500000	4	2.21223778500996	1.82532341235751	1.92879753582225	-0.786879773814357	-0.762181338042375	2.2979642700242	-0.777278160419422	-0.571457038232929	-0.593048552186287	7.51905586881728	-0.533530291558331	-0.750463406114025	2.00642818778066	4.84618762589727	4.89665389475842	4.96351850594316	-0.661085077484201	-0.776420416020986	-0.487912980231261	-0.569919834647391	-0.682581731215997	-0.647739441126612	-0.526648287474743	2.0686369604881	-0.540921646139616	-0.481046033445216	-0.805749874516896	-0.551551033614851	2.03059898937109	-0.867069553203712	-0.685903377810421
chr1	109500000	109600000	3	-0.467723314315849	-0.559988347975963	-0.529124360673048	2.09689004459504	2.14355968539639	-0.441814611876693	-0.589350742020469	2.26985830505261	-0.482765751156665	2.2094330943754	-0.449691032385289	-0.568958733954304	-0.52086597883085	2.23556314414575	2.26159472327045	-0.436315261047156	2.18054056924334	-0.584353932400146	2.33028967084332	-0.468470250168144	2.19944476460852	-0.508203224599261	2.3203482887091	2.18644710972132	-0.446974178786611	-0.420002805797422	2.13358245004403	2.27186586870407	-0.514039867890404	2.01023647244389	-0.533722952439732
chr1	109600000	109700000	5	-0.643146469262732	4.21134956222169	1.76691715443053	-0.983529529893768	1.77781090429771	2.22278148109164	-0.965298659715965	2.07651234210656	1.99177355443456	1.94475081172871	4.85100092231396	-0.932057963452159	-0.782221740139212	2.02045787327678	2.02867138686053	-0.59114217264533	-0.80453510287258	-0.968580986356224	2.20989167667664	4.73607158510604	-0.832343442697765	-0.787348871926558	2.15964373377382	1.95091692930305	-0.634924495720657	-0.542132773197944	-1.00188665043076	2.09315905335518	1.89356693369403	-1.10058308680868	-0.838162459178408
chr1	109700000	109800000	3	-0.467723314315849	2.00678746701744	4.71062166922428	-0.590325856512942	-0.579005257145129	5.18833729399278	2.06634992979695	-0.474463062415724	-0.482765751156665	-0.511302696903338	-0.449691032385289	-0.568958733954304	2.13680880612307	-0.482394441620469	-0.48970266361901	-0.436315261047156	-0.517710020673053	-0.584353932400146	-0.427384209468195	-0.468470250168144	-0.532897846054171	-0.508203224599261	-0.445968828823399	-0.508231192985716	-0.446974178786611	-0.420002805797422	-0.609709902445335	-0.46187646911004	-0.514039867890404	-0.63366591479664	-0.533722952439732
chr1	109900000	110000000	2	-0.380078377728599	4.7550149633279	2.25279866459584	-0.393833500263001	-0.395888222681004	-0.366276505168372	-0.401483630342532	-0.377510098182342	-0.372526288767256	-0.378698323005889	-0.365889520239255	-0.387512292919461	2.2672953736464	-0.374569088573676	-0.372967295371684	-0.358962669119794	-0.374384925772199	-0.392348040088964	-0.36688865424387	-0.367061947988402	-0.383265680455662	-0.368715885076983	-0.365326462395064	-0.390201619408585	2.39083374930355	-0.358992436592479	-0.413732545400266	-0.372241169238018	-0.376709692929341	-0.400331469819042	2.21216403938491
chr1	110000000	110100000	2	-0.380078377728599	-0.37832930333001	-0.366968523894106	-0.393833500263001	-0.395888222681004	-0.366276505168372	-0.401483630342532	-0.377510098182342	-0.372526288767256	2.34192756758978	-0.365889520239255	-0.387512292919461	2.2672953736464	-0.374569088573676	-0.372967295371684	-0.358962669119794	-0.374384925772199	-0.392348040088964	-0.36688865424387	-0.367061947988402	-0.383265680455662	-0.368715885076983	-0.365326462395064	-0.390201619408585	-0.353065704179022	-0.358992436592479	-0.413732545400266	-0.372241169238018	-0.376709692929341	-0.400331469819042	2.21216403938491
chr1	110100000	110200000	2	-0.380078377728599	-0.37832930333001	-0.366968523894106	-0.393833500263001	2.32656674529119	-0.366276505168372	-0.401483630342532	2.36670041589338	2.32184514518019	2.34192756758978	-0.365889520239255	-0.387512292919461	2.2672953736464	-0.374569088573676	-0.372967295371684	-0.358962669119794	-0.374384925772199	-0.392348040088964	2.39067383331716	-0.367061947988402	2.34896656068116	-0.368715885076983	2.40087891325431	-0.390201619408585	-0.353065704179022	-0.358992436592479	-0.413732545400266	2.36139074251002	-0.376709692929341	-0.400331469819042	-0.381594641158255
chr1	110200000	110300000	1	2.47485245442866	-0.196696351140945	-0.204837676585522	-0.197368473780766	-0.212798333098731	-0.290761378042177	-0.213644096370154	-0.28058125260621	-0.262310957871827	-0.246118947465973	-0.282111153124171	-0.206092472566033	-0.259703761434938	-0.266767930704734	-0.256256231937308	2.45664665008354	-0.231084822635388	-0.20036928929292	-0.30641577206314	-0.265677259281917	-0.233659165561104	-0.229253120967268	2.48154707403842	-0.272197380502565	-0.259179860034358	-0.298004293774217	-0.217783661522307	-0.282629515763322	-0.239404508355095	-0.167025569608859	-0.229491940342553
chr1	110300000	110400000	2	-0.380078377728599	-0.37832930333001	-0.366968523894106	-0.393833500263001	-0.395888222681004	-0.366276505168372	-0.401483630342532	-0.377510098182342	-0.372526288767256	-0.378698323005889	-0.365889520239255	-0.387512292919461	2.2672953736464	-0.374569088573676	-0.372967295371684	-0.358962669119794	-0.374384925772199	-0.392348040088964	-0.36688865424387	-0.367061947988402	-0.383265680455662	-0.368715885076983	-0.365326462395064	-0.390201619408585	-0.353065704179022	-0.358992436592479	-0.413732545400266	-0.372241169238018	-0.376709692929341	2.24346412032665	-0.381594641158255
chr1	110400000	110500000	2	-0.380078377728599	-0.37832930333001	-0.366968523894106	-0.393833500263001	-0.395888222681004	-0.366276505168372	-0.401483630342532	-0.377510098182342	-0.372526288767256	-0.378698323005889	-0.365889520239255	-0.387512292919461	-0.390272057894081	-0.374569088573676	-0.372967295371684	-0.358962669119794	-0.374384925772199	-0.392348040088964	-0.36688865424387	-0.367061947988402	-0.383265680455662	-0.368715885076983	-0.365326462395064	-0.390201619408585	-0.353065704179022	-0.358992436592479	-0.413732545400266	-0.372241169238018	-0.376709692929341	-0.400331469819042	-0.381594641158255
chr1	110500000	110600000	1	-0.292457497215686	-0.196696351140945	-0.204837676585522	-0.197368473780766	-0.212798333098731	-0.290761378042177	-0.213644096370154	-0.28058125260621	-0.262310957871827	-0.246118947465973	-0.282111153124171	-0.206092472566033	-0.259703761434938	-0.266767930704734	-0.256256231937308	-0.28163267347903	-0.231084822635388	-0.20036928929292	-0.30641577206314	-0.265677259281917	-0.233659165561104	-0.229253120967268	-0.284707136472907	-0.272197380502565	-0.259179860034358	-0.298004293774217	-0.217783661522307	-0.282629515763322	-0.239404508355095	-0.167025569608859	-0.229491940342553
chr1	110600000	110700000	2	-0.380078377728599	-0.37832930333001	-0.366968523894106	2.2932738541555	2.32656674529119	-0.366276505168372	-0.401483630342532	-0.377510098182342	-0.372526288767256	-0.378698323005889	2.36751432145855	-0.387512292919461	-0.390272057894081	-0.374569088573676	-0.372967295371684	2.3792683134435	2.32375667172241	-0.392348040088964	2.39067383331716	-0.367061947988402	5.08119880181798	-0.368715885076983	-0.365326462395064	-0.390201619408585	-0.353065704179022	-0.358992436592479	2.32944899526226	5.09502265425805	-0.376709692929341	-0.400331469819042	-0.381594641158255
chr1	110800000	110900000	1	-0.292457497215686	-0.196696351140945	-0.204837676585522	-0.197368473780766	-0.212798333098731	-0.290761378042177	-0.213644096370154	-0.28058125260621	-0.262310957871827	-0.246118947465973	-0.282111153124171	-0.206092472566033	-0.259703761434938	-0.266767930704734	-0.256256231937308	-0.28163267347903	-0.231084822635388	-0.20036928929292	-0.30641577206314	-0.265677259281917	-0.233659165561104	2.37200964181121	-0.284707136472907	-0.272197380502565	-0.259179860034358	-0.298004293774217	-0.217783661522307	-0.282629515763322	-0.239404508355095	-0.167025569608859	-0.229491940342553
chr1	110900000	111000000	1	-0.292457497215686	-0.196696351140945	-0.204837676585522	-0.197368473780766	-0.212798333098731	-0.290761378042177	-0.213644096370154	-0.28058125260621	-0.262310957871827	-0.246118947465973	-0.282111153124171	-0.206092472566033	-0.259703761434938	-0.266767930704734	-0.256256231937308	-0.28163267347903	-0.231084822635388	-0.20036928929292	-0.30641577206314	-0.265677259281917	-0.233659165561104	-0.229253120967268	-0.284707136472907	-0.272197380502565	-0.259179860034358	-0.298004293774217	-0.217783661522307	-0.282629515763322	-0.239404508355095	-0.167025569608859	-0.229491940342553
chr1	111100000	111200000	2	-0.380078377728599	-0.37832930333001	-0.366968523894106	-0.393833500263001	-0.395888222681004	-0.366276505168372	-0.401483630342532	-0.377510098182342	-0.372526288767256	-0.378698323005889	-0.365889520239255	-0.387512292919461	-0.390272057894081	-0.374569088573676	-0.372967295371684	-0.358962669119794	5.02189826921703	-0.392348040088964	-0.36688865424387	-0.367061947988402	-0.383265680455662	2.23250095556337	-0.365326462395064	-0.390201619408585	-0.353065704179022	-0.358992436592479	-0.413732545400266	-0.372241169238018	-0.376709692929341	-0.400331469819042	-0.381594641158255
chr1	111200000	111300000	3	-0.467723314315849	2.00678746701744	-0.529124360673048	-0.590325856512942	-0.579005257145129	2.37326134105804	-0.589350742020469	-0.474463062415724	-0.482765751156665	-0.511302696903338	-0.449691032385289	-0.568958733954304	2.13680880612307	-0.482394441620469	-0.48970266361901	-0.436315261047156	2.18054056924334	-0.584353932400146	-0.427384209468195	-0.468470250168144	-0.532897846054171	4.69444061090264	-0.445968828823399	2.18644710972132	-0.446974178786611	-0.420002805797422	-0.609709902445335	2.27186586870407	-0.514039867890404	-0.63366591479664	-0.533722952439732
chr1	111300000	111400000	1	-0.292457497215686	-0.196696351140945	-0.204837676585522	-0.197368473780766	-0.212798333098731	2.52425055907838	2.44199618388286	-0.28058125260621	-0.262310957871827	-0.246118947465973	-0.282111153124171	2.40050456906241	-0.259703761434938	-0.266767930704734	-0.256256231937308	-0.28163267347903	-0.231084822635388	-0.20036928929292	-0.30641577206314	-0.265677259281917	-0.233659165561104	-0.229253120967268	-0.284707136472907	-0.272197380502565	-0.259179860034358	-0.298004293774217	-0.217783661522307	-0.282629515763322	-0.239404508355095	-0.167025569608859	-0.229491940342553
chr1	111400000	111500000	4	-0.555407578634583	-0.741705132425102	-0.691333436970241	-0.786879773814357	-0.762181338042375	-0.517388860819116	-0.777278160419422	2.1731345405085	-0.593048552186287	2.07704850827795	-0.533530291558331	-0.750463406114025	-0.651508277053622	2.12796242468769	-0.60648267531185	2.22490728903973	2.03743118748603	-0.776420416020986	-0.487912980231261	-0.569919834647391	2.05002991126786	1.95383860789069	-0.526648287474743	2.0686369604881	-0.540921646139616	-0.481046033445216	-0.805749874516896	-0.551551033614851	-0.651418959200643	-0.867069553203712	-0.685903377810421
chr1	111500000	111600000	3	-0.467723314315849	-0.559988347975963	-0.529124360673048	-0.590325856512942	-0.579005257145129	-0.441814611876693	-0.589350742020469	-0.474463062415724	-0.482765751156665	-0.511302696903338	-0.449691032385289	-0.568958733954304	-0.52086597883085	-0.482394441620469	-0.48970266361901	-0.436315261047156	-0.517710020673053	-0.584353932400146	-0.427384209468195	-0.468470250168144	-0.532897846054171	4.69444061090264	-0.445968828823399	-0.508231192985716	2.29703611552316	-0.420002805797422	-0.609709902445335	-0.46187646911004	-0.514039867890404	-0.63366591479664	-0.533722952439732
chr1	111700000	111800000	2	2.38718272041595	-0.37832930333001	-0.366968523894106	-0.393833500263001	-0.395888222681004	-0.366276505168372	-0.401483630342532	-0.377510098182342	2.32184514518019	-0.378698323005889	-0.365889520239255	-0.387512292919461	-0.390272057894081	5.06112650603682	-0.372967295371684	2.3792683134435	-0.374384925772199	-0.392348040088964	-0.36688865424387	-0.367061947988402	-0.383265680455662	-0.368715885076983	-0.365326462395064	2.30436783517469	-0.353065704179022	-0.358992436592479	-0.413732545400266	-0.372241169238018	2.30493587882651	-0.400331469819042	-0.381594641158255
chr1	111900000	112000000	1	2.47485245442866	-0.196696351140945	-0.204837676585522	-0.197368473780766	2.50970469736142	-0.290761378042177	-0.213644096370154	-0.28058125260621	2.4321080427741	2.47455497332694	-0.282111153124171	-0.206092472566033	-0.259703761434938	2.45112784775302	2.49497858948493	2.45664665008354	2.46710440811655	-0.20036928929292	-0.30641577206314	-0.265677259281917	-0.233659165561104	-0.229253120967268	-0.284707136472907	2.42241964427507	-0.259179860034358	-0.298004293774217	-0.217783661522307	-0.282629515763322	2.44228840543562	-0.167025569608859	-0.229491940342553
chr1	112300000	112400000	1	-0.292457497215686	-0.196696351140945	-0.204837676585522	-0.197368473780766	-0.212798333098731	-0.290761378042177	-0.213644096370154	-0.28058125260621	-0.262310957871827	-0.246118947465973	-0.282111153124171	-0.206092472566033	-0.259703761434938	-0.266767930704734	-0.256256231937308	-0.28163267347903	-0.231084822635388	-0.20036928929292	-0.30641577206314	-0.265677259281917	-0.233659165561104	2.37200964181121	-0.284707136472907	-0.272197380502565	-0.259179860034358	-0.298004293774217	-0.217783661522307	-0.282629515763322	-0.239404508355095	-0.167025569608859	2.36431253067165
chr1	112400000	112500000	1	-0.292457497215686	-0.196696351140945	-0.204837676585522	-0.197368473780766	-0.212798333098731	-0.290761378042177	-0.213644096370154	-0.28058125260621	-0.262310957871827	-0.246118947465973	-0.282111153124171	-0.206092472566033	-0.259703761434938	-0.266767930704734	-0.256256231937308	-0.28163267347903	-0.231084822635388	-0.20036928929292	-0.30641577206314	-0.265677259281917	-0.233659165561104	2.37200964181121	-0.284707136472907	-0.272197380502565	-0.259179860034358	-0.298004293774217	-0.217783661522307	-0.282629515763322	-0.239404508355095	-0.167025569608859	-0.229491940342553
chr1	112600000	112700000	3	-0.467723314315849	2.00678746701744	2.09074865427562	-0.590325856512942	-0.579005257145129	-0.441814611876693	-0.589350742020469	-0.474463062415724	-0.482765751156665	-0.511302696903338	-0.449691032385289	-0.568958733954304	-0.52086597883085	-0.482394441620469	-0.48970266361901	-0.436315261047156	-0.517710020673053	-0.584353932400146	-0.427384209468195	-0.468470250168144	-0.532897846054171	-0.508203224599261	-0.445968828823399	-0.508231192985716	-0.446974178786611	2.27555620710504	-0.609709902445335	-0.46187646911004	-0.514039867890404	-0.63366591479664	-0.533722952439732
chr1	112700000	112800000	3	-0.467723314315849	-0.559988347975963	2.09074865427562	2.09689004459504	-0.579005257145129	-0.441814611876693	-0.589350742020469	-0.474463062415724	-0.482765751156665	2.2094330943754	-0.449691032385289	4.64435390185979	2.13680880612307	-0.482394441620469	-0.48970266361901	-0.436315261047156	2.18054056924334	2.11865843184861	-0.427384209468195	-0.468470250168144	-0.532897846054171	-0.508203224599261	-0.445968828823399	2.18644710972132	-0.446974178786611	2.27555620710504	-0.609709902445335	5.00560820651818	-0.514039867890404	2.01023647244389	2.06014050393892
chr1	112900000	113000000	1	-0.292457497215686	-0.196696351140945	-0.204837676585522	-0.197368473780766	-0.212798333098731	-0.290761378042177	-0.213644096370154	-0.28058125260621	-0.262310957871827	-0.246118947465973	-0.282111153124171	-0.206092472566033	-0.259703761434938	-0.266767930704734	-0.256256231937308	-0.28163267347903	-0.231084822635388	-0.20036928929292	-0.30641577206314	-0.265677259281917	-0.233659165561104	-0.229253120967268	-0.284707136472907	-0.272197380502565	-0.259179860034358	-0.298004293774217	-0.217783661522307	-0.282629515763322	-0.239404508355095	2.47681669436439	2.36431253067165
chr1	113000000	113100000	1	-0.292457497215686	-0.196696351140945	-0.204837676585522	-0.197368473780766	-0.212798333098731	-0.290761378042177	2.44199618388286	-0.28058125260621	-0.262310957871827	-0.246118947465973	-0.282111153124171	-0.206092472566033	-0.259703761434938	-0.266767930704734	-0.256256231937308	-0.28163267347903	-0.231084822635388	-0.20036928929292	-0.30641577206314	-0.265677259281917	-0.233659165561104	-0.229253120967268	-0.284707136472907	-0.272197380502565	-0.259179860034358	-0.298004293774217	-0.217783661522307	-0.282629515763322	-0.239404508355095	-0.167025569608859	-0.229491940342553
chr1	113300000	113400000	1	-0.292457497215686	-0.196696351140945	-0.204837676585522	-0.197368473780766	2.50970469736142	-0.290761378042177	-0.213644096370154	-0.28058125260621	2.4321080427741	2.47455497332694	-0.282111153124171	-0.206092472566033	-0.259703761434938	-0.266767930704734	-0.256256231937308	-0.28163267347903	-0.231084822635388	-0.20036928929292	-0.30641577206314	-0.265677259281917	-0.233659165561104	-0.229253120967268	2.48154707403842	-0.272197380502565	-0.259179860034358	-0.298004293774217	2.52544630753712	-0.282629515763322	-0.239404508355095	-0.167025569608859	-0.229491940342553
chr1	113700000	113800000	1	-0.292457497215686	-0.196696351140945	-0.204837676585522	-0.197368473780766	-0.212798333098731	-0.290761378042177	-0.213644096370154	-0.28058125260621	-0.262310957871827	-0.246118947465973	-0.282111153124171	-0.206092472566033	-0.259703761434938	-0.266767930704734	-0.256256231937308	-0.28163267347903	-0.231084822635388	-0.20036928929292	-0.30641577206314	-0.265677259281917	-0.233659165561104	-0.229253120967268	2.48154707403842	-0.272197380502565	-0.259179860034358	-0.298004293774217	-0.217783661522307	2.45105065579154	-0.239404508355095	-0.167025569608859	-0.229491940342553
chr1	113800000	113900000	3	-0.467723314315849	-0.559988347975963	-0.529124360673048	-0.590325856512942	-0.579005257145129	-0.441814611876693	-0.589350742020469	2.26985830505261	-0.482765751156665	2.2094330943754	2.28382322616563	-0.568958733954304	-0.52086597883085	-0.482394441620469	2.26159472327045	2.30202633336338	-0.517710020673053	-0.584353932400146	-0.427384209468195	2.23459034360384	-0.532897846054171	2.09311869315169	-0.445968828823399	2.18644710972132	-0.446974178786611	-0.420002805797422	-0.609709902445335	-0.46187646911004	-0.514039867890404	-0.63366591479664	-0.533722952439732
chr1	113900000	114000000	4	-0.555407578634583	-0.741705132425102	-0.691333436970241	-0.786879773814357	-0.762181338042375	-0.517388860819116	-0.777278160419422	-0.571457038232929	-0.593048552186287	2.07704850827795	-0.533530291558331	1.85644956829489	2.00642818778066	-0.590262776521884	-0.60648267531185	2.22490728903973	-0.661085077484201	-0.776420416020986	-0.487912980231261	-0.569919834647391	-0.682581731215997	1.95383860789069	-0.526648287474743	-0.626306665538358	-0.540921646139616	-0.481046033445216	-0.805749874516896	-0.551551033614851	-0.651418959200643	1.77709315785985	-0.685903377810421
chr1	114100000	114200000	1	-0.292457497215686	-0.196696351140945	-0.204837676585522	-0.197368473780766	2.50970469736142	-0.290761378042177	-0.213644096370154	2.46367770803202	-0.262310957871827	2.47455497332694	-0.282111153124171	-0.206092472566033	-0.259703761434938	-0.266767930704734	-0.256256231937308	-0.28163267347903	-0.231084822635388	-0.20036928929292	-0.30641577206314	2.43732186594442	-0.233659165561104	2.37200964181121	2.48154707403842	-0.272197380502565	-0.259179860034358	-0.298004293774217	2.52544630753712	-0.282629515763322	-0.239404508355095	-0.167025569608859	-0.229491940342553
chr1	114500000	114600000	2	-0.380078377728599	-0.37832930333001	-0.366968523894106	-0.393833500263001	-0.395888222681004	-0.366276505168372	-0.401483630342532	-0.377510098182342	-0.372526288767256	-0.378698323005889	-0.365889520239255	-0.387512292919461	2.2672953736464	-0.374569088573676	-0.372967295371684	-0.358962669119794	-0.374384925772199	-0.392348040088964	-0.36688865424387	-0.367061947988402	-0.383265680455662	-0.368715885076983	-0.365326462395064	-0.390201619408585	-0.353065704179022	-0.358992436592479	-0.413732545400266	-0.372241169238018	-0.376709692929341	-0.400331469819042	2.21216403938491
chr1	114600000	114700000	2	-0.380078377728599	-0.37832930333001	-0.366968523894106	-0.393833500263001	-0.395888222681004	2.44868573633171	-0.401483630342532	-0.377510098182342	-0.372526288767256	-0.378698323005889	-0.365889520239255	-0.387512292919461	-0.390272057894081	-0.374569088573676	-0.372967295371684	2.3792683134435	-0.374384925772199	-0.392348040088964	-0.36688865424387	-0.367061947988402	-0.383265680455662	-0.368715885076983	2.40087891325431	-0.390201619408585	-0.353065704179022	-0.358992436592479	-0.413732545400266	-0.372241169238018	-0.376709692929341	-0.400331469819042	2.21216403938491
chr1	114700000	114800000	3	-0.467723314315849	-0.559988347975963	-0.529124360673048	-0.590325856512942	-0.579005257145129	-0.441814611876693	-0.589350742020469	-0.474463062415724	-0.482765751156665	-0.511302696903338	-0.449691032385289	-0.568958733954304	-0.52086597883085	-0.482394441620469	-0.48970266361901	-0.436315261047156	-0.517710020673053	-0.584353932400146	2.33028967084332	-0.468470250168144	-0.532897846054171	-0.508203224599261	-0.445968828823399	-0.508231192985716	-0.446974178786611	-0.420002805797422	-0.609709902445335	2.27186586870407	-0.514039867890404	-0.63366591479664	-0.533722952439732
chr1	114800000	114900000	1	-0.292457497215686	-0.196696351140945	-0.204837676585522	-0.197368473780766	-0.212798333098731	-0.290761378042177	-0.213644096370154	-0.28058125260621	-0.262310957871827	-0.246118947465973	-0.282111153124171	-0.206092472566033	-0.259703761434938	-0.266767930704734	-0.256256231937308	-0.28163267347903	-0.231084822635388	-0.20036928929292	-0.30641577206314	-0.265677259281917	-0.233659165561104	-0.229253120967268	-0.284707136472907	2.42241964427507	-0.259179860034358	-0.298004293774217	-0.217783661522307	2.45105065579154	-0.239404508355095	-0.167025569608859	-0.229491940342553
chr1	115000000	115100000	2	-0.380078377728599	-0.37832930333001	-0.366968523894106	-0.393833500263001	-0.395888222681004	-0.366276505168372	-0.401483630342532	-0.377510098182342	-0.372526288767256	-0.378698323005889	-0.365889520239255	-0.387512292919461	-0.390272057894081	-0.374569088573676	-0.372967295371684	-0.358962669119794	2.32375667172241	2.31055513939215	2.39067383331716	-0.367061947988402	2.34896656068116	-0.368715885076983	2.40087891325431	-0.390201619408585	-0.353065704179022	-0.358992436592479	-0.413732545400266	2.36139074251002	-0.376709692929341	-0.400331469819042	-0.381594641158255
chr1	115300000	115400000	1	-0.292457497215686	-0.196696351140945	-0.204837676585522	-0.197368473780766	2.50970469736142	-0.290761378042177	-0.213644096370154	-0.28058125260621	-0.262310957871827	-0.246118947465973	-0.282111153124171	-0.206092472566033	2.39791058706255	-0.266767930704734	-0.256256231937308	-0.28163267347903	2.46710440811655	-0.20036928929292	2.45119539777745	-0.265677259281917	2.49862131067262	-0.229253120967268	-0.284707136472907	-0.272197380502565	-0.259179860034358	2.39749342117119	-0.217783661522307	-0.282629515763322	-0.239404508355095	-0.167025569608859	-0.229491940342553
chr1	115600000	115700000	1	-0.292457497215686	-0.196696351140945	-0.204837676585522	-0.197368473780766	-0.212798333098731	-0.290761378042177	-0.213644096370154	-0.28058125260621	-0.262310957871827	-0.246118947465973	-0.282111153124171	2.40050456906241	-0.259703761434938	-0.266767930704734	-0.256256231937308	-0.28163267347903	-0.231084822635388	-0.20036928929292	-0.30641577206314	-0.265677259281917	-0.233659165561104	-0.229253120967268	-0.284707136472907	-0.272197380502565	-0.259179860034358	-0.298004293774217	-0.217783661522307	2.45105065579154	-0.239404508355095	2.47681669436439	-0.229491940342553
chr1	115700000	115800000	1	-0.292457497215686	-0.196696351140945	-0.204837676585522	-0.197368473780766	-0.212798333098731	-0.290761378042177	-0.213644096370154	-0.28058125260621	-0.262310957871827	-0.246118947465973	-0.282111153124171	-0.206092472566033	-0.259703761434938	-0.266767930704734	-0.256256231937308	-0.28163267347903	-0.231084822635388	-0.20036928929292	-0.30641577206314	-0.265677259281917	-0.233659165561104	-0.229253120967268	-0.284707136472907	2.42241964427507	-0.259179860034358	-0.298004293774217	-0.217783661522307	2.45105065579154	-0.239404508355095	-0.167025569608859	2.36431253067165
chr1	115800000	115900000	1	-0.292457497215686	-0.196696351140945	-0.204837676585522	2.48978631909545	-0.212798333098731	-0.290761378042177	2.44199618388286	-0.28058125260621	-0.262310957871827	-0.246118947465973	-0.282111153124171	-0.206092472566033	-0.259703761434938	2.45112784775302	2.49497858948493	-0.28163267347903	-0.231084822635388	2.50258160750696	2.45119539777745	-0.265677259281917	-0.233659165561104	-0.229253120967268	-0.284707136472907	-0.272197380502565	-0.259179860034358	-0.298004293774217	2.52544630753712	2.45105065579154	-0.239404508355095	2.47681669436439	-0.229491940342553
chr1	115900000	116000000	1	-0.292457497215686	-0.196696351140945	-0.204837676585522	-0.197368473780766	-0.212798333098731	-0.290761378042177	2.44199618388286	-0.28058125260621	-0.262310957871827	-0.246118947465973	-0.282111153124171	-0.206092472566033	-0.259703761434938	-0.266767930704734	-0.256256231937308	-0.28163267347903	-0.231084822635388	-0.20036928929292	-0.30641577206314	-0.265677259281917	-0.233659165561104	-0.229253120967268	-0.284707136472907	-0.272197380502565	2.48476803451923	-0.298004293774217	-0.217783661522307	-0.282629515763322	-0.239404508355095	-0.167025569608859	-0.229491940342553
chr1	116100000	116200000	1	-0.292457497215686	-0.196696351140945	-0.204837676585522	2.48978631909545	-0.212798333098731	-0.290761378042177	2.44199618388286	-0.28058125260621	-0.262310957871827	-0.246118947465973	-0.282111153124171	-0.206092472566033	-0.259703761434938	-0.266767930704734	-0.256256231937308	-0.28163267347903	-0.231084822635388	2.50258160750696	2.45119539777745	-0.265677259281917	-0.233659165561104	-0.229253120967268	-0.284707136472907	-0.272197380502565	-0.259179860034358	-0.298004293774217	2.52544630753712	2.45105065579154	-0.239404508355095	-0.167025569608859	-0.229491940342553
chr1	116300000	116400000	1	-0.292457497215686	-0.196696351140945	-0.204837676585522	2.48978631909545	-0.212798333098731	-0.290761378042177	-0.213644096370154	-0.28058125260621	-0.262310957871827	-0.246118947465973	-0.282111153124171	-0.206092472566033	-0.259703761434938	-0.266767930704734	-0.256256231937308	2.45664665008354	2.46710440811655	-0.20036928929292	-0.30641577206314	-0.265677259281917	-0.233659165561104	-0.229253120967268	-0.284707136472907	-0.272197380502565	-0.259179860034358	-0.298004293774217	-0.217783661522307	-0.282629515763322	-0.239404508355095	-0.167025569608859	-0.229491940342553
chr1	116500000	116600000	1	-0.292457497215686	-0.196696351140945	-0.204837676585522	-0.197368473780766	-0.212798333098731	-0.290761378042177	-0.213644096370154	-0.28058125260621	-0.262310957871827	-0.246118947465973	-0.282111153124171	-0.206092472566033	2.39791058706255	-0.266767930704734	-0.256256231937308	-0.28163267347903	-0.231084822635388	-0.20036928929292	-0.30641577206314	-0.265677259281917	-0.233659165561104	2.37200964181121	-0.284707136472907	-0.272197380502565	-0.259179860034358	-0.298004293774217	-0.217783661522307	-0.282629515763322	-0.239404508355095	-0.167025569608859	2.36431253067165
chr1	116600000	116700000	1	-0.292457497215686	-0.196696351140945	-0.204837676585522	2.48978631909545	-0.212798333098731	-0.290761378042177	-0.213644096370154	-0.28058125260621	-0.262310957871827	-0.246118947465973	-0.282111153124171	-0.206092472566033	-0.259703761434938	-0.266767930704734	-0.256256231937308	-0.28163267347903	-0.231084822635388	-0.20036928929292	2.45119539777745	-0.265677259281917	-0.233659165561104	-0.229253120967268	2.48154707403842	-0.272197380502565	-0.259179860034358	-0.298004293774217	-0.217783661522307	-0.282629515763322	-0.239404508355095	-0.167025569608859	-0.229491940342553
chr1	116700000	116800000	1	-0.292457497215686	-0.196696351140945	-0.204837676585522	-0.197368473780766	-0.212798333098731	-0.290761378042177	-0.213644096370154	-0.28058125260621	-0.262310957871827	-0.246118947465973	-0.282111153124171	-0.206092472566033	-0.259703761434938	-0.266767930704734	-0.256256231937308	-0.28163267347903	-0.231084822635388	-0.20036928929292	-0.30641577206314	-0.265677259281917	-0.233659165561104	-0.229253120967268	-0.284707136472907	2.42241964427507	-0.259179860034358	-0.298004293774217	-0.217783661522307	-0.282629515763322	-0.239404508355095	-0.167025569608859	-0.229491940342553
chr1	116900000	117000000	1	-0.292457497215686	-0.196696351140945	-0.204837676585522	-0.197368473780766	-0.212798333098731	2.52425055907838	-0.213644096370154	-0.28058125260621	-0.262310957871827	-0.246118947465973	2.45134094435409	-0.206092472566033	-0.259703761434938	-0.266767930704734	-0.256256231937308	-0.28163267347903	-0.231084822635388	-0.20036928929292	-0.30641577206314	-0.265677259281917	-0.233659165561104	-0.229253120967268	2.48154707403842	-0.272197380502565	-0.259179860034358	2.39749342117119	-0.217783661522307	-0.282629515763322	-0.239404508355095	-0.167025569608859	-0.229491940342553
chr1	117000000	117100000	2	-0.380078377728599	-0.37832930333001	-0.366968523894106	-0.393833500263001	-0.395888222681004	-0.366276505168372	2.25410976780326	-0.377510098182342	2.32184514518019	-0.378698323005889	2.36751432145855	-0.387512292919461	-0.390272057894081	-0.374569088573676	-0.372967295371684	-0.358962669119794	-0.374384925772199	-0.392348040088964	-0.36688865424387	2.33588945906777	-0.383265680455662	-0.368715885076983	5.16708428890368	-0.390201619408585	-0.353065704179022	2.33645769261105	-0.413732545400266	-0.372241169238018	2.30493587882651	-0.400331469819042	-0.381594641158255
chr1	117100000	117200000	1	-0.292457497215686	2.37002109447047	-0.204837676585522	-0.197368473780766	-0.212798333098731	-0.290761378042177	2.44199618388286	-0.28058125260621	-0.262310957871827	-0.246118947465973	-0.282111153124171	-0.206092472566033	-0.259703761434938	-0.266767930704734	-0.256256231937308	-0.28163267347903	-0.231084822635388	-0.20036928929292	-0.30641577206314	-0.265677259281917	-0.233659165561104	-0.229253120967268	-0.284707136472907	-0.272197380502565	-0.259179860034358	-0.298004293774217	-0.217783661522307	-0.282629515763322	-0.239404508355095	-0.167025569608859	-0.229491940342553
chr1	117200000	117300000	1	-0.292457497215686	-0.196696351140945	-0.204837676585522	-0.197368473780766	-0.212798333098731	-0.290761378042177	2.44199618388286	-0.28058125260621	-0.262310957871827	-0.246118947465973	-0.282111153124171	-0.206092472566033	-0.259703761434938	-0.266767930704734	-0.256256231937308	-0.28163267347903	-0.231084822635388	-0.20036928929292	-0.30641577206314	-0.265677259281917	-0.233659165561104	-0.229253120967268	-0.284707136472907	-0.272197380502565	-0.259179860034358	-0.298004293774217	-0.217783661522307	2.45105065579154	-0.239404508355095	-0.167025569608859	-0.229491940342553
chr1	117300000	117400000	1	-0.292457497215686	-0.196696351140945	-0.204837676585522	-0.197368473780766	-0.212798333098731	-0.290761378042177	-0.213644096370154	-0.28058125260621	-0.262310957871827	-0.246118947465973	-0.282111153124171	-0.206092472566033	-0.259703761434938	-0.266767930704734	-0.256256231937308	-0.28163267347903	-0.231084822635388	-0.20036928929292	-0.30641577206314	-0.265677259281917	2.49862131067262	-0.229253120967268	-0.284707136472907	-0.272197380502565	-0.259179860034358	-0.298004293774217	-0.217783661522307	-0.282629515763322	-0.239404508355095	-0.167025569608859	-0.229491940342553
chr1	117600000	117700000	1	-0.292457497215686	-0.196696351140945	-0.204837676585522	-0.197368473780766	-0.212798333098731	2.52425055907838	2.44199618388286	-0.28058125260621	-0.262310957871827	-0.246118947465973	-0.282111153124171	-0.206092472566033	2.39791058706255	-0.266767930704734	-0.256256231937308	-0.28163267347903	-0.231084822635388	-0.20036928929292	-0.30641577206314	-0.265677259281917	-0.233659165561104	-0.229253120967268	-0.284707136472907	-0.272197380502565	-0.259179860034358	-0.298004293774217	-0.217783661522307	-0.282629515763322	-0.239404508355095	-0.167025569608859	-0.229491940342553
chr1	117900000	118000000	2	-0.380078377728599	-0.37832930333001	-0.366968523894106	-0.393833500263001	-0.395888222681004	-0.366276505168372	-0.401483630342532	-0.377510098182342	-0.372526288767256	-0.378698323005889	-0.365889520239255	-0.387512292919461	-0.390272057894081	-0.374569088573676	-0.372967295371684	-0.358962669119794	-0.374384925772199	-0.392348040088964	-0.36688865424387	-0.367061947988402	-0.383265680455662	-0.368715885076983	-0.365326462395064	-0.390201619408585	-0.353065704179022	-0.358992436592479	-0.413732545400266	-0.372241169238018	-0.376709692929341	-0.400331469819042	-0.381594641158255
chr1	118100000	118200000	1	-0.292457497215686	-0.196696351140945	-0.204837676585522	-0.197368473780766	-0.212798333098731	2.52425055907838	-0.213644096370154	-0.28058125260621	-0.262310957871827	-0.246118947465973	-0.282111153124171	2.40050456906241	-0.259703761434938	-0.266767930704734	-0.256256231937308	-0.28163267347903	-0.231084822635388	-0.20036928929292	-0.30641577206314	-0.265677259281917	-0.233659165561104	-0.229253120967268	-0.284707136472907	-0.272197380502565	-0.259179860034358	-0.298004293774217	-0.217783661522307	-0.282629515763322	-0.239404508355095	-0.167025569608859	-0.229491940342553
chr1	118900000	119000000	1	-0.292457497215686	-0.196696351140945	-0.204837676585522	-0.197368473780766	-0.212798333098731	-0.290761378042177	-0.213644096370154	-0.28058125260621	-0.262310957871827	-0.246118947465973	-0.282111153124171	-0.206092472566033	2.39791058706255	-0.266767930704734	-0.256256231937308	-0.28163267347903	-0.231084822635388	-0.20036928929292	-0.30641577206314	-0.265677259281917	-0.233659165561104	-0.229253120967268	-0.284707136472907	-0.272197380502565	-0.259179860034358	-0.298004293774217	-0.217783661522307	-0.282629515763322	-0.239404508355095	-0.167025569608859	2.36431253067165
chr1	119100000	119200000	1	-0.292457497215686	-0.196696351140945	-0.204837676585522	-0.197368473780766	-0.212798333098731	2.52425055907838	-0.213644096370154	-0.28058125260621	-0.262310957871827	-0.246118947465973	-0.282111153124171	-0.206092472566033	-0.259703761434938	-0.266767930704734	-0.256256231937308	-0.28163267347903	-0.231084822635388	-0.20036928929292	-0.30641577206314	-0.265677259281917	-0.233659165561104	-0.229253120967268	-0.284707136472907	-0.272197380502565	-0.259179860034358	-0.298004293774217	-0.217783661522307	-0.282629515763322	-0.239404508355095	-0.167025569608859	-0.229491940342553
chr1	119300000	119400000	1	-0.292457497215686	-0.196696351140945	-0.204837676585522	-0.197368473780766	-0.212798333098731	-0.290761378042177	-0.213644096370154	-0.28058125260621	-0.262310957871827	-0.246118947465973	-0.282111153124171	-0.206092472566033	-0.259703761434938	-0.266767930704734	-0.256256231937308	-0.28163267347903	-0.231084822635388	-0.20036928929292	-0.30641577206314	-0.265677259281917	-0.233659165561104	-0.229253120967268	-0.284707136472907	-0.272197380502565	-0.259179860034358	-0.298004293774217	-0.217783661522307	-0.282629515763322	-0.239404508355095	-0.167025569608859	-0.229491940342553
chr1	119400000	119500000	1	-0.292457497215686	-0.196696351140945	-0.204837676585522	-0.197368473780766	-0.212798333098731	-0.290761378042177	-0.213644096370154	-0.28058125260621	-0.262310957871827	-0.246118947465973	-0.282111153124171	-0.206092472566033	-0.259703761434938	-0.266767930704734	-0.256256231937308	-0.28163267347903	-0.231084822635388	-0.20036928929292	-0.30641577206314	-0.265677259281917	-0.233659165561104	-0.229253120967268	-0.284707136472907	-0.272197380502565	-0.259179860034358	-0.298004293774217	-0.217783661522307	-0.282629515763322	-0.239404508355095	-0.167025569608859	-0.229491940342553
chr1	119500000	119600000	1	-0.292457497215686	-0.196696351140945	-0.204837676585522	-0.197368473780766	-0.212798333098731	-0.290761378042177	-0.213644096370154	-0.28058125260621	-0.262310957871827	-0.246118947465973	-0.282111153124171	-0.206092472566033	-0.259703761434938	-0.266767930704734	-0.256256231937308	-0.28163267347903	-0.231084822635388	-0.20036928929292	-0.30641577206314	-0.265677259281917	-0.233659165561104	-0.229253120967268	-0.284707136472907	-0.272197380502565	-0.259179860034358	-0.298004293774217	-0.217783661522307	-0.282629515763322	-0.239404508355095	-0.167025569608859	-0.229491940342553
chr1	119600000	119700000	2	2.38718272041595	2.18834282999895	2.25279866459584	-0.393833500263001	-0.395888222681004	-0.366276505168372	2.25410976780326	-0.377510098182342	2.32184514518019	-0.378698323005889	-0.365889520239255	2.21903873240064	-0.390272057894081	-0.374569088573676	2.37821895633768	-0.358962669119794	-0.374384925772199	-0.392348040088964	2.39067383331716	-0.367061947988402	-0.383265680455662	-0.368715885076983	-0.365326462395064	2.30436783517469	2.39083374930355	2.33645769261105	-0.413732545400266	-0.372241169238018	2.30493587882651	-0.400331469819042	-0.381594641158255
chr1	119700000	119800000	1	-0.292457497215686	-0.196696351140945	-0.204837676585522	-0.197368473780766	-0.212798333098731	-0.290761378042177	-0.213644096370154	-0.28058125260621	-0.262310957871827	-0.246118947465973	-0.282111153124171	-0.206092472566033	-0.259703761434938	-0.266767930704734	-0.256256231937308	-0.28163267347903	-0.231084822635388	-0.20036928929292	-0.30641577206314	-0.265677259281917	-0.233659165561104	-0.229253120967268	-0.284707136472907	-0.272197380502565	-0.259179860034358	-0.298004293774217	-0.217783661522307	-0.282629515763322	-0.239404508355095	-0.167025569608859	-0.229491940342553
chr1	119800000	119900000	2	-0.380078377728599	-0.37832930333001	-0.366968523894106	-0.393833500263001	-0.395888222681004	-0.366276505168372	-0.401483630342532	-0.377510098182342	-0.372526288767256	-0.378698323005889	-0.365889520239255	-0.387512292919461	-0.390272057894081	-0.374569088573676	-0.372967295371684	-0.358962669119794	-0.374384925772199	-0.392348040088964	-0.36688865424387	-0.367061947988402	-0.383265680455662	-0.368715885076983	-0.365326462395064	-0.390201619408585	-0.353065704179022	-0.358992436592479	-0.413732545400266	-0.372241169238018	-0.376709692929341	-0.400331469819042	-0.381594641158255
chr1	120100000	120200000	2	-0.380078377728599	2.18834282999895	2.25279866459584	-0.393833500263001	-0.395888222681004	2.44868573633171	-0.401483630342532	-0.377510098182342	-0.372526288767256	-0.378698323005889	-0.365889520239255	-0.387512292919461	2.2672953736464	-0.374569088573676	-0.372967295371684	-0.358962669119794	-0.374384925772199	-0.392348040088964	-0.36688865424387	-0.367061947988402	-0.383265680455662	-0.368715885076983	-0.365326462395064	-0.390201619408585	-0.353065704179022	2.33645769261105	-0.413732545400266	-0.372241169238018	-0.376709692929341	-0.400331469819042	-0.381594641158255
chr1	120700000	120800000	1	-0.292457497215686	-0.196696351140945	-0.204837676585522	-0.197368473780766	-0.212798333098731	-0.290761378042177	-0.213644096370154	-0.28058125260621	-0.262310957871827	-0.246118947465973	-0.282111153124171	-0.206092472566033	-0.259703761434938	-0.266767930704734	-0.256256231937308	-0.28163267347903	-0.231084822635388	-0.20036928929292	-0.30641577206314	-0.265677259281917	-0.233659165561104	-0.229253120967268	-0.284707136472907	-0.272197380502565	-0.259179860034358	-0.298004293774217	-0.217783661522307	-0.282629515763322	-0.239404508355095	-0.167025569608859	-0.229491940342553
chr1	121000000	121100000	1	-0.292457497215686	-0.196696351140945	-0.204837676585522	-0.197368473780766	-0.212798333098731	-0.290761378042177	-0.213644096370154	-0.28058125260621	-0.262310957871827	-0.246118947465973	-0.282111153124171	-0.206092472566033	-0.259703761434938	-0.266767930704734	-0.256256231937308	-0.28163267347903	-0.231084822635388	-0.20036928929292	-0.30641577206314	-0.265677259281917	-0.233659165561104	2.37200964181121	-0.284707136472907	-0.272197380502565	-0.259179860034358	-0.298004293774217	-0.217783661522307	-0.282629515763322	-0.239404508355095	-0.167025569608859	-0.229491940342553
chr1	121100000	121200000	2	-0.380078377728599	-0.37832930333001	-0.366968523894106	-0.393833500263001	-0.395888222681004	-0.366276505168372	-0.401483630342532	-0.377510098182342	-0.372526288767256	-0.378698323005889	-0.365889520239255	-0.387512292919461	-0.390272057894081	-0.374569088573676	-0.372967295371684	-0.358962669119794	-0.374384925772199	-0.392348040088964	-0.36688865424387	-0.367061947988402	-0.383265680455662	4.83371779620372	-0.365326462395064	-0.390201619408585	-0.353065704179022	-0.358992436592479	-0.413732545400266	-0.372241169238018	-0.376709692929341	-0.400331469819042	-0.381594641158255
chr1	143900000	144000000	1	-0.292457497215686	-0.196696351140945	-0.204837676585522	-0.197368473780766	-0.212798333098731	-0.290761378042177	-0.213644096370154	-0.28058125260621	-0.262310957871827	-0.246118947465973	-0.282111153124171	-0.206092472566033	-0.259703761434938	-0.266767930704734	-0.256256231937308	-0.28163267347903	-0.231084822635388	-0.20036928929292	-0.30641577206314	-0.265677259281917	-0.233659165561104	2.37200964181121	-0.284707136472907	-0.272197380502565	-0.259179860034358	-0.298004293774217	-0.217783661522307	-0.282629515763322	-0.239404508355095	-0.167025569608859	-0.229491940342553
chr1	144400000	144500000	1	2.47485245442866	-0.196696351140945	-0.204837676585522	-0.197368473780766	-0.212798333098731	-0.290761378042177	-0.213644096370154	-0.28058125260621	-0.262310957871827	-0.246118947465973	-0.282111153124171	-0.206092472566033	-0.259703761434938	2.45112784775302	2.49497858948493	2.45664665008354	-0.231084822635388	-0.20036928929292	-0.30641577206314	2.43732186594442	-0.233659165561104	-0.229253120967268	-0.284707136472907	-0.272197380502565	-0.259179860034358	-0.298004293774217	-0.217783661522307	-0.282629515763322	-0.239404508355095	-0.167025569608859	-0.229491940342553
chr1	145000000	145100000	1	-0.292457497215686	-0.196696351140945	-0.204837676585522	-0.197368473780766	-0.212798333098731	-0.290761378042177	-0.213644096370154	-0.28058125260621	-0.262310957871827	-0.246118947465973	-0.282111153124171	-0.206092472566033	-0.259703761434938	-0.266767930704734	-0.256256231937308	-0.28163267347903	-0.231084822635388	-0.20036928929292	-0.30641577206314	-0.265677259281917	-0.233659165561104	2.37200964181121	-0.284707136472907	-0.272197380502565	-0.259179860034358	-0.298004293774217	-0.217783661522307	-0.282629515763322	-0.239404508355095	-0.167025569608859	-0.229491940342553
chr1	145400000	145500000	1	-0.292457497215686	-0.196696351140945	-0.204837676585522	-0.197368473780766	-0.212798333098731	-0.290761378042177	-0.213644096370154	2.46367770803202	-0.262310957871827	-0.246118947465973	-0.282111153124171	-0.206092472566033	-0.259703761434938	2.45112784775302	-0.256256231937308	-0.28163267347903	-0.231084822635388	2.50258160750696	-0.30641577206314	-0.265677259281917	-0.233659165561104	-0.229253120967268	-0.284707136472907	2.42241964427507	-0.259179860034358	-0.298004293774217	-0.217783661522307	2.45105065579154	-0.239404508355095	2.47681669436439	-0.229491940342553
chr1	145600000	145700000	1	-0.292457497215686	-0.196696351140945	-0.204837676585522	-0.197368473780766	-0.212798333098731	-0.290761378042177	-0.213644096370154	-0.28058125260621	-0.262310957871827	-0.246118947465973	-0.282111153124171	-0.206092472566033	-0.259703761434938	-0.266767930704734	-0.256256231937308	-0.28163267347903	-0.231084822635388	2.50258160750696	-0.30641577206314	-0.265677259281917	-0.233659165561104	-0.229253120967268	-0.284707136472907	-0.272197380502565	-0.259179860034358	-0.298004293774217	-0.217783661522307	2.45105065579154	-0.239404508355095	-0.167025569608859	-0.229491940342553
chr1	145700000	145800000	2	-0.380078377728599	-0.37832930333001	-0.366968523894106	2.2932738541555	-0.395888222681004	-0.366276505168372	-0.401483630342532	-0.377510098182342	-0.372526288767256	-0.378698323005889	-0.365889520239255	-0.387512292919461	-0.390272057894081	-0.374569088573676	-0.372967295371684	-0.358962669119794	-0.374384925772199	-0.392348040088964	-0.36688865424387	-0.367061947988402	-0.383265680455662	-0.368715885076983	-0.365326462395064	2.30436783517469	-0.353065704179022	-0.358992436592479	-0.413732545400266	-0.372241169238018	-0.376709692929341	2.24346412032665	-0.381594641158255
chr1	145800000	145900000	5	-0.643146469262732	-0.923511347392353	1.76691715443053	-0.983529529893768	-0.945448411081564	-0.59301243902449	-0.965298659715965	-0.668508947037049	-0.703393929659574	-0.77667888587441	-0.617421925569925	-0.932057963452159	-0.782221740139212	-0.698192910250215	-0.723327700893512	-0.59114217264533	-0.80453510287258	1.73512076396981	-0.548485530783464	-0.671428399193735	-0.832343442697765	-0.787348871926558	-0.607378915309838	1.95091692930305	-0.634924495720657	-0.542132773197944	1.74210536129018	2.09315905335518	-0.788870928361472	-1.10058308680868	-0.838162459178408
chr1	145900000	146000000	8	-0.906844569663027	-1.46978471492613	-1.34126904374996	-1.57439793403456	1.22937399183432	-0.820311627470661	-1.53024766392035	-0.960182223392689	-1.03499871197605	-1.17550978277629	-0.869558010730855	1.13175839247711	4.14604286601893	-1.02254307417431	-1.07445741669051	-0.823890020742708	4.16671354181287	-1.54596347082085	-0.730572024193857	-0.976485710109972	1.4529208044173	1.39725617835498	1.91927024582953	-1.09948034952493	-0.917429941720088	-0.725761121614625	-1.59122102144579	1.8257241498024	1.48273069447902	0.844551584027733	3.89762289539898
chr1	146000000	146100000	1	-0.292457497215686	-0.196696351140945	-0.204837676585522	-0.197368473780766	-0.212798333098731	-0.290761378042177	-0.213644096370154	-0.28058125260621	2.4321080427741	-0.246118947465973	-0.282111153124171	-0.206092472566033	-0.259703761434938	-0.266767930704734	-0.256256231937308	-0.28163267347903	-0.231084822635388	2.50258160750696	-0.30641577206314	-0.265677259281917	-0.233659165561104	-0.229253120967268	-0.284707136472907	-0.272197380502565	-0.259179860034358	-0.298004293774217	-0.217783661522307	-0.282629515763322	-0.239404508355095	-0.167025569608859	-0.229491940342553
chr1	146200000	146300000	2	-0.380078377728599	2.18834282999895	2.25279866459584	-0.393833500263001	-0.395888222681004	2.44868573633171	-0.401483630342532	-0.377510098182342	-0.372526288767256	-0.378698323005889	-0.365889520239255	-0.387512292919461	-0.390272057894081	-0.374569088573676	-0.372967295371684	-0.358962669119794	-0.374384925772199	-0.392348040088964	-0.36688865424387	-0.367061947988402	-0.383265680455662	-0.368715885076983	-0.365326462395064	-0.390201619408585	-0.353065704179022	2.33645769261105	-0.413732545400266	-0.372241169238018	-0.376709692929341	-0.400331469819042	-0.381594641158255
chr1	147100000	147200000	1	-0.292457497215686	-0.196696351140945	-0.204837676585522	-0.197368473780766	-0.212798333098731	-0.290761378042177	-0.213644096370154	-0.28058125260621	-0.262310957871827	-0.246118947465973	-0.282111153124171	-0.206092472566033	-0.259703761434938	-0.266767930704734	-0.256256231937308	-0.28163267347903	-0.231084822635388	-0.20036928929292	-0.30641577206314	-0.265677259281917	-0.233659165561104	-0.229253120967268	2.48154707403842	-0.272197380502565	-0.259179860034358	-0.298004293774217	-0.217783661522307	-0.282629515763322	-0.239404508355095	-0.167025569608859	-0.229491940342553
chr1	147200000	147300000	2	-0.380078377728599	-0.37832930333001	-0.366968523894106	-0.393833500263001	-0.395888222681004	-0.366276505168372	-0.401483630342532	-0.377510098182342	-0.372526288767256	-0.378698323005889	-0.365889520239255	-0.387512292919461	-0.390272057894081	-0.374569088573676	-0.372967295371684	-0.358962669119794	-0.374384925772199	-0.392348040088964	2.39067383331716	-0.367061947988402	-0.383265680455662	-0.368715885076983	2.40087891325431	-0.390201619408585	2.39083374930355	2.33645769261105	-0.413732545400266	-0.372241169238018	-0.376709692929341	-0.400331469819042	-0.381594641158255
chr1	147500000	147600000	1	-0.292457497215686	-0.196696351140945	-0.204837676585522	-0.197368473780766	-0.212798333098731	-0.290761378042177	-0.213644096370154	-0.28058125260621	-0.262310957871827	-0.246118947465973	2.45134094435409	-0.206092472566033	-0.259703761434938	-0.266767930704734	-0.256256231937308	-0.28163267347903	-0.231084822635388	-0.20036928929292	-0.30641577206314	-0.265677259281917	-0.233659165561104	-0.229253120967268	-0.284707136472907	-0.272197380502565	-0.259179860034358	-0.298004293774217	-0.217783661522307	-0.282629515763322	-0.239404508355095	-0.167025569608859	-0.229491940342553
chr1	147600000	147700000	1	-0.292457497215686	2.37002109447047	2.41497576153221	-0.197368473780766	-0.212798333098731	-0.290761378042177	-0.213644096370154	-0.28058125260621	-0.262310957871827	-0.246118947465973	-0.282111153124171	-0.206092472566033	-0.259703761434938	-0.266767930704734	-0.256256231937308	-0.28163267347903	-0.231084822635388	-0.20036928929292	-0.30641577206314	-0.265677259281917	-0.233659165561104	-0.229253120967268	-0.284707136472907	-0.272197380502565	-0.259179860034358	-0.298004293774217	-0.217783661522307	-0.282629515763322	-0.239404508355095	-0.167025569608859	-0.229491940342553
chr1	147700000	147800000	1	-0.292457497215686	-0.196696351140945	-0.204837676585522	-0.197368473780766	-0.212798333098731	-0.290761378042177	-0.213644096370154	-0.28058125260621	-0.262310957871827	-0.246118947465973	-0.282111153124171	-0.206092472566033	-0.259703761434938	-0.266767930704734	-0.256256231937308	-0.28163267347903	-0.231084822635388	-0.20036928929292	-0.30641577206314	-0.265677259281917	-0.233659165561104	-0.229253120967268	-0.284707136472907	-0.272197380502565	-0.259179860034358	-0.298004293774217	-0.217783661522307	-0.282629515763322	-0.239404508355095	-0.167025569608859	2.36431253067165
chr1	147900000	148000000	2	-0.380078377728599	-0.37832930333001	-0.366968523894106	-0.393833500263001	-0.395888222681004	-0.366276505168372	-0.401483630342532	-0.377510098182342	-0.372526288767256	-0.378698323005889	-0.365889520239255	-0.387512292919461	-0.390272057894081	-0.374569088573676	-0.372967295371684	-0.358962669119794	-0.374384925772199	2.31055513939215	-0.36688865424387	-0.367061947988402	-0.383265680455662	-0.368715885076983	-0.365326462395064	-0.390201619408585	-0.353065704179022	-0.358992436592479	-0.413732545400266	-0.372241169238018	-0.376709692929341	-0.400331469819042	-0.381594641158255
chr1	148400000	148500000	1	-0.292457497215686	-0.196696351140945	-0.204837676585522	-0.197368473780766	-0.212798333098731	-0.290761378042177	-0.213644096370154	-0.28058125260621	-0.262310957871827	-0.246118947465973	-0.282111153124171	-0.206092472566033	-0.259703761434938	-0.266767930704734	-0.256256231937308	-0.28163267347903	-0.231084822635388	-0.20036928929292	-0.30641577206314	-0.265677259281917	-0.233659165561104	-0.229253120967268	-0.284707136472907	-0.272197380502565	-0.259179860034358	-0.298004293774217	-0.217783661522307	-0.282629515763322	-0.239404508355095	-0.167025569608859	-0.229491940342553
chr1	148800000	148900000	1	-0.292457497215686	-0.196696351140945	-0.204837676585522	-0.197368473780766	-0.212798333098731	-0.290761378042177	-0.213644096370154	-0.28058125260621	-0.262310957871827	-0.246118947465973	-0.282111153124171	-0.206092472566033	-0.259703761434938	-0.266767930704734	-0.256256231937308	-0.28163267347903	-0.231084822635388	-0.20036928929292	-0.30641577206314	-0.265677259281917	-0.233659165561104	-0.229253120967268	-0.284707136472907	-0.272197380502565	-0.259179860034358	-0.298004293774217	-0.217783661522307	2.45105065579154	-0.239404508355095	-0.167025569608859	-0.229491940342553
chr1	149700000	149800000	1	-0.292457497215686	-0.196696351140945	-0.204837676585522	-0.197368473780766	-0.212798333098731	-0.290761378042177	-0.213644096370154	-0.28058125260621	-0.262310957871827	-0.246118947465973	-0.282111153124171	-0.206092472566033	-0.259703761434938	-0.266767930704734	-0.256256231937308	-0.28163267347903	-0.231084822635388	-0.20036928929292	-0.30641577206314	-0.265677259281917	-0.233659165561104	2.37200964181121	-0.284707136472907	-0.272197380502565	-0.259179860034358	-0.298004293774217	-0.217783661522307	-0.282629515763322	-0.239404508355095	-0.167025569608859	-0.229491940342553
chr1	149800000	149900000	10	-1.08319934214034	0.736688231952899	0.957590592427783	-1.96942264746746	-1.86427337610256	1.84812814937716	0.752831607166848	-1.15523359773248	-1.25673705769586	-1.44218084233594	-1.0381811150095	3.38079581919024	1.22510169946568	-1.23943335449459	-1.30924547923385	-0.979552879014652	-1.52379030952338	-1.93197436840684	-0.852377420089263	-1.18047932565915	-1.58323866687167	11.5441489438738	-1.01229560848888	-1.33688135801782	-1.10634682349491	-0.848594722002207	-1.98522625756421	-1.09130273377481	-1.4780677281937	-2.27123195490616	0.997255016690067
chr1	149900000	150000000	3	-0.467723314315849	-0.559988347975963	-0.529124360673048	2.09689004459504	2.14355968539639	-0.441814611876693	-0.589350742020469	-0.474463062415724	-0.482765751156665	2.2094330943754	-0.449691032385289	-0.568958733954304	-0.52086597883085	-0.482394441620469	-0.48970266361901	-0.436315261047156	2.18054056924334	-0.584353932400146	2.33028967084332	-0.468470250168144	4.93178737527121	-0.508203224599261	2.3203482887091	-0.508231192985716	-0.446974178786611	-0.420002805797422	2.13358245004403	2.27186586870407	-0.514039867890404	-0.63366591479664	-0.533722952439732
chr1	150000000	150100000	2	-0.380078377728599	2.18834282999895	-0.366968523894106	-0.393833500263001	-0.395888222681004	-0.366276505168372	2.25410976780326	-0.377510098182342	-0.372526288767256	-0.378698323005889	-0.365889520239255	-0.387512292919461	-0.390272057894081	-0.374569088573676	-0.372967295371684	-0.358962669119794	-0.374384925772199	-0.392348040088964	-0.36688865424387	-0.367061947988402	-0.383265680455662	-0.368715885076983	-0.365326462395064	-0.390201619408585	2.39083374930355	-0.358992436592479	-0.413732545400266	-0.372241169238018	-0.376709692929341	-0.400331469819042	-0.381594641158255
chr1	150100000	150200000	1	-0.292457497215686	-0.196696351140945	-0.204837676585522	-0.197368473780766	2.50970469736142	-0.290761378042177	-0.213644096370154	-0.28058125260621	-0.262310957871827	-0.246118947465973	-0.282111153124171	-0.206092472566033	-0.259703761434938	-0.266767930704734	-0.256256231937308	-0.28163267347903	2.46710440811655	-0.20036928929292	-0.30641577206314	-0.265677259281917	-0.233659165561104	2.37200964181121	-0.284707136472907	-0.272197380502565	-0.259179860034358	-0.298004293774217	-0.217783661522307	-0.282629515763322	-0.239404508355095	-0.167025569608859	-0.229491940342553
chr1	150200000	150300000	6	-0.730955325056707	1.46254300068229	1.60507937074459	4.19664737597957	-1.12883849401005	2.1476999819117	1.50350330356315	-0.765635753481062	-0.813821168831219	-0.909497031121106	-0.701380600819199	-1.11377413125861	1.74589422171856	-0.806203706500225	-0.84025816040018	-0.668643534731969	-0.948085161852596	-1.16086921365363	-0.609112456357576	1.93131687836798	-0.982209147940117	-0.927055911184264	-0.688174826824863	-0.86267774557328	2.01630034562174	-0.603273709628485	-1.19815449579752	-0.731080578285671	-0.926419793328416	3.95604182136694	1.60455532328647
chr1	150300000	150400000	2	-0.380078377728599	-0.37832930333001	-0.366968523894106	-0.393833500263001	-0.395888222681004	-0.366276505168372	-0.401483630342532	-0.377510098182342	-0.372526288767256	-0.378698323005889	-0.365889520239255	-0.387512292919461	-0.390272057894081	-0.374569088573676	-0.372967295371684	-0.358962669119794	-0.374384925772199	-0.392348040088964	-0.36688865424387	-0.367061947988402	-0.383265680455662	-0.368715885076983	-0.365326462395064	-0.390201619408585	-0.353065704179022	-0.358992436592479	-0.413732545400266	-0.372241169238018	-0.376709692929341	-0.400331469819042	-0.381594641158255
chr1	150400000	150500000	1	-0.292457497215686	-0.196696351140945	-0.204837676585522	-0.197368473780766	-0.212798333098731	-0.290761378042177	-0.213644096370154	-0.28058125260621	-0.262310957871827	-0.246118947465973	-0.282111153124171	-0.206092472566033	-0.259703761434938	-0.266767930704734	-0.256256231937308	-0.28163267347903	-0.231084822635388	-0.20036928929292	-0.30641577206314	-0.265677259281917	-0.233659165561104	-0.229253120967268	-0.284707136472907	-0.272197380502565	-0.259179860034358	-0.298004293774217	-0.217783661522307	-0.282629515763322	-0.239404508355095	-0.167025569608859	-0.229491940342553
chr1	150500000	150600000	3	-0.467723314315849	-0.559988347975963	-0.529124360673048	-0.590325856512942	-0.579005257145129	2.37326134105804	-0.589350742020469	-0.474463062415724	-0.482765751156665	2.2094330943754	-0.449691032385289	2.03769758395274	4.79448359107698	-0.482394441620469	-0.48970266361901	-0.436315261047156	-0.517710020673053	2.11865843184861	-0.427384209468195	-0.468470250168144	2.19944476460852	4.69444061090264	-0.445968828823399	2.18644710972132	-0.446974178786611	-0.420002805797422	-0.609709902445335	-0.46187646911004	-0.514039867890404	-0.63366591479664	2.06014050393892
chr1	150600000	150700000	2	-0.380078377728599	-0.37832930333001	-0.366968523894106	-0.393833500263001	-0.395888222681004	2.44868573633171	-0.401483630342532	-0.377510098182342	-0.372526288767256	-0.378698323005889	-0.365889520239255	-0.387512292919461	-0.390272057894081	-0.374569088573676	-0.372967295371684	-0.358962669119794	-0.374384925772199	-0.392348040088964	-0.36688865424387	-0.367061947988402	-0.383265680455662	-0.368715885076983	2.40087891325431	-0.390201619408585	-0.353065704179022	-0.358992436592479	-0.413732545400266	-0.372241169238018	-0.376709692929341	-0.400331469819042	-0.381594641158255
chr1	150700000	150800000	2	2.38718272041595	-0.37832930333001	-0.366968523894106	-0.393833500263001	-0.395888222681004	-0.366276505168372	-0.401483630342532	2.36670041589338	-0.372526288767256	-0.378698323005889	-0.365889520239255	-0.387512292919461	-0.390272057894081	-0.374569088573676	-0.372967295371684	-0.358962669119794	-0.374384925772199	-0.392348040088964	2.39067383331716	-0.367061947988402	-0.383265680455662	2.23250095556337	-0.365326462395064	2.30436783517469	-0.353065704179022	-0.358992436592479	2.32944899526226	2.36139074251002	-0.376709692929341	-0.400331469819042	-0.381594641158255
chr1	150800000	150900000	3	-0.467723314315849	-0.559988347975963	2.09074865427562	-0.590325856512942	-0.579005257145129	-0.441814611876693	-0.589350742020469	-0.474463062415724	-0.482765751156665	-0.511302696903338	-0.449691032385289	-0.568958733954304	2.13680880612307	-0.482394441620469	-0.48970266361901	-0.436315261047156	-0.517710020673053	-0.584353932400146	-0.427384209468195	-0.468470250168144	-0.532897846054171	-0.508203224599261	2.3203482887091	-0.508231192985716	-0.446974178786611	-0.420002805797422	-0.609709902445335	-0.46187646911004	-0.514039867890404	2.01023647244389	-0.533722952439732
chr1	150900000	151000000	3	-0.467723314315849	-0.559988347975963	-0.529124360673048	-0.590325856512942	-0.579005257145129	-0.441814611876693	2.06634992979695	-0.474463062415724	-0.482765751156665	-0.511302696903338	-0.449691032385289	-0.568958733954304	2.13680880612307	-0.482394441620469	-0.48970266361901	-0.436315261047156	-0.517710020673053	-0.584353932400146	-0.427384209468195	-0.468470250168144	-0.532897846054171	-0.508203224599261	-0.445968828823399	-0.508231192985716	5.04104640983293	-0.420002805797422	-0.609709902445335	-0.46187646911004	-0.514039867890404	-0.63366591479664	-0.533722952439732
chr1	151000000	151100000	7	-0.818849538584691	-1.28751921467059	1.44325603635444	1.31195821775613	-1.31238370463498	4.88987415973964	1.31592326090511	4.62986590027436	1.77213244945504	-1.04243287556985	-0.785421035137356	-1.29564373382475	-1.04395360450119	-0.914314092204972	1.79604685103577	-0.746221601585991	-1.09176039972556	6.76174272047642	-0.669804392452665	-0.87469349705105	-1.13220509797175	-1.06688503135501	1.9993220951252	1.71566552801503	1.92288676460819	2.033082041416	1.35074262782882	1.91480631642708	1.61965658822098	-1.56810312551097	-1.14302308807869
chr1	151100000	151200000	7	-0.818849538584691	-1.28751921467059	-1.17856334572845	-1.37725408114771	1.41220389736167	-0.744460522381857	-1.34175039528081	-0.862854480322907	-0.924349619291576	-1.04243287556985	-0.785421035137356	-1.29564373382475	-1.04395360450119	-0.914314092204972	-0.957294541337829	-0.746221601585991	1.60849478592435	-1.35331877238292	-0.669804392452665	-0.87469349705105	1.60216743621261	-1.06688503135501	-0.769050186413216	-0.981014716486808	-0.823162121428097	-0.664479567582205	-1.3945877830107	-0.820966984799911	-1.06408964953492	-1.56810312551097	-1.14302308807869
chr1	151200000	151300000	2	-0.380078377728599	-0.37832930333001	-0.366968523894106	-0.393833500263001	-0.395888222681004	-0.366276505168372	-0.401483630342532	-0.377510098182342	-0.372526288767256	-0.378698323005889	-0.365889520239255	-0.387512292919461	-0.390272057894081	-0.374569088573676	-0.372967295371684	-0.358962669119794	-0.374384925772199	-0.392348040088964	-0.36688865424387	-0.367061947988402	-0.383265680455662	-0.368715885076983	-0.365326462395064	-0.390201619408585	-0.353065704179022	-0.358992436592479	-0.413732545400266	-0.372241169238018	-0.376709692929341	-0.400331469819042	-0.381594641158255
chr1	151300000	151400000	4	-0.555407578634583	1.82532341235751	1.92879753582225	1.90060071585032	1.9606516735919	-0.517388860819116	-0.777278160419422	-0.571457038232929	-0.593048552186287	-0.64395517199172	-0.533530291558331	1.85644956829489	2.00642818778066	-0.590262776521884	-0.60648267531185	-0.513703927863698	2.03743118748603	-0.776420416020986	-0.487912980231261	-0.569919834647391	-0.682581731215997	-0.647739441126612	-0.526648287474743	-0.626306665538358	-0.540921646139616	-0.481046033445216	-0.805749874516896	-0.551551033614851	-0.651418959200643	-0.867069553203712	1.90821547545982
chr1	151400000	151500000	1	-0.292457497215686	-0.196696351140945	-0.204837676585522	-0.197368473780766	-0.212798333098731	-0.290761378042177	-0.213644096370154	-0.28058125260621	-0.262310957871827	-0.246118947465973	-0.282111153124171	-0.206092472566033	-0.259703761434938	-0.266767930704734	-0.256256231937308	-0.28163267347903	-0.231084822635388	-0.20036928929292	-0.30641577206314	-0.265677259281917	-0.233659165561104	-0.229253120967268	-0.284707136472907	-0.272197380502565	-0.259179860034358	-0.298004293774217	-0.217783661522307	-0.282629515763322	-0.239404508355095	-0.167025569608859	-0.229491940342553
chr1	151500000	151600000	2	-0.380078377728599	-0.37832930333001	-0.366968523894106	2.2932738541555	2.32656674529119	-0.366276505168372	-0.401483630342532	2.36670041589338	-0.372526288767256	-0.378698323005889	-0.365889520239255	-0.387512292919461	-0.390272057894081	-0.374569088573676	-0.372967295371684	-0.358962669119794	2.32375667172241	2.31055513939215	2.39067383331716	-0.367061947988402	5.08119880181798	-0.368715885076983	-0.365326462395064	-0.390201619408585	-0.353065704179022	-0.358992436592479	5.07263053592478	-0.372241169238018	-0.376709692929341	2.24346412032665	-0.381594641158255
chr1	151600000	151700000	1	-0.292457497215686	-0.196696351140945	-0.204837676585522	-0.197368473780766	-0.212798333098731	-0.290761378042177	-0.213644096370154	-0.28058125260621	-0.262310957871827	-0.246118947465973	-0.282111153124171	-0.206092472566033	-0.259703761434938	-0.266767930704734	-0.256256231937308	-0.28163267347903	-0.231084822635388	-0.20036928929292	-0.30641577206314	-0.265677259281917	-0.233659165561104	-0.229253120967268	-0.284707136472907	-0.272197380502565	-0.259179860034358	-0.298004293774217	-0.217783661522307	-0.282629515763322	-0.239404508355095	-0.167025569608859	-0.229491940342553
chr1	151700000	151800000	5	2.12493221422858	-0.923511347392353	-0.853624042434219	-0.983529529893768	1.77781090429771	-0.59301243902449	-0.965298659715965	-0.668508947037049	-0.703393929659574	-0.77667888587441	2.11678949837202	1.67526316553662	-0.782221740139212	2.02045787327678	4.78067047461457	2.14789781833748	-0.80453510287258	-0.968580986356224	-0.548485530783464	4.73607158510604	-0.832343442697765	-0.787348871926558	4.92666638285748	1.95091692930305	-0.634924495720657	-0.542132773197944	-1.00188665043076	-0.641280508020126	-0.788870928361472	4.18857030858107	-0.838162459178408
chr1	151800000	151900000	4	-0.555407578634583	-0.741705132425102	-0.691333436970241	-0.786879773814357	-0.762181338042375	2.2979642700242	-0.777278160419422	-0.571457038232929	-0.593048552186287	-0.64395517199172	-0.533530291558331	4.46336254270381	-0.651508277053622	-0.590262776521884	-0.60648267531185	-0.513703927863698	-0.661085077484201	1.92685809213526	-0.487912980231261	-0.569919834647391	-0.682581731215997	-0.647739441126612	-0.526648287474743	-0.626306665538358	2.20335882881438	-0.481046033445216	-0.805749874516896	-0.551551033614851	-0.651418959200643	-0.867069553203712	-0.685903377810421
chr1	151900000	152000000	2	-0.380078377728599	-0.37832930333001	-0.366968523894106	-0.393833500263001	-0.395888222681004	-0.366276505168372	-0.401483630342532	-0.377510098182342	-0.372526288767256	-0.378698323005889	-0.365889520239255	2.21903873240064	2.2672953736464	-0.374569088573676	-0.372967295371684	-0.358962669119794	-0.374384925772199	2.31055513939215	-0.36688865424387	-0.367061947988402	-0.383265680455662	-0.368715885076983	2.40087891325431	-0.390201619408585	-0.353065704179022	-0.358992436592479	2.32944899526226	-0.372241169238018	-0.376709692929341	-0.400331469819042	2.21216403938491
chr1	152000000	152100000	2	-0.380078377728599	-0.37832930333001	-0.366968523894106	-0.393833500263001	-0.395888222681004	-0.366276505168372	-0.401483630342532	-0.377510098182342	-0.372526288767256	-0.378698323005889	-0.365889520239255	-0.387512292919461	2.2672953736464	-0.374569088573676	-0.372967295371684	-0.358962669119794	-0.374384925772199	-0.392348040088964	-0.36688865424387	-0.367061947988402	-0.383265680455662	2.23250095556337	-0.365326462395064	-0.390201619408585	-0.353065704179022	-0.358992436592479	-0.413732545400266	-0.372241169238018	-0.376709692929341	-0.400331469819042	2.21216403938491
chr1	152100000	152200000	2	-0.380078377728599	-0.37832930333001	-0.366968523894106	-0.393833500263001	-0.395888222681004	-0.366276505168372	-0.401483630342532	-0.377510098182342	-0.372526288767256	-0.378698323005889	-0.365889520239255	-0.387512292919461	-0.390272057894081	-0.374569088573676	-0.372967295371684	-0.358962669119794	-0.374384925772199	2.31055513939215	2.39067383331716	-0.367061947988402	2.34896656068116	-0.368715885076983	-0.365326462395064	-0.390201619408585	-0.353065704179022	-0.358992436592479	2.32944899526226	-0.372241169238018	-0.376709692929341	-0.400331469819042	-0.381594641158255
chr1	152200000	152300000	1	-0.292457497215686	2.37002109447047	-0.204837676585522	-0.197368473780766	-0.212798333098731	-0.290761378042177	-0.213644096370154	-0.28058125260621	-0.262310957871827	-0.246118947465973	-0.282111153124171	-0.206092472566033	-0.259703761434938	-0.266767930704734	-0.256256231937308	-0.28163267347903	-0.231084822635388	-0.20036928929292	2.45119539777745	-0.265677259281917	-0.233659165561104	-0.229253120967268	-0.284707136472907	-0.272197380502565	-0.259179860034358	2.39749342117119	2.52544630753712	-0.282629515763322	-0.239404508355095	-0.167025569608859	-0.229491940342553
chr1	152300000	152400000	2	-0.380078377728599	2.18834282999895	-0.366968523894106	-0.393833500263001	-0.395888222681004	-0.366276505168372	-0.401483630342532	-0.377510098182342	-0.372526288767256	-0.378698323005889	-0.365889520239255	-0.387512292919461	2.2672953736464	-0.374569088573676	-0.372967295371684	-0.358962669119794	-0.374384925772199	-0.392348040088964	2.39067383331716	-0.367061947988402	-0.383265680455662	-0.368715885076983	-0.365326462395064	-0.390201619408585	-0.353065704179022	2.33645769261105	2.32944899526226	-0.372241169238018	-0.376709692929341	-0.400331469819042	-0.381594641158255
chr1	152400000	152500000	1	-0.292457497215686	-0.196696351140945	-0.204837676585522	-0.197368473780766	-0.212798333098731	-0.290761378042177	-0.213644096370154	-0.28058125260621	-0.262310957871827	-0.246118947465973	-0.282111153124171	-0.206092472566033	-0.259703761434938	-0.266767930704734	-0.256256231937308	-0.28163267347903	-0.231084822635388	-0.20036928929292	-0.30641577206314	-0.265677259281917	-0.233659165561104	-0.229253120967268	-0.284707136472907	-0.272197380502565	-0.259179860034358	-0.298004293774217	-0.217783661522307	-0.282629515763322	-0.239404508355095	-0.167025569608859	-0.229491940342553
chr1	152500000	152600000	4	-0.555407578634583	-0.741705132425102	-0.691333436970241	-0.786879773814357	-0.762181338042375	-0.517388860819116	-0.777278160419422	-0.571457038232929	-0.593048552186287	-0.64395517199172	-0.533530291558331	-0.750463406114025	-0.651508277053622	-0.590262776521884	-0.60648267531185	-0.513703927863698	-0.661085077484201	-0.776420416020986	-0.487912980231261	-0.569919834647391	-0.682581731215997	-0.647739441126612	-0.526648287474743	-0.626306665538358	-0.540921646139616	-0.481046033445216	-0.805749874516896	-0.551551033614851	-0.651418959200643	-0.867069553203712	-0.685903377810421
chr1	152600000	152700000	6	-0.730955325056707	-1.10543875461927	-1.01602453100476	-1.1803094788358	-1.12883849401005	-0.668698569413728	-1.15344508785169	-0.765635753481062	-0.813821168831219	-0.909497031121106	-0.701380600819199	-1.11377413125861	-0.913029210324217	-0.806203706500225	-0.84025816040018	-0.668643534731969	-0.948085161852596	-1.16086921365363	-0.609112456357576	-0.773013685966444	-0.982209147940117	-0.927055911184264	-0.688174826824863	-0.86267774557328	-0.728999158521073	-0.603273709628485	-1.19815449579752	-0.731080578285671	-0.926419793328416	-1.33424730600617	-0.990526799902751
chr1	152700000	152800000	5	-0.643146469262732	-0.923511347392353	-0.853624042434219	-0.983529529893768	-0.945448411081564	-0.59301243902449	-0.965298659715965	-0.668508947037049	-0.703393929659574	-0.77667888587441	-0.617421925569925	-0.932057963452159	-0.782221740139212	-0.698192910250215	-0.723327700893512	-0.59114217264533	-0.80453510287258	-0.968580986356224	-0.548485530783464	-0.671428399193735	-0.832343442697765	-0.787348871926558	-0.607378915309838	-0.744448633931977	-0.634924495720657	-0.542132773197944	-1.00188665043076	-0.641280508020126	-0.788870928361472	-1.10058308680868	-0.838162459178408
chr1	152800000	152900000	5	-0.643146469262732	-0.923511347392353	1.76691715443053	-0.983529529893768	-0.945448411081564	-0.59301243902449	-0.965298659715965	-0.668508947037049	-0.703393929659574	-0.77667888587441	-0.617421925569925	-0.932057963452159	-0.782221740139212	-0.698192910250215	-0.723327700893512	-0.59114217264533	-0.80453510287258	-0.968580986356224	-0.548485530783464	-0.671428399193735	-0.832343442697765	-0.787348871926558	-0.607378915309838	-0.744448633931977	-0.634924495720657	-0.542132773197944	-1.00188665043076	-0.641280508020126	-0.788870928361472	-1.10058308680868	-0.838162459178408
chr1	152900000	153000000	4	-0.555407578634583	-0.741705132425102	-0.691333436970241	-0.786879773814357	-0.762181338042375	-0.517388860819116	-0.777278160419422	-0.571457038232929	-0.593048552186287	-0.64395517199172	-0.533530291558331	-0.750463406114025	-0.651508277053622	-0.590262776521884	-0.60648267531185	-0.513703927863698	-0.661085077484201	-0.776420416020986	-0.487912980231261	-0.569919834647391	-0.682581731215997	-0.647739441126612	-0.526648287474743	-0.626306665538358	-0.540921646139616	-0.481046033445216	-0.805749874516896	-0.551551033614851	-0.651418959200643	-0.867069553203712	-0.685903377810421
chr1	153000000	153100000	4	-0.555407578634583	-0.741705132425102	-0.691333436970241	-0.786879773814357	-0.762181338042375	-0.517388860819116	-0.777278160419422	-0.571457038232929	-0.593048552186287	-0.64395517199172	-0.533530291558331	-0.750463406114025	-0.651508277053622	-0.590262776521884	-0.60648267531185	-0.513703927863698	-0.661085077484201	-0.776420416020986	-0.487912980231261	-0.569919834647391	-0.682581731215997	-0.647739441126612	-0.526648287474743	-0.626306665538358	-0.540921646139616	-0.481046033445216	-0.805749874516896	-0.551551033614851	-0.651418959200643	-0.867069553203712	-0.685903377810421
chr1	153100000	153200000	3	-0.467723314315849	-0.559988347975963	-0.529124360673048	-0.590325856512942	-0.579005257145129	-0.441814611876693	-0.589350742020469	-0.474463062415724	-0.482765751156665	-0.511302696903338	-0.449691032385289	-0.568958733954304	-0.52086597883085	-0.482394441620469	-0.48970266361901	-0.436315261047156	-0.517710020673053	-0.584353932400146	-0.427384209468195	-0.468470250168144	-0.532897846054171	-0.508203224599261	-0.445968828823399	-0.508231192985716	-0.446974178786611	-0.420002805797422	-0.609709902445335	-0.46187646911004	-0.514039867890404	-0.63366591479664	-0.533722952439732
chr1	153200000	153300000	3	2.29964956835813	-0.559988347975963	-0.529124360673048	-0.590325856512942	-0.579005257145129	-0.441814611876693	-0.589350742020469	2.26985830505261	2.21171452291542	2.2094330943754	-0.449691032385289	-0.568958733954304	-0.52086597883085	-0.482394441620469	-0.48970266361901	2.30202633336338	-0.517710020673053	2.11865843184861	2.33028967084332	-0.468470250168144	-0.532897846054171	-0.508203224599261	-0.445968828823399	-0.508231192985716	-0.446974178786611	2.27555620710504	2.13358245004403	-0.46187646911004	2.16771402992421	-0.63366591479664	-0.533722952439732
chr1	153300000	153400000	5	-0.643146469262732	-0.923511347392353	-0.853624042434219	-0.983529529893768	-0.945448411081564	-0.59301243902449	-0.965298659715965	-0.668508947037049	-0.703393929659574	-0.77667888587441	-0.617421925569925	-0.932057963452159	-0.782221740139212	-0.698192910250215	-0.723327700893512	-0.59114217264533	-0.80453510287258	-0.968580986356224	-0.548485530783464	-0.671428399193735	-0.832343442697765	1.81463649640136	-0.607378915309838	1.95091692930305	-0.634924495720657	-0.542132773197944	-1.00188665043076	-0.641280508020126	-0.788870928361472	-1.10058308680868	-0.838162459178408
chr1	153400000	153500000	3	-0.467723314315849	-0.559988347975963	-0.529124360673048	-0.590325856512942	-0.579005257145129	-0.441814611876693	-0.589350742020469	-0.474463062415724	-0.482765751156665	-0.511302696903338	-0.449691032385289	-0.568958733954304	-0.52086597883085	-0.482394441620469	-0.48970266361901	-0.436315261047156	-0.517710020673053	-0.584353932400146	-0.427384209468195	-0.468470250168144	-0.532897846054171	-0.508203224599261	-0.445968828823399	-0.508231192985716	-0.446974178786611	-0.420002805797422	-0.609709902445335	-0.46187646911004	-0.514039867890404	-0.63366591479664	-0.533722952439732
chr1	153500000	153600000	5	-0.643146469262732	1.64391910741467	1.76691715443053	-0.983529529893768	-0.945448411081564	-0.59301243902449	-0.965298659715965	-0.668508947037049	-0.703393929659574	-0.77667888587441	-0.617421925569925	-0.932057963452159	4.53448347580184	-0.698192910250215	-0.723327700893512	-0.59114217264533	-0.80453510287258	-0.968580986356224	-0.548485530783464	-0.671428399193735	-0.832343442697765	-0.787348871926558	-0.607378915309838	1.95091692930305	-0.634924495720657	-0.542132773197944	-1.00188665043076	-0.641280508020126	-0.788870928361472	-1.10058308680868	4.35088755026674
chr1	153600000	153700000	8	-0.906844569663027	8.8083503299231	9.14948300818486	-1.57439793403456	-1.49611628904222	-0.820311627470661	3.78686066790069	-0.960182223392689	-1.03499871197605	-1.17550978277629	-0.869558010730855	1.13175839247711	4.14604286601893	-1.02254307417431	-1.07445741669051	-0.823890020742708	-1.2355860641767	-1.54596347082085	-0.730572024193857	-0.976485710109972	-1.2823576504776	-1.20686080467019	-0.850019220822835	-1.09948034952493	4.57648740872152	1.97269421232377	-1.59122102144579	-0.910955536221085	-1.20190469106791	3.49129478835461	6.49427340309317
chr1	153700000	153800000	2	-0.380078377728599	-0.37832930333001	-0.366968523894106	-0.393833500263001	-0.395888222681004	-0.366276505168372	-0.401483630342532	-0.377510098182342	-0.372526288767256	2.34192756758978	-0.365889520239255	2.21903873240064	-0.390272057894081	-0.374569088573676	-0.372967295371684	-0.358962669119794	2.32375667172241	-0.392348040088964	-0.36688865424387	-0.367061947988402	-0.383265680455662	-0.368715885076983	-0.365326462395064	-0.390201619408585	-0.353065704179022	-0.358992436592479	-0.413732545400266	-0.372241169238018	-0.376709692929341	-0.400331469819042	-0.381594641158255
chr1	153900000	154000000	9	-0.994955959023568	3.48880316426822	6.36696043026735	-1.77177580194736	-1.68006865007088	1.9229338102915	-1.71897013636236	-1.05763616670283	-1.14578797633443	-1.30875123265216	-0.953806387249922	0.950502992101268	1.35532206080473	-1.13090975589035	-1.19176746309705	-0.901662511877506	-1.37958752757519	-1.73883728090341	-0.791426095787198	-1.07840829418139	-1.43269329307867	3.86325603968578	-0.931096231734745	-1.21809555274871	-1.01181926169964	-0.787129205524517	-1.78808888793269	-1.00106212345164	-1.33988923203874	0.611220755995337	1.14914377297321
chr1	154100000	154200000	2	-0.380078377728599	-0.37832930333001	-0.366968523894106	-0.393833500263001	-0.395888222681004	-0.366276505168372	-0.401483630342532	-0.377510098182342	-0.372526288767256	2.34192756758978	-0.365889520239255	-0.387512292919461	-0.390272057894081	-0.374569088573676	-0.372967295371684	-0.358962669119794	-0.374384925772199	-0.392348040088964	-0.36688865424387	-0.367061947988402	-0.383265680455662	-0.368715885076983	-0.365326462395064	2.30436783517469	2.39083374930355	-0.358992436592479	-0.413732545400266	-0.372241169238018	2.30493587882651	-0.400331469819042	-0.381594641158255
chr1	154200000	154300000	4	-0.555407578634583	-0.741705132425102	-0.691333436970241	-0.786879773814357	-0.762181338042375	-0.517388860819116	-0.777278160419422	-0.571457038232929	-0.593048552186287	-0.64395517199172	-0.533530291558331	1.85644956829489	-0.651508277053622	-0.590262776521884	-0.60648267531185	-0.513703927863698	-0.661085077484201	-0.776420416020986	-0.487912980231261	-0.569919834647391	-0.682581731215997	-0.647739441126612	-0.526648287474743	-0.626306665538358	-0.540921646139616	-0.481046033445216	-0.805749874516896	-0.551551033614851	-0.651418959200643	-0.867069553203712	-0.685903377810421
chr1	154300000	154400000	2	-0.380078377728599	-0.37832930333001	-0.366968523894106	-0.393833500263001	-0.395888222681004	-0.366276505168372	-0.401483630342532	-0.377510098182342	-0.372526288767256	-0.378698323005889	-0.365889520239255	-0.387512292919461	-0.390272057894081	-0.374569088573676	-0.372967295371684	-0.358962669119794	-0.374384925772199	-0.392348040088964	-0.36688865424387	-0.367061947988402	-0.383265680455662	-0.368715885076983	-0.365326462395064	-0.390201619408585	-0.353065704179022	-0.358992436592479	-0.413732545400266	-0.372241169238018	-0.376709692929341	-0.400331469819042	-0.381594641158255
chr1	154400000	154500000	1	-0.292457497215686	-0.196696351140945	-0.204837676585522	-0.197368473780766	-0.212798333098731	-0.290761378042177	-0.213644096370154	-0.28058125260621	-0.262310957871827	-0.246118947465973	-0.282111153124171	-0.206092472566033	2.39791058706255	-0.266767930704734	-0.256256231937308	-0.28163267347903	-0.231084822635388	-0.20036928929292	-0.30641577206314	-0.265677259281917	-0.233659165561104	2.37200964181121	-0.284707136472907	-0.272197380502565	-0.259179860034358	-0.298004293774217	-0.217783661522307	-0.282629515763322	-0.239404508355095	-0.167025569608859	2.36431253067165
chr1	154500000	154600000	4	-0.555407578634583	1.82532341235751	-0.691333436970241	1.90060071585032	1.9606516735919	-0.517388860819116	-0.777278160419422	-0.571457038232929	-0.593048552186287	-0.64395517199172	2.2002531141765	-0.750463406114025	2.00642818778066	-0.590262776521884	-0.60648267531185	-0.513703927863698	2.03743118748603	-0.776420416020986	-0.487912980231261	-0.569919834647391	2.05002991126786	1.95383860789069	2.23994120707561	-0.626306665538358	-0.540921646139616	-0.481046033445216	1.93781258792673	2.18246047384032	-0.651418959200643	-0.867069553203712	4.50233432873006
chr1	154600000	154700000	1	-0.292457497215686	-0.196696351140945	-0.204837676585522	-0.197368473780766	-0.212798333098731	-0.290761378042177	-0.213644096370154	-0.28058125260621	-0.262310957871827	-0.246118947465973	-0.282111153124171	-0.206092472566033	-0.259703761434938	-0.266767930704734	-0.256256231937308	-0.28163267347903	-0.231084822635388	-0.20036928929292	-0.30641577206314	-0.265677259281917	-0.233659165561104	-0.229253120967268	-0.284707136472907	-0.272197380502565	-0.259179860034358	-0.298004293774217	-0.217783661522307	-0.282629515763322	-0.239404508355095	-0.167025569608859	-0.229491940342553
chr1	154800000	154900000	1	2.47485245442866	2.37002109447047	2.41497576153221	-0.197368473780766	-0.212798333098731	-0.290761378042177	-0.213644096370154	-0.28058125260621	-0.262310957871827	-0.246118947465973	2.45134094435409	2.40050456906241	-0.259703761434938	-0.266767930704734	-0.256256231937308	-0.28163267347903	-0.231084822635388	-0.20036928929292	-0.30641577206314	2.43732186594442	-0.233659165561104	-0.229253120967268	-0.284707136472907	-0.272197380502565	-0.259179860034358	-0.298004293774217	-0.217783661522307	-0.282629515763322	-0.239404508355095	-0.167025569608859	-0.229491940342553
chr1	154900000	155000000	7	-0.818849538584691	1.28116352026081	-1.17856334572845	-1.37725408114771	-1.31238370463498	2.07270681867889	3.97359691709104	-0.862854480322907	-0.924349619291576	-1.04243287556985	-0.785421035137356	3.92154199824892	-1.04395360450119	-0.914314092204972	-0.957294541337829	-0.746221601585991	-1.09176039972556	-1.35331877238292	-0.669804392452665	-0.87469349705105	-1.13220509797175	-1.06688503135501	-0.769050186413216	-0.981014716486808	1.92288676460819	-0.664479567582205	-1.3945877830107	-0.820966984799911	-1.06408964953492	-1.56810312551097	1.45276741230298
chr1	155000000	155100000	6	-0.730955325056707	4.03052475598385	-1.01602453100476	1.50816894857188	1.5950055827615	-0.668698569413728	1.50350330356315	1.97997496997085	-0.813821168831219	1.81251703500321	2.03341793624488	1.4941068638894	1.74589422171856	1.91303084883591	-0.84025816040018	-0.668643534731969	1.75143313875707	-1.16086921365363	-0.609112456357576	-0.773013685966444	1.75141719076405	4.27803226631025	-0.688174826824863	-0.86267774557328	-0.728999158521073	-0.603273709628485	1.54642672921651	-0.731080578285671	-0.926419793328416	3.95604182136694	1.60455532328647
chr1	155100000	155200000	7	4.7200081234821	-1.28751921467059	-1.17856334572845	1.31195821775613	-1.31238370463498	-0.744460522381857	1.31592326090511	4.62986590027436	1.77213244945504	-1.04243287556985	1.95012401738083	-1.29564373382475	1.61569563143771	4.5256395524038	4.54938824340937	1.99415437313657	-1.09176039972556	-1.35331877238292	2.08991823059443	4.53544402889672	-1.13220509797175	-1.06688503135501	-0.769050186413216	4.41234577251686	1.92288676460819	-0.664479567582205	-1.3945877830107	-0.820966984799911	-1.06408964953492	-1.56810312551097	4.04855791268466
chr1	155200000	155300000	7	-0.818849538584691	-1.28751921467059	-1.17856334572845	1.31195821775613	-1.31238370463498	-0.744460522381857	-1.34175039528081	-0.862854480322907	4.46861451820165	4.40308130805632	-0.785421035137356	-1.29564373382475	-1.04395360450119	1.80566273009941	-0.957294541337829	-0.746221601585991	-1.09176039972556	1.35170172523686	2.08991823059443	1.83037526592283	1.60216743621261	-1.06688503135501	1.9993220951252	-0.981014716486808	-0.823162121428097	-0.664479567582205	1.35074262782882	1.91480631642708	-1.06408964953492	1.07776348086662	-1.14302308807869
chr1	155300000	155400000	3	-0.467723314315849	-0.559988347975963	-0.529124360673048	4.78410594570303	2.14355968539639	-0.441814611876693	-0.589350742020469	-0.474463062415724	-0.482765751156665	-0.511302696903338	-0.449691032385289	-0.568958733954304	-0.52086597883085	-0.482394441620469	-0.48970266361901	-0.436315261047156	2.18054056924334	7.52468316034613	5.08796355115483	-0.468470250168144	4.93178737527121	-0.508203224599261	2.3203482887091	-0.508231192985716	-0.446974178786611	-0.420002805797422	4.8768748025334	2.27186586870407	-0.514039867890404	2.01023647244389	-0.533722952439732
chr1	155500000	155600000	1	-0.292457497215686	-0.196696351140945	-0.204837676585522	-0.197368473780766	-0.212798333098731	-0.290761378042177	-0.213644096370154	-0.28058125260621	-0.262310957871827	-0.246118947465973	-0.282111153124171	-0.206092472566033	-0.259703761434938	-0.266767930704734	-0.256256231937308	-0.28163267347903	-0.231084822635388	-0.20036928929292	-0.30641577206314	-0.265677259281917	-0.233659165561104	-0.229253120967268	-0.284707136472907	-0.272197380502565	-0.259179860034358	-0.298004293774217	-0.217783661522307	-0.282629515763322	-0.239404508355095	-0.167025569608859	-0.229491940342553
chr1	155600000	155700000	3	-0.467723314315849	-0.559988347975963	-0.529124360673048	-0.590325856512942	-0.579005257145129	-0.441814611876693	-0.589350742020469	-0.474463062415724	-0.482765751156665	-0.511302696903338	-0.449691032385289	-0.568958733954304	-0.52086597883085	2.23556314414575	-0.48970266361901	-0.436315261047156	-0.517710020673053	-0.584353932400146	-0.427384209468195	-0.468470250168144	-0.532897846054171	-0.508203224599261	-0.445968828823399	-0.508231192985716	-0.446974178786611	-0.420002805797422	-0.609709902445335	-0.46187646911004	-0.514039867890404	-0.63366591479664	-0.533722952439732
chr1	155800000	155900000	2	-0.380078377728599	-0.37832930333001	-0.366968523894106	-0.393833500263001	2.32656674529119	-0.366276505168372	-0.401483630342532	-0.377510098182342	-0.372526288767256	-0.378698323005889	-0.365889520239255	-0.387512292919461	-0.390272057894081	-0.374569088573676	-0.372967295371684	-0.358962669119794	-0.374384925772199	-0.392348040088964	-0.36688865424387	-0.367061947988402	-0.383265680455662	-0.368715885076983	-0.365326462395064	-0.390201619408585	-0.353065704179022	-0.358992436592479	-0.413732545400266	-0.372241169238018	-0.376709692929341	-0.400331469819042	-0.381594641158255
chr1	155900000	156000000	3	-0.467723314315849	-0.559988347975963	2.09074865427562	-0.590325856512942	-0.579005257145129	-0.441814611876693	-0.589350742020469	-0.474463062415724	-0.482765751156665	-0.511302696903338	-0.449691032385289	-0.568958733954304	-0.52086597883085	-0.482394441620469	-0.48970266361901	-0.436315261047156	-0.517710020673053	-0.584353932400146	-0.427384209468195	-0.468470250168144	-0.532897846054171	-0.508203224599261	-0.445968828823399	-0.508231192985716	-0.446974178786611	-0.420002805797422	-0.609709902445335	-0.46187646911004	-0.514039867890404	-0.63366591479664	-0.533722952439732
chr1	156000000	156100000	7	-0.818849538584691	-1.28751921467059	-1.17856334572845	1.31195821775613	-1.31238370463498	-0.744460522381857	3.97359691709104	-0.862854480322907	-0.924349619291576	-1.04243287556985	-0.785421035137356	1.31294913221208	1.61569563143771	-0.914314092204972	-0.957294541337829	-0.746221601585991	-1.09176039972556	1.35170172523686	-0.669804392452665	-0.87469349705105	-1.13220509797175	-1.06688503135501	1.9993220951252	-0.981014716486808	1.92288676460819	2.033082041416	1.35074262782882	-0.820966984799911	-1.06408964953492	-1.56810312551097	-1.14302308807869
chr1	156100000	156200000	2	2.38718272041595	2.18834282999895	-0.366968523894106	-0.393833500263001	-0.395888222681004	-0.366276505168372	-0.401483630342532	2.36670041589338	2.32184514518019	2.34192756758978	2.36751432145855	-0.387512292919461	-0.390272057894081	-0.374569088573676	-0.372967295371684	-0.358962669119794	-0.374384925772199	-0.392348040088964	-0.36688865424387	2.33588945906777	-0.383265680455662	-0.368715885076983	-0.365326462395064	-0.390201619408585	-0.353065704179022	-0.358992436592479	-0.413732545400266	-0.372241169238018	-0.376709692929341	-0.400331469819042	-0.381594641158255
chr1	156200000	156300000	7	-0.818849538584691	1.28116352026081	1.44325603635444	-1.37725408114771	-1.31238370463498	-0.744460522381857	3.97359691709104	-0.862854480322907	-0.924349619291576	-1.04243287556985	-0.785421035137356	-1.29564373382475	-1.04395360450119	-0.914314092204972	-0.957294541337829	-0.746221601585991	-1.09176039972556	-1.35331877238292	-0.669804392452665	-0.87469349705105	-1.13220509797175	-1.06688503135501	-0.769050186413216	-0.981014716486808	1.92288676460819	-0.664479567582205	-1.3945877830107	-0.820966984799911	-1.06408964953492	-1.56810312551097	-1.14302308807869
chr1	156300000	156400000	3	-0.467723314315849	-0.559988347975963	2.09074865427562	-0.590325856512942	-0.579005257145129	-0.441814611876693	-0.589350742020469	-0.474463062415724	-0.482765751156665	-0.511302696903338	-0.449691032385289	-0.568958733954304	-0.52086597883085	-0.482394441620469	2.26159472327045	-0.436315261047156	-0.517710020673053	4.82167079609737	-0.427384209468195	-0.468470250168144	-0.532897846054171	-0.508203224599261	-0.445968828823399	-0.508231192985716	2.29703611552316	-0.420002805797422	-0.609709902445335	-0.46187646911004	-0.514039867890404	2.01023647244389	-0.533722952439732
chr1	156400000	156500000	1	-0.292457497215686	2.37002109447047	2.41497576153221	-0.197368473780766	-0.212798333098731	-0.290761378042177	-0.213644096370154	-0.28058125260621	-0.262310957871827	-0.246118947465973	-0.282111153124171	-0.206092472566033	-0.259703761434938	-0.266767930704734	-0.256256231937308	-0.28163267347903	-0.231084822635388	-0.20036928929292	-0.30641577206314	-0.265677259281917	-0.233659165561104	-0.229253120967268	-0.284707136472907	-0.272197380502565	-0.259179860034358	2.39749342117119	-0.217783661522307	-0.282629515763322	-0.239404508355095	-0.167025569608859	-0.229491940342553
[truncated: 9,372 more rows]
