# Supplementary material for: Connecting genomic results for psychiatric disorders to human brain cell types and regions reveals convergence with functional connectivity
Source: Nat Commun. 2025 Jan 4;16:395. doi: 10.1038/s41467-024-55611-1 (PMC11700164; doi:10.1038/s41467-024-55611-1)
Supplement: Supplementary file 4 — Source Datasets [file 41467_2024_55611_MOESM4_ESM.zip › Source_Data_v241210/Supplementary_Figures/data2cobre_regions_boxplot.tsv]

Region	fold	Run	AUC	Accuracy	regions	regions2
AON_L	1	2	0.6	0.7	Paleocortex	Cortex
AON_L	2	3	0.86364	0.85714	Paleocortex	Cortex
AON_L	3	8	0.52066	0.5	Paleocortex	Cortex
AON_L	4	7	0.68595	0.5	Paleocortex	Cortex
AON_L	5	26	0.44697	0.56522	Paleocortex	Cortex
AON_R	1	61	0.67	0.6	Paleocortex	Cortex
AON_R	2	18	0.77273	0.71429	Paleocortex	Cortex
AON_R	3	45	0.92562	0.86364	Paleocortex	Cortex
AON_R	4	15	0.68595	0.63636	Paleocortex	Cortex
AON_R	5	56	0.55303	0.56522	Paleocortex	Cortex
APH_L	1	75	0.53	0.4	Temporal_cortex	Cortex
APH_L	2	52	0.66364	0.57143	Temporal_cortex	Cortex
APH_L	3	30	0.78512	0.68182	Temporal_cortex	Cortex
APH_L	4	36	0.72727	0.59091	Temporal_cortex	Cortex
APH_L	5	50	0.5303	0.6087	Temporal_cortex	Cortex
APH_R	1	27	0.7	0.65	Temporal_cortex	Cortex
APH_R	2	45	0.7	0.71429	Temporal_cortex	Cortex
APH_R	3	29	0.71074	0.59091	Temporal_cortex	Cortex
APH_R	4	51	0.71074	0.54545	Temporal_cortex	Cortex
APH_R	5	41	0.62121	0.56522	Temporal_cortex	Cortex
CEN_L	1	74	0.53	0.5	Amygdala	Amygdala
CEN_L	2	63	0.47273	0.57143	Amygdala	Amygdala
CEN_L	3	68	0.60331	0.45455	Amygdala	Amygdala
CEN_L	4	65	0.4876	0.5	Amygdala	Amygdala
CEN_L	5	74	0.55303	0.56522	Amygdala	Amygdala
CEN_R	1	33	0.62	0.6	Amygdala	Amygdala
CEN_R	2	64	0.58182	0.57143	Amygdala	Amygdala
CEN_R	3	52	0.76033	0.68182	Amygdala	Amygdala
CEN_R	4	74	0.43802	0.54545	Amygdala	Amygdala
CEN_R	5	55	0.46212	0.52174	Amygdala	Amygdala
CaB_L	1	1	0.83	0.6	BasalForebrain	BasalForebrain
CaB_L	2	2	0.86364	0.7619	BasalForebrain	BasalForebrain
CaB_L	3	2	0.7438	0.68182	BasalForebrain	BasalForebrain
CaB_L	4	1	0.73554	0.68182	BasalForebrain	BasalForebrain
CaB_L	5	1	0.56818	0.56522	BasalForebrain	BasalForebrain
CaB_R	1	9	0.83	0.55	BasalForebrain	BasalForebrain
CaB_R	2	1	0.78182	0.61905	BasalForebrain	BasalForebrain
CaB_R	3	1	0.65289	0.59091	BasalForebrain	BasalForebrain
CaB_R	4	3	0.68595	0.5	BasalForebrain	BasalForebrain
CaB_R	5	2	0.56061	0.65217	BasalForebrain	BasalForebrain
CgGc_L	1	64	0.66	0.7	Limbic_cortex	Cortex
CgGc_L	2	62	0.59091	0.52381	Limbic_cortex	Cortex
CgGc_L	3	57	0.87603	0.77273	Limbic_cortex	Cortex
CgGc_L	4	44	0.58678	0.63636	Limbic_cortex	Cortex
CgGc_L	5	43	0.59848	0.6087	Limbic_cortex	Cortex
CgGc_R	1	55	0.61	0.55	Limbic_cortex	Cortex
CgGc_R	2	65	0.68182	0.66667	Limbic_cortex	Cortex
CgGc_R	3	67	0.61157	0.59091	Limbic_cortex	Cortex
CgGc_R	4	55	0.71074	0.68182	Limbic_cortex	Cortex
CgGc_R	5	38	0.46212	0.52174	Limbic_cortex	Cortex
CgGr_L	1	57	0.73	0.55	Limbic_cortex	Cortex
CgGr_L	2	37	0.73636	0.7619	Limbic_cortex	Cortex
CgGr_L	3	73	0.53719	0.40909	Limbic_cortex	Cortex
CgGr_L	4	35	0.80992	0.86364	Limbic_cortex	Cortex
CgGr_L	5	65	0.5	0.52174	Limbic_cortex	Cortex
CgGr_R	1	67	0.59	0.65	Limbic_cortex	Cortex
CgGr_R	2	74	0.61818	0.52381	Limbic_cortex	Cortex
CgGr_R	3	75	0.72727	0.63636	Limbic_cortex	Cortex
CgGr_R	4	70	0.5124	0.5	Limbic_cortex	Cortex
CgGr_R	5	61	0.38636	0.43478	Limbic_cortex	Cortex
CoA_L	1	71	0.53	0.5	Amygdala	Amygdala
CoA_L	2	10	0.79091	0.66667	Amygdala	Amygdala
CoA_L	3	53	0.66942	0.54545	Amygdala	Amygdala
CoA_L	4	41	0.70248	0.72727	Amygdala	Amygdala
CoA_L	5	58	0.40909	0.56522	Amygdala	Amygdala
CoA_R	1	38	0.46	0.5	Amygdala	Amygdala
CoA_R	2	67	0.58182	0.57143	Amygdala	Amygdala
CoA_R	3	18	0.76033	0.72727	Amygdala	Amygdala
CoA_R	4	62	0.58678	0.5	Amygdala	Amygdala
CoA_R	5	67	0.4697	0.47826	Amygdala	Amygdala
Cun_L	1	20	0.76	0.65	Occipital_cortex	Cortex
Cun_L	2	27	0.73636	0.66667	Occipital_cortex	Cortex
Cun_L	3	64	0.61983	0.59091	Occipital_cortex	Cortex
Cun_L	4	39	0.75207	0.68182	Occipital_cortex	Cortex
Cun_L	5	27	0.52273	0.56522	Occipital_cortex	Cortex
Cun_R	1	19	0.68	0.65	Occipital_cortex	Cortex
Cun_R	2	75	0.53636	0.52381	Occipital_cortex	Cortex
Cun_R	3	65	0.63636	0.59091	Occipital_cortex	Cortex
Cun_R	4	23	0.57851	0.54545	Occipital_cortex	Cortex
Cun_R	5	54	0.50758	0.52174	Occipital_cortex	Cortex
FuGt_L	1	34	0.61	0.65	Temporal_cortex	Cortex
FuGt_L	2	53	0.71818	0.71429	Temporal_cortex	Cortex
FuGt_L	3	28	0.65289	0.63636	Temporal_cortex	Cortex
FuGt_L	4	72	0.60331	0.63636	Temporal_cortex	Cortex
FuGt_L	5	72	0.62121	0.6087	Temporal_cortex	Cortex
FuGt_R	1	50	0.87	0.9	Temporal_cortex	Cortex
FuGt_R	2	75	0.53636	0.52381	Temporal_cortex	Cortex
FuGt_R	3	70	0.57851	0.54545	Temporal_cortex	Cortex
FuGt_R	4	54	0.63636	0.68182	Temporal_cortex	Cortex
FuGt_R	5	75	0.45076	0.56522	Temporal_cortex	Cortex
HiB_L	1	49	0.77	0.7	Hippocampus	Hippocampus
HiB_L	2	30	0.84545	0.7619	Hippocampus	Hippocampus
HiB_L	3	66	0.46281	0.5	Hippocampus	Hippocampus
HiB_L	4	43	0.61983	0.59091	Hippocampus	Hippocampus
HiB_L	5	53	0.5303	0.6087	Hippocampus	Hippocampus
HiB_R	1	31	0.55	0.55	Hippocampus	Hippocampus
HiB_R	2	61	0.6	0.61905	Hippocampus	Hippocampus
HiB_R	3	47	0.64463	0.59091	Hippocampus	Hippocampus
HiB_R	4	57	0.66942	0.5	Hippocampus	Hippocampus
HiB_R	5	10	0.51515	0.6087	Hippocampus	Hippocampus
HiH_L	1	56	0.82	0.75	Hippocampus	Hippocampus
HiH_L	2	59	0.63636	0.57143	Hippocampus	Hippocampus
HiH_L	3	56	0.66942	0.63636	Hippocampus	Hippocampus
HiH_L	4	75	0.63223	0.54545	Hippocampus	Hippocampus
HiH_L	5	64	0.41667	0.52174	Hippocampus	Hippocampus
HiH_R	1	45	0.7	0.65	Hippocampus	Hippocampus
HiH_R	2	24	0.60909	0.66667	Hippocampus	Hippocampus
HiH_R	3	69	0.70248	0.72727	Hippocampus	Hippocampus
HiH_R	4	59	0.59504	0.54545	Hippocampus	Hippocampus
HiH_R	5	49	0.53788	0.65217	Hippocampus	Hippocampus
HiT_L	1	8	0.85	0.7	Hippocampus	Hippocampus
HiT_L	2	5	0.77273	0.71429	Hippocampus	Hippocampus
HiT_L	3	7	0.68595	0.63636	Hippocampus	Hippocampus
HiT_L	4	2	0.66942	0.54545	Hippocampus	Hippocampus
HiT_L	5	3	0.52273	0.6087	Hippocampus	Hippocampus
HiT_R	1	15	0.81	0.65	Hippocampus	Hippocampus
HiT_R	2	11	0.82727	0.71429	Hippocampus	Hippocampus
HiT_R	3	49	0.7438	0.63636	Hippocampus	Hippocampus
HiT_R	4	69	0.52066	0.59091	Hippocampus	Hippocampus
HiT_R	5	11	0.47727	0.52174	Hippocampus	Hippocampus
IFGop_L	1	5	0.85	0.75	Frontal_cortex	Cortex
IFGop_L	2	60	0.6	0.57143	Frontal_cortex	Cortex
IFGop_L	3	55	0.73554	0.59091	Frontal_cortex	Cortex
IFGop_L	4	64	0.42975	0.36364	Frontal_cortex	Cortex
IFGop_L	5	35	0.50758	0.6087	Frontal_cortex	Cortex
IFGop_R	1	43	0.81	0.8	Frontal_cortex	Cortex
IFGop_R	2	49	0.73636	0.66667	Frontal_cortex	Cortex
IFGop_R	3	12	0.63636	0.59091	Frontal_cortex	Cortex
IFGop_R	4	4	0.66942	0.54545	Frontal_cortex	Cortex
IFGop_R	5	12	0.56818	0.65217	Frontal_cortex	Cortex
IFGtr_L	1	30	0.69	0.7	Frontal_cortex	Cortex
IFGtr_L	2	41	0.65455	0.61905	Frontal_cortex	Cortex
IFGtr_L	3	24	0.80165	0.59091	Frontal_cortex	Cortex
IFGtr_L	4	9	0.77686	0.63636	Frontal_cortex	Cortex
IFGtr_L	5	45	0.62879	0.65217	Frontal_cortex	Cortex
IFGtr_R	1	39	0.74	0.8	Frontal_cortex	Cortex
IFGtr_R	2	36	0.67273	0.66667	Frontal_cortex	Cortex
IFGtr_R	3	13	0.7438	0.77273	Frontal_cortex	Cortex
IFGtr_R	4	21	0.72727	0.59091	Frontal_cortex	Cortex
IFGtr_R	5	8	0.45455	0.56522	Frontal_cortex	Cortex
ITG_L	1	62	0.75	0.7	Temporal_cortex	Cortex
ITG_L	2	47	0.72727	0.66667	Temporal_cortex	Cortex
ITG_L	3	60	0.71901	0.63636	Temporal_cortex	Cortex
ITG_L	4	52	0.71074	0.63636	Temporal_cortex	Cortex
ITG_L	5	6	0.46212	0.52174	Temporal_cortex	Cortex
ITG_R	1	22	0.71	0.7	Temporal_cortex	Cortex
ITG_R	2	15	0.61818	0.57143	Temporal_cortex	Cortex
ITG_R	3	9	0.77686	0.77273	Temporal_cortex	Cortex
ITG_R	4	46	0.68595	0.63636	Temporal_cortex	Cortex
ITG_R	5	13	0.44697	0.43478	Temporal_cortex	Cortex
LIG_L	1	73	0.63	0.75	Temporal_cortex	Cortex
LIG_L	2	57	0.59091	0.66667	Temporal_cortex	Cortex
LIG_L	3	36	0.65289	0.63636	Temporal_cortex	Cortex
LIG_L	4	58	0.72727	0.77273	Temporal_cortex	Cortex
LIG_L	5	73	0.62121	0.52174	Temporal_cortex	Cortex
LIG_R	1	36	0.67	0.55	Temporal_cortex	Cortex
LIG_R	2	34	0.73636	0.66667	Temporal_cortex	Cortex
LIG_R	3	17	0.73554	0.59091	Temporal_cortex	Cortex
LIG_R	4	28	0.7686	0.59091	Temporal_cortex	Cortex
LIG_R	5	29	0.63636	0.56522	Temporal_cortex	Cortex
La_L	1	10	0.74	0.65	Amygdala	Amygdala
La_L	2	29	0.76364	0.71429	Amygdala	Amygdala
La_L	3	19	0.78512	0.63636	Amygdala	Amygdala
La_L	4	12	0.6281	0.59091	Amygdala	Amygdala
La_L	5	36	0.50758	0.6087	Amygdala	Amygdala
La_R	1	42	0.6	0.5	Amygdala	Amygdala
La_R	2	39	0.83636	0.71429	Amygdala	Amygdala
La_R	3	43	0.80992	0.81818	Amygdala	Amygdala
La_R	4	75	0.63223	0.54545	Amygdala	Amygdala
La_R	5	71	0.57576	0.69565	Amygdala	Amygdala
LiG_L	1	37	0.7	0.7	Occipital_cortex	Cortex
LiG_L	2	55	0.61818	0.57143	Occipital_cortex	Cortex
LiG_L	3	27	0.55372	0.45455	Occipital_cortex	Cortex
LiG_L	4	18	0.70248	0.59091	Occipital_cortex	Cortex
LiG_L	5	19	0.40909	0.56522	Occipital_cortex	Cortex
LiG_R	1	70	0.49	0.5	Occipital_cortex	Cortex
LiG_R	2	69	0.61818	0.52381	Occipital_cortex	Cortex
LiG_R	3	63	0.52893	0.45455	Occipital_cortex	Cortex
LiG_R	4	63	0.35537	0.40909	Occipital_cortex	Cortex
LiG_R	5	75	0.45076	0.56522	Occipital_cortex	Cortex
MFG_L	1	53	0.89	0.65	Frontal_cortex	Cortex
MFG_L	2	21	0.72727	0.66667	Frontal_cortex	Cortex
MFG_L	3	16	0.82645	0.68182	Frontal_cortex	Cortex
MFG_L	4	13	0.81818	0.72727	Frontal_cortex	Cortex
MFG_L	5	31	0.40152	0.43478	Frontal_cortex	Cortex
MFG_R	1	59	0.63	0.65	Frontal_cortex	Cortex
MFG_R	2	66	0.62727	0.66667	Frontal_cortex	Cortex
MFG_R	3	51	0.67769	0.59091	Frontal_cortex	Cortex
MFG_R	4	38	0.7686	0.63636	Frontal_cortex	Cortex
MFG_R	5	52	0.64394	0.73913	Frontal_cortex	Cortex
MTG_L	1	58	0.88	0.75	Temporal_cortex	Cortex
MTG_L	2	48	0.72727	0.61905	Temporal_cortex	Cortex
MTG_L	3	62	0.78512	0.72727	Temporal_cortex	Cortex
MTG_L	4	66	0.46281	0.5	Temporal_cortex	Cortex
MTG_L	5	57	0.57576	0.56522	Temporal_cortex	Cortex
MTG_R	1	24	0.8	0.7	Temporal_cortex	Cortex
MTG_R	2	25	0.58182	0.57143	Temporal_cortex	Cortex
MTG_R	3	41	0.81818	0.68182	Temporal_cortex	Cortex
MTG_R	4	45	0.76859	0.68182	Temporal_cortex	Cortex
MTG_R	5	33	0.43182	0.52174	Temporal_cortex	Cortex
POrG_L	1	66	0.57	0.55	Frontal_cortex	Cortex
POrG_L	2	56	0.6	0.57143	Frontal_cortex	Cortex
POrG_L	3	5	0.50413	0.40909	Frontal_cortex	Cortex
POrG_L	4	10	0.84298	0.81818	Frontal_cortex	Cortex
POrG_L	5	70	0.56061	0.65217	Frontal_cortex	Cortex
POrG_R	1	68	0.58	0.65	Frontal_cortex	Cortex
POrG_R	2	35	0.60909	0.61905	Frontal_cortex	Cortex
POrG_R	3	34	0.79339	0.72727	Frontal_cortex	Cortex
POrG_R	4	14	0.80992	0.72727	Frontal_cortex	Cortex
POrG_R	5	7	0.50758	0.56522	Frontal_cortex	Cortex
PPH_L	1	41	0.69	0.65	Limbic_cortex	Cortex
PPH_L	2	44	0.71818	0.61905	Limbic_cortex	Cortex
PPH_L	3	59	0.68595	0.63636	Limbic_cortex	Cortex
PPH_L	4	53	0.65289	0.68182	Limbic_cortex	Cortex
PPH_L	5	47	0.57576	0.56522	Limbic_cortex	Cortex
PPH_R	1	40	0.72	0.6	Limbic_cortex	Cortex
PPH_R	2	17	0.77273	0.61905	Limbic_cortex	Cortex
PPH_R	3	39	0.7438	0.68182	Limbic_cortex	Cortex
PPH_R	4	27	0.70248	0.72727	Limbic_cortex	Cortex
PPH_R	5	5	0.59848	0.69565	Limbic_cortex	Cortex
PRG_L	1	23	0.77	0.75	Temporal_cortex	Cortex
PRG_L	2	33	0.78182	0.80952	Temporal_cortex	Cortex
PRG_L	3	20	0.7438	0.59091	Temporal_cortex	Cortex
PRG_L	4	71	0.61983	0.5	Temporal_cortex	Cortex
PRG_L	5	40	0.57576	0.56522	Temporal_cortex	Cortex
PRG_R	1	7	0.82	0.65	Temporal_cortex	Cortex
PRG_R	2	9	0.7	0.66667	Temporal_cortex	Cortex
PRG_R	3	11	0.60331	0.5	Temporal_cortex	Cortex
PRG_R	4	11	0.80992	0.68182	Temporal_cortex	Cortex
PRG_R	5	63	0.56061	0.65217	Temporal_cortex	Cortex
PaO_L	1	32	0.64	0.75	Parietal_cortex	Cortex
PaO_L	2	68	0.59091	0.57143	Parietal_cortex	Cortex
PaO_L	3	74	0.53719	0.54545	Parietal_cortex	Cortex
PaO_L	4	50	0.68595	0.68182	Parietal_cortex	Cortex
PaO_L	5	68	0.59848	0.6087	Parietal_cortex	Cortex
PaO_R	1	25	0.65	0.65	Parietal_cortex	Cortex
PaO_R	2	22	0.8	0.66667	Parietal_cortex	Cortex
PaO_R	3	46	0.68595	0.63636	Parietal_cortex	Cortex
PaO_R	4	73	0.52893	0.63636	Parietal_cortex	Cortex
PaO_R	5	34	0.4697	0.6087	Parietal_cortex	Cortex
Pir_L	1	26	0.69	0.65	Paleocortex	Cortex
Pir_L	2	20	0.69091	0.57143	Paleocortex	Cortex
Pir_L	3	14	0.56198	0.54545	Paleocortex	Cortex
Pir_L	4	8	0.90083	0.77273	Paleocortex	Cortex
Pir_L	5	9	0.50758	0.56522	Paleocortex	Cortex
Pir_R	1	44	0.69	0.7	Paleocortex	Cortex
Pir_R	2	42	0.72727	0.71429	Paleocortex	Cortex
Pir_R	3	61	0.71074	0.54545	Paleocortex	Cortex
Pir_R	4	22	0.66116	0.63636	Paleocortex	Cortex
Pir_R	5	14	0.5	0.56522	Paleocortex	Cortex
PoCG_L	1	11	0.91	0.7	Parietal_cortex	Cortex
PoCG_L	2	13	0.71818	0.52381	Parietal_cortex	Cortex
PoCG_L	3	37	0.61983	0.5	Parietal_cortex	Cortex
PoCG_L	4	30	0.7438	0.63636	Parietal_cortex	Cortex
PoCG_L	5	22	0.56818	0.6087	Parietal_cortex	Cortex
PoCG_R	1	4	0.79	0.6	Parietal_cortex	Cortex
PoCG_R	2	26	0.65455	0.61905	Parietal_cortex	Cortex
PoCG_R	3	22	0.67769	0.54545	Parietal_cortex	Cortex
PoCG_R	4	25	0.69421	0.63636	Parietal_cortex	Cortex
PoCG_R	5	15	0.44697	0.43478	Parietal_cortex	Cortex
PrCG_L	1	3	0.71	0.7	Frontal_cortex	Cortex
PrCG_L	2	40	0.77273	0.7619	Frontal_cortex	Cortex
PrCG_L	3	44	0.65289	0.63636	Frontal_cortex	Cortex
PrCG_L	4	68	0.47107	0.54545	Frontal_cortex	Cortex
PrCG_L	5	59	0.43182	0.43478	Frontal_cortex	Cortex
PrCG_R	1	16	0.79	0.8	Frontal_cortex	Cortex
PrCG_R	2	43	0.78182	0.71429	Frontal_cortex	Cortex
PrCG_R	3	38	0.67769	0.63636	Frontal_cortex	Cortex
PrCG_R	4	67	0.50413	0.40909	Frontal_cortex	Cortex
PrCG_R	5	37	0.56818	0.6087	Frontal_cortex	Cortex
Pu_L	1	54	0.62	0.6	BasalForebrain	BasalForebrain
Pu_L	2	8	0.69091	0.57143	BasalForebrain	BasalForebrain
Pu_L	3	10	0.56198	0.63636	BasalForebrain	BasalForebrain
Pu_L	4	5	0.7438	0.54545	BasalForebrain	BasalForebrain
Pu_L	5	28	0.57576	0.56522	BasalForebrain	BasalForebrain
Pu_R	1	60	0.79	0.65	BasalForebrain	BasalForebrain
Pu_R	2	19	0.66364	0.66667	BasalForebrain	BasalForebrain
Pu_R	3	50	0.8595	0.77273	BasalForebrain	BasalForebrain
Pu_R	4	42	0.77686	0.77273	BasalForebrain	BasalForebrain
Pu_R	5	17	0.4697	0.52174	BasalForebrain	BasalForebrain
ReG_L	1	18	0.74	0.6	Frontal_cortex	Cortex
ReG_L	2	23	0.7	0.57143	Frontal_cortex	Cortex
ReG_L	3	54	0.72727	0.59091	Frontal_cortex	Cortex
ReG_L	4	6	0.7438	0.63636	Frontal_cortex	Cortex
ReG_L	5	48	0.52273	0.52174	Frontal_cortex	Cortex
ReG_R	1	12	0.64	0.7	Frontal_cortex	Cortex
ReG_R	2	7	0.83636	0.66667	Frontal_cortex	Cortex
ReG_R	3	23	0.86777	0.77273	Frontal_cortex	Cortex
ReG_R	4	32	0.70248	0.68182	Frontal_cortex	Cortex
ReG_R	5	25	0.40152	0.43478	Frontal_cortex	Cortex
RoG_L	1	63	0.75	0.65	Frontal_cortex	Cortex
RoG_L	2	58	0.62727	0.52381	Frontal_cortex	Cortex
RoG_L	3	26	0.54545	0.54545	Frontal_cortex	Cortex
RoG_L	4	49	0.78512	0.72727	Frontal_cortex	Cortex
RoG_L	5	69	0.61364	0.65217	Frontal_cortex	Cortex
RoG_R	1	65	0.68	0.6	Frontal_cortex	Cortex
RoG_R	2	72	0.64545	0.52381	Frontal_cortex	Cortex
RoG_R	3	75	0.72727	0.63636	Frontal_cortex	Cortex
RoG_R	4	56	0.75207	0.72727	Frontal_cortex	Cortex
RoG_R	5	62	0.54545	0.6087	Frontal_cortex	Cortex
SCG_L	1	72	0.51	0.35	Frontal_cortex	Cortex
SCG_L	2	6	0.85455	0.71429	Frontal_cortex	Cortex
SCG_L	3	3	0.75207	0.72727	Frontal_cortex	Cortex
SCG_L	4	17	0.77686	0.72727	Frontal_cortex	Cortex
SCG_L	5	24	0.44697	0.52174	Frontal_cortex	Cortex
SCG_R	1	69	0.6	0.6	Frontal_cortex	Cortex
SCG_R	2	12	0.76364	0.66667	Frontal_cortex	Cortex
SCG_R	3	31	0.7438	0.63636	Frontal_cortex	Cortex
SCG_R	4	16	0.75207	0.59091	Frontal_cortex	Cortex
SCG_R	5	60	0.38636	0.43478	Frontal_cortex	Cortex
SIG_L	1	52	0.62	0.55	Temporal_cortex	Cortex
SIG_L	2	54	0.73636	0.66667	Temporal_cortex	Cortex
SIG_L	3	40	0.71074	0.63636	Temporal_cortex	Cortex
SIG_L	4	19	0.66116	0.68182	Temporal_cortex	Cortex
SIG_L	5	4	0.51515	0.47826	Temporal_cortex	Cortex
SIG_R	1	75	0.53	0.4	Temporal_cortex	Cortex
SIG_R	2	73	0.62727	0.57143	Temporal_cortex	Cortex
SIG_R	3	71	0.4876	0.45455	Temporal_cortex	Cortex
SIG_R	4	60	0.66116	0.63636	Temporal_cortex	Cortex
SIG_R	5	46	0.57576	0.56522	Temporal_cortex	Cortex
SMG_L	1	35	0.65	0.6	Parietal_cortex	Cortex
SMG_L	2	38	0.67273	0.57143	Parietal_cortex	Cortex
SMG_L	3	4	0.65289	0.54545	Parietal_cortex	Cortex
SMG_L	4	29	0.64463	0.59091	Parietal_cortex	Cortex
SMG_L	5	16	0.45455	0.6087	Parietal_cortex	Cortex
SMG_R	1	46	0.89	0.7	Parietal_cortex	Cortex
SMG_R	2	50	0.69091	0.57143	Parietal_cortex	Cortex
SMG_R	3	58	0.66942	0.63636	Parietal_cortex	Cortex
SMG_R	4	48	0.68595	0.63636	Parietal_cortex	Cortex
SMG_R	5	32	0.52273	0.6087	Parietal_cortex	Cortex
SOG_L	1	6	0.77	0.65	Occipital_cortex	Cortex
SOG_L	2	32	0.64545	0.57143	Occipital_cortex	Cortex
SOG_L	3	42	0.65289	0.54545	Occipital_cortex	Cortex
SOG_L	4	37	0.69421	0.68182	Occipital_cortex	Cortex
SOG_L	5	21	0.52273	0.65217	Occipital_cortex	Cortex
SOG_R	1	14	0.69	0.6	Occipital_cortex	Cortex
SOG_R	2	51	0.72727	0.66667	Occipital_cortex	Cortex
SOG_R	3	21	0.80165	0.63636	Occipital_cortex	Cortex
SOG_R	4	61	0.54545	0.59091	Occipital_cortex	Cortex
SOG_R	5	30	0.46212	0.56522	Occipital_cortex	Cortex
SPL_L	1	48	0.86	0.7	Parietal_cortex	Cortex
SPL_L	2	31	0.60909	0.61905	Parietal_cortex	Cortex
SPL_L	3	35	0.80165	0.72727	Parietal_cortex	Cortex
SPL_L	4	34	0.82645	0.77273	Parietal_cortex	Cortex
SPL_L	5	23	0.44697	0.52174	Parietal_cortex	Cortex
SPL_R	1	51	0.71	0.65	Parietal_cortex	Cortex
SPL_R	2	71	0.61818	0.47619	Parietal_cortex	Cortex
SPL_R	3	33	0.64463	0.54545	Parietal_cortex	Cortex
SPL_R	4	26	0.66942	0.54545	Parietal_cortex	Cortex
SPL_R	5	20	0.69697	0.56522	Parietal_cortex	Cortex
STG_L	1	17	0.7	0.65	Temporal_cortex	Cortex
STG_L	2	16	0.73636	0.7619	Temporal_cortex	Cortex
STG_L	3	15	0.54545	0.5	Temporal_cortex	Cortex
STG_L	4	24	0.66116	0.59091	Temporal_cortex	Cortex
STG_L	5	39	0.50758	0.56522	Temporal_cortex	Cortex
STG_R	1	28	0.78	0.65	Temporal_cortex	Cortex
STG_R	2	14	0.60909	0.52381	Temporal_cortex	Cortex
STG_R	3	25	0.7438	0.59091	Temporal_cortex	Cortex
STG_R	4	33	0.70248	0.59091	Temporal_cortex	Cortex
STG_R	5	51	0.62121	0.65217	Temporal_cortex	Cortex
TP_L	1	47	0.5	0.5	Temporal_cortex	Cortex
TP_L	2	70	0.58182	0.47619	Temporal_cortex	Cortex
TP_L	3	48	0.66116	0.63636	Temporal_cortex	Cortex
TP_L	4	47	0.66942	0.72727	Temporal_cortex	Cortex
TP_L	5	42	0.56061	0.65217	Temporal_cortex	Cortex
TP_R	1	21	0.72	0.55	Temporal_cortex	Cortex
TP_R	2	28	0.77273	0.7619	Temporal_cortex	Cortex
TP_R	3	72	0.67769	0.63636	Temporal_cortex	Cortex
TP_R	4	20	0.73554	0.68182	Temporal_cortex	Cortex
TP_R	5	66	0.55303	0.52174	Temporal_cortex	Cortex
TTG_L	1	29	0.52	0.6	Temporal_cortex	Cortex
TTG_L	2	46	0.77273	0.7619	Temporal_cortex	Cortex
TTG_L	3	32	0.7438	0.63636	Temporal_cortex	Cortex
TTG_L	4	40	0.73554	0.59091	Temporal_cortex	Cortex
TTG_L	5	44	0.52273	0.52174	Temporal_cortex	Cortex
TTG_R	1	13	0.71	0.7	Temporal_cortex	Cortex
TTG_R	2	4	0.8	0.80952	Temporal_cortex	Cortex
TTG_R	3	6	0.67769	0.59091	Temporal_cortex	Cortex
TTG_R	4	31	0.75207	0.59091	Temporal_cortex	Cortex
TTG_R	5	18	0.43182	0.52174	Temporal_cortex	Cortex
