# Supplementary material for: Connecting genomic results for psychiatric disorders to human brain cell types and regions reveals convergence with functional connectivity
Source: Nat Commun. 2025 Jan 4;16:395. doi: 10.1038/s41467-024-55611-1 (PMC11700164; doi:10.1038/s41467-024-55611-1)
Supplement: Supplementary file 4 — Source Datasets [file 41467_2024_55611_MOESM4_ESM.zip › Source_Data_v241210/Supplementary_Figures/data2cobre_heatmap.matrix.tsv]

AON_L	AON_R	APH_L	APH_R	CEN_L	CEN_R	CaB_L	CaB_R	CgGc_L	CgGc_R	CgGr_L	CgGr_R	CoA_L	CoA_R	Cun_L	Cun_R	FuGt_L	FuGt_R	HiB_L	HiB_R	HiH_L	HiH_R	HiT_L	HiT_R	IFGop_L	IFGop_R	IFGtr_L	IFGtr_R	ITG_L	ITG_R	LIG_L	LIG_R	La_L	La_R	LiG_L	LiG_R	MFG_L	MFG_R	MTG_L	MTG_R	POrG_L	POrG_R	PPH_L	PPH_R	PRG_L	PRG_R	PaO_L	PaO_R	Pir_L	Pir_R
-4.84994677097663	-2.7955819317749	-2.95643424411758	-3.82758864338859	-2.3060572822878	-3.123238761312	-4.71324305777377	-4.84994677097663	-4.17457520778094	-4.06260316586069	-3.5050675898686	-3.6341886761203	-2.22110919968578	-3.68486936298155	-4.11993806554383	-2.9045837393556	-3.86686028350304	-3.66222668823088	-3.59363925343517	-4.41518503498409	-1.85941181429966	-3.27817423126572	-4.64916648130984	-4.57702621173134	-4.1978566318681	-4.06501165555443	-3.34904843147412	-4.22485399119994	-3.65002006731882	-4.11545925502302	-4.15873762975829	-4.15998422502369	-3.27821454808206	-3.47928022844046	-3.92118605003559	-4.28114525034964	-3.01467962933461	-1.81418646031335	-3.99420389525848	-3.89419440158072	-4.30009892565802	-4.59476975282652	-3.44005946498039	-4.46343114111318	-2.87338065244118	-3.38109626633399	-1.37865003159759	-4.16288210097504	-3.07908584475446	-4.0074133275575
-2.7955819317749	-4.84994677097663	-0.167082095948719	-1.3013221060409	1.46709374631331	2.65205376658053	-4.65837321230031	-4.62443420614061	1.19886135947283	0.665451364739345	0.756704787329126	3.974491178951	11.6496443872308	0.848626974259181	-1.63426409779813	-0.769879020287704	-1.2589710563394	0.436339754424949	-1.01947988851836	-1.64281388069024	0.736301902266138	4.35918544373819	-4.54690026919278	-2.27656309256333	-2.91585673335935	-2.9470868026542	-1.61298022979947	-2.69427291219522	-0.0574123754233472	-3.04168096369172	0.477867401845513	-1.88445372230786	-2.27421553322115	8.05389974595162	-2.92166167477746	7.03934895353877	2.61675830507248	2.74834999024741	0.602443670925938	-1.11954188071481	5.7912274398501	3.78144672404277	-1.68165892591607	-0.838606481751034	-0.123875052024432	1.37882636415218	-0.584714536663344	-1.98192799976105	-1.90637887408718	0.130943269639475
-2.95643424411758	-0.167082095948719	-4.84942054366806	2.40516789777739	5.09280177610789	0.737444521894506	-4.73194213668511	-4.53789968002463	1.91263868724761	0.588850612576475	9.13443389339016	11.6002870721447	0.283595504052597	4.24093154556022	0.316579927055952	2.2080180503953	6.07612368236074	1.48618198485053	8.42919618771229	0.72103591988701	10.3049956012556	1.66712937167961	-3.5250696899658	-2.14698286817842	-0.13507626245445	0.494809828656414	-1.16393465337021	-1.54500653716599	1.47920550728018	-2.35932209551727	4.19796163337108	2.40796801379597	0.944910606806073	2.57731782884069	-1.11209029395345	2.05856854237521	0.399660385551054	7.16200306890522	1.19548877891973	2.06598795384533	5.56291107745225	2.10795699973361	5.42392236929213	-0.936523200013464	2.74666047311309	-1.07352751190413	1.58446430849939	-2.05409856182534	0.00271975503282523	-0.114550762346687
-3.82758864338859	-1.3013221060409	2.40516789777739	-4.84994677097663	2.19126236523332	5.73855032532324	-4.79802401064854	-4.22348167684413	-0.130834668887227	0.0282759706724778	-0.200245622716279	1.12832833892272	-2.06055221477904	-0.201783471061363	0.49762699507315	-0.717055442073071	4.80571323930805	1.38113431998568	-0.767704287173829	2.32127705558707	2.29267160356362	5.28139221354453	-4.45340516047966	-1.09139066571715	-0.397366487950652	0.777500120210505	-1.38357233555955	-2.84451733308866	-0.231843835814357	-1.70856171030052	5.06657027553347	1.03456687630786	-1.90385217739152	12.600388305942	-1.23725289271868	-0.165594408276473	-2.50309643468844	2.21166599940964	0.751650278447439	0.311255312036415	-0.00567512245457682	-1.39535599790377	0.600614776152709	2.49357552578131	1.084996780259	-1.50329913212729	4.35620439177857	5.05092212950933	-3.03756339538327	-1.4576887142178
-2.3060572822878	1.46709374631331	5.09280177610789	2.19126236523332	-4.84931888257671	5.41171275121335	-4.66641747990661	-4.61051011842461	2.44103116640346	3.3835128549446	9.97600226230141	21.0117692222678	7.28493392780796	4.8310972479384	0.245226367837465	2.73309960704207	8.79732522507784	12.5660504972307	8.43479266931421	1.31232041304526	9.39803110218779	2.55901839838708	-3.7566522763358	3.07855588191284	1.60786939697434	-1.31099817370998	-1.03365385079158	-2.54367938952688	1.83806930127741	-2.12566718307696	21.4048532856111	-1.25703348739233	2.27931700679555	4.07903907985956	0.408833679765424	21.0688760826775	-0.947819586731265	3.02569642365272	2.95109695179664	4.73439282941555	2.01650101792432	3.9539181177353	9.93765989725665	-0.403170510490024	2.31442952675653	-2.4978296526611	4.10183530375179	2.65551971365973	-1.73047819748922	8.41512595886259
-3.123238761312	2.65205376658053	0.737444521894506	5.73855032532324	5.41171275121335	-4.84746292327198	-4.64793236269355	-4.37173809760606	3.32655352050612	5.0552724897439	6.15223337084615	3.78692378598732	0.400816547110504	7.44417503643446	-0.643473973999228	4.06696288297511	12.1125858282361	9.08997593567854	2.55373668820032	4.82403837766916	6.6371267573355	7.31107069567448	-4.1060656035148	3.8499867840159	1.42242100047514	-1.54238906459847	-0.0473124853897408	-1.27581441553898	1.28659654532735	-1.70924530937526	1.40767518459859	2.15125630308001	-1.94210334971266	6.2484500944337	-0.956310278745783	3.16979557837921	0.229971017268435	2.67357200333516	3.55764704601115	1.10540280269674	-1.09705667617654	-0.995712867486137	4.81256338802116	2.26955733534765	1.19630325346912	-0.884309132791429	2.21540173917301	7.89400101637407	-2.49754395648716	0.108499053018979
-4.71324305777377	-4.65837321230031	-4.73194213668511	-4.79802401064854	-4.66641747990661	-4.64793236269355	-4.84994677097663	-4.59122789347502	-4.59163750155152	-4.64997924591858	-4.73062983542352	-4.7337587010202	-4.77513012236746	-4.75354568892298	-4.73376038720012	-4.79505473168917	-4.70855465550108	-4.68449505950707	-4.56629992823832	-4.74276596324369	-4.6339115193003	-4.45651075454397	-4.64730932767613	-4.4460038694795	-4.64672132967232	-4.77876990420247	-4.64667213791981	-4.44611524644729	-4.77122383498181	-4.84994677097663	-4.71358793524926	-4.76525128160796	-4.56931093228466	-4.69951076071142	-4.68329255201661	-4.78525716587545	-4.74888794884437	-4.68183939605054	-4.70430520635244	-4.72044654714288	-4.66831472045487	-4.80526107616662	-4.79539651745337	-4.67279228778217	-4.77823030217252	-4.84994677097663	-4.49862292335241	-4.79237312841761	-4.48262302518933	-4.51994730781163
-4.84994677097663	-4.62443420614061	-4.53789968002463	-4.22348167684413	-4.61051011842461	-4.37173809760606	-4.59122789347502	-4.84994677097663	-4.47186269557963	-4.18451830389348	-4.54119075284749	-4.40451078797296	-4.38792616055622	-4.09484599954078	-4.40922073826291	-4.64860370779052	-4.74255565480913	-3.69879027305371	-4.53624087344574	-4.09150144746102	-4.38441258240832	-4.59709959918104	-4.41687996535408	-3.78773712926547	-4.625595758887	-4.26566517616451	-4.4030832681838	-4.6536912317634	-4.59671184505155	-4.48317388841891	-4.39121093088109	-4.69263264544443	-4.55764041850836	-4.43556006402861	-3.91658842762834	-4.09638032173069	-4.37203209432556	-4.5392187985451	-3.83711762117998	-4.73007384314144	-4.66808052614928	-4.37353926730034	-4.48932614637365	-3.99117049211201	-4.365019433733	-4.52284173427194	-4.59572585752114	-4.43444629990543	-4.57001184030483	-4.58636607762793
-4.17457520778094	1.19886135947283	1.91263868724761	-0.130834668887227	2.44103116640346	3.32655352050612	-4.59163750155152	-4.47186269557963	-4.84994677097663	8.23402345863579	9.36821497864161	6.22537494583664	4.00420428787279	0.862865490107828	0.562479533712176	1.75322589634286	2.1350176659786	13.6473412652184	6.91743026622053	5.47202149516522	10.8404205726393	3.22685192660463	-4.43857243811206	0.984887782900055	0.584091830507766	-0.303097975410836	0.903010038656747	-0.644514039097089	18.4563538766282	-1.7752484048478	0.825548489846302	-0.601385822243338	-2.13126862187123	0.716658815929403	0.494376460405096	8.53868945877735	-1.13671815319956	1.40889072516636	3.50684164878035	-0.00706182095938401	9.51609949873369	-1.17860801482971	5.89596952230829	-1.4094800584878	-0.34686418232315	-2.35164476177033	5.41717647051335	-1.1775016588433	-2.38170580771037	4.70323523249885
-4.06260316586069	0.665451364739345	0.588850612576475	0.0282759706724778	3.3835128549446	5.0552724897439	-4.64997924591858	-4.18451830389348	8.23402345863579	-4.84994677097663	5.9052958547673	18.4390530080914	2.63879012331954	1.84577975278348	0.455249437805734	1.92094298121448	3.19584690695992	9.28940518096023	5.61419249473797	7.21188503678623	4.53783872356026	7.37792480756047	-4.46138002731639	-0.674188872307811	1.53486733656449	-1.32014032247531	0.26041089600068	-0.365358778086631	12.9582203282827	0.260790456390501	5.98231037393934	3.66347831912762	-1.29612430352958	1.21345979437039	0.120513841489828	7.38266429590041	-0.970090268966303	2.22584045625265	5.69766992012564	-0.16949568083836	4.01965947340533	5.30243277580395	5.86309873428092	0.888998815014246	0.896607914615526	-2.2898635571418	4.15793103299414	3.07752788728763	-1.77704265257361	3.15783961572221
-3.5050675898686	0.756704787329126	9.13443389339016	-0.200245622716279	9.97600226230141	6.15223337084615	-4.73062983542352	-4.54119075284749	9.36821497864161	5.9052958547673	-4.84988367795722	9.16137000168387	8.5131925140393	1.39353395094737	1.69127104924719	1.26646988392189	0.29408232207072	3.70700458929168	6.34090661521342	-0.808542500031204	8.20431851517732	5.76246042557947	-4.42998389439553	-2.6392908192799	5.83196206632841	-1.69288900899682	0.110496781010038	0.131443501588807	3.74016100204692	-1.36593392319509	3.09449694312147	4.63544739616048	0.476870258832711	1.81673944876864	-0.790736902418002	6.83905047897655	1.30469922489327	2.67449077567141	3.91478245135726	-0.404865031814329	2.35667518697107	-0.423343752057126	4.58241316873107	-0.071133001846303	-0.0365058283924475	-1.14369098101578	7.73447845730028	2.56294455214676	-1.88077258908298	2.42788906289542
-3.6341886761203	3.974491178951	11.6002870721447	1.12832833892272	21.0117692222678	3.78692378598732	-4.7337587010202	-4.40451078797296	6.22537494583664	18.4390530080914	9.16137000168387	-4.84930338088694	10.6319645361604	5.7395356376331	1.54227044073173	6.9675409223342	1.536346710618	4.82564160880508	15.9215237862197	1.29176979463934	8.87351001857761	5.17100684921528	-4.48703556115098	-1.83087038019772	5.2084866240779	-1.39909999622992	0.391088435533091	-0.660842045820603	4.82610927080109	-1.68767043675786	6.25460414754474	-0.388814883714231	0.335499274830178	8.98553716612215	0.555220538118343	6.32022864881998	-0.647098274659349	12.8643994286007	5.36995311740335	-0.102870724504067	2.22798648368794	0.516048189892872	8.67179530601469	-1.38070980377386	2.16944863026709	-1.00070873131482	10.4238319408896	6.04176727477321	-2.38577384233874	4.70732547122166
-2.22110919968578	11.6496443872308	0.283595504052597	-2.06055221477904	7.28493392780796	0.400816547110504	-4.77513012236746	-4.38792616055622	4.00420428787279	2.63879012331954	8.5131925140393	10.6319645361604	-4.84994677097663	0.478773093607861	-1.36804371724976	-0.70941545289714	-0.656777001411315	3.36031715041676	7.24539079501586	0.576446441646328	1.79341464362998	4.43996082734094	-4.1724126086426	-0.679879864026332	-1.21773097343186	-2.37412563788227	-2.39524895767321	-2.99403527839464	1.67360518931335	-1.82328891326367	14.0098474022722	-1.69524521248925	-0.563118854684654	1.96970342898171	-2.09127238382496	2.10751020376866	-1.53479568793332	0.553428142167877	4.10793987586281	4.78498018274336	0.871020665392001	-0.711297278980539	2.87152509555075	-2.20698914834929	-1.11669005594635	-2.26734294546657	1.75710397851864	-1.41255896136494	-2.30316338272422	-0.361691855946944
-3.68486936298155	0.848626974259181	4.24093154556022	-0.201783471061363	4.8310972479384	7.44417503643446	-4.75354568892298	-4.09484599954078	0.862865490107828	1.84577975278348	1.39353395094737	5.7395356376331	0.478773093607861	-4.84994677097663	0.542143201398856	0.358411632461024	5.39050106621274	6.09010437282995	2.7731884059979	1.3765811769006	3.09174232353651	1.1926248354391	-4.45497780450324	-0.296241307778724	0.619886413156258	0.0481900464014233	1.85733882772761	-2.9485296981744	-0.113763188788173	-2.1397123858655	4.67788610277602	-0.314019460966762	-0.338828755184171	5.31872721972055	0.995402354104004	4.99882496441293	-0.509887065284232	5.69208815728456	14.6706616113132	-1.55897599991153	3.16878104137968	-2.20008524829232	1.12873987794142	-0.918575804310154	0.408743670513201	0.69893282065744	12.0229110170831	-0.862432544600355	-2.7385582032522	1.06826642226871
-4.11993806554383	-1.63426409779813	0.316579927055952	0.49762699507315	0.245226367837465	-0.643473973999228	-4.73376038720012	-4.40922073826291	0.562479533712176	0.455249437805734	1.69127104924719	1.54227044073173	-1.36804371724976	0.542143201398856	-4.84994677097663	3.87530567590773	-0.124102695603691	3.91882426140428	0.504416406448008	-0.688335735027893	-0.584820700216256	5.9158894343191	-4.39530700287606	-1.48428388450999	4.00487073490116	-3.49492555585033	-1.41247843051115	-0.648438118950678	-1.11049234169858	-2.17644011066668	-1.26897636865975	-1.68069866408506	-2.5807857424979	-0.662238681265682	-0.0878560638690737	8.75439767841367	-0.940289852185198	4.84352296193109	2.78264442224431	-0.269653248084566	-2.11402927155461	0.845472941395885	1.99394187144586	-0.943744956041181	-1.18078441812188	-2.29783394517228	1.8473475358004	0.499629230231936	-3.56295212286175	-1.1459201327215
-2.9045837393556	-0.769879020287704	2.2080180503953	-0.717055442073071	2.73309960704207	4.06696288297511	-4.79505473168917	-4.64860370779052	1.75322589634286	1.92094298121448	1.26646988392189	6.9675409223342	-0.70941545289714	0.358411632461024	3.87530567590773	-4.84994677097663	1.69120409665455	15.6454652802269	1.677577946168	-0.831015412573242	4.51752537041287	2.43385814908612	-4.10972981905566	-2.28711578852702	9.47329267173583	-2.33554825118475	-1.61251969899151	-2.29218533477276	0.130875169887946	-0.993344107150596	0.949744896588727	-1.53880235511864	-1.98913208544445	0.23879427267504	4.62210503715091	13.1940175906035	-1.85884162459676	10.4890746052238	18.2548916862093	2.29482849480027	-0.299213866736867	-1.68718912680225	9.19606631854753	-1.67227506311545	2.15624562225776	0.373042943852654	3.0541396523299	-1.17852919133084	-3.02525149231738	-0.577594574493012
-3.86686028350304	-1.2589710563394	6.07612368236074	4.80571323930805	8.79732522507784	12.1125858282361	-4.70855465550108	-4.74255565480913	2.1350176659786	3.19584690695992	0.29408232207072	1.536346710618	-0.656777001411315	5.39050106621274	-0.124102695603691	1.69120409665455	-4.84994677097663	5.18467626428223	1.47236356759138	6.7579032077355	13.0173744851996	4.03978479927453	-4.17347661175341	-1.1180113392928	2.92915980042879	-2.7911363856125	7.94311898510011	5.44724003058809	0.156194495587543	-2.56318707990856	4.2514283928489	-0.353361447399522	-0.897298152925798	7.94612477307023	3.34949389542971	6.96443218474877	-1.80396474264802	4.53208208922437	7.63107493573081	-1.67799664249274	6.0409730541647	-1.05015771959874	4.32481930650146	0.506305171069616	9.66169478337918	-0.496787981250598	2.3852973882677	3.79921136218314	-2.70626489668986	-2.21396844652936
-3.66222668823088	0.436339754424949	1.48618198485053	1.38113431998568	12.5660504972307	9.08997593567854	-4.68449505950707	-3.69879027305371	13.6473412652184	9.28940518096023	3.70700458929168	4.82564160880508	3.36031715041676	6.09010437282995	3.91882426140428	15.6454652802269	5.18467626428223	-4.84897357511129	8.98243779618538	8.80161256000647	7.34616848001445	5.20494175807285	-4.22901221363418	7.87263407715459	0.440447114663506	0.364748286087301	-1.02092469042491	-2.05152803239259	0.768763863518159	-1.47597190428626	3.38949188775969	-0.6465070192424	-2.8570708459506	7.50061673031358	4.36201278810366	20.0053763943565	-2.21132911927103	10.1012103208799	1.8442287765919	1.73132829075191	-0.904468050442716	-0.812554679806204	2.41773343112793	-1.04143219582192	7.30109430062368	-1.89460439947243	9.79380091450585	-0.527555459677703	-3.54521310289563	1.99088000404794
-3.59363925343517	-1.01947988851836	8.42919618771229	-0.767704287173829	8.43479266931421	2.55373668820032	-4.56629992823832	-4.53624087344574	6.91743026622053	5.61419249473797	6.34090661521342	15.9215237862197	7.24539079501586	2.7731884059979	0.504416406448008	1.677577946168	1.47236356759138	8.98243779618538	-4.84994677097663	0.477746848392334	6.62464660370716	5.61207620716289	-3.3940289372995	-1.30978235235743	0.441904472015589	-1.41225915377091	-0.385011581930857	-1.35461442485138	0.531003935461777	-1.50248239226703	3.42194089039928	-1.57616546533413	-0.780994220604748	0.344038610523996	-2.01296006196342	7.8549836392864	-2.05898703437313	8.2971950299357	3.86414391327167	-1.38779633134961	-0.569202512536251	-0.284790624233133	6.15398333380078	0.198224667237329	3.51047118210899	-1.87932760054757	2.67824010933488	2.15787701039656	-2.68600908277829	0.227172178186705
-4.41518503498409	-1.64281388069024	0.72103591988701	2.32127705558707	1.31232041304526	4.82403837766916	-4.74276596324369	-4.09150144746102	5.47202149516522	7.21188503678623	-0.808542500031204	1.29176979463934	0.576446441646328	1.3765811769006	-0.688335735027893	-0.831015412573242	6.7579032077355	8.80161256000647	0.477746848392334	-4.84994677097663	3.21366565916808	1.40873939939611	-4.34296015396628	-0.44933926550111	4.97145245867648	-1.90212597331256	-1.51179711090715	-1.77898772238471	1.07650523109443	-2.04153725974923	-0.269274351939836	-1.05867766893996	-2.82547157029082	3.21970197120003	-1.56604797038055	4.00767611988883	-2.87738651140423	0.4065065112876	-0.113780204062389	-0.405101574137225	-1.95322735668011	-1.11514401006628	4.82692897871484	-0.158272685754709	0.165174832307716	-2.7564586392326	1.7101760922916	3.15622758007214	-3.42982361812338	0.332975765289652
-1.85941181429966	0.736301902266138	10.3049956012556	2.29267160356362	9.39803110218779	6.6371267573355	-4.6339115193003	-4.38441258240832	10.8404205726393	4.53783872356026	8.20431851517732	8.87351001857761	1.79341464362998	3.09174232353651	-0.584820700216256	4.51752537041287	13.0173744851996	7.34616848001445	6.62464660370716	3.21366565916808	-4.84763055690358	5.39495562353432	-3.28176387868218	2.51276453282644	3.46523221432485	-1.0375365164489	-0.17154370845443	-1.44808189987195	1.38366350465284	-1.67436664559378	3.22900864102588	6.92537339761098	-0.2475498454784	17.0704592445374	0.507149205677926	12.202614039593	-1.47932107714201	5.41814522543729	4.35477579834259	-0.298746546367589	6.98291430066245	-0.747728574603409	5.37584590082182	-1.32157553265349	1.97639613044433	1.44023981147115	3.70182297635656	0.285355087899571	-2.72895461540362	0.0171325182229591
-3.27817423126572	4.35918544373819	1.66712937167961	5.28139221354453	2.55901839838708	7.31107069567448	-4.45651075454397	-4.59709959918104	3.22685192660463	7.37792480756047	5.76246042557947	5.17100684921528	4.43996082734094	1.1926248354391	5.9158894343191	2.43385814908612	4.03978479927453	5.20494175807285	5.61207620716289	1.40873939939611	5.39495562353432	-4.84994677097663	-4.23109303014663	0.638552136929903	-0.432096916197631	-2.0343597989755	-2.14758278200833	-1.77077786735883	2.53603490468214	-2.15598056484851	3.57722649853693	-1.27376534681038	-1.19335180211455	8.7129330970632	-2.06055764394672	2.79806491480458	-1.91173677160625	1.53925938768079	1.6516033802467	0.0802768283846511	-2.68531317705475	-0.904583044887361	7.76549136884997	1.09448310284633	6.58155127686395	-1.73977351778056	1.54271001265454	1.95137626720273	-2.47696636420017	7.89159724442178
-4.64916648130984	-4.54690026919278	-3.5250696899658	-4.45340516047966	-3.7566522763358	-4.1060656035148	-4.64730932767613	-4.41687996535408	-4.43857243811206	-4.46138002731639	-4.42998389439553	-4.48703556115098	-4.1724126086426	-4.45497780450324	-4.39530700287606	-4.10972981905566	-4.17347661175341	-4.22901221363418	-3.3940289372995	-4.34296015396628	-3.28176387868218	-4.23109303014663	-4.84994677097663	-3.58627584830349	-4.26643416818013	-4.37901839937359	-4.25711971437151	-3.86605611092548	-4.27717029082012	-4.56803368990757	-3.90697137533603	-4.36691310355092	-3.38575508409245	-4.49292796082709	-4.3046579385687	-4.38874481111931	-3.99710636306993	-4.38900127135011	-3.34115429250601	-4.2148992750122	-3.74847845050463	-4.29397455045162	-3.61034906674138	-4.32720292510817	-4.46175841486042	-4.49417008755287	-3.53775383559222	-4.3782003620411	-4.08230880723145	-4.47853545191685
-4.57702621173134	-2.27656309256333	-2.14698286817842	-1.09139066571715	3.07855588191284	3.8499867840159	-4.4460038694795	-3.78773712926547	0.984887782900055	-0.674188872307811	-2.6392908192799	-1.83087038019772	-0.679879864026332	-0.296241307778724	-1.48428388450999	-2.28711578852702	-1.1180113392928	7.87263407715459	-1.30978235235743	-0.44933926550111	2.51276453282644	0.638552136929903	-3.58627584830349	-4.84994677097663	-1.6546589498101	-0.557116423253738	-3.73646735336821	-2.83811113907157	4.65852142707501	-2.4977418125524	-0.20196949515713	-2.07868734433744	-3.46089765329247	1.02676349719983	-2.98154978056659	-0.828773878190245	-3.64738783308425	-2.7231480977749	0.397894364879022	-1.48590132248621	-3.68062326959169	-2.30476077725817	0.646657267313305	-1.29660505689774	2.89207647295234	-3.46240921461292	-0.597686571848664	6.87164655154894	-3.74127289622714	2.56248044102201
-4.1978566318681	-2.91585673335935	-0.13507626245445	-0.397366487950652	1.60786939697434	1.42242100047514	-4.64672132967232	-4.625595758887	0.584091830507766	1.53486733656449	5.83196206632841	5.2084866240779	-1.21773097343186	0.619886413156258	4.00487073490116	9.47329267173583	2.92915980042879	0.440447114663506	0.441904472015589	4.97145245867648	3.46523221432485	-0.432096916197631	-4.26643416818013	-1.6546589498101	-4.84994677097663	-1.46329715541744	0.516755808304625	-3.10471054648441	7.27990500085518	-1.49106550737492	6.38037828805675	-2.06002380113896	-1.42404865835628	0.238805462800513	2.92552933677284	14.6750345347081	-2.33406399233924	4.11069435194515	4.01316929968568	-0.873265541376683	2.19394223916491	-3.28017758681139	0.499293142993241	-3.02631427017202	0.167748375632442	-3.61314410612006	3.17612796971841	1.88799097528705	-3.47412715811399	-0.164123757353401
-4.06501165555443	-2.9470868026542	0.494809828656414	0.777500120210505	-1.31099817370998	-1.54238906459847	-4.77876990420247	-4.26566517616451	-0.303097975410836	-1.32014032247531	-1.69288900899682	-1.39909999622992	-2.37412563788227	0.0481900464014233	-3.49492555585033	-2.33554825118475	-2.7911363856125	0.364748286087301	-1.41225915377091	-1.90212597331256	-1.0375365164489	-2.0343597989755	-4.37901839937359	-0.557116423253738	-1.46329715541744	-4.84994677097663	-2.15214489231729	-1.52755335210178	-0.551261868870656	-3.32489281793555	0.652108935033978	0.553977119395167	-3.29604760910875	-0.430407897479798	0.0552106703870485	-1.26634259122651	-1.50952148738818	3.45987451025735	-0.955646853446815	-0.793355924491979	-1.65714127208577	0.688802079768986	-2.11997650444095	-2.03852047774222	-3.20860005698422	-4.00660172317479	-1.11146076798052	-1.4248574906269	-2.05214611459591	-1.88322586671839
-3.34904843147412	-1.61298022979947	-1.16393465337021	-1.38357233555955	-1.03365385079158	-0.0473124853897408	-4.64667213791981	-4.4030832681838	0.903010038656747	0.26041089600068	0.110496781010038	0.391088435533091	-2.39524895767321	1.85733882772761	-1.41247843051115	-1.61251969899151	7.94311898510011	-1.02092469042491	-0.385011581930857	-1.51179711090715	-0.17154370845443	-2.14758278200833	-4.25711971437151	-3.73646735336821	0.516755808304625	-2.15214489231729	-4.84994677097663	-0.799315276134931	0.803051592911485	-3.3103799880649	1.37876927675363	-0.686087265011689	-0.508660026672601	-0.574822748182575	-1.52933471635006	2.81862179603565	2.90252347257367	1.00840254094993	2.59949082082707	-1.29024015092562	3.61384093478877	-1.81531559276895	-0.626527316308869	-3.04340805880134	-1.38093051774526	-3.33748377393358	2.73602254992695	-2.20755802053125	-2.93934434534325	-1.4448337671098
-4.22485399119994	-2.69427291219522	-1.54500653716599	-2.84451733308866	-2.54367938952688	-1.27581441553898	-4.44611524644729	-4.6536912317634	-0.644514039097089	-0.365358778086631	0.131443501588807	-0.660842045820603	-2.99403527839464	-2.9485296981744	-0.648438118950678	-2.29218533477276	5.44724003058809	-2.05152803239259	-1.35461442485138	-1.77898772238471	-1.44808189987195	-1.77077786735883	-3.86605611092548	-2.83811113907157	-3.10471054648441	-1.52755335210178	-0.799315276134931	-4.84994677097663	-2.2033390636824	-3.02226081588474	-1.75349846307489	-1.8107398055732	-3.12130995335973	-1.74956798825332	2.90809223107288	-0.465292887506663	-2.6538789273709	-0.42961551154387	-1.67723284421363	-2.1624210084672	-2.63480819818085	-1.91277097561837	-2.02654889052822	-2.81912112769383	-1.36096793960466	-3.82211907287216	-2.13117339398031	-1.3443521517864	-3.04196166841932	-1.18044279284752
-3.65002006731882	-0.0574123754233472	1.47920550728018	-0.231843835814357	1.83806930127741	1.28659654532735	-4.77122383498181	-4.59671184505155	18.4563538766282	12.9582203282827	3.74016100204692	4.82610927080109	1.67360518931335	-0.113763188788173	-1.11049234169858	0.130875169887946	0.156194495587543	0.768763863518159	0.531003935461777	1.07650523109443	1.38366350465284	2.53603490468214	-4.27717029082012	4.65852142707501	7.27990500085518	-0.551261868870656	0.803051592911485	-2.2033390636824	-4.84994677097663	-0.739701514636145	0.438415686127163	-1.99135264538438	-1.99345498251355	-0.396127901158487	-1.79342650032304	0.605536972144248	-2.06126144683138	2.04145372111527	6.06490358057773	-1.04932191436044	-1.04321883260096	1.00651447496182	3.40551321882889	-2.21046321390304	1.90069000545488	-2.73727407814165	1.35879271344522	-1.68079758629248	-1.54117281712521	-1.23689371532599
-4.11545925502302	-3.04168096369172	-2.35932209551727	-1.70856171030052	-2.12566718307696	-1.70924530937526	-4.84994677097663	-4.48317388841891	-1.7752484048478	0.260790456390501	-1.36593392319509	-1.68767043675786	-1.82328891326367	-2.1397123858655	-2.17644011066668	-0.993344107150596	-2.56318707990856	-1.47597190428626	-1.50248239226703	-2.04153725974923	-1.67436664559378	-2.15598056484851	-4.56803368990757	-2.4977418125524	-1.49106550737492	-3.32489281793555	-3.3103799880649	-3.02226081588474	-0.739701514636145	-4.84994677097663	-2.98102186531695	-2.3003298050942	-3.90798157214883	-2.00833809526574	-0.809814605761048	-0.250896177522684	-2.59230093273475	-0.768512868147832	-2.1402989060539	-0.881390101054862	-3.41412414363605	-3.53359177656233	-1.68533238284195	-2.20247541609697	-2.93795216852336	-3.27978529727999	-2.60902203217431	-0.785802227706699	-2.57434462394454	-2.14368397677043
-4.15873762975829	0.477867401845513	4.19796163337108	5.06657027553347	21.4048532856111	1.40767518459859	-4.71358793524926	-4.39121093088109	0.825548489846302	5.98231037393934	3.09449694312147	6.25460414754474	14.0098474022722	4.67788610277602	-1.26897636865975	0.949744896588727	4.2514283928489	3.38949188775969	3.42194089039928	-0.269274351939836	3.22900864102588	3.57722649853693	-3.90697137533603	-0.20196949515713	6.38037828805675	0.652108935033978	1.37876927675363	-1.75349846307489	0.438415686127163	-2.98102186531695	-4.84994677097663	2.20402574689837	-1.59498694724418	3.79396321472655	2.50889135363273	6.236577705638	-0.331304022207052	1.88776177425371	9.40472057624876	-0.0602889531279052	7.22852486505533	-1.75685904238353	5.83675675304745	-2.34985787843252	1.27009841736006	0.403771467727784	4.32194000073545	1.43204514667602	-2.12297455772035	1.62202458914187
-4.15998422502369	-1.88445372230786	2.40796801379597	1.03456687630786	-1.25703348739233	2.15125630308001	-4.76525128160796	-4.69263264544443	-0.601385822243338	3.66347831912762	4.63544739616048	-0.388814883714231	-1.69524521248925	-0.314019460966762	-1.68069866408506	-1.53880235511864	-0.353361447399522	-0.6465070192424	-1.57616546533413	-1.05867766893996	6.92537339761098	-1.27376534681038	-4.36691310355092	-2.07868734433744	-2.06002380113896	0.553977119395167	-0.686087265011689	-1.8107398055732	-1.99135264538438	-2.3003298050942	2.20402574689837	-4.84994677097663	-2.05170995762382	-0.121031590375864	-1.69265165529291	0.222750300257395	-1.34754269693726	7.16181455797244	-1.19132609671396	-0.465576906274204	-2.51456390742585	-2.20353210795041	-1.78305968975496	-2.19672406757172	0.401167715700645	-2.1189377886893	-0.386032576780738	-0.986673551516035	-2.25571421571812	-1.3704511337975
-3.27821454808206	-2.27421553322115	0.944910606806073	-1.90385217739152	2.27931700679555	-1.94210334971266	-4.56931093228466	-4.55764041850836	-2.13126862187123	-1.29612430352958	0.476870258832711	0.335499274830178	-0.563118854684654	-0.338828755184171	-2.5807857424979	-1.98913208544445	-0.897298152925798	-2.8570708459506	-0.780994220604748	-2.82547157029082	-0.2475498454784	-1.19335180211455	-3.38575508409245	-3.46089765329247	-1.42404865835628	-3.29604760910875	-0.508660026672601	-3.12130995335973	-1.99345498251355	-3.90798157214883	-1.59498694724418	-2.05170995762382	-4.84994677097663	-0.758746389254768	-2.60568264921273	0.99442015063007	-3.00483656771404	-3.25504916601772	-1.66844854214076	-2.77825616770115	-1.56553309583345	-1.58436943727383	1.00960799835494	-2.88603462655168	-1.43393178236999	-3.07253016377012	-0.633658831214858	-2.62014779158799	-2.2042860071947	-1.77791829873523
-3.47928022844046	8.05389974595162	2.57731782884069	12.600388305942	4.07903907985956	6.2484500944337	-4.69951076071142	-4.43556006402861	0.716658815929403	1.21345979437039	1.81673944876864	8.98553716612215	1.96970342898171	5.31872721972055	-0.662238681265682	0.23879427267504	7.94612477307023	7.50061673031358	0.344038610523996	3.21970197120003	17.0704592445374	8.7129330970632	-4.49292796082709	1.02676349719983	0.238805462800513	-0.430407897479798	-0.574822748182575	-1.74956798825332	-0.396127901158487	-2.00833809526574	3.79396321472655	-0.121031590375864	-0.758746389254768	-4.84751589844224	2.39674178592389	8.50974970260971	-1.17939056124405	3.14854827795687	8.58147267715115	0.0612281173338786	-1.69426724935194	-1.03741443451052	1.57322996854352	0.171162381994414	13.1752134700359	0.304734585114784	1.27303575327263	5.63345468566232	-2.46328025197376	2.40322104400914
-3.92118605003559	-2.92166167477746	-1.11209029395345	-1.23725289271868	0.408833679765424	-0.956310278745783	-4.68329255201661	-3.91658842762834	0.494376460405096	0.120513841489828	-0.790736902418002	0.555220538118343	-2.09127238382496	0.995402354104004	-0.0878560638690737	4.62210503715091	3.34949389542971	4.36201278810366	-2.01296006196342	-1.56604797038055	0.507149205677926	-2.06055764394672	-4.3046579385687	-2.98154978056659	2.92552933677284	0.0552106703870485	-1.52933471635006	2.90809223107288	-1.79342650032304	-0.809814605761048	2.50889135363273	-1.69265165529291	-2.60568264921273	2.39674178592389	-4.84994677097663	6.87180345700255	-2.57411783358487	-1.02492296964308	4.20324833115609	-1.62282134237454	-1.26378129559333	-1.94842145123428	1.37329702303986	-2.02064650478807	-2.36782807117463	-3.17680506876917	-0.63751708973349	-2.24259529239668	-2.15276829607645	-2.08276034077965
-4.28114525034964	7.03934895353877	2.05856854237521	-0.165594408276473	21.0688760826775	3.16979557837921	-4.78525716587545	-4.09638032173069	8.53868945877735	7.38266429590041	6.83905047897655	6.32022864881998	2.10751020376866	4.99882496441293	8.75439767841367	13.1940175906035	6.96443218474877	20.0053763943565	7.8549836392864	4.00767611988883	12.202614039593	2.79806491480458	-4.38874481111931	-0.828773878190245	14.6750345347081	-1.26634259122651	2.81862179603565	-0.465292887506663	0.605536972144248	-0.250896177522684	6.236577705638	0.222750300257395	0.99442015063007	8.50974970260971	6.87180345700255	-4.84994677097663	-0.524787746800419	4.25411748760863	27.2069898164356	-0.142265382994303	6.98664724521752	0.677423267370388	12.6110977108007	-0.726268376927882	0.0992676042371941	-1.31491329016185	13.9928569571766	0.738198884072337	-3.27071228011105	2.42386180376183
-3.01467962933461	2.61675830507248	0.399660385551054	-2.50309643468844	-0.947819586731265	0.229971017268435	-4.74888794884437	-4.37203209432556	-1.13671815319956	-0.970090268966303	1.30469922489327	-0.647098274659349	-1.53479568793332	-0.509887065284232	-0.940289852185198	-1.85884162459676	-1.80396474264802	-2.21132911927103	-2.05898703437313	-2.87738651140423	-1.47932107714201	-1.91173677160625	-3.99710636306993	-3.64738783308425	-2.33406399233924	-1.50952148738818	2.90252347257367	-2.6538789273709	-2.06126144683138	-2.59230093273475	-0.331304022207052	-1.34754269693726	-3.00483656771404	-1.17939056124405	-2.57411783358487	-0.524787746800419	-4.84994677097663	3.73089545439738	1.84562924518598	-0.00364592836522383	1.15627452890592	-1.31404975465047	-1.34112744390363	-1.8862349684062	-0.960483663065319	-2.68014825611657	-2.31685283280494	-2.70432991273268	-3.09563051441268	-2.2632522999262
-1.81418646031335	2.74834999024741	7.16200306890522	2.21166599940964	3.02569642365272	2.67357200333516	-4.68183939605054	-4.5392187985451	1.40889072516636	2.22584045625265	2.67449077567141	12.8643994286007	0.553428142167877	5.69208815728456	4.84352296193109	10.4890746052238	4.53208208922437	10.1012103208799	8.2971950299357	0.4065065112876	5.41814522543729	1.53925938768079	-4.38900127135011	-2.7231480977749	4.11069435194515	3.45987451025735	1.00840254094993	-0.42961551154387	2.04145372111527	-0.768512868147832	1.88776177425371	7.16181455797244	-3.25504916601772	3.14854827795687	-1.02492296964308	4.25411748760863	3.73089545439738	-4.84994677097663	4.36393627506437	1.14901848914491	1.42569912475348	-1.50474846525723	4.84146332797691	-0.00117770010593699	0.471626702276046	-1.61494259220751	3.16775416287064	3.30998311338826	-2.85291312566734	0.46594500859388
-3.99420389525848	0.602443670925938	1.19548877891973	0.751650278447439	2.95109695179664	3.55764704601115	-4.70430520635244	-3.83711762117998	3.50684164878035	5.69766992012564	3.91478245135726	5.36995311740335	4.10793987586281	14.6706616113132	2.78264442224431	18.2548916862093	7.63107493573081	1.8442287765919	3.86414391327167	-0.113780204062389	4.35477579834259	1.6516033802467	-3.34115429250601	0.397894364879022	4.01316929968568	-0.955646853446815	2.59949082082707	-1.67723284421363	6.06490358057773	-2.1402989060539	9.40472057624876	-1.19132609671396	-1.66844854214076	8.58147267715115	4.20324833115609	27.2069898164356	1.84562924518598	4.36393627506437	-4.84994677097663	3.63174535388296	2.46699891080617	0.393862426874048	6.32684488831589	-1.02703921177147	1.10221445621461	-1.01278932529079	5.3797546616953	5.14736389956193	-0.0269738445414209	9.7058803686907
-3.89419440158072	-1.11954188071481	2.06598795384533	0.311255312036415	4.73439282941555	1.10540280269674	-4.72044654714288	-4.73007384314144	-0.00706182095938401	-0.16949568083836	-0.404865031814329	-0.102870724504067	4.78498018274336	-1.55897599991153	-0.269653248084566	2.29482849480027	-1.67799664249274	1.73132829075191	-1.38779633134961	-0.405101574137225	-0.298746546367589	0.0802768283846511	-4.2148992750122	-1.48590132248621	-0.873265541376683	-0.793355924491979	-1.29024015092562	-2.1624210084672	-1.04932191436044	-0.881390101054862	-0.0602889531279052	-0.465576906274204	-2.77825616770115	0.0612281173338786	-1.62282134237454	-0.142265382994303	-0.00364592836522383	1.14901848914491	3.63174535388296	-4.84994677097663	-3.63467258177194	4.16350491975276	4.11015265798564	0.758480700304271	4.04776176723636	-2.19469430797668	0.518658343999034	6.06554526051298	-3.2929846428499	-1.10995395207155
-4.30009892565802	5.7912274398501	5.56291107745225	-0.00567512245457682	2.01650101792432	-1.09705667617654	-4.66831472045487	-4.66808052614928	9.51609949873369	4.01965947340533	2.35667518697107	2.22798648368794	0.871020665392001	3.16878104137968	-2.11402927155461	-0.299213866736867	6.0409730541647	-0.904468050442716	-0.569202512536251	-1.95322735668011	6.98291430066245	-2.68531317705475	-3.74847845050463	-3.68062326959169	2.19394223916491	-1.65714127208577	3.61384093478877	-2.63480819818085	-1.04321883260096	-3.41412414363605	7.22852486505533	-2.51456390742585	-1.56553309583345	-1.69426724935194	-1.26378129559333	6.98664724521752	1.15627452890592	1.42569912475348	2.46699891080617	-3.63467258177194	-4.84994677097663	5.12085422002861	-0.303215484070663	-3.3444081129131	0.550004409592023	-3.18225780254766	2.01746376621722	-3.31499112799108	-3.36878106133269	-2.84158003346519
-4.59476975282652	3.78144672404277	2.10795699973361	-1.39535599790377	3.9539181177353	-0.995712867486137	-4.80526107616662	-4.37353926730034	-1.17860801482971	5.30243277580395	-0.423343752057126	0.516048189892872	-0.711297278980539	-2.20008524829232	0.845472941395885	-1.68718912680225	-1.05015771959874	-0.812554679806204	-0.284790624233133	-1.11514401006628	-0.747728574603409	-0.904583044887361	-4.29397455045162	-2.30476077725817	-3.28017758681139	0.688802079768986	-1.81531559276895	-1.91277097561837	1.00651447496182	-3.53359177656233	-1.75685904238353	-2.20353210795041	-1.58436943727383	-1.03741443451052	-1.94842145123428	0.677423267370388	-1.31404975465047	-1.50474846525723	0.393862426874048	4.16350491975276	5.12085422002861	-4.84994677097663	-2.21626018829013	-1.81207416609104	-2.76730006947553	-3.75552357614248	-2.37549883632608	-2.39943136755683	-3.94471097765985	-1.84704845989992
-3.44005946498039	-1.68165892591607	5.42392236929213	0.600614776152709	9.93765989725665	4.81256338802116	-4.79539651745337	-4.48932614637365	5.89596952230829	5.86309873428092	4.58241316873107	8.67179530601469	2.87152509555075	1.12873987794142	1.99394187144586	9.19606631854753	4.32481930650146	2.41773343112793	6.15398333380078	4.82692897871484	5.37584590082182	7.76549136884997	-3.61034906674138	0.646657267313305	0.499293142993241	-2.11997650444095	-0.626527316308869	-2.02654889052822	3.40551321882889	-1.68533238284195	5.83675675304745	-1.78305968975496	1.00960799835494	1.57322996854352	1.37329702303986	12.6110977108007	-1.34112744390363	4.84146332797691	6.32684488831589	4.11015265798564	-0.303215484070663	-2.21626018829013	-4.84994677097663	-0.689487573243078	0.582690465956647	-3.04834014879894	2.81195140609122	-0.787518106695529	-2.06127266952882	0.494994141893679
-4.46343114111318	-0.838606481751034	-0.936523200013464	2.49357552578131	-0.403170510490024	2.26955733534765	-4.67279228778217	-3.99117049211201	-1.4094800584878	0.888998815014246	-0.071133001846303	-1.38070980377386	-2.20698914834929	-0.918575804310154	-0.943744956041181	-1.67227506311545	0.506305171069616	-1.04143219582192	0.198224667237329	-0.158272685754709	-1.32157553265349	1.09448310284633	-4.32720292510817	-1.29660505689774	-3.02631427017202	-2.03852047774222	-3.04340805880134	-2.81912112769383	-2.21046321390304	-2.20247541609697	-2.34985787843252	-2.19672406757172	-2.88603462655168	0.171162381994414	-2.02064650478807	-0.726268376927882	-1.8862349684062	-0.00117770010593699	-1.02703921177147	0.758480700304271	-3.3444081129131	-1.81207416609104	-0.689487573243078	-4.84994677097663	-2.85669840180648	-3.44899778957551	-2.22880426184219	-0.631300054465451	-3.43254837295405	-0.456749690516164
-2.87338065244118	-0.123875052024432	2.74666047311309	1.084996780259	2.31442952675653	1.19630325346912	-4.77823030217252	-4.365019433733	-0.34686418232315	0.896607914615526	-0.0365058283924475	2.16944863026709	-1.11669005594635	0.408743670513201	-1.18078441812188	2.15624562225776	9.66169478337918	7.30109430062368	3.51047118210899	0.165174832307716	1.97639613044433	6.58155127686395	-4.46175841486042	2.89207647295234	0.167748375632442	-3.20860005698422	-1.38093051774526	-1.36096793960466	1.90069000545488	-2.93795216852336	1.27009841736006	0.401167715700645	-1.43393178236999	13.1752134700359	-2.36782807117463	0.0992676042371941	-0.960483663065319	0.471626702276046	1.10221445621461	4.04776176723636	0.550004409592023	-2.76730006947553	0.582690465956647	-2.85669840180648	-4.84994677097663	-0.58888381652444	0.885127310526778	-0.201594709816112	-3.29875871543376	-0.290797365133913
-3.38109626633399	1.37882636415218	-1.07352751190413	-1.50329913212729	-2.4978296526611	-0.884309132791429	-4.84994677097663	-4.52284173427194	-2.35164476177033	-2.2898635571418	-1.14369098101578	-1.00070873131482	-2.26734294546657	0.69893282065744	-2.29783394517228	0.373042943852654	-0.496787981250598	-1.89460439947243	-1.87932760054757	-2.7564586392326	1.44023981147115	-1.73977351778056	-4.49417008755287	-3.46240921461292	-3.61314410612006	-4.00660172317479	-3.33748377393358	-3.82211907287216	-2.73727407814165	-3.27978529727999	0.403771467727784	-2.1189377886893	-3.07253016377012	0.304734585114784	-3.17680506876917	-1.31491329016185	-2.68014825611657	-1.61494259220751	-1.01278932529079	-2.19469430797668	-3.18225780254766	-3.75552357614248	-3.04834014879894	-3.44899778957551	-0.58888381652444	-4.84994677097663	-0.484465754310045	-2.81755033576403	-3.33441143866897	-3.84675904738093
-1.37865003159759	-0.584714536663344	1.58446430849939	4.35620439177857	4.10183530375179	2.21540173917301	-4.49862292335241	-4.59572585752114	5.41717647051335	4.15793103299414	7.73447845730028	10.4238319408896	1.75710397851864	12.0229110170831	1.8473475358004	3.0541396523299	2.3852973882677	9.79380091450585	2.67824010933488	1.7101760922916	3.70182297635656	1.54271001265454	-3.53775383559222	-0.597686571848664	3.17612796971841	-1.11146076798052	2.73602254992695	-2.13117339398031	1.35879271344522	-2.60902203217431	4.32194000073545	-0.386032576780738	-0.633658831214858	1.27303575327263	-0.63751708973349	13.9928569571766	-2.31685283280494	3.16775416287064	5.3797546616953	0.518658343999034	2.01746376621722	-2.37549883632608	2.81195140609122	-2.22880426184219	0.885127310526778	-0.484465754310045	-4.84979501517864	1.22757282096268	-1.02997240440275	1.4151080631296
-4.16288210097504	-1.98192799976105	-2.05409856182534	5.05092212950933	2.65551971365973	7.89400101637407	-4.79237312841761	-4.43444629990543	-1.1775016588433	3.07752788728763	2.56294455214676	6.04176727477321	-1.41255896136494	-0.862432544600355	0.499629230231936	-1.17852919133084	3.79921136218314	-0.527555459677703	2.15787701039656	3.15622758007214	0.285355087899571	1.95137626720273	-4.3782003620411	6.87164655154894	1.88799097528705	-1.4248574906269	-2.20755802053125	-1.3443521517864	-1.68079758629248	-0.785802227706699	1.43204514667602	-0.986673551516035	-2.62014779158799	5.63345468566232	-2.24259529239668	0.738198884072337	-2.70432991273268	3.30998311338826	5.14736389956193	6.06554526051298	-3.31499112799108	-2.39943136755683	-0.787518106695529	-0.631300054465451	-0.201594709816112	-2.81755033576403	1.22757282096268	-4.84994677097663	-2.78779452786445	1.30086943219115
-3.07908584475446	-1.90637887408718	0.00271975503282523	-3.03756339538327	-1.73047819748922	-2.49754395648716	-4.48262302518933	-4.57001184030483	-2.38170580771037	-1.77704265257361	-1.88077258908298	-2.38577384233874	-2.30316338272422	-2.7385582032522	-3.56295212286175	-3.02525149231738	-2.70626489668986	-3.54521310289563	-2.68600908277829	-3.42982361812338	-2.72895461540362	-2.47696636420017	-4.08230880723145	-3.74127289622714	-3.47412715811399	-2.05214611459591	-2.93934434534325	-3.04196166841932	-1.54117281712521	-2.57434462394454	-2.12297455772035	-2.25571421571812	-2.2042860071947	-2.46328025197376	-2.15276829607645	-3.27071228011105	-3.09563051441268	-2.85291312566734	-0.0269738445414209	-3.2929846428499	-3.36878106133269	-3.94471097765985	-2.06127266952882	-3.43254837295405	-3.29875871543376	-3.33441143866897	-1.02997240440275	-2.78779452786445	-4.84994677097663	-1.85316995690361
-4.0074133275575	0.130943269639475	-0.114550762346687	-1.4576887142178	8.41512595886259	0.108499053018979	-4.51994730781163	-4.58636607762793	4.70323523249885	3.15783961572221	2.42788906289542	4.70732547122166	-0.361691855946944	1.06826642226871	-1.1459201327215	-0.577594574493012	-2.21396844652936	1.99088000404794	0.227172178186705	0.332975765289652	0.0171325182229591	7.89159724442178	-4.47853545191685	2.56248044102201	-0.164123757353401	-1.88322586671839	-1.4448337671098	-1.18044279284752	-1.23689371532599	-2.14368397677043	1.62202458914187	-1.3704511337975	-1.77791829873523	2.40322104400914	-2.08276034077965	2.42386180376183	-2.2632522999262	0.46594500859388	9.7058803686907	-1.10995395207155	-2.84158003346519	-1.84704845989992	0.494994141893679	-0.456749690516164	-0.290797365133913	-3.84675904738093	1.4151080631296	1.30086943219115	-1.85316995690361	-4.84994677097663
-4.18206919394252	-0.290737063150668	0.25762454990887	-2.4783244153448	-2.29283362659168	0.194437027885185	-4.76139074692657	-4.28910618974692	-0.999522607240279	-0.964842777371484	1.12641347693908	-1.8268294097361	-2.32408277223912	-2.51930356867131	-0.937022452628672	4.45172702405058	-2.66578152524061	-2.67633436767314	-1.91898649719782	-1.13955248957374	0.353855531443496	-1.32451903474891	-4.406761393591	-2.6217134961647	-2.64084677966917	-2.979878141445	-1.36285668001	-2.6517412639582	-1.86013037658833	-2.28515143462418	-2.43083722244817	-2.51705882777729	-2.61289496253302	-0.0312896234691516	-1.56640891325659	-1.41859658536639	-3.2446945715318	-1.74616281751561	-1.64609010456787	-1.12219012446687	-3.2487646732115	-2.74035262572534	2.26636798196342	-2.29390930920647	-1.15117576289467	-2.86710788641348	0.168206883914508	0.447520856137433	-3.26692115308038	-2.76152514168683
-2.99581070009653	-2.86441261406259	-0.135274543919131	-1.96824621284844	-1.75693796665484	-1.28808441130753	-4.61365848518684	-4.5359288538416	-2.43841554408172	-1.92256501234941	-1.35139796422306	-1.803172118751	-3.35542178532382	-2.44141183543115	-1.14390950006082	-0.186680554292739	-2.88017500746331	-2.69703581980313	-3.05144846793124	-1.10623029919467	-2.80158688007096	-2.31304658718038	-4.36752548148215	-2.69302744616355	-2.99223721636916	-3.12773906195805	-1.72431367954416	-1.90341763449888	-3.36695337870211	-3.13445700524495	-3.05164797884959	-2.56144599932939	-3.35245611651597	0.59231319911343	-1.77643009569776	-2.62579627547319	-2.25843961503704	-2.21280918308213	-1.26177518827954	-2.18211681040637	-4.30876681846905	-3.19736724509533	0.793742558469844	-0.0789591263073239	-0.323742741168521	-2.41845791316484	-2.10553379284546	-1.59231908747419	-2.60184377857173	-2.80683140720066
-3.61803992903157	-1.12716498906064	0.383082461736048	0.711048744047302	1.9163029425265	8.86017661814549	-4.61167772422959	-4.65449194981026	0.130285731241444	4.0388831215587	0.848842411697551	2.35360437381747	-0.971508438990596	1.65553432605395	-1.18936336214124	3.65891667573275	3.3912956072845	4.33037771904646	3.13273478639952	-0.709679925831231	2.38209653798873	3.14326189213811	-4.30013725677558	-0.529127943133196	7.46334718448195	-3.03853172741573	-0.690073611760336	-2.40114125198429	-0.424814518611636	-0.71365333237682	2.393374970076	-0.425394205501289	-2.57074352485587	1.27551143223672	0.0377928005899924	3.55190146865008	-2.02031593713685	6.01034944696056	2.69490333401625	2.39280906892725	-1.94442589811359	-2.26154545588798	0.569443309092635	-2.05692601708502	5.60790089788262	-0.864980706102741	5.00483615319488	3.89920146174553	-3.39549244704874	-2.13573810288551
-4.01705919446865	-1.04600077774953	4.43288763924157	2.91891486930685	0.571541186870818	3.78995426779024	-4.73842910467817	-4.59050234922758	0.175742443713083	1.56767013419059	-0.696068066276224	-0.192486026861595	-0.998204823431795	9.93908323334922	-0.588360816989328	-0.082812367292982	3.29405737747293	2.730824641958	-1.65802715322461	-0.0126558076598996	1.34978978452938	0.690240954291127	-4.6737635262408	5.09126550782911	0.0367857552268753	-2.09521162080506	0.339891559564537	-2.6112366296482	0.899093814512127	0.820189691899016	0.676869884761056	-1.57527268653602	-2.59100828081365	5.14494440513385	-0.590359603235674	3.87866268115566	2.53070208383636	3.033755311224	2.30333167673023	0.692741486203597	-3.13331526224743	-0.255611449006918	2.56911797404274	0.263716454313995	2.66483681853323	-2.79434625751396	3.0741136006409	1.04143487995285	-3.30231861359723	-0.437399529808355
-3.35779074605664	-1.30646555098156	1.89912233726817	-3.3019475178409	-1.72673016825356	-1.61083535264352	-4.47828435724265	-4.33051652183488	-1.58090900222072	-2.66053268907277	-2.50581681758399	-2.3766718276211	-1.91675385336916	0.078248470981473	-3.53645286000603	-3.47828430215517	-3.12673416474052	-0.0538965820584989	-0.347886930789183	-3.79524598947685	-1.74677296693114	-1.65812438038926	-3.88071585683582	-3.69444895751196	-2.81053833351087	-1.05299112606108	-3.14735940494908	-3.37758532846464	-2.83821602064687	-3.6065142868109	-2.18405578827872	-2.75315739571344	-1.26678365168497	-2.42607705738688	-2.04205424842234	-2.86863163998336	0.00868604348090118	-0.511514725559577	0.844828818586895	-3.35984341121329	0.89589478091566	-1.39791256289526	2.29471780774442	-3.88622121554571	-2.94132385403799	-3.34702913508316	-3.58710738171812	-1.13439954688313	-2.61363615156478	-1.37378005900013
-4.00829956266785	6.41244853191744	2.08762171437665	-0.555462796687744	7.49914062148941	1.51748236065828	-4.32600885378545	-3.9362010171464	3.35769295070628	2.87260016047213	-0.316222293003254	0.569051193907696	1.95027097062675	-0.338102006553775	-2.21931678009197	-1.42981348692137	-1.47421832233159	9.79045786914968	0.204622614812201	-1.61749973055203	0.609166872069963	0.0827633391837813	-4.28454810254742	3.77731607950349	-2.10583595265151	-2.46025901040874	-1.25067435406424	-2.44131286687031	0.0703963233418922	2.11504980874435	0.771233271340501	-1.53723902178205	-3.08995071508527	2.03934022855703	-1.08942740850062	1.14890415554749	1.00584789808612	2.05254553955057	3.66512795399314	-0.240700431910651	-3.25587628917326	0.149321631127816	-0.105734106954739	-0.573766129559821	-1.24826268827031	-3.24818622285606	-1.1354493763284	1.41263320309081	-1.95198901875795	1.56623726544742
-3.93950486321369	-0.70458608535324	-1.21932839425919	-1.25623527440072	-1.52236350226647	-1.74292432135263	-4.74496595681192	-4.61096420125719	-0.201897165257806	1.06993740433064	2.59534060474315	2.52081925726632	0.0924671591629909	-2.57462887254603	-1.9407860502638	-0.325586489716514	1.19891620302474	-1.72081044062082	1.26572192372729	1.79446851547052	1.13261922652525	-1.01880401854524	-4.6132269179351	-1.59968361412043	-0.805899527537044	-1.91967455211981	0.644565495180009	-3.59856347161711	-1.40865302615032	-2.85961742299887	-2.25475276261015	-2.98716317663423	-2.27883794119832	0.834271303593137	-2.31918010917035	-1.05813605940199	-1.91968298845481	-1.81741270543083	-0.697469658763987	-0.102716149700378	-0.0298352893601406	-2.61030093518259	0.333753768227421	-2.92990389939375	-1.4105516911272	-3.03266409150373	6.53874750523313	-1.82452111677219	-2.97887225855254	-2.05569879999734
-3.05391287537489	-2.35343211243	-1.8656566157287	-0.607139672975328	-2.95075197668629	-0.622368849859269	-4.7521093169298	-4.48871799482656	-0.936961906839711	3.11436735845058	-1.47937873977246	-1.25698215888958	0.524548345296643	-2.93422082383372	-3.40772521803829	-2.97233146885081	-2.94564862968995	-1.96466483398462	-1.53022507348209	-2.30808490110613	-2.63065932217835	-2.37674811272084	-4.40473554973385	-3.15201789784651	-2.33911348042682	-3.38262023217929	-3.07522665292013	-3.27966076339451	-1.47201694894651	-2.0059276437878	-2.05351459264633	-2.92171031806587	-2.97060016185196	-0.500814080741708	-2.68452913111964	-1.12485164218327	-2.76944163371211	-1.2535065890902	-2.48011196833012	-1.83905415252827	-3.40089114077491	-3.38362000896267	-2.24962487218922	-0.890105134495033	-0.67283548464397	-2.26977521949212	-2.82668429397614	-2.09860302285475	-3.54408698398684	-3.50319872281769
-3.64127984344062	5.40868756264163	10.1509418984726	0.584915532814169	2.90883454016049	2.1556414698733	-4.69032597674143	-4.56889068297665	16.1432897595996	6.38956587626895	6.89333737260935	12.8519499928514	2.54478409071533	14.2087269614318	-0.472983504890764	0.780025847278824	1.26954206194959	3.9006422799976	1.99413328870107	0.472768657810917	6.8856258242482	2.25248964212089	-4.52088464132761	-2.6039431574019	2.06038966207532	-2.57435945593533	0.0752339584789535	3.02211712396899	1.68706534299301	0.466807007905629	3.60058372839825	-1.88209723672044	-0.680523004852698	6.63163318521224	0.470152100302718	3.38050369987866	-0.51563439693602	7.58170946717792	2.50662675233448	-1.625366724302	2.00021103918134	-1.12166779967823	2.2047631626769	-1.4848265647583	-0.0741076628413707	-1.53308300839937	12.7309679471391	-0.994980105740385	-1.90964686711903	-1.0012075116167
-3.03212199605261	6.69964496627082	3.45723568808399	2.15266756753256	5.97394279807181	6.8470595637743	-4.69831495127551	-4.40306329353665	6.26485130222447	13.6402261229581	10.9649558055429	29.9782397005028	5.84957400226525	11.1309335154293	-0.0834392066483258	4.17372103779466	2.04836621941298	9.53605827404413	3.68321373213892	10.2585372928253	8.41284929159236	3.38137839774361	-4.46000616619944	-1.15701381522143	4.29068307190984	-2.18717094235666	2.09509273177737	0.750702544220316	1.72758641057452	-1.77388667536019	6.12123297152898	-1.36294016590874	-1.06512440061463	3.11610562644197	-0.557479107345726	6.60649398632371	-0.274568267879431	4.58336797218325	3.55844415201168	1.17893164342295	0.33102612705354	1.65681791397298	2.96056364655575	-1.45398118039333	-0.418707131886358	0.289492126952911	12.240882867291	1.51800476878441	-2.96709617188226	1.17532684313116
-3.03676508437034	-0.680072145734414	-0.114152225952744	-2.50062730490829	-0.944461105255758	-2.83344270179859	-4.39970175614257	-4.40744630941596	-1.54738238817347	-1.99525152597307	-1.20378781328712	0.61471363197961	3.0441938731793	-2.40850062953723	-3.01464592220886	-3.6589261116365	-2.84180095106363	-2.15053594931691	-1.09422565214352	-2.15610586494827	-1.87571893858505	-3.04553374372262	-4.59085569534693	-3.35100303903239	-3.23645249430353	-2.51889326964876	-3.37577617019436	0.734862094869857	-0.0859178543419158	-2.00594972708003	4.31594495200272	-3.11917978520609	-3.46793711678876	-2.84849423786094	-1.88156610930245	4.10609693878351	-2.58921610885715	-1.7238369632172	-3.13963256553867	-2.99767609811216	-1.55077172330084	2.1715672012702	-2.18654240417632	-1.94587649258157	-3.50337926009329	-3.43634542580295	-3.29019596546369	-3.42644434763992	-3.11155905777356	-2.23747052742861
-3.16137248411312	4.83210416281087	0.423843251540151	-1.24693864949023	1.17655145210554	0.162472012800963	-4.67856022026762	-4.36818213163748	-0.573588871844932	-0.0124413421104418	2.45513277543421	4.32827592123292	9.33146273405619	-0.572422846653277	-2.81328199188206	-2.0173745656532	-1.14196821981385	-0.120711936168104	0.596930396548287	-0.519663343804968	0.884147239965441	-0.962850176933359	-4.43169099842324	-1.96763370407395	-2.53341674855079	-2.66888064690612	0.384835042647247	-0.332590851168105	-1.43513225031528	-2.41206801159885	5.34293404979993	-2.78825231801468	-2.69504641714783	0.214491191548743	-3.20959120694329	7.22094524409196	-1.76514491775579	-0.409616489431071	1.62119847318056	-1.37156184995292	3.45057381305109	9.79340711172108	-1.29288726752636	-1.2435826756007	-1.71401536734734	1.21882216925699	-1.67442649063934	-2.96315597710379	-0.619101295778639	-0.598311276124046
-4.51145305106119	-1.48151471895193	-1.22068093510223	-1.25579187464981	1.72356825640384	-0.658990781331106	-4.78490010116862	-4.39748256052494	-0.548476379906365	-0.0639797566782984	0.732086890548637	1.64444104045873	1.03915552554674	-1.40573803226962	0.956611474744597	3.76296470149894	-0.732464533176547	-1.09214265856405	-0.255143055018995	0.187784757384387	1.13097355133809	-0.786616698231056	-4.40423473999476	-3.14506761900562	-0.755221496348032	-0.383654451821718	2.9030625198654	-2.17891312868117	4.15055194190903	-2.52532662433934	4.82206268545994	-1.1762028995873	-2.44176661514763	-0.749804869966412	-1.28661745475983	1.36261428549349	0.152817845142857	3.88698279654009	2.35516667540407	-1.92882203249498	-1.76474800637593	-1.89663583481657	2.04149448602383	-2.21882447548707	-2.0730260521405	-4.04336817322889	1.07461451677068	-1.49715407704306	-0.180528866774417	3.37757260598187
-4.23247106128563	-0.420368724606758	12.3585138160741	1.19103672245074	16.4278278891157	5.35851805357775	-4.71108128793369	-3.88042818442031	10.0850177628839	3.56471485646564	6.57226400240591	9.96740151438908	7.10104334798193	1.9742258661205	1.85613614472554	6.57760565975684	0.630179813194849	12.482314957693	6.51814337675748	1.99325282256256	15.7930926763478	12.2014539301941	-4.29356113390219	7.53590773442775	1.43484099758548	3.81787921806981	0.271809371669447	-1.76671182278499	2.92050013816455	-0.0283953312058831	7.22610779905868	0.397805457855041	1.78874222435057	3.81210547732356	-1.50801081169772	5.87266051458013	1.26800446281449	6.60110601854346	3.51525151867118	2.51652415258592	2.97413266557261	-0.493113873966292	1.87675752761938	-0.844807064221713	2.04918121204581	-1.77862872649408	4.79764312391185	2.05231824167801	-0.541783845992653	2.91912288178193
-4.05557982325585	-3.45223043832011	-1.08447989554256	-2.86268562337678	-0.300989822447683	2.31676365058669	-4.7832040436931	-4.66621244841429	0.80403908263149	-0.842300273658595	0.913807645866824	-0.795180530836261	-2.37811959001733	1.79641606581585	-1.2147660666174	-2.13575985412509	-1.77778796637283	-2.01722958616877	-1.37169533027911	-1.38420312166301	-2.07163160662854	-1.05675799309213	-4.00430540197042	-3.63007022687236	-0.473203892581763	-2.67412005469333	-1.17373115353848	1.89785604520465	-0.957373085747367	-2.32783215487054	-0.916332956113643	-2.86373615866131	-3.61492332380747	3.76623679259549	-2.57604508618873	-1.4753981724662	-1.92225669854261	-0.283596171998568	-0.882319523085405	-1.27074296453943	-2.41134252578292	-0.333959187476635	-2.21437876662971	-0.528414002941352	-0.876492123209427	-3.31951709734962	4.7667882572491	-3.39402818372506	-3.6786262428288	0.506448603358879
-4.13605708322264	-1.07653374295542	0.648953432283394	3.81391762839601	1.88392191614449	2.18297465084514	-4.71947312011518	-4.64831909509094	2.31074719617456	3.21541639501657	0.677531576103218	6.88920271098328	1.38461982064161	3.78694190519304	-1.21692589242583	2.77661023315223	5.63806219343981	3.55326596974443	0.825148017767937	2.27094067887881	1.0237720217132	4.488612411461	-3.89039098624054	3.25062348745264	1.43171758585946	-1.02964750320661	-1.61536875944503	-1.39579539510566	6.1950122874272	-1.37890181432584	1.89872823570898	-0.344938428711798	-2.34937401563083	0.839015951184557	-1.33132483088103	1.74993753340974	-0.157818621434859	8.42096212647743	5.18111755649542	1.19907711826609	-2.05258979322245	6.4084746977964	0.905455948297492	-0.277329519844245	0.603455460672461	-3.23617725101288	9.32212672616559	2.09038449013482	-3.14363084346619	0.129276624234231
-4.29228149528624	-2.32355847113387	-0.0712652549731218	-1.24742733492983	4.17746862880774	-1.79506723864552	-4.74578815854116	-4.73645504130158	-1.07876294816436	-0.33288023794844	-2.0613884322085	-1.4421458710647	-0.852199513496761	-1.70710090780919	3.21086815234136	3.10068904980086	-0.943968028029504	-1.12825885814709	0.566937283489737	-2.11165607361394	0.832786393870446	0.415160590227743	-4.35804553091011	1.43620471968302	-1.68891060275862	-2.7763004163928	-1.28909408083582	-1.71887135530909	-1.00938820920536	-2.864946650073	1.36647240355919	-2.08420101486691	-1.92984300710364	-0.262109554048868	0.921498756331631	5.23913302564585	-2.94557969458826	-0.821990128154506	-0.290416958518715	0.930164271556617	-3.56246053837466	-0.452839248789286	-1.02177702193642	-2.41082315518926	1.10928520925641	-3.27148426425604	-1.50687336419713	-2.08903906693734	-3.23167072096987	-2.76291464539018
-3.91922664129046	-2.32362307398546	-1.0221060195974	2.6701099870558	2.73162439408746	0.704045834808511	-4.68919500039006	-4.69373640492537	5.00924003459945	4.70463938430473	-1.9257871254738	2.43655544099113	-2.82137963210798	-0.37334358532803	2.31578978187593	2.788198275752	1.71889789865471	0.743636506503962	2.70548947361068	-1.40753766895926	-1.17210606904347	-1.66363855294193	-4.47336089431972	-1.61238858783579	3.27363254417544	-2.48856859091617	0.433031294730306	-0.759288565560506	-1.44218876266531	0.416987086955914	3.05868300493163	-1.57679683040508	-2.76959140467216	1.59147052192724	0.550481186047797	5.94945941020984	-1.88494108714477	0.996970199003835	10.1167341961938	1.17513236650046	-1.86802204399599	-2.60268558319377	1.82065417129205	-2.77738265858218	-0.980434737346856	-3.12308158391479	3.45536628996995	2.30141723920893	-3.3834872494802	-1.35243681013457
-3.80133602513789	-0.573764916926234	0.586956657953159	-1.11406104778831	1.17728369158189	0.103064798575783	-4.72684922685273	-4.58871653240068	1.57823489640692	5.72976309576712	-0.179441558170617	0.651555066432577	0.633839672487126	-0.955227314699335	-0.559296309528223	1.15991157576416	0.153702531851861	-0.81468741117123	3.03369048540969	0.725081423812842	-0.0450349946967644	-1.69385777162486	-4.11805782162337	-1.81528578757631	0.659340536786854	0.355789426219012	-1.00223890186302	-0.934501572019531	-0.034643269975673	-1.69381531209431	-0.0424563937380585	-0.0543993872741063	-2.43546716340339	-1.62050581983647	-0.588538416219599	0.540228779069572	3.10585496557602	1.71570934329539	3.84816459383908	3.67289584492294	-1.31548745234772	-2.12315933671842	-1.22341434553482	-0.235357255626498	0.429637759536917	-3.41527442881467	-0.0732687706664772	1.02322600129612	-3.48826818497857	-0.355075826411934
-4.28598732694399	-1.72161308535631	-0.025664277669046	-0.368322443728544	-0.0694752899356884	3.20356846548843	-4.74043489133964	-4.29576032170841	1.91650861658464	6.02472438176899	-0.708829808470807	2.64496830350586	-1.10375567263723	2.25387230549678	-1.45057555937363	3.6413546470589	-0.829691009941831	1.09129949054988	-0.928022891320045	3.26352849667075	6.01566953089203	-1.36303973951505	-4.49740855808614	-1.65093499282218	0.202253228544304	-0.0309155181817943	-1.19992999039567	0.48771059279403	-0.874231154786601	-2.51351230684821	-0.0777655780936956	0.614421380900847	-2.01661016619724	-0.358315864051646	1.9619263538792	0.242010437833113	1.80709734633159	10.9065693477916	5.49580463723894	-0.530505511256336	-1.18198934852296	1.58284815538446	2.34709786035184	-0.0850214548469524	-0.499393625857733	-3.23788699744715	3.81299353263016	0.988160990627515	-3.28042577737711	-0.983665306002581
-3.89875384383924	-2.46269174042096	-0.0378359386814636	-0.307380175532303	-1.99218084343786	-1.90631359988624	-4.6424186881821	-4.6485082600203	0.826982311869366	-0.107493397737011	-0.934853531273997	-0.458669660178752	-2.46849199236425	-0.250003127897234	3.80100954384476	2.02705176104791	-1.87063254711851	-1.72126117388441	-1.53595122986827	-3.07025423060967	-0.355087776315169	-2.75997870206559	-4.05959634832324	-3.46203222607241	-1.3262627470693	-1.7626957157096	-1.24800439293837	-2.71091911844777	-1.6901767455573	-1.81578472522329	-0.463134897333784	-1.57755223815481	-2.45161927099283	-1.94133749312362	-1.65143844696996	-0.434951317525022	-2.90014598939602	-2.03077852661376	0.155202611816258	-1.84224333752304	-2.476656840407	-3.13648890374484	-1.42994520987459	-3.03651454331854	0.364992664226207	1.77349488374223	-0.16553808087979	-2.12805696611953	-3.46650280884211	-2.83661774994875
-3.68764064569524	0.500583860434235	0.817778543959734	-0.0206983695258172	-0.831099703027259	-1.0331891200131	-4.74522338357696	-4.39373999100574	-0.263575874331499	-0.776893670364727	2.13642305702283	3.94960681046325	2.36071554766408	-0.620070218294076	-0.154680369777607	0.516743072855855	1.58770535295613	2.33432476502875	-0.9232531213735	0.614845208061881	0.693761321653642	0.0234038330364327	-3.97882959201127	-1.06700662971734	-0.277661470471583	-1.32747633817097	0.264988582137185	-1.86480614710946	-0.870537539120225	-2.29907052592025	-0.270129415985566	0.273333643176981	-1.60526594513938	0.39119012859876	0.4975880201478	-0.946598451238112	-1.0222963342702	1.49159329811281	0.632521102919565	-0.213196026438725	-2.22725109584447	-0.756029619550917	-1.83483619355035	-1.8896426635579	-0.80144465446322	-0.699288058417768	0.294939132578358	-0.426859361559074	-2.95283657306304	-1.97756780803292
-3.33203395348812	-0.0736121143482966	1.15920209319763	4.51215172060568	7.10396263440942	1.25143120996265	-4.78403758589317	-4.53402555637346	5.4930418653564	6.31571483277409	3.65646482051923	11.0681701271877	4.33699548768467	3.09433488348465	1.01607418800048	3.41488171970272	8.90810337883498	1.58553419459636	6.49389835362624	3.72739805068367	2.38031801663771	1.01077948174919	-3.91994727887096	2.43832115127565	0.651260812972952	-0.58128141552021	2.96749901889329	1.74394107685014	3.58192925085427	0.799886565362487	2.66536052868539	-1.618584899373	0.0830859391032196	1.02590476855798	5.4451085561599	9.83823489413435	-0.734648111533576	6.13857375373819	6.2623137320091	2.12264936371443	2.24361655711229	-0.480997279187679	12.1577455538839	1.00195972587478	0.222502256702521	-3.06983659685942	4.05033556064682	-1.14190547907453	-2.81467985936145	-1.365256117999
-3.68520745720251	0.633090684362371	-0.445613914916881	3.4116751949409	0.505699464395339	3.95313727822371	-4.7191219323999	-4.25854739066365	0.0955869076203546	0.853941283761312	9.51195729006992	1.94495898683566	0.433390935015586	0.183436724019324	1.93563726466871	2.68863846264707	-0.357296019057223	5.55575940430027	2.34739448099077	-1.42812711392935	0.581830547427399	5.6210803133118	-4.39684855709243	0.0153070664376243	-1.88503125134183	-2.95983127837252	-1.99646061555053	-2.59486467464415	-1.12971232448825	-2.38403909257604	3.74983445145771	-1.60193936436114	-0.112412086128962	0.443423547439379	-2.79461105868175	4.65152643866361	-2.10709789043894	4.47782871968291	0.571536438587114	-0.909773915969579	-1.37625761898705	3.13121262007588	3.49494372516942	2.42721301357704	0.670547265287192	1.7012515019267	15.1331867585934	-1.00489640391072	0.457980372743956	0.428915721060668
-3.24965650202953	-1.89556280985995	2.38701323039369	7.76847242147549	1.65515303988634	0.0565467623854419	-4.64639149139742	-4.56762479032224	2.70648220206172	0.321830242284159	2.83919970480986	1.32127369170734	-0.347524311063728	3.09683949677667	0.821880998764764	0.0789567847777461	0.297827402653633	3.70723671413245	0.740295138931946	-0.632164040362192	1.33552572856879	-0.740461426422638	-3.24853075106436	-0.926676099217378	0.842330856893947	-1.96162881385725	0.249224770485835	-1.10486050671438	2.41382325467733	-2.97139439933376	4.00692801572223	0.565079949182668	-1.77820622750095	0.852442498243521	-0.819109816561273	2.81683006420737	0.166289558285679	4.65806161563495	2.97301448355573	0.611989779005353	-0.531036012079868	-2.71320385937942	4.77189141342836	-1.56821532333257	-0.786344039123974	-0.0462322346070372	4.7950209899026	0.383039738799828	-2.5642183078373	-0.0532064510605348
-3.08895638717497	-2.88678329289862	-1.49289410321449	0.000544989056621877	-3.10401400921437	-2.31477548291434	-4.79586177330418	-4.59229262919971	-3.10882401640106	-3.25284114930521	-2.66915872122006	-3.00071391664694	-3.41621165415861	-3.05871161672137	-0.798475016479948	-2.92803037012529	-0.719713715852897	-2.54444407416812	-3.11233873194025	-2.17707444563717	-1.61090723363518	-2.25694810832366	-4.67597030559803	0.627713443397218	-2.79228747501598	-3.38855147464577	-2.5947384469463	-3.12380845342477	-3.43992556565877	-0.395565427021806	-2.43571373333114	-2.22053660356968	-3.80794652180276	-0.685337699822305	-2.72649696937413	-2.64525942873274	-3.30242149668061	-3.1155405687929	-3.09054697510715	-0.619860877615756	-4.07308033316585	-3.8750461176858	-3.29631708253306	-3.58609594575921	-2.14494107139179	-2.48060174165155	-2.22091086617214	-0.925215572221604	-4.05081077049059	-3.69713554019269
[truncated: 26 more columns]
