# Supplementary material for: Connecting genomic results for psychiatric disorders to human brain cell types and regions reveals convergence with functional connectivity
Source: Nat Commun. 2025 Jan 4;16:395. doi: 10.1038/s41467-024-55611-1 (PMC11700164; doi:10.1038/s41467-024-55611-1)
Supplement: Supplementary file 4 — Source Datasets [file 41467_2024_55611_MOESM4_ESM.zip › Source_Data_v241210/Supplementary_Figures/supercluster_data.tsv]

file	Name	Coefficient	Coefficient_std_error	Coefficient_P_value	gwas_type	gwa1	gwa2	focal	sig
workflow/gsem/scz2022_eur_X_educational_attainment/unique.superclusters.cell_type_results.txt	hippocampal_ca1_3	9.41243600605359e-9	1.886987583024991e-9	3.049191263309481e-7	unique	scz2022_eur	educational_attainment	scz2022_eur	Yes
workflow/gsem/scz2022_eur_X_educational_attainment/unique.superclusters.cell_type_results.txt	deep_layer_intratelencephalic	9.730854342688225e-9	2.294808040462722e-9	1.1157166953600442e-5	unique	scz2022_eur	educational_attainment	scz2022_eur	Yes
workflow/gsem/scz2022_eur_X_educational_attainment/unique.superclusters.cell_type_results.txt	amygdala_excitatory	8.332059904031641e-9	2.202511374764491e-9	7.748045110991584e-5	unique	scz2022_eur	educational_attainment	scz2022_eur	Yes
workflow/gsem/scz2022_eur_X_educational_attainment/unique.superclusters.cell_type_results.txt	upper_layer_intratelencephalic	7.2163749406118924e-9	2.184924043133081e-9	4.7861706892501e-4	unique	scz2022_eur	educational_attainment	scz2022_eur	Yes
workflow/gsem/scz2022_eur_X_educational_attainment/unique.superclusters.cell_type_results.txt	cge_interneuron	6.5419364336232445e-9	2.0527894571467095e-9	7.1915146440228e-4	unique	scz2022_eur	educational_attainment	scz2022_eur	Yes
workflow/gsem/scz2022_eur_X_educational_attainment/unique.superclusters.cell_type_results.txt	deep_layer_corticothalamic_and_6b	5.815027414544666e-9	1.9034440991656062e-9	0.00112529139146289	unique	scz2022_eur	educational_attainment	scz2022_eur	Yes
workflow/gsem/scz2022_eur_X_educational_attainment/unique.superclusters.cell_type_results.txt	eccentric_medium_spiny_neuron	6.371474149747195e-9	2.16894137833409e-9	0.00165383717798461	unique	scz2022_eur	educational_attainment	scz2022_eur	No
workflow/gsem/scz2022_eur_X_educational_attainment/unique.superclusters.cell_type_results.txt	miscellaneous	6.260781304615607e-9	2.1473367647768876e-9	0.00177501008465974	unique	scz2022_eur	educational_attainment	scz2022_eur	No
workflow/gsem/scz2022_eur_X_educational_attainment/unique.superclusters.cell_type_results.txt	hippocampal_ca4	6.189480250703036e-9	2.182360712061768e-9	0.00228312209176955	unique	scz2022_eur	educational_attainment	scz2022_eur	No
workflow/gsem/scz2022_eur_X_educational_attainment/unique.superclusters.cell_type_results.txt	medium_spiny_neuron	4.928431635991352e-9	2.123416196146993e-9	0.01014364248648123	unique	scz2022_eur	educational_attainment	scz2022_eur	No
workflow/gsem/scz2022_eur_X_educational_attainment/unique.superclusters.cell_type_results.txt	cerebellar_inhibitory	5.168296940567639e-9	2.259112311275896e-9	0.01107587762266076	unique	scz2022_eur	educational_attainment	scz2022_eur	No
workflow/gsem/scz2022_eur_X_educational_attainment/unique.superclusters.cell_type_results.txt	deep_layer_near_projecting	4.1637884974572514e-9	1.887924402556486e-9	0.01371004803719014	unique	scz2022_eur	educational_attainment	scz2022_eur	No
workflow/gsem/scz2022_eur_X_educational_attainment/unique.superclusters.cell_type_results.txt	hippocampal_dentate_gyrus	4.761260086806144e-9	2.1630835443998167e-9	0.01386288745241018	unique	scz2022_eur	educational_attainment	scz2022_eur	No
workflow/gsem/scz2022_eur_X_educational_attainment/unique.superclusters.cell_type_results.txt	lamp5_lhx6_and_chandelier	3.8823383739399725e-9	1.8971697359893127e-9	0.02035928745287334	unique	scz2022_eur	educational_attainment	scz2022_eur	No
workflow/gsem/scz2022_eur_X_educational_attainment/unique.superclusters.cell_type_results.txt	mge_interneuron	3.3229708270454804e-9	1.8806449002053515e-9	0.03861984542029258	unique	scz2022_eur	educational_attainment	scz2022_eur	No
workflow/gsem/scz2022_eur_X_educational_attainment/unique.superclusters.cell_type_results.txt	thalamic_excitatory	2.986131770894323e-9	1.7900175724605967e-9	0.04763665981251144	unique	scz2022_eur	educational_attainment	scz2022_eur	No
workflow/gsem/scz2022_eur_X_educational_attainment/unique.superclusters.cell_type_results.txt	midbrain_derived_inhibitory	2.767585626191376e-9	1.7653210696630753e-9	0.05846951121015868	unique	scz2022_eur	educational_attainment	scz2022_eur	No
workflow/gsem/scz2022_eur_X_educational_attainment/unique.superclusters.cell_type_results.txt	upper_rhombic_lip	2.3436349258686902e-9	2.351372670015726e-9	0.15945282558382828	unique	scz2022_eur	educational_attainment	scz2022_eur	No
workflow/gsem/scz2022_eur_X_educational_attainment/unique.superclusters.cell_type_results.txt	mammillary_body	1.0773178677392488e-9	1.825293460036095e-9	0.2775228383105897	unique	scz2022_eur	educational_attainment	scz2022_eur	No
workflow/gsem/scz2022_eur_X_educational_attainment/unique.superclusters.cell_type_results.txt	lower_rhombic_lip	1.7037559051250587e-10	1.964409472753978e-9	0.465442587991628	unique	scz2022_eur	educational_attainment	scz2022_eur	No
workflow/gsem/scz2022_eur_X_educational_attainment/unique.superclusters.cell_type_results.txt	splatter	-4.897356316805064e-10	1.8667294538293996e-9	0.6034740178951955	unique	scz2022_eur	educational_attainment	scz2022_eur	No
workflow/gsem/scz2022_eur_X_iq/unique.superclusters.cell_type_results.txt	deep_layer_intratelencephalic	1.130695371999879e-8	2.567234175109256e-9	5.30549677834841e-6	unique	scz2022_eur	iq	scz2022_eur	Yes
workflow/gsem/scz2022_eur_X_iq/unique.superclusters.cell_type_results.txt	hippocampal_ca1_3	9.434611406259377e-9	2.1550801778254492e-9	5.992870525941746e-6	unique	scz2022_eur	iq	scz2022_eur	Yes
workflow/gsem/scz2022_eur_X_iq/unique.superclusters.cell_type_results.txt	amygdala_excitatory	1.0105942250053535e-8	2.370507785791977e-9	1.0076124301932454e-5	unique	scz2022_eur	iq	scz2022_eur	Yes
workflow/gsem/scz2022_eur_X_iq/unique.superclusters.cell_type_results.txt	upper_layer_intratelencephalic	9.394673711695944e-9	2.3111541791975358e-9	2.402371844141868e-5	unique	scz2022_eur	iq	scz2022_eur	Yes
workflow/gsem/scz2022_eur_X_iq/unique.superclusters.cell_type_results.txt	eccentric_medium_spiny_neuron	7.435863544949351e-9	2.318173220612303e-9	6.6914613797194e-4	unique	scz2022_eur	iq	scz2022_eur	Yes
workflow/gsem/scz2022_eur_X_iq/unique.superclusters.cell_type_results.txt	deep_layer_corticothalamic_and_6b	6.7526334799676674e-9	2.2044790477863108e-9	0.00109512864025778	unique	scz2022_eur	iq	scz2022_eur	Yes
workflow/gsem/scz2022_eur_X_iq/unique.superclusters.cell_type_results.txt	hippocampal_ca4	7.335872508817563e-9	2.579215366350241e-9	0.00222596990639655	unique	scz2022_eur	iq	scz2022_eur	No
workflow/gsem/scz2022_eur_X_iq/unique.superclusters.cell_type_results.txt	miscellaneous	5.680941962879624e-9	2.3118042573622515e-9	0.00699806152625769	unique	scz2022_eur	iq	scz2022_eur	No
workflow/gsem/scz2022_eur_X_iq/unique.superclusters.cell_type_results.txt	hippocampal_dentate_gyrus	5.705731243808919e-9	2.3717026152137982e-9	0.00806958101094089	unique	scz2022_eur	iq	scz2022_eur	No
workflow/gsem/scz2022_eur_X_iq/unique.superclusters.cell_type_results.txt	cge_interneuron	4.806790240001212e-9	2.0900382425617907e-9	0.01072814576006305	unique	scz2022_eur	iq	scz2022_eur	No
workflow/gsem/scz2022_eur_X_iq/unique.superclusters.cell_type_results.txt	medium_spiny_neuron	4.836998952186574e-9	2.3546578152461823e-9	0.01997691878758817	unique	scz2022_eur	iq	scz2022_eur	No
workflow/gsem/scz2022_eur_X_iq/unique.superclusters.cell_type_results.txt	deep_layer_near_projecting	3.472386207687686e-9	1.7517761114081186e-9	0.02372793221190033	unique	scz2022_eur	iq	scz2022_eur	No
workflow/gsem/scz2022_eur_X_iq/unique.superclusters.cell_type_results.txt	mge_interneuron	3.3100512560327504e-9	2.030280843413834e-9	0.05151466327669028	unique	scz2022_eur	iq	scz2022_eur	No
workflow/gsem/scz2022_eur_X_iq/unique.superclusters.cell_type_results.txt	cerebellar_inhibitory	3.315080610482931e-9	2.340768648191957e-9	0.07835322301574625	unique	scz2022_eur	iq	scz2022_eur	No
workflow/gsem/scz2022_eur_X_iq/unique.superclusters.cell_type_results.txt	thalamic_excitatory	2.683036389827859e-9	1.9213154702395912e-9	0.08128830747294247	unique	scz2022_eur	iq	scz2022_eur	No
workflow/gsem/scz2022_eur_X_iq/unique.superclusters.cell_type_results.txt	lamp5_lhx6_and_chandelier	2.627183038908745e-9	1.8865780969577092e-9	0.08187565354696791	unique	scz2022_eur	iq	scz2022_eur	No
workflow/gsem/scz2022_eur_X_iq/unique.superclusters.cell_type_results.txt	mammillary_body	2.552807440228481e-9	2.016717796365723e-9	0.10278825873457142	unique	scz2022_eur	iq	scz2022_eur	No
workflow/gsem/scz2022_eur_X_iq/unique.superclusters.cell_type_results.txt	midbrain_derived_inhibitory	1.769989496338337e-9	1.8684462587723903e-9	0.17174155375435252	unique	scz2022_eur	iq	scz2022_eur	No
workflow/gsem/scz2022_eur_X_iq/unique.superclusters.cell_type_results.txt	upper_rhombic_lip	1.299999687769963e-9	2.364065548783946e-9	0.2911939759522083	unique	scz2022_eur	iq	scz2022_eur	No
workflow/gsem/scz2022_eur_X_iq/unique.superclusters.cell_type_results.txt	lower_rhombic_lip	-1.7488223087531694e-10	2.070367812092066e-9	0.5336582892012605	unique	scz2022_eur	iq	scz2022_eur	No
workflow/gsem/scz2022_eur_X_iq/unique.superclusters.cell_type_results.txt	splatter	-1.6613760771645171e-9	2.085005465002706e-9	0.7872224927763483	unique	scz2022_eur	iq	scz2022_eur	No
workflow/gsem/scz2022_eur_X_mdd2019/unique.superclusters.cell_type_results.txt	hippocampal_ca1_3	9.303461124121757e-9	2.0063314648485795e-9	1.7670770249525494e-6	unique	scz2022_eur	mdd2019	scz2022_eur	Yes
workflow/gsem/scz2022_eur_X_mdd2019/unique.superclusters.cell_type_results.txt	deep_layer_intratelencephalic	9.697012961364188e-9	2.487611605676076e-9	4.8470833897915626e-5	unique	scz2022_eur	mdd2019	scz2022_eur	Yes
workflow/gsem/scz2022_eur_X_mdd2019/unique.superclusters.cell_type_results.txt	amygdala_excitatory	8.249895038504348e-9	2.347216887138621e-9	2.2007896033921e-4	unique	scz2022_eur	mdd2019	scz2022_eur	Yes
workflow/gsem/scz2022_eur_X_mdd2019/unique.superclusters.cell_type_results.txt	upper_layer_intratelencephalic	7.695756833711718e-9	2.364206070934528e-9	5.6673720054555e-4	unique	scz2022_eur	mdd2019	scz2022_eur	Yes
workflow/gsem/scz2022_eur_X_mdd2019/unique.superclusters.cell_type_results.txt	eccentric_medium_spiny_neuron	7.507144463366848e-9	2.3412881801114593e-9	6.7199710737694e-4	unique	scz2022_eur	mdd2019	scz2022_eur	Yes
workflow/gsem/scz2022_eur_X_mdd2019/unique.superclusters.cell_type_results.txt	hippocampal_ca4	7.3579465295900975e-9	2.4212051538873926e-9	0.00118698037279488	unique	scz2022_eur	mdd2019	scz2022_eur	Yes
workflow/gsem/scz2022_eur_X_mdd2019/unique.superclusters.cell_type_results.txt	deep_layer_corticothalamic_and_6b	6.377927306357737e-9	2.1013232403108622e-9	0.00120189819985572	unique	scz2022_eur	mdd2019	scz2022_eur	Yes
workflow/gsem/scz2022_eur_X_mdd2019/unique.superclusters.cell_type_results.txt	miscellaneous	6.198176672523565e-9	2.252870539634473e-9	0.00296855015492127	unique	scz2022_eur	mdd2019	scz2022_eur	No
workflow/gsem/scz2022_eur_X_mdd2019/unique.superclusters.cell_type_results.txt	cge_interneuron	5.779105908301891e-9	2.2099746200608907e-9	0.00446124110969535	unique	scz2022_eur	mdd2019	scz2022_eur	No
workflow/gsem/scz2022_eur_X_mdd2019/unique.superclusters.cell_type_results.txt	deep_layer_near_projecting	4.778903113018012e-9	1.9813647209659416e-9	0.0079342726091048	unique	scz2022_eur	mdd2019	scz2022_eur	No
workflow/gsem/scz2022_eur_X_mdd2019/unique.superclusters.cell_type_results.txt	hippocampal_dentate_gyrus	4.82149603440948e-9	2.317175581199229e-9	0.01872774645421915	unique	scz2022_eur	mdd2019	scz2022_eur	No
workflow/gsem/scz2022_eur_X_mdd2019/unique.superclusters.cell_type_results.txt	medium_spiny_neuron	4.393552853544643e-9	2.2247805291180087e-9	0.02414398900804077	unique	scz2022_eur	mdd2019	scz2022_eur	No
workflow/gsem/scz2022_eur_X_mdd2019/unique.superclusters.cell_type_results.txt	lamp5_lhx6_and_chandelier	3.645439249754004e-9	1.904333227952575e-9	0.02779178391055709	unique	scz2022_eur	mdd2019	scz2022_eur	No
workflow/gsem/scz2022_eur_X_mdd2019/unique.superclusters.cell_type_results.txt	cerebellar_inhibitory	4.715790304601089e-9	2.486260006298474e-9	0.0289310909935745	unique	scz2022_eur	mdd2019	scz2022_eur	No
workflow/gsem/scz2022_eur_X_mdd2019/unique.superclusters.cell_type_results.txt	midbrain_derived_inhibitory	2.934973095553306e-9	1.8287024586632707e-9	0.0542525797810884	unique	scz2022_eur	mdd2019	scz2022_eur	No
workflow/gsem/scz2022_eur_X_mdd2019/unique.superclusters.cell_type_results.txt	upper_rhombic_lip	3.2100198147854882e-9	2.557150311415941e-9	0.10468287788281476	unique	scz2022_eur	mdd2019	scz2022_eur	No
workflow/gsem/scz2022_eur_X_mdd2019/unique.superclusters.cell_type_results.txt	thalamic_excitatory	2.221331475906828e-9	1.9463856763094656e-9	0.12688093973810016	unique	scz2022_eur	mdd2019	scz2022_eur	No
workflow/gsem/scz2022_eur_X_mdd2019/unique.superclusters.cell_type_results.txt	mge_interneuron	2.1510313366864327e-9	1.925868318110308e-9	0.1320153214228958	unique	scz2022_eur	mdd2019	scz2022_eur	No
workflow/gsem/scz2022_eur_X_mdd2019/unique.superclusters.cell_type_results.txt	mammillary_body	1.7261758925699123e-9	1.933923532817127e-9	0.1860418388399847	unique	scz2022_eur	mdd2019	scz2022_eur	No
workflow/gsem/scz2022_eur_X_mdd2019/unique.superclusters.cell_type_results.txt	lower_rhombic_lip	1.0088967899198595e-9	2.0724655092865046e-9	0.3131965162621952	unique	scz2022_eur	mdd2019	scz2022_eur	No
workflow/gsem/scz2022_eur_X_mdd2019/unique.superclusters.cell_type_results.txt	splatter	-9.610660764373103e-10	2.1109095018551675e-9	0.6755480016165673	unique	scz2022_eur	mdd2019	scz2022_eur	No
workflow/gsem/scz2022_eur_X_bip2021/unique.superclusters.cell_type_results.txt	hippocampal_ca1_3	1.0174693064386217e-8	2.7270388592670043e-9	9.534519285076604e-5	unique	scz2022_eur	bip2021	scz2022_eur	Yes
workflow/gsem/scz2022_eur_X_bip2021/unique.superclusters.cell_type_results.txt	hippocampal_dentate_gyrus	9.753682822744002e-9	3.197803654687986e-9	0.00114375219713435	unique	scz2022_eur	bip2021	scz2022_eur	Yes
workflow/gsem/scz2022_eur_X_bip2021/unique.superclusters.cell_type_results.txt	deep_layer_intratelencephalic	1.0493870117119045e-8	3.4696268221251242e-9	0.00124524158676228	unique	scz2022_eur	bip2021	scz2022_eur	Yes
workflow/gsem/scz2022_eur_X_bip2021/unique.superclusters.cell_type_results.txt	amygdala_excitatory	9.015548320527881e-9	3.211390504246353e-9	0.00249742325545369	unique	scz2022_eur	bip2021	scz2022_eur	No
workflow/gsem/scz2022_eur_X_bip2021/unique.superclusters.cell_type_results.txt	miscellaneous	7.877009648615395e-9	3.0626680099097854e-9	0.00505646700693857	unique	scz2022_eur	bip2021	scz2022_eur	No
workflow/gsem/scz2022_eur_X_bip2021/unique.superclusters.cell_type_results.txt	upper_layer_intratelencephalic	7.690218064547427e-9	3.0461127063654182e-9	0.00579149183983063	unique	scz2022_eur	bip2021	scz2022_eur	No
workflow/gsem/scz2022_eur_X_bip2021/unique.superclusters.cell_type_results.txt	hippocampal_ca4	8.08087436847873e-9	3.293982950649735e-9	0.00707912901544095	unique	scz2022_eur	bip2021	scz2022_eur	No
workflow/gsem/scz2022_eur_X_bip2021/unique.superclusters.cell_type_results.txt	deep_layer_corticothalamic_and_6b	6.9390720376645905e-9	3.0790556417830663e-9	0.01210952402803901	unique	scz2022_eur	bip2021	scz2022_eur	No
workflow/gsem/scz2022_eur_X_bip2021/unique.superclusters.cell_type_results.txt	cerebellar_inhibitory	7.052817468321611e-9	3.343820656029704e-9	0.01746326178850132	unique	scz2022_eur	bip2021	scz2022_eur	No
workflow/gsem/scz2022_eur_X_bip2021/unique.superclusters.cell_type_results.txt	eccentric_medium_spiny_neuron	5.7326911455724115e-9	3.0961908278583e-9	0.03204664961315927	unique	scz2022_eur	bip2021	scz2022_eur	No
workflow/gsem/scz2022_eur_X_bip2021/unique.superclusters.cell_type_results.txt	cge_interneuron	5.0174207952388994e-9	2.8391285872137993e-9	0.03859404556329958	unique	scz2022_eur	bip2021	scz2022_eur	No
workflow/gsem/scz2022_eur_X_bip2021/unique.superclusters.cell_type_results.txt	thalamic_excitatory	3.912311049941002e-9	2.647856239039974e-9	0.06976559641622387	unique	scz2022_eur	bip2021	scz2022_eur	No
workflow/gsem/scz2022_eur_X_bip2021/unique.superclusters.cell_type_results.txt	medium_spiny_neuron	4.51313887899605e-9	3.227805672316207e-9	0.08102553237922111	unique	scz2022_eur	bip2021	scz2022_eur	No
workflow/gsem/scz2022_eur_X_bip2021/unique.superclusters.cell_type_results.txt	deep_layer_near_projecting	2.7092642452922384e-9	2.7130528669238493e-9	0.158993388000354	unique	scz2022_eur	bip2021	scz2022_eur	No
workflow/gsem/scz2022_eur_X_bip2021/unique.superclusters.cell_type_results.txt	midbrain_derived_inhibitory	2.159404483320438e-9	2.5807588191797282e-9	0.20137150545594285	unique	scz2022_eur	bip2021	scz2022_eur	No
workflow/gsem/scz2022_eur_X_bip2021/unique.superclusters.cell_type_results.txt	lamp5_lhx6_and_chandelier	1.9097287395953502e-9	2.5223714539164813e-9	0.22449007130274037	unique	scz2022_eur	bip2021	scz2022_eur	No
workflow/gsem/scz2022_eur_X_bip2021/unique.superclusters.cell_type_results.txt	lower_rhombic_lip	1.6928045369270446e-9	2.926367597940294e-9	0.2814747293000598	unique	scz2022_eur	bip2021	scz2022_eur	No
workflow/gsem/scz2022_eur_X_bip2021/unique.superclusters.cell_type_results.txt	mammillary_body	1.3616016270511683e-9	2.5823166232779684e-9	0.2989998872296783	unique	scz2022_eur	bip2021	scz2022_eur	No
workflow/gsem/scz2022_eur_X_bip2021/unique.superclusters.cell_type_results.txt	mge_interneuron	1.0581651665868438e-9	2.786748388308453e-9	0.3520791578478414	unique	scz2022_eur	bip2021	scz2022_eur	No
workflow/gsem/scz2022_eur_X_bip2021/unique.superclusters.cell_type_results.txt	upper_rhombic_lip	1.2200478274439371e-10	3.31095666820494e-9	0.4853027815157137	unique	scz2022_eur	bip2021	scz2022_eur	No
workflow/gsem/scz2022_eur_X_bip2021/unique.superclusters.cell_type_results.txt	splatter	-3.049216674258222e-9	2.5680966510860638e-9	0.8824542141857851	unique	scz2022_eur	bip2021	scz2022_eur	No
workflow/gsem/scz2022_eur_X_neuroticism/unique.superclusters.cell_type_results.txt	deep_layer_intratelencephalic	9.883554681999598e-9	2.168374482058102e-9	2.581563596562792e-6	unique	scz2022_eur	neuroticism	scz2022_eur	Yes
workflow/gsem/scz2022_eur_X_neuroticism/unique.superclusters.cell_type_results.txt	hippocampal_ca1_3	8.915192824553921e-9	2.1239867918761244e-9	1.3500663686027911e-5	unique	scz2022_eur	neuroticism	scz2022_eur	Yes
workflow/gsem/scz2022_eur_X_neuroticism/unique.superclusters.cell_type_results.txt	amygdala_excitatory	9.991574642743578e-9	2.579876858723748e-9	5.377658619772523e-5	unique	scz2022_eur	neuroticism	scz2022_eur	Yes
workflow/gsem/scz2022_eur_X_neuroticism/unique.superclusters.cell_type_results.txt	upper_layer_intratelencephalic	7.76485222475934e-9	2.4390015948961493e-9	7.2723115684152e-4	unique	scz2022_eur	neuroticism	scz2022_eur	Yes
workflow/gsem/scz2022_eur_X_neuroticism/unique.superclusters.cell_type_results.txt	miscellaneous	6.357093133393863e-9	2.026200510900527e-9	8.5213555182068e-4	unique	scz2022_eur	neuroticism	scz2022_eur	Yes
workflow/gsem/scz2022_eur_X_neuroticism/unique.superclusters.cell_type_results.txt	eccentric_medium_spiny_neuron	6.376122476899813e-9	2.206830686021997e-9	0.00193070692575417	unique	scz2022_eur	neuroticism	scz2022_eur	No
workflow/gsem/scz2022_eur_X_neuroticism/unique.superclusters.cell_type_results.txt	deep_layer_corticothalamic_and_6b	5.220310917510317e-9	2.030883401326527e-9	0.00507813176135844	unique	scz2022_eur	neuroticism	scz2022_eur	No
workflow/gsem/scz2022_eur_X_neuroticism/unique.superclusters.cell_type_results.txt	hippocampal_ca4	6.296327836123265e-9	2.616642788816125e-9	0.00805835311288235	unique	scz2022_eur	neuroticism	scz2022_eur	No
workflow/gsem/scz2022_eur_X_neuroticism/unique.superclusters.cell_type_results.txt	hippocampal_dentate_gyrus	4.682848378578631e-9	2.135628028127253e-9	0.01416354163599108	unique	scz2022_eur	neuroticism	scz2022_eur	No
workflow/gsem/scz2022_eur_X_neuroticism/unique.superclusters.cell_type_results.txt	thalamic_excitatory	4.197498968662862e-9	2.102985370044196e-9	0.02296850981105877	unique	scz2022_eur	neuroticism	scz2022_eur	No
workflow/gsem/scz2022_eur_X_neuroticism/unique.superclusters.cell_type_results.txt	cge_interneuron	4.207782691978036e-9	2.1588480017948207e-9	0.0256425147165275	unique	scz2022_eur	neuroticism	scz2022_eur	No
workflow/gsem/scz2022_eur_X_neuroticism/unique.superclusters.cell_type_results.txt	deep_layer_near_projecting	3.370140903171013e-9	2.0340425423671062e-9	0.04877303769190314	unique	scz2022_eur	neuroticism	scz2022_eur	No
workflow/gsem/scz2022_eur_X_neuroticism/unique.superclusters.cell_type_results.txt	medium_spiny_neuron	3.2351602514682203e-9	2.130322172542252e-9	0.06442847256979463	unique	scz2022_eur	neuroticism	scz2022_eur	No
workflow/gsem/scz2022_eur_X_neuroticism/unique.superclusters.cell_type_results.txt	cerebellar_inhibitory	4.1192504501565844e-9	2.736245286109638e-9	0.06610562044021093	unique	scz2022_eur	neuroticism	scz2022_eur	No
workflow/gsem/scz2022_eur_X_neuroticism/unique.superclusters.cell_type_results.txt	mammillary_body	3.012016101451711e-9	2.1505942828393162e-9	0.08067425187760507	unique	scz2022_eur	neuroticism	scz2022_eur	No
workflow/gsem/scz2022_eur_X_neuroticism/unique.superclusters.cell_type_results.txt	midbrain_derived_inhibitory	2.3087813808547806e-9	1.900495922631204e-9	0.11221527551424282	unique	scz2022_eur	neuroticism	scz2022_eur	No
workflow/gsem/scz2022_eur_X_neuroticism/unique.superclusters.cell_type_results.txt	lamp5_lhx6_and_chandelier	2.3743726991187896e-9	2.0155187057526512e-9	0.1193892379138876	unique	scz2022_eur	neuroticism	scz2022_eur	No
workflow/gsem/scz2022_eur_X_neuroticism/unique.superclusters.cell_type_results.txt	mge_interneuron	1.5645473829830555e-9	2.042162304102395e-9	0.22180157805350129	unique	scz2022_eur	neuroticism	scz2022_eur	No
workflow/gsem/scz2022_eur_X_neuroticism/unique.superclusters.cell_type_results.txt	upper_rhombic_lip	1.9542191469979184e-9	2.729162105281003e-9	0.23697994135141393	unique	scz2022_eur	neuroticism	scz2022_eur	No
workflow/gsem/scz2022_eur_X_neuroticism/unique.superclusters.cell_type_results.txt	lower_rhombic_lip	8.151722102579745e-11	2.095358926775677e-9	0.4844835821839893	unique	scz2022_eur	neuroticism	scz2022_eur	No
workflow/gsem/scz2022_eur_X_neuroticism/unique.superclusters.cell_type_results.txt	splatter	-1.5966230672828075e-9	2.277211162637228e-9	0.7583893298185187	unique	scz2022_eur	neuroticism	scz2022_eur	No
