# Supplementary material for: Connecting genomic results for psychiatric disorders to human brain cell types and regions reveals convergence with functional connectivity
Source: Nat Commun. 2025 Jan 4;16:395. doi: 10.1038/s41467-024-55611-1 (PMC11700164; doi:10.1038/s41467-024-55611-1)
Supplement: Supplementary file 4 — Source Datasets [file 41467_2024_55611_MOESM4_ESM.zip › Source_Data_v241210/Supplementary_Figures/figData_S1_SNPh2_GWASsize.tsv]

primary_gwas	disorder_type	phenotype	label	year	pmid	trait_type	n	ncas	ncon	nsig_snps_postQC	n_loci	lambda_gc	ldsc_intercept	ldsc_h2	nLociQ
TRUE	psychiatric	schizophrenia	scz2022	2022	35396580	binary	130644	53386	77258	17420	180	1.7767	1.1014	0.1998	3
TRUE	psychiatric	bipolar disorder	bip2021	2021	34002096	binary	413466	41917	371549	2702	57	1.4709	1.0381	0.1239	2
TRUE	psychiatric	major depressive disorder	mdd2019	2019	30718901	binary	500199	170756	329443	3883	51	1.453	1.0018	0.0795	2
TRUE	psychiatric	attention-deficit hyperactivity disorder	adhd2023	2023	36702997	binary	225534	38691	186843	1213	27	1.3615	1.0425	0.137	1
TRUE	psychiatric	problematic alcohol use	problematic_alcohol_use2023	2023	32451486	combined	300789			4124	81	1.5733	1.0391	0.0676	2
TRUE	brain traits	years of education	educational_attainment	2022	35361970	continous	765283			58790	906	2.5926	1.219	0.1439	3
TRUE	brain traits	intelligence quotient	iq	2018	29942086	continous	269867			10875	210	1.9218	1.083	0.1853	3
TRUE	brain traits	neuroticism	neuroticism	2018	29942085	continous	372903			6591	103	1.607	1.0302	0.1029	2
TRUE	brain traits	insomnia	insomnia	2019	30804565	binary	386533	109402	277131	393	13	1.3101	1.0153	0.0592	0
TRUE	brain traits	suicide attempt	suicide_attempt	2023		binary	815178	35786	779392	105	7	1.2764	1.0421	0.0632	0
TRUE	brain traits	death by suicide	suicide_death	2020	32998551	binary	18223	3413	14810	12	4	1.2038	1.1253	0.145	0
TRUE	brain traits	alcohol, drinks per week	alcohol_drinks_per_week	2022	36477530	continous	666978			1542	89	1.6221	1.1131	0.053	2
TRUE	brain traits	smokers, cigarettes per day	smoking_cigarettes_per_day	2022	36477530	continous	326497			670	40	1.4175	1.0682	0.0802	2
TRUE	brain traits	began smoking	smoking_initiation	2022	36477530	binary	805431	393707	411724	4733	276	1.984	1.0903	0.1314	3
TRUE	neurological	Alzheimers disease	alzheimers_disease	2021	34493870	binary	762917	86531	676386	3021	34	1.0988	1.0182	0.0236	1
TRUE	neurological	Parkinsons disease	parkinson2019	2019	31701892	binary	482730	33674	449056	3009	23	1.0895	0.9834	0.0339	1
TRUE	neurological	stroke	stroke	2022	36180795	binary	1308458	73652	1234806	1033	46	1.2136	1.0768	0.0381	2
TRUE	neurological	amyotrophic lateral sclerosis	amyotrophic_lateral_sclerosis	2021	34873335	binary	138086	27205	110881	398	13	1.1082	1.0268	0.0259	0
TRUE	neurological	multiple sclerosis	multiple_sclerosis	2019	31604244	binary	41505	14802	26703	21129	77	1.1491	1.0256	0.1447	2
TRUE	neurological	epilepsy	epilepsy	2022		binary	49388	6952	42436	1230	22	1.2932	1.0453	0.4788	1
TRUE	neurological	migraine	migraine	2022	35115687	binary	589356	48975	540381	1606	37	1.2664	1.0372	0.1099	1
TRUE	neurological	hearing loss	hearing_loss	2022	35580588	binary	723624	148152	575472	2224	47	1.2764	1.0099	0.0328	2
TRUE	structural MRI	cortical surface area	cortical_surface_area	2020	32193296	continous	30750			1051	18	1.1843	1.0199	0.3359	1
TRUE	structural MRI	cortical thickness	cortical_thickness	2020	32193296	continous	30750			474	9	1.1491	1.0131	0.2579	0
TRUE	structural MRI	accumbens volume	volume_accumbens	2019	31636452	continous	38851			128	5	1.1019	0.9984	0.1888	0
TRUE	structural MRI	amygdala volume	volume_amygdala	2019	31636452	continous	38851			7	3	1.0557	1.0021	0.0903	0
TRUE	structural MRI	brainstem volume	volume_brainstem	2019	31636452	continous	38851			1148	17	1.1364	1.005	0.3165	1
TRUE	structural MRI	caudate volume	volume_caudate	2019	31636452	continous	38851			291	15	1.1459	1.0009	0.2501	1
TRUE	structural MRI	pallidum volume	volume_pallidum	2019	31636452	continous	38851			287	8	1.0926	1.0026	0.1655	0
TRUE	structural MRI	putamen volume	volume_putamen	2019	31636452	continous	38851			1636	13	1.1491	1.0065	0.2588	1
TRUE	structural MRI	thalamus volume	volume_thalamus	2019	31636452	continous	38851			60	5	1.1082	0.9989	0.1762	0
TRUE	control	height	height	2022	36224396	continous	1597374			107921	2705	5.3087	2.5235	0.3798	3
TRUE	control	body mass index	bmi	2018	30124842	continous	795640			34602	964	2.7872	1.1861	0.1908	3
TRUE	control	CBC hematocrit	cbc_hematocrit	2020	32888494	continous	408112			75191	557	1.7648	1.267	0.1762	3
TRUE	control	CBC lymphocyte	cbc_lymphocyte	2020	32888494	continous	408112			96450	657	1.8405	1.2976	0.2082	3
TRUE	control	CBC neutrophil	cbc_neutrophil	2020	32888494	continous	408112			80921	545	1.6946	1.2378	0.1635	3
