# Supplementary material for: Connecting genomic results for psychiatric disorders to human brain cell types and regions reveals convergence with functional connectivity
Source: Nat Commun. 2025 Jan 4;16:395. doi: 10.1038/s41467-024-55611-1 (PMC11700164; doi:10.1038/s41467-024-55611-1)
Supplement: Supplementary file 4 — Source Datasets [file 41467_2024_55611_MOESM4_ESM.zip › Source_Data_v241210/Supplementary_Figures/data1_AHfeature_top_n_FI.tsv]

top_n_roi	n_AHroi	pct_AHroi	p_AH
2	2	1	0
4	4	1	0
6	6	1	0
8	8	1	0
10	10	1	0
12	12	1	0
14	14	1	0
16	16	1	0
18	18	1	0
20	20	1	0
22	22	1	0
24	24	1	0
26	26	1	0
28	28	1	0
30	30	1	0
32	32	1	0
34	34	1	0
36	34	0.944444444444444	0
38	36	0.947368421052632	0
40	38	0.95	0
42	40	0.952380952380952	0
44	42	0.954545454545455	0
46	44	0.956521739130435	0
48	44	0.916666666666667	0
50	46	0.92	0
52	48	0.923076923076923	0
54	50	0.925925925925926	0
56	52	0.928571428571429	0
58	54	0.931034482758621	0
60	56	0.933333333333333	0
62	58	0.935483870967742	0
64	58	0.90625	0
66	60	0.909090909090909	0
68	62	0.911764705882353	0
70	62	0.885714285714286	0
72	64	0.888888888888889	0
74	64	0.864864864864865	0
76	66	0.868421052631579	0
78	68	0.871794871794872	0
80	68	0.85	0
82	70	0.853658536585366	0
84	70	0.833333333333333	0
86	72	0.837209302325582	0
88	74	0.840909090909091	0
90	76	0.844444444444445	0
92	78	0.847826086956522	0
94	80	0.851063829787234	0
96	82	0.854166666666667	0
98	84	0.857142857142857	0
100	84	0.84	0
102	84	0.823529411764706	0
104	86	0.826923076923077	0
106	88	0.830188679245283	0
108	90	0.833333333333333	0
110	92	0.836363636363636	0
112	92	0.821428571428571	0
114	92	0.807017543859649	0
116	94	0.810344827586207	0
118	94	0.796610169491525	0
120	94	0.783333333333333	0
122	94	0.770491803278689	0
124	94	0.758064516129032	0
126	96	0.761904761904762	0
128	96	0.75	0
130	98	0.753846153846154	0
132	100	0.757575757575758	0
134	102	0.761194029850746	0
136	104	0.764705882352941	0
138	104	0.753623188405797	0
140	104	0.742857142857143	0
142	104	0.732394366197183	0
144	104	0.722222222222222	0
146	104	0.712328767123288	0
148	104	0.702702702702703	0
150	106	0.706666666666667	0
152	108	0.710526315789474	0
154	108	0.701298701298701	0
156	108	0.692307692307692	0
158	108	0.683544303797468	0
160	110	0.6875	0
162	112	0.691358024691358	0
164	114	0.695121951219512	0
166	116	0.698795180722892	0
168	116	0.690476190476191	0
170	118	0.694117647058824	0
172	120	0.697674418604651	0
174	122	0.701149425287356	0
176	122	0.693181818181818	0
178	122	0.685393258426966	0
180	122	0.677777777777778	0
182	124	0.681318681318681	0
184	124	0.673913043478261	0
186	126	0.67741935483871	0
188	126	0.670212765957447	0
190	128	0.673684210526316	0
192	130	0.677083333333333	0
194	130	0.670103092783505	0
196	130	0.663265306122449	0
198	130	0.656565656565657	0
200	132	0.66	0
202	134	0.663366336633663	0
204	134	0.656862745098039	0
206	136	0.660194174757282	0
208	136	0.653846153846154	0
210	138	0.657142857142857	0
212	140	0.660377358490566	0
214	142	0.663551401869159	0
216	144	0.666666666666667	0
218	144	0.660550458715596	0
220	146	0.663636363636364	0
222	148	0.666666666666667	0
224	150	0.669642857142857	0
226	150	0.663716814159292	0
228	152	0.666666666666667	0
230	152	0.660869565217391	0
232	152	0.655172413793103	0
234	154	0.658119658119658	0
236	154	0.652542372881356	0
238	156	0.65546218487395	0
240	156	0.65	0
242	158	0.652892561983471	0
244	160	0.655737704918033	0
246	160	0.650406504065041	0
248	162	0.653225806451613	0
250	164	0.656	0
252	164	0.650793650793651	0
254	166	0.653543307086614	0
256	166	0.6484375	0
258	168	0.651162790697675	0
260	168	0.646153846153846	0
262	168	0.641221374045801	0
264	170	0.643939393939394	0
266	170	0.639097744360902	0
268	170	0.634328358208955	0
270	170	0.62962962962963	0
272	170	0.625	0
274	170	0.62043795620438	0
276	172	0.623188405797102	0
278	172	0.618705035971223	0
280	174	0.621428571428571	0
282	176	0.624113475177305	0
284	176	0.619718309859155	0
286	176	0.615384615384615	0
288	176	0.611111111111111	0
290	176	0.606896551724138	0
292	176	0.602739726027397	0
294	176	0.598639455782313	0
296	178	0.601351351351351	0
298	180	0.604026845637584	0
300	180	0.6	0
302	182	0.602649006622517	0
304	182	0.598684210526316	0
306	184	0.601307189542484	0
308	184	0.597402597402597	0
310	186	0.6	0
312	186	0.596153846153846	0
314	186	0.592356687898089	0
316	188	0.59493670886076	0
318	188	0.591194968553459	0
320	188	0.5875	0
322	188	0.583850931677019	0
324	188	0.580246913580247	0
326	188	0.576687116564417	0
328	190	0.579268292682927	0
330	192	0.581818181818182	0
332	194	0.58433734939759	0
334	194	0.580838323353293	0
336	196	0.583333333333333	0
338	198	0.585798816568047	0
340	198	0.582352941176471	0
342	200	0.584795321637427	0
344	202	0.587209302325582	0
346	204	0.589595375722543	0
348	206	0.591954022988506	0
350	208	0.594285714285714	0
352	210	0.596590909090909	0
354	212	0.598870056497175	0
356	214	0.601123595505618	0
358	216	0.603351955307263	0
360	218	0.605555555555556	0
362	218	0.602209944751381	0
364	220	0.604395604395604	0
366	220	0.601092896174863	0
368	220	0.597826086956522	0
370	222	0.6	0
372	222	0.596774193548387	0
374	224	0.598930481283422	0
376	224	0.595744680851064	0
378	226	0.597883597883598	0
380	226	0.594736842105263	0
382	226	0.591623036649215	0
384	226	0.588541666666667	0
386	226	0.585492227979275	0
388	228	0.587628865979382	0
390	228	0.584615384615385	0
392	230	0.586734693877551	0
394	232	0.588832487309645	0
396	234	0.590909090909091	0
398	236	0.592964824120603	0
400	236	0.59	0
402	236	0.587064676616915	0
404	236	0.584158415841584	0
406	236	0.58128078817734	0
408	236	0.57843137254902	0
410	236	0.575609756097561	0
412	238	0.577669902912621	0
414	238	0.57487922705314	0
416	238	0.572115384615385	0
418	238	0.569377990430622	0
420	240	0.571428571428571	0
422	242	0.57345971563981	0
424	244	0.575471698113208	0
426	244	0.572769953051643	0
428	246	0.574766355140187	0
430	246	0.572093023255814	0
432	246	0.569444444444445	0
434	246	0.566820276497696	0
436	248	0.568807339449541	0
438	248	0.566210045662101	0
440	248	0.563636363636364	0
442	250	0.565610859728507	0
444	250	0.563063063063063	0
446	252	0.565022421524664	0
448	254	0.566964285714286	0
450	254	0.564444444444444	0
452	254	0.561946902654867	0
454	256	0.563876651982379	0
456	256	0.56140350877193	0
458	256	0.558951965065502	0
460	256	0.556521739130435	0
462	256	0.554112554112554	0
464	258	0.556034482758621	0
466	258	0.553648068669528	0
468	260	0.555555555555556	0
470	260	0.553191489361702	0
472	260	0.550847457627119	0
474	262	0.552742616033755	0
476	262	0.550420168067227	0
478	262	0.548117154811716	0
480	264	0.55	0
482	264	0.547717842323652	0
484	266	0.549586776859504	0
486	266	0.547325102880658	0
488	268	0.549180327868853	0
490	268	0.546938775510204	0
492	268	0.544715447154472	0
494	268	0.54251012145749	0
496	268	0.540322580645161	0
498	268	0.538152610441767	0
500	268	0.536	0
502	268	0.533864541832669	0
504	268	0.531746031746032	0
506	268	0.529644268774704	0
508	270	0.531496062992126	0
510	270	0.529411764705882	0
512	272	0.53125	0
514	272	0.529182879377432	0
516	272	0.527131782945737	0
518	274	0.528957528957529	0
520	274	0.526923076923077	0
522	274	0.524904214559387	0
524	276	0.526717557251908	0
526	278	0.52851711026616	0
528	280	0.53030303030303	0
530	280	0.528301886792453	0
532	280	0.526315789473684	0
534	282	0.528089887640449	0
536	282	0.526119402985075	0
538	282	0.524163568773234	0
540	284	0.525925925925926	0
542	286	0.527675276752768	0
544	288	0.529411764705882	0
546	288	0.527472527472528	0
548	290	0.529197080291971	0
550	292	0.530909090909091	0
552	294	0.532608695652174	0
554	294	0.530685920577617	0
556	294	0.528776978417266	0
558	294	0.526881720430108	0
560	294	0.525	0
562	296	0.526690391459075	0
564	296	0.524822695035461	0
566	296	0.522968197879859	0
568	298	0.524647887323944	0
570	298	0.52280701754386	0
572	298	0.520979020979021	0
574	300	0.522648083623693	0
576	300	0.520833333333333	0
578	302	0.522491349480969	0
580	304	0.524137931034483	0
582	306	0.525773195876289	0
584	308	0.527397260273973	0
586	308	0.525597269624574	0
588	308	0.523809523809524	0
590	310	0.525423728813559	0
592	312	0.527027027027027	0
594	312	0.525252525252525	0
596	312	0.523489932885906	0
598	314	0.525083612040134	0
600	316	0.526666666666667	0
602	318	0.528239202657807	0
604	318	0.526490066225166	0
606	320	0.528052805280528	0
608	322	0.529605263157895	0
610	324	0.531147540983607	0
612	326	0.532679738562092	0
614	328	0.534201954397394	0
616	328	0.532467532467532	0
618	330	0.533980582524272	0
620	330	0.532258064516129	0
622	330	0.530546623794212	0
624	332	0.532051282051282	0
626	332	0.530351437699681	0
628	332	0.528662420382166	0
630	334	0.53015873015873	0
632	336	0.531645569620253	0
634	338	0.533123028391167	0
636	338	0.531446540880503	0
638	340	0.532915360501567	0
640	340	0.53125	0
642	342	0.532710280373832	0
644	344	0.53416149068323	0
646	344	0.532507739938081	0
648	344	0.530864197530864	0
650	346	0.532307692307692	0
652	348	0.533742331288344	0
654	348	0.532110091743119	0
656	348	0.530487804878049	0
658	348	0.52887537993921	0
660	350	0.53030303030303	0
662	352	0.531722054380665	0
664	354	0.533132530120482	0
666	354	0.531531531531532	0
668	356	0.532934131736527	0
670	358	0.534328358208955	0
672	358	0.532738095238095	0
674	360	0.534124629080119	0
676	360	0.532544378698225	0
678	360	0.530973451327434	0
680	362	0.532352941176471	0
682	364	0.533724340175953	0
684	364	0.532163742690059	0
686	366	0.533527696793003	0
688	366	0.531976744186046	0
690	368	0.533333333333333	0
692	368	0.531791907514451	0
694	370	0.53314121037464	0
696	372	0.53448275862069	0
698	374	0.535816618911175	0
700	376	0.537142857142857	0
702	376	0.535612535612536	0
704	378	0.536931818181818	0
706	378	0.535410764872521	0
708	378	0.533898305084746	0
710	380	0.535211267605634	0
712	382	0.536516853932584	0
714	382	0.535014005602241	0
716	384	0.536312849162011	0
718	386	0.537604456824513	0
720	388	0.538888888888889	0
722	388	0.537396121883656	0
724	390	0.538674033149171	0
726	390	0.537190082644628	0
728	390	0.535714285714286	0
730	390	0.534246575342466	0
732	392	0.53551912568306	0
734	394	0.536784741144414	0
736	396	0.53804347826087	0
738	396	0.536585365853659	0
740	396	0.535135135135135	0
742	396	0.533692722371968	0
744	398	0.53494623655914	0
746	400	0.536193029490617	0
748	400	0.53475935828877	0
750	400	0.533333333333333	0
752	400	0.531914893617021	0
754	400	0.530503978779841	0
756	402	0.531746031746032	0
758	404	0.532981530343008	0
760	404	0.531578947368421	0
762	404	0.530183727034121	0
764	406	0.531413612565445	0
766	406	0.530026109660574	0
768	406	0.528645833333333	0
770	408	0.52987012987013	0
772	408	0.528497409326425	0
774	408	0.527131782945737	0
776	410	0.528350515463918	0
778	412	0.529562982005141	0
780	414	0.530769230769231	0
782	414	0.529411764705882	0
784	416	0.530612244897959	0
786	418	0.531806615776081	0
788	418	0.530456852791878	0
790	418	0.529113924050633	0
792	420	0.53030303030303	0
794	420	0.528967254408061	0
796	420	0.527638190954774	0
798	420	0.526315789473684	0
800	420	0.525	0
802	420	0.523690773067332	0
804	422	0.524875621890547	0
806	424	0.52605459057072	0
808	424	0.524752475247525	0
810	426	0.525925925925926	0
812	426	0.524630541871921	0
814	428	0.525798525798526	0
816	428	0.524509803921569	0
818	428	0.523227383863081	0
820	428	0.521951219512195	0
822	430	0.523114355231144	0
824	430	0.521844660194175	0
826	430	0.520581113801453	0
828	432	0.521739130434783	0
830	432	0.520481927710843	0
832	434	0.521634615384615	0
834	434	0.520383693045564	0
836	434	0.519138755980861	0
838	436	0.520286396181384	0
840	438	0.521428571428571	0
842	438	0.520190023752969	0
844	440	0.52132701421801	0
846	442	0.522458628841608	0
848	442	0.52122641509434	0
850	444	0.522352941176471	0
852	446	0.523474178403756	0
854	448	0.524590163934426	0
856	448	0.523364485981308	0
858	448	0.522144522144522	0
860	450	0.523255813953488	0
862	452	0.524361948955917	0
864	452	0.523148148148148	0
866	452	0.521939953810624	0
868	454	0.523041474654378	0
870	454	0.52183908045977	0
872	456	0.522935779816514	0
874	456	0.521739130434783	0
876	456	0.520547945205479	0
878	456	0.519362186788155	0
880	458	0.520454545454546	0
882	460	0.521541950113379	0
884	460	0.520361990950226	0
886	460	0.519187358916479	0
888	462	0.52027027027027	0
890	462	0.519101123595506	0
892	462	0.517937219730942	0
894	464	0.519015659955257	0
896	464	0.517857142857143	0
898	466	0.518930957683742	0
900	468	0.52	0
902	470	0.521064301552107	0
904	472	0.52212389380531	0
906	474	0.52317880794702	0
908	474	0.522026431718062	0
910	474	0.520879120879121	0
912	474	0.519736842105263	0
914	476	0.520787746170678	0
916	478	0.521834061135371	0
918	478	0.520697167755991	0
920	480	0.521739130434783	0
922	482	0.522776572668113	0
924	484	0.523809523809524	0
926	484	0.52267818574514	0
928	484	0.521551724137931	0
930	484	0.520430107526882	0
932	484	0.51931330472103	0
934	486	0.5203426124197	0
936	486	0.519230769230769	0
938	486	0.518123667377399	0
940	486	0.517021276595745	0
942	486	0.515923566878981	0
944	488	0.516949152542373	0
946	490	0.517970401691332	0
948	490	0.516877637130802	0
950	490	0.515789473684211	0
952	490	0.514705882352941	0
954	490	0.513626834381551	0
956	492	0.514644351464435	0
958	492	0.51356993736952	0
960	494	0.514583333333333	0
962	496	0.515592515592516	0
964	496	0.514522821576763	0
966	498	0.515527950310559	0
968	498	0.514462809917355	0
970	500	0.515463917525773	0
972	500	0.51440329218107	0
974	500	0.513347022587269	0
976	502	0.514344262295082	0
978	504	0.515337423312884	0
980	504	0.514285714285714	0
982	504	0.513238289205703	0
984	506	0.514227642276423	0
986	506	0.513184584178499	0
988	508	0.51417004048583	0
990	510	0.515151515151515	0
992	510	0.514112903225807	0
994	512	0.515090543259557	0
996	514	0.516064257028113	0
998	514	0.515030060120241	0
1000	516	0.516	0
1002	516	0.51497005988024	0
1004	518	0.51593625498008	0
1006	518	0.514910536779324	0
1008	520	0.515873015873016	0
1010	522	0.516831683168317	0
1012	522	0.515810276679842	0
1014	522	0.514792899408284	0
1016	524	0.515748031496063	0
1018	526	0.516699410609037	0
1020	526	0.515686274509804	0
1022	528	0.516634050880626	0
1024	528	0.515625	0
1026	528	0.514619883040936	0
1028	528	0.513618677042802	0
1030	530	0.514563106796117	0
1032	532	0.515503875968992	0
1034	534	0.516441005802708	0
1036	534	0.515444015444015	0
1038	536	0.516377649325626	0
1040	536	0.515384615384615	0
1042	536	0.514395393474088	0
1044	536	0.513409961685824	0
1046	536	0.512428298279159	0
1048	538	0.513358778625954	0
1050	540	0.514285714285714	0
1052	540	0.513307984790874	0
1054	540	0.512333965844402	0
1056	540	0.511363636363636	0
1058	542	0.512287334593573	0
1060	544	0.513207547169811	0
1062	546	0.514124293785311	0
1064	548	0.515037593984962	0
1066	548	0.514071294559099	0
1068	550	0.51498127340824	0
1070	552	0.51588785046729	0
1072	552	0.514925373134328	0
1074	552	0.513966480446927	0
1076	552	0.513011152416357	0
1078	552	0.512059369202226	0
1080	552	0.511111111111111	0
1082	552	0.510166358595194	0
1084	552	0.509225092250923	0
1086	552	0.50828729281768	0
1088	554	0.509191176470588	0
1090	554	0.508256880733945	0
1092	554	0.507326007326007	0
1094	556	0.508226691042048	0
1096	558	0.509124087591241	0
1098	558	0.508196721311475	0
1100	558	0.507272727272727	0
1102	560	0.508166969147005	0
1104	562	0.509057971014493	0
1106	564	0.50994575045208	0
1108	564	0.509025270758123	0
1110	564	0.508108108108108	0
1112	564	0.507194244604317	0
1114	566	0.508078994614004	0
1116	566	0.507168458781362	0
1118	566	0.506261180679785	0
1120	568	0.507142857142857	0
1122	570	0.508021390374332	0
1124	572	0.508896797153025	0
1126	572	0.507992895204263	0
1128	572	0.50709219858156	0
1130	572	0.506194690265487	0
1132	572	0.505300353356891	0
1134	572	0.504409171075838	0
1136	572	0.503521126760563	0
1138	572	0.502636203866432	0
1140	572	0.501754385964912	0
1142	572	0.500875656742557	0
1144	574	0.501748251748252	0
1146	576	0.50261780104712	0
1148	578	0.503484320557491	0
1150	578	0.502608695652174	0
1152	578	0.501736111111111	0
1154	578	0.500866551126516	0
1156	578	0.5	0
1158	578	0.499136442141624	0
1160	580	0.5	0
1162	582	0.500860585197935	0
1164	582	0.5	0
1166	582	0.499142367066895	0
1168	584	0.5	0
1170	586	0.500854700854701	0
1172	586	0.5	0
1174	588	0.500851788756388	0
1176	590	0.501700680272109	0
1178	590	0.500848896434635	0
1180	590	0.5	0
1182	590	0.499153976311337	0
1184	592	0.5	0
1186	594	0.500843170320405	0
1188	594	0.5	0
1190	596	0.500840336134454	0
1192	596	0.5	0
1194	598	0.500837520938024	0
1196	598	0.5	0
1198	598	0.499165275459099	0
1200	598	0.498333333333333	0
1202	600	0.499168053244592	0
1204	602	0.5	0
1206	602	0.499170812603648	0
1208	604	0.5	0
1210	606	0.500826446280992	0
1212	606	0.5	0
1214	608	0.500823723228995	0
1216	608	0.5	0
1218	608	0.499178981937603	0
1220	608	0.498360655737705	0
1222	610	0.499181669394435	0
1224	610	0.498366013071895	0
1226	610	0.497553017944535	0
1228	610	0.496742671009772	0
1230	612	0.497560975609756	0
1232	614	0.498376623376623	0
1234	616	0.499189627228525	0
1236	616	0.498381877022654	0
1238	618	0.499192245557351	0
1240	618	0.498387096774194	0
1242	618	0.497584541062802	0
1244	618	0.496784565916399	0
1246	620	0.497592295345104	0
1248	620	0.496794871794872	0
1250	622	0.4976	0
1252	622	0.496805111821086	0
1254	622	0.496012759170654	0
1256	622	0.495222929936306	0
1258	622	0.494435612082671	0
1260	622	0.493650793650794	0
1262	624	0.49445324881141	0
1264	626	0.495253164556962	0
1266	628	0.496050552922591	0
1268	630	0.496845425867508	0
1270	630	0.496062992125984	0
1272	630	0.495283018867925	0
1274	632	0.49607535321821	0
1276	632	0.495297805642633	0
1278	634	0.496087636932707	0
1280	636	0.496875	0
1282	636	0.49609984399376	0
1284	636	0.495327102803738	0
1286	636	0.494556765163297	0
1288	636	0.493788819875776	0
1290	636	0.493023255813954	0
1292	636	0.492260061919505	0
1294	636	0.491499227202473	0
1296	636	0.490740740740741	0
1298	636	0.489984591679507	0
1300	636	0.489230769230769	0
1302	636	0.488479262672811	0
1304	636	0.487730061349693	0
1306	638	0.488514548238897	0
1308	638	0.487767584097859	0
1310	638	0.487022900763359	0
1312	638	0.486280487804878	0
1314	638	0.485540334855403	0
1316	638	0.484802431610942	0
1318	638	0.484066767830046	0
1320	640	0.484848484848485	0
1322	640	0.484114977307111	0
1324	642	0.484894259818731	0
1326	644	0.485671191553545	0
1328	644	0.484939759036145	0
1330	644	0.48421052631579	0
1332	644	0.483483483483484	0
1334	644	0.482758620689655	0
1336	644	0.482035928143713	0
1338	646	0.482810164424514	0
1340	646	0.482089552238806	0
1342	648	0.482861400894188	0
1344	650	0.483630952380952	0
1346	650	0.482912332838039	0
1348	650	0.482195845697329	0
1350	650	0.481481481481482	0
1352	652	0.482248520710059	0
1354	652	0.481536189069424	0
1356	652	0.480825958702065	0
1358	654	0.48159057437408	0
1360	654	0.480882352941176	0
1362	654	0.480176211453745	0
1364	654	0.479472140762463	0
1366	654	0.478770131771596	0
1368	654	0.478070175438597	0
1370	656	0.478832116788321	0
1372	656	0.478134110787172	0
1374	656	0.477438136826783	0
1376	656	0.476744186046512	0
1378	656	0.476052249637155	0
1380	656	0.47536231884058	0
1382	656	0.474674384949349	0
1384	656	0.473988439306358	0
1386	658	0.474747474747475	0
1388	658	0.474063400576369	0
1390	658	0.473381294964029	0
1392	660	0.474137931034483	0
1394	660	0.473457675753228	0
1396	660	0.472779369627507	0
1398	660	0.472103004291846	0
1400	662	0.472857142857143	0
1402	662	0.472182596291013	0
1404	662	0.471509971509972	0
1406	664	0.47226173541963	0
1408	666	0.473011363636364	0
1410	668	0.473758865248227	0
1412	668	0.473087818696884	0
1414	668	0.472418670438472	0
1416	668	0.471751412429379	0
1418	668	0.471086036671368	0
1420	670	0.471830985915493	0
1422	670	0.471167369901547	0
1424	670	0.470505617977528	0
1426	670	0.46984572230014	0
1428	670	0.469187675070028	0
1430	670	0.468531468531469	0
1432	672	0.46927374301676	0
1434	672	0.468619246861925	0
1436	674	0.469359331476323	0
1438	674	0.468706536856745	0
1440	676	0.469444444444445	0
1442	676	0.46879334257975	0
1444	676	0.46814404432133	0
1446	678	0.468879668049793	0
1448	678	0.468232044198895	0
1450	680	0.468965517241379	0
1452	680	0.46831955922865	0
1454	680	0.46767537826685	0
1456	680	0.467032967032967	0
1458	682	0.467764060356653	0
1460	684	0.468493150684932	0
1462	686	0.46922024623803	0
1464	686	0.468579234972678	0
1466	686	0.46793997271487	0
1468	686	0.467302452316076	0
1470	686	0.466666666666667	0
1472	688	0.467391304347826	0
1474	688	0.466757123473541	0
1476	690	0.467479674796748	0
1478	690	0.466847090663058	0
1480	692	0.467567567567568	0
1482	692	0.46693657219973	0
1484	692	0.466307277628032	0
1486	694	0.467025572005384	0
1488	694	0.466397849462366	0
1490	696	0.467114093959732	0
1492	698	0.467828418230563	0
1494	698	0.467202141900937	0
1496	698	0.466577540106952	0
1498	700	0.467289719626168	0
1500	700	0.466666666666667	0
1502	700	0.466045272969374	0
1504	702	0.466755319148936	0
1506	702	0.466135458167331	0
1508	704	0.46684350132626	0
1510	704	0.466225165562914	0
1512	706	0.466931216931217	0
1514	706	0.466314398943197	0
1516	708	0.467018469656992	0
1518	710	0.46772068511199	0
1520	710	0.467105263157895	0
1522	710	0.466491458607096	0
1524	712	0.467191601049869	0
1526	712	0.466579292267366	0
1528	712	0.465968586387435	0
1530	712	0.465359477124183	0
1532	712	0.464751958224543	0
1534	712	0.464146023468057	0
1536	714	0.46484375	0
1538	714	0.464239271781534	0
1540	714	0.463636363636364	0
1542	716	0.464332036316472	0
1544	716	0.463730569948187	0
1546	716	0.463130659767141	0
1548	716	0.462532299741602	0
1550	716	0.461935483870968	0
1552	716	0.461340206185567	0
1554	716	0.460746460746461	0
1556	716	0.460154241645244	0
1558	716	0.459563543003851	0
1560	718	0.46025641025641	0
1562	720	0.460947503201024	0
1564	722	0.461636828644501	0
1566	722	0.461047254150702	0
1568	722	0.460459183673469	0
1570	722	0.459872611464968	0
1572	722	0.459287531806616	0
1574	724	0.45997458703939	0
1576	724	0.459390862944162	0
1578	724	0.458808618504436	0
1580	724	0.458227848101266	0
1582	724	0.457648546144121	0
1584	724	0.457070707070707	0
1586	724	0.456494325346784	0
1588	724	0.455919395465995	0
1590	726	0.456603773584906	0
1592	726	0.456030150753769	0
1594	726	0.455457967377666	0
1596	726	0.454887218045113	0
1598	726	0.454317897371715	0
1600	728	0.455	0
1602	730	0.455680399500624	0
1604	730	0.455112219451372	0
1606	732	0.455790784557908	0
1608	732	0.455223880597015	0
1610	734	0.455900621118012	0
1612	736	0.456575682382134	0
1614	736	0.456009913258984	0
1616	738	0.456683168316832	0
1618	738	0.456118665018541	0
1620	738	0.455555555555556	0
1622	738	0.454993834771887	0
1624	738	0.454433497536946	0
1626	740	0.45510455104551	0
1628	742	0.455773955773956	0
1630	744	0.456441717791411	0
1632	744	0.455882352941176	0
1634	746	0.456548347613219	0
1636	746	0.4559902200489	0
1638	748	0.456654456654457	0
1640	748	0.45609756097561	0
1642	748	0.455542021924482	0
1644	750	0.456204379562044	0
1646	750	0.455650060753341	0
1648	752	0.456310679611651	0
1650	754	0.456969696969697	0
1652	756	0.457627118644068	0
1654	758	0.458282950423216	0
1656	758	0.457729468599034	0
1658	758	0.457177322074789	0
1660	758	0.456626506024096	0
1662	758	0.456077015643803	0
1664	760	0.456730769230769	0
1666	762	0.457382953181273	0
1668	762	0.456834532374101	0
1670	764	0.45748502994012	0
1672	764	0.456937799043062	0
1674	764	0.456391875746714	0
1676	764	0.455847255369928	0
1678	764	0.455303933253874	0
1680	764	0.454761904761905	0
1682	766	0.455410225921522	0
1684	768	0.456057007125891	0
1686	768	0.455516014234875	0
1688	768	0.454976303317536	0
1690	770	0.455621301775148	0
1692	770	0.455082742316785	0
1694	770	0.454545454545455	0
1696	770	0.454009433962264	0
1698	770	0.453474676089517	0
1700	770	0.452941176470588	0
1702	772	0.45358401880141	0
1704	772	0.453051643192488	0
1706	772	0.452520515826495	0
1708	772	0.451990632318501	0
1710	774	0.452631578947368	0
1712	776	0.453271028037383	0
1714	776	0.452742123687281	0
1716	778	0.453379953379953	0
1718	780	0.454016298020955	0
1720	782	0.454651162790698	0
1722	784	0.455284552845528	0
1724	786	0.455916473317866	0
1726	786	0.455388180764774	0
1728	788	0.456018518518519	0
1730	788	0.455491329479769	0
1732	788	0.454965357967668	0
1734	788	0.45444059976932	0
1736	788	0.453917050691244	0
1738	788	0.453394706559264	0
1740	788	0.452873563218391	0
1742	788	0.452353616532721	0
1744	790	0.452981651376147	0
1746	792	0.45360824742268	0
1748	792	0.453089244851259	0
1750	794	0.453714285714286	0
1752	796	0.454337899543379	0
1754	796	0.45381984036488	0
1756	798	0.454441913439636	0
1758	800	0.455062571103527	0
1760	800	0.454545454545455	0
1762	800	0.454029511918275	0
1764	802	0.454648526077098	0
1766	802	0.454133635334088	0
1768	802	0.453619909502262	0
1770	802	0.453107344632768	0
1772	802	0.452595936794582	0
1774	804	0.453213077790304	0
1776	804	0.452702702702703	0
1778	804	0.452193475815523	0
1780	806	0.452808988764045	0
1782	806	0.452300785634119	0
1784	806	0.451793721973094	0
1786	808	0.452407614781635	0
1788	810	0.453020134228188	0
1790	812	0.453631284916201	0
1792	814	0.454241071428571	0
1794	814	0.453734671125976	0
1796	816	0.4543429844098	0
1798	816	0.453837597330367	0
1800	816	0.453333333333333	0
1802	818	0.453940066592675	0
1804	820	0.454545454545455	0
1806	822	0.45514950166113	0
1808	822	0.454646017699115	0
1810	824	0.45524861878453	0
1812	824	0.454746136865342	0
1814	824	0.454244762954796	0
1816	824	0.453744493392071	0
1818	826	0.454345434543454	0
1820	828	0.454945054945055	0
1822	828	0.454445664105379	0
1824	828	0.453947368421053	0
1826	830	0.454545454545455	0
1828	830	0.454048140043764	0
1830	830	0.453551912568306	0
1832	832	0.454148471615721	0
1834	832	0.453653217011996	0
1836	834	0.454248366013072	0
1838	836	0.454842219804135	0
1840	838	0.455434782608696	0
1842	838	0.454940282301846	0
1844	838	0.454446854663774	0
1846	840	0.455037919826652	0
1848	842	0.455627705627706	0
1850	844	0.456216216216216	0
1852	844	0.455723542116631	0
1854	844	0.455231930960086	0
1856	844	0.454741379310345	0
1858	846	0.455328310010764	0
1860	848	0.455913978494624	0
1862	848	0.455424274973147	0
1864	848	0.454935622317597	0
1866	848	0.454448017148982	0
1868	848	0.453961456102784	0
1870	850	0.454545454545455	0
1872	852	0.455128205128205	0
1874	854	0.455709711846318	0
1876	854	0.455223880597015	0
1878	854	0.454739084132055	0
1880	854	0.454255319148936	0
1882	856	0.454835281615303	0
1884	856	0.454352441613588	0
1886	856	0.453870625662778	0
1888	856	0.453389830508475	0
1890	858	0.453968253968254	0
1892	858	0.453488372093023	0
1894	858	0.453009503695882	0
1896	858	0.45253164556962	0
1898	860	0.453108535300316	0
1900	860	0.452631578947368	0
1902	862	0.453207150368034	0
1904	862	0.452731092436975	0
1906	862	0.452256033578174	0
1908	864	0.452830188679245	0
1910	864	0.452356020942408	0
1912	864	0.451882845188285	0
1914	864	0.45141065830721	0
1916	866	0.451983298538622	0
1918	866	0.451511991657977	0
1920	866	0.451041666666667	0
1922	868	0.451612903225806	0
1924	868	0.451143451143451	0
1926	868	0.45067497403946	0
1928	868	0.450207468879668	0
1930	868	0.449740932642487	0
1932	868	0.449275362318841	0
1934	868	0.448810754912099	0
1936	870	0.449380165289256	0
1938	870	0.448916408668731	0
1940	870	0.448453608247423	0
1942	870	0.447991761071061	0
1944	872	0.448559670781893	0
1946	872	0.448098663926002	0
1948	874	0.448665297741273	0
1950	874	0.448205128205128	0
1952	876	0.448770491803279	0
1954	878	0.449334698055271	0
1956	878	0.448875255623722	0
1958	880	0.449438202247191	0
1960	880	0.448979591836735	0
1962	880	0.448521916411825	0
1964	882	0.44908350305499	0
1966	882	0.448626653102747	0
1968	882	0.448170731707317	0
1970	884	0.448730964467005	0
1972	886	0.449290060851927	0
1974	888	0.449848024316109	0
1976	890	0.450404858299595	0
1978	890	0.44994944388271	0
1980	890	0.44949494949495	0
1982	892	0.450050454086781	0
1984	892	0.449596774193548	0
1986	892	0.449144008056395	0
1988	892	0.448692152917505	0
1990	892	0.448241206030151	0
1992	894	0.448795180722892	0
1994	896	0.449348044132397	0
1996	898	0.449899799599198	0
1998	898	0.449449449449449	0
2000	898	0.449	0
2002	898	0.448551448551449	0
2004	898	0.44810379241517	0
2006	898	0.44765702891326	0
2008	900	0.448207171314741	0
2010	900	0.447761194029851	0
2012	900	0.447316103379722	0
2014	900	0.446871896722939	0
2016	900	0.446428571428571	0
2018	900	0.445986124876115	0
2020	902	0.446534653465347	0
2022	902	0.446092977250247	0
2024	904	0.446640316205534	0
2026	904	0.446199407699901	0
2028	904	0.445759368836292	0
2030	904	0.445320197044335	0
2032	904	0.44488188976378	0
2034	906	0.445427728613569	0
2036	906	0.444990176817289	0
2038	906	0.444553483807655	0
2040	906	0.444117647058824	0
2042	906	0.443682664054848	0
2044	906	0.443248532289628	0
2046	908	0.443792766373412	0
2048	910	0.4443359375	0
2050	910	0.44390243902439	0
2052	910	0.443469785575049	0
2054	910	0.443037974683544	0
2056	910	0.442607003891051	0
2058	912	0.443148688046647	0
2060	914	0.44368932038835	0
2062	914	0.443258971871969	0
2064	914	0.442829457364341	0
2066	916	0.443368828654405	0
2068	918	0.443907156673114	0
2070	918	0.443478260869565	0
2072	918	0.443050193050193	0
2074	918	0.442622950819672	0
2076	918	0.442196531791908	0
2078	918	0.44177093358999	0
2080	920	0.442307692307692	0
2082	922	0.442843419788665	0
2084	924	0.443378119001919	0
2086	926	0.443911792905081	0
2088	926	0.443486590038314	0
2090	926	0.443062200956938	0
2092	928	0.443594646271511	0
2094	930	0.444126074498567	0
2096	930	0.443702290076336	0
2098	930	0.44327931363203	0
2100	930	0.442857142857143	0
2102	930	0.442435775451951	0
2104	932	0.442965779467681	0
2106	934	0.44349477682811	0
2108	934	0.443074003795066	0
2110	936	0.443601895734597	0
2112	938	0.444128787878788	0
2114	938	0.443708609271523	0
2116	938	0.443289224952741	0
2118	938	0.442870632672332	0
2120	938	0.442452830188679	0
2122	938	0.442035815268615	0
2124	938	0.441619585687382	0
2126	938	0.441204139228598	0
2128	940	0.441729323308271	0
2130	940	0.44131455399061	0
2132	940	0.440900562851782	0
2134	942	0.441424554826617	0
2136	944	0.441947565543071	0
2138	944	0.441534144059869	0
2140	946	0.442056074766355	0
2142	946	0.441643323996265	0
2144	946	0.441231343283582	0
2146	946	0.440820130475303	0
2148	946	0.440409683426443	0
2150	946	0.44	0
2152	946	0.439591078066915	0
2154	948	0.440111420612813	0
2156	948	0.439703153988868	0
2158	950	0.440222428174235	0
2160	950	0.439814814814815	0
2162	952	0.440333024976873	0
2164	952	0.43992606284658	0
2166	954	0.440443213296399	0
2168	954	0.440036900369004	0
2170	956	0.440552995391705	0
2172	956	0.440147329650092	0
2174	956	0.439742410303588	0
2176	958	0.440257352941176	0
2178	958	0.439853076216713	0
2180	958	0.439449541284404	0
2182	958	0.439046746104491	0
2184	960	0.43956043956044	0
2186	960	0.439158279963403	0
2188	960	0.438756855575868	0
2190	962	0.439269406392694	0
2192	964	0.43978102189781	0
2194	964	0.439380127620784	0
2196	964	0.438979963570128	0
2198	966	0.439490445859873	0
2200	966	0.439090909090909	0
2202	966	0.438692098092643	0
2204	966	0.438294010889292	0
2206	968	0.438803263825929	0
2208	968	0.438405797101449	0
2210	968	0.438009049773756	0
2212	968	0.437613019891501	0
2214	970	0.438121047877146	0
2216	970	0.437725631768953	0
2218	970	0.437330928764653	0
2220	970	0.436936936936937	0
2222	970	0.436543654365437	0
2224	970	0.436151079136691	0
2226	970	0.435759209344115	0
2228	970	0.435368043087971	0
2230	972	0.435874439461883	0
2232	972	0.435483870967742	0
2234	972	0.43509400179051	0
2236	972	0.434704830053667	0
2238	972	0.4343163538874	0
2240	972	0.433928571428571	0
2242	974	0.434433541480821	0
2244	974	0.434046345811052	0
2246	974	0.433659839715049	0
2248	976	0.434163701067616	0
2250	978	0.434666666666667	0
2252	978	0.434280639431616	0
2254	978	0.433895297249335	0
2256	980	0.434397163120567	0
2258	982	0.434898139946856	0
2260	984	0.435398230088496	0
2262	984	0.435013262599469	0
2264	986	0.435512367491166	0
2266	988	0.436010591350397	0
2268	988	0.435626102292769	0
2270	988	0.435242290748899	0
2272	990	0.435739436619718	0
2274	990	0.435356200527704	0
2276	992	0.43585237258348	0
2278	992	0.435469710272169	0
2280	992	0.435087719298246	0
2282	992	0.434706397896582	0
2284	992	0.434325744308231	0
2286	992	0.433945756780402	0
2288	994	0.434440559440559	0
2290	996	0.434934497816594	0
2292	996	0.43455497382199	0
2294	998	0.435047951176983	0
2296	998	0.434668989547038	0
2298	998	0.434290687554395	0
2300	1000	0.434782608695652	0
2302	1000	0.434404865334492	0
2304	1002	0.434895833333333	0
2306	1002	0.434518647007806	0
2308	1002	0.434142114384749	0
2310	1002	0.433766233766234	0
2312	1002	0.433391003460208	0
2314	1004	0.433880726015557	0
2316	1004	0.433506044905009	0
2318	1004	0.433132010353753	0
2320	1004	0.432758620689655	0
2322	1004	0.432385874246339	0
2324	1004	0.432013769363167	0
2326	1004	0.431642304385211	0
2328	1004	0.43127147766323	0
2330	1004	0.430901287553648	0
2332	1004	0.430531732418525	0
2334	1004	0.430162810625536	0
2336	1004	0.429794520547945	0
2338	1006	0.430282292557742	0
2340	1006	0.42991452991453	0
2342	1008	0.430401366353544	0
2344	1008	0.430034129692833	0
2346	1008	0.429667519181586	0
2348	1008	0.429301533219762	0
2350	1010	0.429787234042553	0
2352	1010	0.429421768707483	0
2354	1010	0.429056924384027	0
2356	1010	0.428692699490662	0
2358	1010	0.42832909245123	0
2360	1010	0.427966101694915	0
2362	1010	0.427603725656224	0
2364	1010	0.427241962774958	0
2366	1012	0.427726120033812	0
2368	1014	0.428209459459459	0
2370	1016	0.428691983122363	0
2372	1016	0.428330522765599	0
2374	1016	0.427969671440607	0
2376	1016	0.427609427609428	0
2378	1016	0.427249789739277	0
2380	1016	0.426890756302521	0
2382	1018	0.427371956339211	0
2384	1018	0.427013422818792	0
2386	1018	0.426655490360436	0
2388	1018	0.426298157453936	0
2390	1018	0.425941422594142	0
2392	1020	0.426421404682274	0
2394	1020	0.426065162907268	0
2396	1020	0.425709515859766	0
2398	1022	0.426188490408674	0
2400	1024	0.426666666666667	0
2402	1026	0.42714404662781	0
2404	1026	0.426788685524126	0
2406	1026	0.42643391521197	0
2408	1026	0.426079734219269	0
2410	1028	0.42655601659751	0
2412	1030	0.427031509121061	0
2414	1030	0.426677713338857	0
2416	1032	0.427152317880795	0
2418	1034	0.427626137303557	0
2420	1036	0.428099173553719	0
2422	1036	0.427745664739884	0
2424	1038	0.428217821782178	0
2426	1038	0.427864798021434	0
2428	1038	0.427512355848435	0
2430	1040	0.42798353909465	0
2432	1040	0.427631578947368	0
2434	1040	0.427280197206245	0
2436	1040	0.426929392446634	0
2438	1040	0.426579163248564	0
2440	1040	0.426229508196721	0
2442	1042	0.426699426699427	0
2444	1044	0.427168576104746	0
2446	1046	0.427636958299264	0
2448	1046	0.427287581699346	0
2450	1048	0.427755102040816	0
2452	1048	0.427406199021207	0
2454	1048	0.427057864710677	0
2456	1048	0.42671009771987	0
2458	1050	0.427176566314077	0
2460	1052	0.427642276422764	0
2462	1054	0.428107229894395	0
2464	1054	0.42775974025974	0
2466	1054	0.427412814274128	0
2468	1054	0.427066450567261	0
2470	1054	0.426720647773279	0
2472	1054	0.426375404530744	0
2474	1054	0.426030719482619	0
2476	1056	0.426494345718901	0
2478	1056	0.426150121065375	0
2480	1058	0.426612903225807	0
2482	1060	0.427074939564867	0
2484	1060	0.426731078904992	0
2486	1062	0.427192276749799	0
2488	1062	0.426848874598071	0
2490	1064	0.427309236947791	0
2492	1064	0.426966292134831	0
2494	1064	0.426623897353649	0
2496	1064	0.426282051282051	0
2498	1066	0.426741393114492	0
2500	1068	0.4272	0
2502	1068	0.426858513189448	0
2504	1070	0.427316293929712	0
2506	1070	0.426975259377494	0
2508	1072	0.427432216905901	0
2510	1072	0.427091633466135	0
2512	1072	0.426751592356688	0
2514	1072	0.426412092283214	0
2516	1074	0.426868044515103	0
2518	1074	0.426528991262907	0
2520	1074	0.426190476190476	0
2522	1074	0.425852498017446	0
2524	1076	0.426307448494453	0
2526	1076	0.42596991290578	0
2528	1076	0.425632911392405	0
2530	1078	0.426086956521739	0
2532	1078	0.425750394944708	0
2534	1080	0.42620363062352	0
2536	1080	0.425867507886435	0
2538	1080	0.425531914893617	0
2540	1080	0.425196850393701	0
2542	1080	0.42486231313926	0
2544	1082	0.425314465408805	0
2546	1084	0.425765907305577	0
2548	1084	0.425431711145997	0
2550	1084	0.425098039215686	0
2552	1084	0.424764890282132	0
2554	1084	0.42443226311668	0
2556	1084	0.424100156494523	0
2558	1084	0.423768569194683	0
2560	1084	0.4234375	0
2562	1086	0.423887587822014	0
2564	1088	0.424336973478939	0
2566	1088	0.424006235385814	0
2568	1090	0.424454828660436	0
2570	1092	0.424902723735409	0
2572	1092	0.42457231726283	0
2574	1092	0.424242424242424	0
2576	1092	0.423913043478261	0
2578	1094	0.424359968968192	0
2580	1094	0.424031007751938	0
2582	1094	0.423702556158017	0
2584	1094	0.423374613003096	0
2586	1096	0.423820572312452	0
2588	1098	0.424265842349304	0
2590	1100	0.424710424710425	0
2592	1100	0.424382716049383	0
2594	1100	0.424055512721665	0
2596	1100	0.423728813559322	0
2598	1102	0.424172440338722	0
2600	1104	0.424615384615385	0
2602	1104	0.424289008455035	0
2604	1104	0.423963133640553	0
2606	1104	0.423637759017652	0
2608	1106	0.424079754601227	0
2610	1106	0.423754789272031	0
2612	1108	0.424196018376723	0
2614	1108	0.423871461361897	0
2616	1108	0.423547400611621	0
2618	1108	0.423223834988541	0
2620	1108	0.422900763358779	0
2622	1110	0.423340961098398	0
2624	1110	0.423018292682927	0
2626	1110	0.422696115765423	0
2628	1110	0.422374429223744	0
2630	1110	0.422053231939164	0
2632	1112	0.422492401215805	0
2634	1112	0.422171602126044	0
2636	1112	0.42185128983308	0
2638	1112	0.421531463229719	0
2640	1114	0.421969696969697	0
2642	1114	0.421650264950795	0
2644	1114	0.421331316187595	0
2646	1114	0.421012849584278	0
2648	1114	0.420694864048338	0
2650	1114	0.420377358490566	0
2652	1114	0.420060331825038	0
2654	1114	0.419743782969103	0
2656	1116	0.420180722891566	0
2658	1116	0.419864559819413	0
2660	1116	0.419548872180451	0
2662	1116	0.41923365890308	0
2664	1118	0.41966966966967	0
2666	1118	0.419354838709677	0
2668	1120	0.419790104947526	0
2670	1120	0.419475655430712	0
2672	1120	0.419161676646707	0
2674	1122	0.419596110695587	0
2676	1122	0.419282511210762	0
2678	1122	0.418969380134429	0
2680	1124	0.419402985074627	0
2682	1124	0.419090231170768	0
2684	1124	0.418777943368107	0
2686	1124	0.418466120625465	0
2688	1124	0.418154761904762	0
2690	1126	0.418587360594796	0
2692	1126	0.418276374442794	0
2694	1126	0.41796585003712	0
2696	1126	0.417655786350148	0
2698	1128	0.418087472201631	0
2700	1128	0.417777777777778	0
2702	1128	0.417468541820873	0
2704	1128	0.41715976331361	0
2706	1128	0.416851441241685	0
2708	1128	0.416543574593796	0
2710	1130	0.416974169741697	0
2712	1130	0.416666666666667	0
2714	1130	0.416359616801769	0
2716	1130	0.416053019145803	0
2718	1130	0.415746872700515	0
2720	1132	0.416176470588235	0
2722	1134	0.416605437178545	0
2724	1134	0.416299559471366	0
2726	1134	0.415994130594277	0
2728	1136	0.416422287390029	0
2730	1138	0.416849816849817	0
2732	1138	0.416544655929722	0
2734	1138	0.416239941477688	0
2736	1138	0.41593567251462	0
2738	1138	0.415631848064281	0
2740	1138	0.415328467153285	0
2742	1140	0.415754923413567	0
2744	1140	0.415451895043732	0
2746	1142	0.415877640203933	0
2748	1142	0.415574963609898	0
2750	1142	0.415272727272727	0
2752	1142	0.414970930232558	0
2754	1144	0.415395787944808	0
2756	1146	0.415820029027576	0
2758	1148	0.416243654822335	0
2760	1148	0.415942028985507	0
2762	1148	0.415640839971035	0
2764	1148	0.41534008683068	0
2766	1148	0.415039768618944	0
2768	1150	0.415462427745665	0
2770	1150	0.415162454873646	0
2772	1150	0.414862914862915	0
2774	1150	0.414563806777217	0
2776	1150	0.414265129682997	0
2778	1150	0.413966882649388	0
2780	1150	0.413669064748201	0
2782	1150	0.413371675053918	0
2784	1150	0.413074712643678	0
2786	1150	0.412778176597272	0
2788	1152	0.413199426111908	0
2790	1152	0.412903225806452	0
2792	1152	0.412607449856734	0
2794	1152	0.412312097351467	0
2796	1152	0.412017167381974	0
2798	1154	0.412437455325232	0
2800	1156	0.412857142857143	0
2802	1156	0.412562455389008	0
2804	1156	0.412268188302425	0
2806	1156	0.411974340698503	0
2808	1156	0.411680911680912	0
2810	1156	0.411387900355872	0
2812	1156	0.411095305832148	0
2814	1156	0.410803127221038	0
2816	1156	0.410511363636364	0
2818	1158	0.410929737402413	0
2820	1160	0.411347517730496	0
2822	1162	0.411764705882353	0
2824	1162	0.411473087818697	0
2826	1162	0.411181882519462	0
2828	1162	0.410891089108911	0
2830	1162	0.410600706713781	0
2832	1162	0.410310734463277	0
2834	1164	0.410726887791108	0
2836	1164	0.410437235543018	0
2838	1164	0.41014799154334	0
2840	1164	0.409859154929578	0
2842	1166	0.41027445460943	0
2844	1166	0.409985935302391	0
2846	1168	0.410400562192551	0
2848	1168	0.410112359550562	0
2850	1170	0.410526315789474	0
2852	1170	0.410238429172511	0
2854	1170	0.409950946040645	0
2856	1170	0.409663865546218	0
2858	1170	0.409377186843947	0
2860	1170	0.409090909090909	0
2862	1170	0.408805031446541	0
2864	1170	0.408519553072626	0
2866	1170	0.408234473133287	0
2868	1170	0.407949790794979	0
2870	1170	0.407665505226481	0
2872	1170	0.407381615598886	0
2874	1170	0.407098121085595	0
2876	1170	0.406815020862309	0
2878	1172	0.40722724113968	0
2880	1172	0.406944444444444	0
2882	1172	0.406662040249827	0
2884	1172	0.406380027739251	0
2886	1172	0.406098406098406	0
2888	1172	0.405817174515235	0
2890	1172	0.405536332179931	0
2892	1174	0.405947441217151	0
2894	1176	0.40635798203179	0
2896	1176	0.406077348066298	0
2898	1176	0.405797101449275	0
2900	1176	0.40551724137931	0
2902	1178	0.40592694693315	0
2904	1178	0.40564738292011	0
2906	1178	0.405368203716449	0
2908	1180	0.405777166437414	0
2910	1180	0.405498281786942	0
2912	1180	0.40521978021978	0
2914	1182	0.405628002745367	0
2916	1182	0.405349794238683	0
2918	1184	0.405757368060315	0
2920	1186	0.406164383561644	0
2922	1188	0.406570841889117	0
2924	1188	0.406292749658003	0
2926	1190	0.406698564593301	0
2928	1192	0.407103825136612	0
2930	1194	0.407508532423208	0
2932	1194	0.407230559345157	0
2934	1196	0.407634628493524	0
2936	1198	0.408038147138965	0
2938	1198	0.407760381211709	0
2940	1198	0.407482993197279	0
2942	1198	0.407205982324949	0
2944	1198	0.406929347826087	0
2946	1200	0.407331975560082	0
2948	1202	0.407734056987788	0
2950	1202	0.407457627118644	0
2952	1202	0.407181571815718	0
2954	1204	0.407582938388626	0
2956	1206	0.407983761840325	0
2958	1206	0.407707910750507	0
2960	1206	0.407432432432432	0
2962	1206	0.407157326130993	0
2964	1206	0.406882591093117	0
2966	1206	0.406608226567768	0
2968	1206	0.40633423180593	0
2970	1206	0.406060606060606	0
2972	1206	0.40578734858681	0
2974	1206	0.40551445864156	0
2976	1206	0.405241935483871	0
2978	1208	0.405641370047011	0
2980	1208	0.405369127516779	0
2982	1208	0.405097250167673	0
2984	1208	0.404825737265416	0
2986	1208	0.404554588077696	0
2988	1208	0.404283801874163	0
2990	1208	0.404013377926421	0
2992	1208	0.403743315508021	0
2994	1208	0.403473613894456	0
2996	1208	0.403204272363151	0
2998	1208	0.402935290193462	0
3000	1210	0.403333333333333	0
3002	1210	0.403064623584277	0
3004	1212	0.403462050599201	0
3006	1214	0.403858948769128	0
3008	1214	0.403590425531915	0
3010	1214	0.403322259136213	0
3012	1216	0.403718459495352	0
3014	1216	0.403450564034506	0
3016	1218	0.403846153846154	0
3018	1218	0.403578528827038	0
3020	1218	0.403311258278146	0
3022	1218	0.403044341495698	0
3024	1218	0.402777777777778	0
3026	1220	0.403172504957039	0
3028	1220	0.402906208718626	0
3030	1220	0.402640264026403	0
3032	1220	0.402374670184697	0
3034	1220	0.40210942649967	0
3036	1220	0.401844532279315	0
3038	1220	0.401579986833443	0
3040	1222	0.401973684210526	0
3042	1222	0.401709401709402	0
3044	1224	0.402102496714849	0
3046	1224	0.401838476690742	0
3048	1224	0.401574803149606	0
3050	1224	0.401311475409836	0
3052	1224	0.401048492791612	0
3054	1226	0.401440733464309	0
3056	1226	0.401178010471204	0
3058	1226	0.400915631131458	0
3060	1226	0.400653594771242	0
3062	1226	0.400391900718485	0
3064	1228	0.400783289817232	0
3066	1228	0.400521852576647	0
3068	1230	0.400912646675359	0
3070	1232	0.401302931596091	0
3072	1232	0.401041666666667	0
3074	1232	0.400780741704619	0
3076	1232	0.400520156046814	0
3078	1232	0.400259909031839	0
3080	1232	0.4	0
3082	1232	0.399740428293316	0
3084	1232	0.399481193255512	0
3086	1232	0.399222294232016	0
3088	1232	0.398963730569948	0
3090	1232	0.398705501618123	0
3092	1232	0.398447606727038	0
3094	1232	0.398190045248869	0
3096	1232	0.397932816537468	0
3098	1234	0.398321497740478	0
3100	1234	0.398064516129032	0
3102	1234	0.397807865892972	0
3104	1234	0.397551546391753	0
3106	1234	0.397295556986478	0
3108	1234	0.397039897039897	0
3110	1234	0.396784565916399	0
3112	1234	0.396529562982005	0
3114	1236	0.396917148362235	0
3116	1236	0.396662387676508	0
3118	1238	0.397049390635022	0
3120	1238	0.396794871794872	0
3122	1240	0.397181294042281	0
3124	1240	0.396927016645327	0
3126	1240	0.396673064619322	0
3128	1240	0.396419437340153	0
3130	1240	0.396166134185304	0
3132	1242	0.396551724137931	0
3134	1242	0.396298659859604	0
3136	1242	0.396045918367347	0
3138	1242	0.395793499043977	0
3140	1242	0.395541401273885	0
3142	1242	0.39528962444303	0
3144	1242	0.395038167938931	0
3146	1244	0.395422759059123	0
3148	1246	0.395806861499365	0
3150	1246	0.395555555555556	0
3152	1246	0.395304568527919	0
3154	1246	0.395053899809765	0
3156	1246	0.394803548795944	0
3158	1246	0.394553514882837	0
3160	1246	0.394303797468354	0
3162	1246	0.394054395951929	0
3164	1248	0.394437420986094	0
3166	1250	0.394819962097284	0
3168	1252	0.39520202020202	0
3170	1252	0.394952681388013	0
3172	1252	0.394703656998739	0
3174	1254	0.395085066162571	0
3176	1256	0.395465994962217	0
3178	1256	0.395217117684078	0
3180	1256	0.39496855345912	0
3182	1256	0.394720301697046	0
3184	1258	0.395100502512563	0
3186	1258	0.394852479598242	0
3188	1258	0.394604767879548	0
3190	1258	0.39435736677116	0
3192	1258	0.394110275689223	0
3194	1258	0.393863494051346	0
3196	1258	0.393617021276596	0
3198	1258	0.393370856785491	0
3200	1258	0.393125	0
3202	1260	0.393504059962523	0
3204	1260	0.393258426966292	0
3206	1260	0.393013100436681	0
3208	1260	0.392768079800499	0
3210	1260	0.392523364485981	0
3212	1260	0.39227895392279	0
3214	1260	0.392034847542004	0
3216	1260	0.391791044776119	0
3218	1260	0.391547545059043	0
3220	1262	0.391925465838509	0
3222	1262	0.391682184978274	0
3224	1262	0.391439205955335	0
3226	1264	0.391816491010539	0
3228	1264	0.391573729863693	0
3230	1264	0.391331269349845	0
3232	1264	0.391089108910891	0
3234	1266	0.391465677179963	0
3236	1266	0.391223733003708	0
3238	1266	0.390982087708462	0
3240	1266	0.390740740740741	0
3242	1266	0.390499691548427	0
3244	1266	0.390258939580764	0
3246	1266	0.390018484288355	0
3248	1266	0.389778325123153	0
3250	1266	0.389538461538462	0
3252	1268	0.389913899138991	0
3254	1268	0.389674247080516	0
3256	1268	0.389434889434889	0
3258	1270	0.389809699201964	0
3260	1270	0.389570552147239	0
3262	1272	0.389944819129368	0
3264	1274	0.39031862745098	0
3266	1274	0.390079608083282	0
3268	1274	0.38984088127295	0
3270	1276	0.390214067278287	0
3272	1278	0.390586797066015	0
3274	1278	0.39034819792303	0
3276	1278	0.39010989010989	0
3278	1278	0.38987187309335	0
3280	1280	0.390243902439024	0
3282	1280	0.390006093845216	0
3284	1280	0.389768574908648	0
3286	1280	0.389531345100426	0
3288	1282	0.389902676399027	0
3290	1282	0.389665653495441	0
3292	1282	0.389428918590522	0
3294	1282	0.389192471159684	0
3296	1282	0.388956310679612	0
3298	1282	0.38872043662826	0
3300	1282	0.388484848484849	0
3302	1282	0.388249545729861	0
3304	1282	0.388014527845036	0
3306	1284	0.388384754990926	0
3308	1284	0.388149939540508	0
3310	1284	0.387915407854985	0
3312	1284	0.38768115942029	0
3314	1284	0.387447193723597	0
3316	1284	0.387213510253317	0
3318	1284	0.386980108499096	0
3320	1284	0.386746987951807	0
3322	1284	0.386514148103552	0
3324	1284	0.386281588447653	0
3326	1284	0.386049308478653	0
3328	1286	0.386418269230769	0
3330	1286	0.386186186186186	0
3332	1286	0.385954381752701	0
3334	1286	0.385722855428914	0
3336	1286	0.385491606714628	0
3338	1288	0.385859796285201	0
3340	1290	0.38622754491018	0
3342	1290	0.385996409335727	0
3344	1290	0.385765550239234	0
3346	1292	0.386132695756127	0
3348	1292	0.385902031063321	0
3350	1292	0.385671641791045	0
3352	1294	0.386038186157518	0
3354	1294	0.385807990459153	0
3356	1294	0.385578069129917	0
3358	1294	0.385348421679571	0
3360	1294	0.385119047619048	0
3362	1294	0.38488994646044	0
3364	1294	0.384661117717004	0
3366	1296	0.385026737967914	0
3368	1296	0.38479809976247	0
3370	1296	0.384569732937686	0
3372	1296	0.384341637010676	0
3374	1298	0.384706579727327	0
3376	1298	0.384478672985782	0
3378	1298	0.384251036116045	0
3380	1298	0.384023668639053	0
3382	1300	0.384387936132466	0
3384	1300	0.384160756501182	0
3386	1300	0.383933845245127	0
3388	1300	0.38370720188902	0
3390	1302	0.384070796460177	0
3392	1302	0.383844339622642	0
3394	1304	0.384207424867413	0
3396	1304	0.383981154299176	0
3398	1304	0.383755150088287	0
3400	1304	0.383529411764706	0
3402	1304	0.383303938859494	0
3404	1304	0.383078730904818	0
3406	1304	0.38285378743394	0
3408	1304	0.382629107981221	0
3410	1304	0.382404692082111	0
3412	1304	0.382180539273154	0
3414	1304	0.381956649091974	0
3416	1306	0.38231850117096	0
3418	1306	0.382094792276185	0
3420	1306	0.38187134502924	0
3422	1306	0.381648158971362	0
3424	1308	0.382009345794393	0
3426	1308	0.381786339754816	0
3428	1308	0.381563593932322	0
3430	1308	0.38134110787172	0
3432	1308	0.381118881118881	0
3434	1310	0.381479324403029	0
3436	1310	0.381257275902212	0
3438	1310	0.381035485747528	0
3440	1310	0.380813953488372	0
3442	1310	0.380592678675189	0
3444	1310	0.380371660859466	0
3446	1310	0.380150899593732	0
3448	1310	0.379930394431555	0
3450	1310	0.379710144927536	0
3452	1310	0.379490150637312	0
3454	1310	0.379270411117545	0
3456	1312	0.37962962962963	0
3458	1312	0.37941006362059	0
3460	1312	0.379190751445087	0
3462	1312	0.378971692663201	0
3464	1314	0.37933025404157	0
3466	1314	0.379111367570687	0
3468	1314	0.378892733564014	0
3470	1316	0.379250720461095	0
3472	1318	0.379608294930876	0
3474	1318	0.379389752446747	0
3476	1320	0.379746835443038	0
3478	1320	0.379528464634848	0
3480	1322	0.379885057471264	0
3482	1322	0.379666858127513	0
3484	1322	0.379448909299656	0
3486	1322	0.379231210556512	0
3488	1322	0.37901376146789	0
3490	1322	0.378796561604585	0
3492	1322	0.378579610538373	0
3494	1322	0.378362907842015	0
3496	1322	0.378146453089245	0
3498	1322	0.377930245854774	0
3500	1324	0.378285714285714	0
3502	1324	0.37806967447173	0
3504	1326	0.378424657534247	0
3506	1328	0.378779235596121	0
3508	1330	0.379133409350057	0
3510	1332	0.379487179487179	0
3512	1332	0.379271070615034	0
3514	1332	0.379055207740467	0
3516	1332	0.378839590443686	0
3518	1332	0.378624218305856	0
3520	1332	0.378409090909091	0
3522	1332	0.378194207836457	0
3524	1332	0.377979568671964	0
3526	1332	0.377765173000567	0
3528	1332	0.377551020408163	0
3530	1334	0.377903682719547	0
3532	1334	0.377689694224236	0
3534	1334	0.377475947934352	0
3536	1334	0.377262443438914	0
3538	1334	0.377049180327869	0
3540	1334	0.37683615819209	0
3542	1336	0.377188029361942	0
3544	1336	0.376975169300226	0
3546	1336	0.376762549351382	0
3548	1336	0.376550169109357	0
3550	1336	0.376338028169014	0
3552	1336	0.376126126126126	0
3554	1336	0.375914462577378	0
3556	1338	0.376265466816648	0
3558	1338	0.376053962900506	0
3560	1338	0.375842696629214	0
3562	1338	0.375631667602471	0
3564	1338	0.375420875420875	0
3566	1338	0.375210319685923	0
3568	1340	0.375560538116592	0
3570	1340	0.375350140056022	0
3572	1342	0.375699888017917	0
3574	1342	0.375489647453833	0
3576	1342	0.375279642058166	0
3578	1342	0.375069871436557	0
3580	1342	0.374860335195531	0
3582	1342	0.37465103294249	0
3584	1342	0.374441964285714	0
3586	1344	0.374790853318461	0
3588	1344	0.374581939799331	0
3590	1344	0.374373259052925	0
3592	1346	0.374721603563474	0
3594	1346	0.374513077351141	0
3596	1346	0.374304783092325	0
3598	1346	0.374096720400222	0
3600	1346	0.373888888888889	0
3602	1346	0.373681288173237	0
3604	1346	0.373473917869034	0
3606	1346	0.373266777592901	0
3608	1346	0.373059866962306	0
3610	1346	0.372853185595568	0
3612	1346	0.372646733111849	0
3614	1346	0.372440509131157	0
3616	1346	0.372234513274336	0
3618	1346	0.372028745163074	0
3620	1348	0.372375690607735	0
3622	1348	0.372170071783545	0
3624	1350	0.372516556291391	0
3626	1350	0.372311086596801	0
3628	1350	0.372105843439912	0
3630	1350	0.371900826446281	0
3632	1350	0.371696035242291	0
3634	1350	0.371491469455146	0
3636	1350	0.371287128712871	0
3638	1350	0.37108301264431	0
3640	1350	0.370879120879121	0
3642	1350	0.370675453047776	0
3644	1350	0.370472008781559	0
3646	1350	0.370268787712562	0
3648	1352	0.370614035087719	0
3650	1352	0.37041095890411	0
3652	1352	0.370208105147864	0
3654	1352	0.370005473453749	0
3656	1352	0.36980306345733	0
3658	1352	0.36960087479497	0
3660	1352	0.369398907103825	0
3662	1352	0.369197160021846	0
3664	1352	0.368995633187773	0
3666	1352	0.368794326241135	0
3668	1352	0.368593238822247	0
3670	1352	0.368392370572207	0
3672	1352	0.368191721132898	0
3674	1352	0.367991290146979	0
3676	1352	0.367791077257889	0
3678	1352	0.367591082109842	0
3680	1352	0.367391304347826	0
3682	1352	0.367191743617599	0
3684	1352	0.366992399565689	0
3686	1354	0.367335865436788	0
3688	1356	0.36767895878525	0
3690	1356	0.367479674796748	0
3692	1356	0.367280606717226	0
3694	1358	0.367623172712507	0
3696	1360	0.367965367965368	0
3698	1362	0.368307193077339	0
3700	1362	0.368108108108108	0
3702	1364	0.368449486763911	0
3704	1364	0.368250539956803	0
3706	1364	0.368051807879115	0
3708	1364	0.367853290183387	0
3710	1366	0.368194070080863	0
3712	1366	0.367995689655172	0
3714	1366	0.367797522886376	0
3716	1366	0.367599569429494	0
3718	1368	0.367939752555137	0
3720	1368	0.367741935483871	0
3722	1370	0.368081676518001	0
3724	1370	0.367883995703545	0
3726	1370	0.367686527106817	0
3728	1370	0.367489270386266	0
3730	1370	0.367292225201072	0
3732	1372	0.367631296891747	0
3734	1374	0.367970005356186	0
3736	1374	0.367773019271949	0
3738	1374	0.367576243980738	0
3740	1374	0.367379679144385	0
3742	1374	0.367183324425441	0
3744	1376	0.367521367521368	0
3746	1376	0.367325146823278	0
3748	1378	0.367662753468517	0
3750	1378	0.367466666666667	0
3752	1378	0.36727078891258	0
3754	1378	0.367075119872136	0
3756	1378	0.366879659211928	0
3758	1378	0.366684406599255	0
3760	1378	0.366489361702128	0
3762	1378	0.366294524189261	0
3764	1378	0.366099893730074	0
3766	1378	0.365905469994689	0
3768	1380	0.366242038216561	0
3770	1380	0.36604774535809	0
3772	1380	0.365853658536585	0
3774	1380	0.365659777424483	0
3776	1382	0.365995762711864	0
3778	1382	0.365802011646374	0
3780	1382	0.365608465608466	0
3782	1382	0.365415124272872	0
3784	1382	0.365221987315011	0
3786	1382	0.365029054410988	0
3788	1382	0.364836325237592	0
3790	1382	0.364643799472296	0
3792	1382	0.364451476793249	0
3794	1384	0.364786505007907	0
3796	1384	0.364594309799789	0
3798	1384	0.364402317008952	0
3800	1386	0.364736842105263	0
3802	1386	0.364544976328248	0
3804	1386	0.364353312302839	0
3806	1386	0.364161849710983	0
3808	1386	0.363970588235294	0
3810	1386	0.363779527559055	0
3812	1386	0.363588667366212	0
3814	1388	0.363922391190351	0
3816	1388	0.363731656184486	0
3818	1388	0.363541121005762	0
3820	1388	0.363350785340314	0
3822	1388	0.363160648874935	0
3824	1388	0.362970711297071	0
3826	1388	0.362780972294825	0
3828	1390	0.363113897596656	0
3830	1390	0.362924281984334	0
3832	1392	0.363256784968685	0
3834	1392	0.363067292644757	0
3836	1392	0.362877997914494	0
3838	1392	0.362688900468994	0
3840	1392	0.3625	0
3842	1392	0.362311296199896	0
3844	1392	0.362122788761707	0
3846	1394	0.362454498179927	0
3848	1394	0.362266112266112	0
3850	1394	0.362077922077922	0
3852	1394	0.361889927310488	0
3854	1396	0.362221069019201	0
3856	1398	0.362551867219917	0
3858	1398	0.362363919129082	0
3860	1400	0.362694300518135	0
3862	1400	0.362506473329881	0
3864	1400	0.36231884057971	0
3866	1400	0.362131401965856	0
3868	1400	0.361944157187177	0
3870	1400	0.361757105943152	0
3872	1402	0.362086776859504	0
3874	1404	0.36241610738255	0
3876	1406	0.362745098039216	0
3878	1406	0.362558019597731	0
3880	1406	0.362371134020619	0
3882	1406	0.362184441009789	0
3884	1406	0.361997940267765	0
3886	1408	0.362326299536799	0
3888	1408	0.362139917695473	0
3890	1408	0.361953727506427	0
3892	1408	0.361767728674204	0
3894	1408	0.361581920903955	0
3896	1408	0.361396303901437	0
3898	1408	0.361210877373012	0
3900	1408	0.361025641025641	0
3902	1408	0.360840594566889	0
3904	1408	0.360655737704918	0
3906	1408	0.36047107014849	0
3908	1410	0.360798362333675	0
3910	1410	0.360613810741688	0
3912	1412	0.360940695296524	0
3914	1412	0.360756259580991	0
3916	1412	0.360572012257406	0
3918	1412	0.360387953037264	0
3920	1412	0.360204081632653	0
3922	1412	0.360020397756247	0
3924	1412	0.359836901121305	0
3926	1414	0.360163015792155	0
3928	1414	0.359979633401222	0
3930	1414	0.359796437659033	0
3932	1416	0.360122075279756	0
3934	1416	0.359938993390951	0
3936	1416	0.359756097560976	0
3938	1416	0.359573387506348	0
3940	1416	0.359390862944162	0
3942	1416	0.359208523592085	0
3944	1416	0.359026369168357	0
3946	1418	0.359351241763811	0
3948	1420	0.3596757852077	0
3950	1420	0.359493670886076	0
3952	1420	0.359311740890688	0
3954	1420	0.359129994941831	0
3956	1420	0.358948432760364	0
3958	1420	0.358767054067711	0
3960	1420	0.358585858585859	0
3962	1422	0.358909641595154	0
3964	1422	0.358728557013118	0
3966	1422	0.358547655068079	0
3968	1422	0.358366935483871	0
3970	1424	0.358690176322418	0
3972	1424	0.358509566968781	0
3974	1424	0.35832913940614	0
3976	1424	0.358148893360161	0
3978	1424	0.357968828557064	0
3980	1426	0.358291457286432	0
3982	1428	0.358613761928679	0
3984	1428	0.358433734939759	0
3986	1428	0.358253888610135	0
3988	1428	0.358074222668004	0
3990	1428	0.357894736842105	0
3992	1428	0.357715430861723	0
3994	1428	0.357536304456685	0
3996	1428	0.357357357357357	0
3998	1430	0.35767883941971	0
[truncated: 889 more rows]
