# Supplementary material for: Connecting genomic results for psychiatric disorders to human brain cell types and regions reveals convergence with functional connectivity
Source: Nat Commun. 2025 Jan 4;16:395. doi: 10.1038/s41467-024-55611-1 (PMC11700164; doi:10.1038/s41467-024-55611-1)
Supplement: Supplementary file 4 — Source Datasets [file 41467_2024_55611_MOESM4_ESM.zip › Source_Data_v241210/Supplementary_Figures/data1_heatmap.matrix.tsv]

AON_L	AON_R	APH_L	APH_R	CEN_L	CEN_R	CaB_L	CaB_R	CgGc_L	CgGc_R	CgGr_L	CgGr_R	CoA_L	CoA_R	Cun_L	Cun_R	FuGt_L	FuGt_R	HiB_L	HiB_R	HiH_L	HiH_R	HiT_L	HiT_R	IFGop_L	IFGop_R	IFGtr_L	IFGtr_R	ITG_L	ITG_R	LIG_L	LIG_R	La_L	La_R	LiG_L	LiG_R	MFG_L	MFG_R	MTG_L	MTG_R	POrG_L	POrG_R	PPH_L	PPH_R	PRG_L	PRG_R	PaO_L	PaO_R	Pir_L	Pir_R
0	0	6.30449165251781	5.3161085068883	2.28843360564856	2.39834785816369	6.23544844565688	6.55913945145192	6.67056443015689	4.57997279715267	5.6998704546061	3.94074202041466	5.44412597397439	6.61175409982382	2.51589460348533	4.20344555590067	6.56744961365375	4.54234571085052	4.71437740140371	3.9241958360697	6.081049892743	7.33244274935956	3.65651505445617	4.9468867071911	4.14229150750347	4.94834096893236	8.07320114608452	8.15749828050096	7.64224145729467	7.27841466206441	7.32208817865029	7.04145984880824	4.6091919299541	5.43790390029445	5.89301020949219	3.03463687385124	4.51921928619574	4.37947171524007	4.68871907224358	5.11738829274371	5.81045649334333	5.99636257469956	4.76848488695837	5.14058105631477	9.79320139998883	9.25573531097751	3.18069195499352	3.50761146629426	7.67913703950706	7.17238084492826
0	0	4.97547094423115	5.19071995123405	1.7584118076363	1.80962314802566	5.22856956476111	5.48005517690346	6.22276203850356	3.81292945897263	4.49411460660611	3.79042000034686	5.77522385014832	6.33095544321868	2.21381076994049	3.3953585711281	5.27373750863868	2.59238164651089	3.77099308921524	4.00812698993212	5.32518351073646	6.28494836514876	2.81568439847151	3.95108582652197	4.13141954216351	4.96189118307987	7.32082566529199	7.05477379936698	6.41900212746229	5.83587210095763	7.02716337415013	6.54770865347368	6.00932690351803	5.34993194264256	5.03512263426803	3.37384969463737	4.5335973738012	3.96624775670184	3.68645469857399	3.85221153709414	5.32675293873213	5.48484661960504	3.06955073058055	3.89894642196887	8.8448077080672	8.45055530177611	3.48661243605711	2.73641790303136	6.60658863625014	5.9311195986344
6.30449165251781	4.97547094423115	0	0	32.807090861378	26.5930989315946	23.8646484497312	22.8221421480093	11.9618356987867	7.14900142073803	9.72002509694953	13.643026400235	5.35405812548066	10.9288550685748	4.21874005208431	5.29892604930003	9.28473536188474	4.97930969535113	22.3845118678829	13.9829230703432	25.2932227026114	12.8156947307007	9.0260474116565	9.44489575685685	7.54061018726321	8.90727637907147	8.89844298375241	8.95715451986651	12.6875431487162	18.5765976404607	6.38720422705484	9.34065281718345	16.5260903926667	16.7935065182986	11.516743328997	6.89881181434378	14.7956593094416	12.3410847894925	11.2619701563481	10.9784533156139	13.466992513999	11.7124051089835	9.16971612617204	12.8707705080496	11.5367684514429	14.4114334698987	5.15565324413722	7.9099066576999	10.9246906476048	11.7433573360614
5.3161085068883	5.19071995123405	0	0	48.6941264145261	20.313307677506	18.8710913505042	17.2696284140959	9.98069109818752	4.36955172233112	10.1984976983636	18.0323213376437	2.88270438764032	13.5369093129908	5.89434316137317	4.58485982549988	7.77984715675332	3.78835082528351	31.7639836161972	15.6903279568132	38.1158075111045	15.3190480336162	7.42590641954905	7.46298975048111	10.954081794904	9.70480697133528	7.08354928598281	6.27402857530143	14.2016679909039	22.296037706472	9.88921235347415	12.9151434544635	22.7596158237721	17.7003991942687	8.86288662776666	3.58273890798968	17.8698961458522	11.8492146839169	9.3104821537546	10.0336224972335	13.5067644104517	14.4545149900827	13.0544182330826	13.5506255816932	15.0677713960757	18.6120460139454	9.19637969554104	9.0337437763647	9.52417232053505	14.4105303995856
2.28843360564856	1.7584118076363	32.807090861378	48.6941264145261	0.00115403624011878	0.00188819745467566	18.8707841406807	19.4007465169027	33.8177711580432	18.0330307737266	38.6061369736076	42.8238632963938	18.4274374418792	38.5757776605379	23.6592500513831	22.5420110595151	32.0763226262507	22.6584321162826	43.9988606657526	83.5401068644478	29.4362726618109	35.7682290299223	29.2791900030092	26.7845075846427	27.5598178298772	31.7010613991213	13.7773210084022	8.46302076579548	32.2556739174354	56.1743657155986	41.9080279247996	45.6158011759662	37.6950161507435	36.7084169408444	9.76530496146028	9.1978235570475	73.6912722545643	51.6275240167874	20.6050285898518	22.2120713114242	89.9118750510607	74.3756815323956	29.9810335871157	36.1845295651203	29.8879166462251	25.225393517769	44.1051210203647	45.6933488255398	21.5847581116235	22.9387625518769
2.39834785816369	1.80962314802566	26.5930989315946	20.313307677506	0.00188819745467566	0	17.4433827921507	17.9446075594036	31.6025261756963	17.2413682572783	41.5385942233079	32.5128163206516	23.503880478251	30.5122026908903	15.4705326280214	18.4626513295045	34.7936615413949	25.3387321490623	38.8814706704943	65.2018413524591	16.844021134923	27.2401315742026	32.5369694068593	26.9113731515906	23.6349862126091	31.3109680823829	14.6545823141691	8.56954541343105	17.5287018576471	36.5750027119572	33.3266722902128	43.7402142969488	36.6199302652736	32.435940372459	7.32274572806197	13.9171034496704	66.1906604763792	53.620514933671	19.0748013489301	18.955048867978	66.3150765385002	74.5356663329356	22.0708530189617	35.3494662950484	22.2929315174619	19.8317547193285	42.7184098751456	36.9127030890202	20.4610309088971	21.4506194251909
6.23544844565688	5.22856956476111	23.8646484497312	18.8710913505042	18.8707841406807	17.4433827921507	0	0	24.014842431073	16.8700444148245	12.9564396716626	11.418373061061	9.38430998938508	14.125353756542	7.01618405927822	11.9648795296161	10.5991804015778	5.48633365600497	18.5260561229833	15.6799335592501	18.1328635589568	20.1581055671015	22.1753766653917	23.5607518671379	8.92508859914894	11.4177320964767	17.7225675649565	13.1946602080815	6.57274409490344	9.17894553272233	16.5390309547595	18.7040076995515	17.7688912730463	18.0765758398481	11.7997464404517	9.68250619033206	18.0896717138217	13.943991033202	14.0769280157324	13.5706630837951	12.880508272791	14.9555300180241	11.1191819448675	16.6008714574397	11.9706114836982	13.9458041616328	9.73204446340414	11.0386623814856	15.2508265659619	16.8272688162446
6.55913945145192	5.48005517690346	22.8221421480093	17.2696284140959	19.4007465169027	17.9446075594036	0	0	24.8144941545544	18.852629863859	13.5678739353398	14.0764525506608	9.04496626949734	15.0260271724319	7.17944682289911	12.8407622503356	8.76459001651664	5.5048061858138	19.1730350365801	16.7945855714922	18.083076564072	18.9401594579675	25.028455680129	25.7492197294649	9.8275514756063	11.2624298924693	15.4177482430353	13.0539124968554	6.04422775007245	9.44107457137891	14.6018605838454	17.4460278401669	17.3850341007778	16.2433256996847	8.98227176609155	9.72863355858136	18.2030974323611	12.8664315962664	14.4970496778773	14.8238966998648	12.2825667711852	14.1368142627789	10.7276143104827	16.0551856224958	13.1583671636077	11.888086717922	11.3356294429516	11.6236693515119	15.5185999150854	17.2157489175466
6.67056443015689	6.22276203850356	11.9618356987867	9.98069109818752	33.8177711580432	31.6025261756963	24.014842431073	24.8144941545544	0	0	24.9850860748088	23.7679969553182	17.1343335549044	24.3977626296949	10.7686267486971	13.0662878370962	12.2663247459186	7.69972271261198	30.0018178236402	39.2007991156831	26.004134015819	21.873538770418	32.2459884599709	19.1940164877297	15.6668392304579	17.5604440431971	13.5907187617336	10.5155091701152	12.3308943883684	23.3054593328054	37.797522502186	43.2084256003198	18.2804486602199	19.8373860119324	13.3354253686748	10.4675071539809	26.9967340922001	26.2043773329583	18.8111732655722	20.0554162033471	21.9761551791815	23.5959931046691	22.0231490858156	27.538698924329	18.4448420679944	16.6969255469475	22.7503478719976	24.4185872012751	15.6283416268151	18.3779143229208
4.57997279715267	3.81292945897263	7.14900142073803	4.36955172233112	18.0330307737266	17.2413682572783	16.8700444148245	18.852629863859	0	0	11.5423364754554	11.3203127003504	12.5873659100292	13.6543373476891	2.22553496733313	6.27803428432311	8.26216407148398	4.82342299686466	13.9562464481848	19.9290940182433	12.4366501824704	10.0771575050369	18.5879616690101	13.4142679714163	5.97977841199101	7.37059474285918	8.25120055095217	6.01367487852075	5.89558652832354	10.7303752143905	17.3704436741565	19.684622228127	9.19531318694458	9.18585896373368	8.25620201417663	6.67512399265174	13.6183235186928	11.6602577817944	9.69785037219947	9.00939613853582	11.4884308252743	13.5459517137639	10.5073236139728	16.8226527811098	8.40687941935677	7.12235666303651	10.5841626887963	11.9553247373104	10.3960375265581	9.61971769781992
5.6998704546061	4.49411460660611	9.72002509694953	10.1984976983636	38.6061369736076	41.5385942233079	12.9564396716626	13.5678739353398	24.9850860748088	11.5423364754554	0	0	25.7424128544955	32.0903013051938	11.8397937144225	14.6410440798256	15.6608990849189	11.2326222575974	73.6614858473101	48.6953023928048	26.2100407487403	30.9688634023399	28.8059628315609	17.2035640759548	20.4327775725091	30.6735673601839	18.8288147995371	12.2188655700171	14.057434875789	17.5418625034791	25.6960011696595	28.3264593447297	33.0171065455568	31.9022688304818	13.0000784231789	19.1875050211578	41.3591377068035	38.0977030055554	30.0161285328032	30.3319650156491	16.3389397401758	25.2027792540346	23.7847803700929	30.509284328564	19.7661021925013	19.3707424018711	47.0956431324616	37.8878291416969	21.7246535534173	23.3002175660217
3.94074202041466	3.79042000034686	13.643026400235	18.0323213376437	42.8238632963938	32.5128163206516	11.418373061061	14.0764525506608	23.7679969553182	11.3203127003504	0	0	13.3884279098827	28.9681998773928	13.7186643141007	13.5827789000993	11.7495551497782	10.0353075908168	72.0186223554524	47.1393542688226	27.1896332554469	26.9382455298768	20.3234316284054	20.5407066457332	22.2841247012128	20.1485592925522	12.4272749668071	9.6357496883467	12.8258165760891	21.4972975942063	22.2978937964941	24.4238285962491	34.0947291007273	24.7737402912782	9.89592210465927	8.55625015323465	35.5037536417699	27.042121023297	25.5510906330521	23.8428926961347	20.1378647530404	19.6380874067487	28.9752953985575	30.3137517318822	22.5810769991195	19.8146856642716	39.5397183498657	41.3945054788159	18.5675251715708	21.3202070928611
5.44412597397439	5.77522385014832	5.35405812548066	2.88270438764032	18.4274374418792	23.503880478251	9.38430998938508	9.04496626949734	17.1343335549044	12.5873659100292	25.7424128544955	13.3884279098827	0	0	4.77052059382947	9.43499194502163	20.6215499893518	16.2515926780118	18.0092279397054	20.7137943513988	17.3807836907584	21.7392460131191	21.6554525046533	10.690464371367	15.4365819851035	21.3453908931751	14.5405358841468	8.86194209385219	4.31849196083057	4.51723438196946	22.3216322449116	23.3064949563602	16.4185949148961	16.3732842186374	12.5606039321806	18.3924072165254	14.3006283671948	14.1371029034815	20.4298702641032	20.8576324745691	8.29803994229025	10.5193580962992	6.44586144483223	13.2902246121121	26.2420222281762	21.2491658755058	19.9309098709733	12.2584635599549	16.3533852428435	19.3396095345832
6.61175409982382	6.33095544321868	10.9288550685748	13.5369093129908	38.5757776605379	30.5122026908903	14.125353756542	15.0260271724319	24.3977626296949	13.6543373476891	32.0903013051938	28.9681998773928	0	0	9.07983117357404	13.7130331967564	26.9892908785359	19.5539364893415	32.2313139564611	57.0953832559158	37.7745253429646	36.414684115384	28.8479576120536	19.1139024647281	30.7488127892147	34.1182848129836	19.5634595742111	14.792417651382	10.3405362284381	14.5017555964096	44.6289319301149	48.1225397974017	32.9092529921117	27.6216818003421	17.2186174569891	20.0376600418344	28.1657240642857	22.4134856159729	27.6620314210868	28.5137491387354	20.0340403245048	22.7305651157584	17.8818122733987	23.6842758880062	51.4832187678521	49.4864321986209	31.0375248737925	27.1829699130545	26.4415309120918	30.3968736334836
2.51589460348533	2.21381076994049	4.21874005208431	5.89434316137317	23.6592500513831	15.4705326280214	7.01618405927822	7.17944682289911	10.7686267486971	2.22553496733313	11.8397937144225	13.7186643141007	4.77052059382947	9.07983117357404	0	0	18.5425348237548	15.3790769042125	15.0678148167773	17.2602350079608	13.2889476594531	15.2887736549403	8.528139789278	11.744689453452	9.36036638758555	10.8124049055885	14.4979460572513	10.5143412738653	5.42859969707979	5.61794802086969	12.0823392744551	11.0070849059745	13.24556662825	9.20554949240159	8.78060102784317	9.00880431281531	20.4590931992572	18.5600740136248	15.5513511693775	14.4676204575239	21.586135256825	17.8538531866591	13.7729702300237	13.8342177527677	17.857028688068	17.3477805048263	15.4626220414911	16.2107847892343	11.6822184628492	9.863873000411
4.20344555590067	3.3953585711281	5.29892604930003	4.58485982549988	22.5420110595151	18.4626513295045	11.9648795296161	12.8407622503356	13.0662878370962	6.27803428432311	14.6410440798256	13.5827789000993	9.43499194502163	13.7130331967564	0	0	14.9958988007481	10.7690690507699	14.6965995452189	14.1733653677588	14.9018381997054	14.9621354569171	11.3746267452976	12.8658398438027	13.0374693444305	13.2405188421093	17.8639649834373	11.7875643148219	5.30152315772887	7.51466967777268	15.7403574037577	13.7647496923453	13.4180987856752	12.3059040851887	12.4092907760839	11.515709011432	20.3453410838783	20.6736551497778	20.2408192845104	16.9586549191642	19.6976031078689	20.8849725144701	12.1584561877525	15.2977301579042	18.1296588630469	16.5374807177623	15.8184313977217	15.0048879237389	13.5470974885412	14.1712533658446
6.56744961365375	5.27373750863868	9.28473536188474	7.77984715675332	32.0763226262507	34.7936615413949	10.5991804015778	8.76459001651664	12.2663247459186	8.26216407148398	15.6608990849189	11.7495551497782	20.6215499893518	26.9892908785359	18.5425348237548	14.9958988007481	0	0	24.4904606985145	31.8443238673853	24.7487052069329	29.8053710562361	23.9884089285059	19.6173784635622	13.8454934105227	23.7035760482755	14.1812395716956	11.0508068528155	4.54779176856826	7.03434454827032	20.6141576093818	24.4448400008417	32.9694050951754	24.045161033446	14.3537929140756	17.9693069744654	30.0069808008158	27.1141730859095	17.2611896412429	12.7589810299843	16.4845062366313	14.4611068958747	15.0052993793213	23.4312527714241	28.0997633231848	36.1854241590624	22.154506582444	17.9205757471979	25.2408277723744	27.2088100980024
4.54234571085052	2.59238164651089	4.97930969535113	3.78835082528351	22.6584321162826	25.3387321490623	5.48633365600497	5.5048061858138	7.69972271261198	4.82342299686466	11.2326222575974	10.0353075908168	16.2515926780118	19.5539364893415	15.3790769042125	10.7690690507699	0	0	16.7080946122878	21.7112714719572	13.3783167015872	19.4447298652384	15.7583154843281	13.2545755914514	9.30685186777016	17.5707180255171	9.48399397719914	7.63688089273223	1.94227122560932	2.54505197537456	15.9361830038522	18.2740626157699	20.0825702338401	14.3299274356579	10.4406352625891	12.3087997038139	19.2833037475307	17.4447255204044	12.440056725587	9.15839003075978	11.6816379944509	9.08138741808776	10.7610796605354	16.0899847171095	18.9056701059888	23.6471063519741	15.578292595901	9.65293848831433	21.1893108821824	17.6543624534427
4.71437740140371	3.77099308921524	22.3845118678829	31.7639836161972	43.9988606657526	38.8814706704943	18.5260561229833	19.1730350365801	30.0018178236402	13.9562464481848	73.6614858473101	72.0186223554524	18.0092279397054	32.2313139564611	15.0678148167773	14.6965995452189	24.4904606985145	16.7080946122878	0.00352754806680849	56.662547439807	67.1108868341207	83.9223957868253	69.0378959708884	20.9343328237821	30.1355068841946	44.6639483191199	27.58760306274	17.0798663344393	12.8464216938354	22.1229149932711	33.8446737990629	37.6335652450987	96.4606279138651	80.2392172386073	18.3075416876343	21.417562890813	48.1825015253305	35.8264775579077	21.797288716119	19.4547566522959	29.7118725373246	34.7142144502859	30.0203913563245	39.2208807791931	46.1621471056103	49.484033483708	66.775798657821	49.3640300287811	41.4773928743557	53.0956882466169
3.9241958360697	4.00812698993212	13.9829230703432	15.6903279568132	83.5401068644478	65.2018413524591	15.6799335592501	16.7945855714922	39.2007991156831	19.9290940182433	48.6953023928048	47.1393542688226	20.7137943513988	57.0953832559158	17.2602350079608	14.1733653677588	31.8443238673853	21.7112714719572	56.662547439807	0.00624714133316393	38.4218321410682	44.9064316991347	58.552452293786	26.4314020408607	24.8705988655971	35.8868380430957	24.5455417459932	15.2270258078671	6.7617980414133	14.0952085728322	33.4674309866648	38.6114751018925	57.1413432587193	47.4470849124566	18.259127351222	21.6682755201433	68.7341527274935	51.226526787273	26.5224518796594	24.705659577084	44.1353673512021	49.7018324808939	21.9291814198613	33.3420161991754	25.8718372254453	24.167457484178	32.2839715288167	27.1506191932776	27.4152463282627	35.6464379061426
6.081049892743	5.32518351073646	25.2932227026114	38.1158075111045	29.4362726618109	16.844021134923	18.1328635589568	18.083076564072	26.004134015819	12.4366501824704	26.2100407487403	27.1896332554469	17.3807836907584	37.7745253429646	13.2889476594531	14.9018381997054	24.7487052069329	13.3783167015872	67.1108868341207	38.4218321410682	0.0247711382485358	48.2223211679681	23.4539773038115	20.5067092713947	28.3755400400922	28.5294301623223	16.0333575755827	11.4206655381568	11.9215303289678	17.6800705124062	32.1945234907883	31.7686549705837	46.0629997096848	40.464224281611	12.5240505826776	12.7964079278503	27.1949452812553	22.5306086476374	24.0051405245113	25.1842582138385	17.3592416811666	19.3882904424364	29.1921526991042	34.3033601017441	39.1252823008618	36.7942356481218	52.5378840382055	45.4078333291535	27.3577183200932	32.3290693396078
7.33244274935956	6.28494836514876	12.8156947307007	15.3190480336162	35.7682290299223	27.2401315742026	20.1581055671015	18.9401594579675	21.873538770418	10.0771575050369	30.9688634023399	26.9382455298768	21.7392460131191	36.414684115384	15.2887736549403	14.9621354569171	29.8053710562361	19.4447298652384	83.9223957868253	44.9064316991347	48.2223211679681	0.00217195051052755	34.0119625638843	25.6316430140659	44.5101219867661	56.7390369655653	26.8134759962956	16.5807878979034	8.59336884659472	13.3262893722681	34.0044523486197	37.2798527171642	50.4560497792017	40.2626714580864	15.2934733507326	22.3133427145825	43.1516997468866	31.9230401734143	23.2429296523218	21.6398001322268	23.5749344212271	30.9398765104749	20.4254522058079	28.0423199799509	33.2830829147782	36.1891140805879	119.499476625324	79.9892342600955	26.9987253217838	35.2394265073496
3.65651505445617	2.81568439847151	9.0260474116565	7.42590641954905	29.2791900030092	32.5369694068593	22.1753766653917	25.028455680129	32.2459884599709	18.5879616690101	28.8059628315609	20.3234316284054	21.6554525046533	28.8479576120536	8.528139789278	11.3746267452976	23.9884089285059	15.7583154843281	69.0378959708884	58.552452293786	23.4539773038115	34.0119625638843	0.000328456901024722	26.0895363102623	16.6935084671607	26.3373014841784	17.4944271476058	11.8079694834023	3.74471893962878	9.28782566974281	22.8329633389516	27.3761260472362	34.6338210789668	33.0398235451443	13.5711038422831	21.5817897585906	62.0461929407612	49.3222159110531	21.1331656950004	18.5545876302521	15.5081590716083	19.3020263526636	18.3100516734395	26.3342272862552	20.0796933398258	21.0043780350208	31.6049466680395	26.5818599654859	23.7224699338142	21.5626393887401
4.9468867071911	3.95108582652197	9.44489575685685	7.46298975048111	26.7845075846427	26.9113731515906	23.5607518671379	25.7492197294649	19.1940164877297	13.4142679714163	17.2035640759548	20.5407066457332	10.690464371367	19.1139024647281	11.744689453452	12.8658398438027	19.6173784635622	13.2545755914514	20.9343328237821	26.4314020408607	20.5067092713947	25.6316430140659	26.0895363102623	0	17.6043719799513	17.324873000839	15.9743534657992	12.3198162474833	5.8194493618073	12.6388036447212	18.4978927826397	19.4290287984525	26.8242968480298	21.5088037273795	13.3374884216798	12.4551224763014	24.8301907006398	18.4273048237123	16.2868353362537	15.3148934322554	16.9163683275399	16.2837675297675	14.388355249248	21.3089136730302	15.7282592606689	12.8097119812408	14.1193373688961	14.9262744267783	22.0910939844321	19.1154918196719
4.14229150750347	4.13141954216351	7.54061018726321	10.954081794904	27.5598178298772	23.6349862126091	8.92508859914894	9.8275514756063	15.6668392304579	5.97977841199101	20.4327775725091	22.2841247012128	15.4365819851035	30.7488127892147	9.36036638758555	13.0374693444305	13.8454934105227	9.30685186777016	30.1355068841946	24.8705988655971	28.3755400400922	44.5101219867661	16.6935084671607	17.6043719799513	0	0	12.5575902290647	7.31149117920415	5.15778945687499	9.0799694608302	37.0763572439789	36.4492666064815	26.2363423595051	23.4419882397725	9.44668861551323	8.84851166987851	37.9393080609086	35.4005833307095	16.1225233135366	17.6081356261111	19.9468924097365	20.430995966317	12.8965161551795	14.9975478068136	28.5639288144485	20.4354997218224	18.9661105897463	19.1723439345834	19.4110467891101	19.7510483153918
4.94834096893236	4.96189118307987	8.90727637907147	9.70480697133528	31.7010613991213	31.3109680823829	11.4177320964767	11.2624298924693	17.5604440431971	7.37059474285918	30.6735673601839	20.1485592925522	21.3453908931751	34.1182848129836	10.8124049055885	13.2405188421093	23.7035760482755	17.5707180255171	44.6639483191199	35.8868380430957	28.5294301623223	56.7390369655653	26.3373014841784	17.324873000839	0	0	22.194262676635	12.0808485164907	5.80807432833067	7.15686177079653	44.0063733316469	46.1069652661733	30.5364619755862	27.2262944782864	11.4024815864002	16.9265376795995	51.8833427016152	50.8981019305608	20.7424205756799	19.3587626447734	21.0923407163162	24.6389783532655	15.3724394973346	21.13916748543	27.4400698853458	21.7128473930972	25.1490557760572	18.9409468149981	23.297863730977	23.0504611111967
8.07320114608452	7.32082566529199	8.89844298375241	7.08354928598281	13.7773210084022	14.6545823141691	17.7225675649565	15.4177482430353	13.5907187617336	8.25120055095217	18.8288147995371	12.4272749668071	14.5405358841468	19.5634595742111	14.4979460572513	17.8639649834373	14.1812395716956	9.48399397719914	27.58760306274	24.5455417459932	16.0333575755827	26.8134759962956	17.4944271476058	15.9743534657992	12.5575902290647	22.194262676635	0	0	12.7659857256953	16.5859918094076	28.9133746135244	31.6716422285648	23.0131141328308	22.4979430902131	19.3424429654993	18.720461806132	27.6133636365084	26.1083502253918	25.6555459862185	22.3557410595544	14.7157270805029	18.5485489213648	12.8889506497069	20.9784583932468	20.8541850888985	22.3953100501973	14.3833363656974	12.5556837122547	18.0505547159177	22.6133344101291
8.15749828050096	7.05477379936698	8.95715451986651	6.27402857530143	8.46302076579548	8.56954541343105	13.1946602080815	13.0539124968554	10.5155091701152	6.01367487852075	12.2188655700171	9.6357496883467	8.86194209385219	14.792417651382	10.5143412738653	11.7875643148219	11.0508068528155	7.63688089273223	17.0798663344393	15.2270258078671	11.4206655381568	16.5807878979034	11.8079694834023	12.3198162474833	7.31149117920415	12.0808485164907	0	0	8.31121988668054	9.94516391921683	17.4624144877351	19.4239652983975	13.5875073482913	12.9502159376715	12.4552973371801	10.3854134387795	18.0022888534507	15.689122094349	14.8251144861935	14.2147295968667	10.2867097694359	12.6319706100621	10.1697364414477	12.3506810835173	12.3383333675162	12.5480277136862	8.67971577535808	6.58836188391875	12.2535104362564	12.4678547610133
7.64224145729467	6.41900212746229	12.6875431487162	14.2016679909039	32.2556739174354	17.5287018576471	6.57274409490344	6.04422775007245	12.3308943883684	5.89558652832354	14.057434875789	12.8258165760891	4.31849196083057	10.3405362284381	5.42859969707979	5.30152315772887	4.54779176856826	1.94227122560932	12.8464216938354	6.7617980414133	11.9215303289678	8.59336884659472	3.74471893962878	5.8194493618073	5.15778945687499	5.80807432833067	12.7659857256953	8.31121988668054	0	0	11.4079599237829	11.1280581082133	7.05289130117301	7.98511888969081	5.47676339933001	2.34885347712146	12.0820234254105	12.1050701970499	7.42257445844214	6.2172341330538	7.23537832576025	6.83729382196893	13.6474929504116	15.8262490308187	11.3419696472154	12.4396141207313	5.88731023328757	5.63112497876557	6.07568344883744	8.97104029445329
7.27841466206441	5.83587210095763	18.5765976404607	22.296037706472	56.1743657155986	36.5750027119572	9.17894553272233	9.44107457137891	23.3054593328054	10.7303752143905	17.5418625034791	21.4972975942063	4.51723438196946	14.5017555964096	5.61794802086969	7.51466967777268	7.03434454827032	2.54505197537456	22.1229149932711	14.0952085728322	17.6800705124062	13.3262893722681	9.28782566974281	12.6388036447212	9.0799694608302	7.15686177079653	16.5859918094076	9.94516391921683	0	0	14.6320393503173	15.779048400967	16.8551017798799	19.0444124539541	7.22726708964825	5.30658076018782	20.8935473077997	16.1237614967388	13.1963327737752	12.9739773669565	13.5951015025173	10.3605867820196	18.2894915190754	20.9449993671025	19.0071658957341	22.9631358468142	7.0280533231439	8.7563201989762	11.2257037507648	15.0057764470101
7.32208817865029	7.02716337415013	6.38720422705484	9.88921235347415	41.9080279247996	33.3266722902128	16.5390309547595	14.6018605838454	37.797522502186	17.3704436741565	25.6960011696595	22.2978937964941	22.3216322449116	44.6289319301149	12.0823392744551	15.7403574037577	20.6141576093818	15.9361830038522	33.8446737990629	33.4674309866648	32.1945234907883	34.0044523486197	22.8329633389516	18.4978927826397	37.0763572439789	44.0063733316469	28.9133746135244	17.4624144877351	11.4079599237829	14.6320393503173	0	0	30.2896212726646	28.9213532752351	17.3491636328121	15.5614589490659	31.0413700839884	27.2018776804019	45.7959526180527	50.6797140486064	18.57165420994	23.5343258862973	18.317603456347	22.822716594976	32.9916761515594	30.7715238550778	40.3416045520759	33.1215589701537	27.9626990582631	35.1520424987744
7.04145984880824	6.54770865347368	9.34065281718345	12.9151434544635	45.6158011759662	43.7402142969488	18.7040076995515	17.4460278401669	43.2084256003198	19.684622228127	28.3264593447297	24.4238285962491	23.3064949563602	48.1225397974017	11.0070849059745	13.7647496923453	24.4448400008417	18.2740626157699	37.6335652450987	38.6114751018925	31.7686549705837	37.2798527171642	27.3761260472362	19.4290287984525	36.4492666064815	46.1069652661733	31.6716422285648	19.4239652983975	11.1280581082133	15.779048400967	0	0	33.4236324975052	29.8674382740348	18.899035254674	21.0251105638258	33.2197773171933	28.4646131533076	48.7147536321939	49.970766184508	20.3366113457759	28.4167469504695	16.2269721397558	23.475472396683	32.7274977318698	33.2904401984365	42.4217060212146	34.4805839605667	28.9937099443397	39.6783354971097
4.6091919299541	6.00932690351803	16.5260903926667	22.7596158237721	37.6950161507435	36.6199302652736	17.7688912730463	17.3850341007778	18.2804486602199	9.19531318694458	33.0171065455568	34.0947291007273	16.4185949148961	32.9092529921117	13.24556662825	13.4180987856752	32.9694050951754	20.0825702338401	96.4606279138651	57.1413432587193	46.0629997096848	50.4560497792017	34.6338210789668	26.8242968480298	26.2363423595051	30.5364619755862	23.0131141328308	13.5875073482913	7.05289130117301	16.8551017798799	30.2896212726646	33.4236324975052	0	0	12.8908021786883	18.9211290921963	35.3708125165142	27.7429309101715	22.9406144223976	21.6231401930546	19.7614174672549	22.5736882066344	27.1839286789354	37.6678429056467	30.002152698266	35.0298929492564	65.8806009073429	47.4184089559548	45.2118164266956	56.4263246706076
5.43790390029445	5.34993194264256	16.7935065182986	17.7003991942687	36.7084169408444	32.435940372459	18.0765758398481	16.2433256996847	19.8373860119324	9.18585896373368	31.9022688304818	24.7737402912782	16.3732842186374	27.6216818003421	9.20554949240159	12.3059040851887	24.045161033446	14.3299274356579	80.2392172386073	47.4470849124566	40.464224281611	40.2626714580864	33.0398235451443	21.5088037273795	23.4419882397725	27.2262944782864	22.4979430902131	12.9502159376715	7.98511888969081	19.0444124539541	28.9213532752351	29.8674382740348	0	0	13.7392299340788	14.8354825349121	28.3858877072023	22.7566273204553	21.4139314069859	21.8698394737248	18.5887330274533	21.3549334929877	21.8184731800805	32.1383033629749	25.1816452208402	29.0342242843596	53.0179618234036	44.1134009794467	38.9338769941898	55.3457031455766
5.89301020949219	5.03512263426803	11.516743328997	8.86288662776666	9.76530496146028	7.32274572806197	11.7997464404517	8.98227176609155	13.3354253686748	8.25620201417663	13.0000784231789	9.89592210465927	12.5606039321806	17.2186174569891	8.78060102784317	12.4092907760839	14.3537929140756	10.4406352625891	18.3075416876343	18.259127351222	12.5240505826776	15.2934733507326	13.5711038422831	13.3374884216798	9.44668861551323	11.4024815864002	19.3424429654993	12.4552973371801	5.47676339933001	7.22726708964825	17.3491636328121	18.899035254674	12.8908021786883	13.7392299340788	0	0	14.0295805961005	10.5268057688986	19.7331821071545	22.508141387294	24.465334205895	26.8694115478941	10.0946912214489	14.2150693286951	17.5817287595485	19.5511134564204	17.4113642880313	11.080286921253	16.8010321415612	18.0948554359661
3.03463687385124	3.37384969463737	6.89881181434378	3.58273890798968	9.1978235570475	13.9171034496704	9.68250619033206	9.72863355858136	10.4675071539809	6.67512399265174	19.1875050211578	8.55625015323465	18.3924072165254	20.0376600418344	9.00880431281531	11.515709011432	17.9693069744654	12.3087997038139	21.417562890813	21.6682755201433	12.7964079278503	22.3133427145825	21.5817897585906	12.4551224763014	8.84851166987851	16.9265376795995	18.720461806132	10.3854134387795	2.34885347712146	5.30658076018782	15.5614589490659	21.0251105638258	18.9211290921963	14.8354825349121	0	0	15.4129065372409	16.2884587704016	19.8431891790871	18.235615730891	18.6803393677284	34.4316619580696	7.79782909947159	14.8948379030921	12.1650309712151	14.258917256869	23.3468806553812	11.7989446077654	16.5847798040174	19.2393208801944
4.51921928619574	4.5335973738012	14.7956593094416	17.8698961458522	73.6912722545643	66.1906604763792	18.0896717138217	18.2030974323611	26.9967340922001	13.6183235186928	41.3591377068035	35.5037536417699	14.3006283671948	28.1657240642857	20.4590931992572	20.3453410838783	30.0069808008158	19.2833037475307	48.1825015253305	68.7341527274935	27.1949452812553	43.1516997468866	62.0461929407612	24.8301907006398	37.9393080609086	51.8833427016152	27.6133636365084	18.0022888534507	12.0820234254105	20.8935473077997	31.0413700839884	33.2197773171933	35.3708125165142	28.3858877072023	14.0295805961005	15.4129065372409	0.00505044511165893	0	24.7990194342719	26.0736360342894	35.6524320491592	38.994842233238	17.0647595543351	25.6718263097402	49.5193968736421	45.4560567659689	36.3113307747612	31.09112227165	26.1899990482863	29.7668871138034
4.37947171524007	3.96624775670184	12.3410847894925	11.8492146839169	51.6275240167874	53.620514933671	13.943991033202	12.8664315962664	26.2043773329583	11.6602577817944	38.0977030055554	27.042121023297	14.1371029034815	22.4134856159729	18.5600740136248	20.6736551497778	27.1141730859095	17.4447255204044	35.8264775579077	51.226526787273	22.5306086476374	31.9230401734143	49.3222159110531	18.4273048237123	35.4005833307095	50.8981019305608	26.1083502253918	15.689122094349	12.1050701970499	16.1237614967388	27.2018776804019	28.4646131533076	27.7429309101715	22.7566273204553	10.5268057688986	16.2884587704016	0	0	26.2789220608472	24.2427407068433	27.2673134328286	30.7771298770674	13.5958701082059	19.2138221220397	40.0706242664272	37.799031539701	28.4462597585951	21.5898389285874	24.062382110005	27.2241671430416
4.68871907224358	3.68645469857399	11.2619701563481	9.3104821537546	20.6050285898518	19.0748013489301	14.0769280157324	14.4970496778773	18.8111732655722	9.69785037219947	30.0161285328032	25.5510906330521	20.4298702641032	27.6620314210868	15.5513511693775	20.2408192845104	17.2611896412429	12.440056725587	21.797288716119	26.5224518796594	24.0051405245113	23.2429296523218	21.1331656950004	16.2868353362537	16.1225233135366	20.7424205756799	25.6555459862185	14.8251144861935	7.42257445844214	13.1963327737752	45.7959526180527	48.7147536321939	22.9406144223976	21.4139314069859	19.7331821071545	19.8431891790871	24.7990194342719	26.2789220608472	0	0	30.5784604425573	37.3433949136861	21.6153634729919	29.7041646793322	16.0728971352209	15.1961692499498	36.7972237478946	30.2358775564854	18.8503601047211	24.2374757298844
5.11738829274371	3.85221153709414	10.9784533156139	10.0336224972335	22.2120713114242	18.955048867978	13.5706630837951	14.8238966998648	20.0554162033471	9.00939613853582	30.3319650156491	23.8428926961347	20.8576324745691	28.5137491387354	14.4676204575239	16.9586549191642	12.7589810299843	9.15839003075978	19.4547566522959	24.705659577084	25.1842582138385	21.6398001322268	18.5545876302521	15.3148934322554	17.6081356261111	19.3587626447734	22.3557410595544	14.2147295968667	6.2172341330538	12.9739773669565	50.6797140486064	49.970766184508	21.6231401930546	21.8698394737248	22.508141387294	18.235615730891	26.0736360342894	24.2427407068433	0	0	27.7171825720057	32.2377257068031	19.6235195136381	27.2518743119416	16.4347707995186	15.0443920145355	36.7471058611203	30.3843298845489	19.3744573184578	23.4999448782055
5.81045649334333	5.32675293873213	13.466992513999	13.5067644104517	89.9118750510607	66.3150765385002	12.880508272791	12.2825667711852	21.9761551791815	11.4884308252743	16.3389397401758	20.1378647530404	8.29803994229025	20.0340403245048	21.586135256825	19.6976031078689	16.4845062366313	11.6816379944509	29.7118725373246	44.1353673512021	17.3592416811666	23.5749344212271	15.5081590716083	16.9163683275399	19.9468924097365	21.0923407163162	14.7157270805029	10.2867097694359	7.23537832576025	13.5951015025173	18.57165420994	20.3366113457759	19.7614174672549	18.5887330274533	24.465334205895	18.6803393677284	35.6524320491592	27.2673134328286	30.5784604425573	27.7171825720057	0.000147909944907779	0	18.0190366625048	23.7268933018015	26.5577820354967	27.1703346908494	35.1356739848099	29.7420254217916	17.7437025782131	17.9914268671467
5.99636257469956	5.48484661960504	11.7124051089835	14.4545149900827	74.3756815323956	74.5356663329356	14.9555300180241	14.1368142627789	23.5959931046691	13.5459517137639	25.2027792540346	19.6380874067487	10.5193580962992	22.7305651157584	17.8538531866591	20.8849725144701	14.4611068958747	9.08138741808776	34.7142144502859	49.7018324808939	19.3882904424364	30.9398765104749	19.3020263526636	16.2837675297675	20.430995966317	24.6389783532655	18.5485489213648	12.6319706100621	6.83729382196893	10.3605867820196	23.5343258862973	28.4167469504695	22.5736882066344	21.3549334929877	26.8694115478941	34.4316619580696	38.994842233238	30.7771298770674	37.3433949136861	32.2377257068031	0	0	18.2048421530374	23.4800243990788	28.9767831161042	32.8605214535787	42.2540709676644	26.6252103886933	17.1714199191765	21.9690428232905
4.76848488695837	3.06955073058055	9.16971612617204	13.0544182330826	29.9810335871157	22.0708530189617	11.1191819448675	10.7276143104827	22.0231490858156	10.5073236139728	23.7847803700929	28.9752953985575	6.44586144483223	17.8818122733987	13.7729702300237	12.1584561877525	15.0052993793213	10.7610796605354	30.0203913563245	21.9291814198613	29.1921526991042	20.4254522058079	18.3100516734395	14.388355249248	12.8965161551795	15.3724394973346	12.8889506497069	10.1697364414477	13.6474929504116	18.2894915190754	18.317603456347	16.2269721397558	27.1839286789354	21.8184731800805	10.0946912214489	7.79782909947159	17.0647595543351	13.5958701082059	21.6153634729919	19.6235195136381	18.0190366625048	18.2048421530374	0	0	24.8232994002934	23.3630525495607	14.5779992995219	13.639297106819	16.8121251716508	17.8309833971719
5.14058105631477	3.89894642196887	12.8707705080496	13.5506255816932	36.1845295651203	35.3494662950484	16.6008714574397	16.0551856224958	27.538698924329	16.8226527811098	30.509284328564	30.3137517318822	13.2902246121121	23.6842758880062	13.8342177527677	15.2977301579042	23.4312527714241	16.0899847171095	39.2208807791931	33.3420161991754	34.3033601017441	28.0423199799509	26.3342272862552	21.3089136730302	14.9975478068136	21.13916748543	20.9784583932468	12.3506810835173	15.8262490308187	20.9449993671025	22.822716594976	23.475472396683	37.6678429056467	32.1383033629749	14.2150693286951	14.8948379030921	25.6718263097402	19.2138221220397	29.7041646793322	27.2518743119416	23.7268933018015	23.4800243990788	0	0	27.7603052416608	33.9752193080786	20.7552218828557	17.2859233217801	24.2762971287002	24.5773851396833
9.79320139998883	8.8448077080672	11.5367684514429	15.0677713960757	29.8879166462251	22.2929315174619	11.9706114836982	13.1583671636077	18.4448420679944	8.40687941935677	19.7661021925013	22.5810769991195	26.2420222281762	51.4832187678521	17.857028688068	18.1296588630469	28.0997633231848	18.9056701059888	46.1621471056103	25.8718372254453	39.1252823008618	33.2830829147782	20.0796933398258	15.7282592606689	28.5639288144485	27.4400698853458	20.8541850888985	12.3383333675162	11.3419696472154	19.0071658957341	32.9916761515594	32.7274977318698	30.002152698266	25.1816452208402	17.5817287595485	12.1650309712151	49.5193968736421	40.0706242664272	16.0728971352209	16.4347707995186	26.5577820354967	28.9767831161042	24.8232994002934	27.7603052416608	0	0	46.9784400407346	44.7600535237297	34.281344705397	36.630339463139
9.25573531097751	8.45055530177611	14.4114334698987	18.6120460139454	25.225393517769	19.8317547193285	13.9458041616328	11.888086717922	16.6969255469475	7.12235666303651	19.3707424018711	19.8146856642716	21.2491658755058	49.4864321986209	17.3477805048263	16.5374807177623	36.1854241590624	23.6471063519741	49.484033483708	24.167457484178	36.7942356481218	36.1891140805879	21.0043780350208	12.8097119812408	20.4354997218224	21.7128473930972	22.3953100501973	12.5480277136862	12.4396141207313	22.9631358468142	30.7715238550778	33.2904401984365	35.0298929492564	29.0342242843596	19.5511134564204	14.258917256869	45.4560567659689	37.799031539701	15.1961692499498	15.0443920145355	27.1703346908494	32.8605214535787	23.3630525495607	33.9752193080786	0	0	48.9773598164971	36.2234070495718	25.5013130216603	35.466977780685
3.18069195499352	3.48661243605711	5.15565324413722	9.19637969554104	44.1051210203647	42.7184098751456	9.73204446340414	11.3356294429516	22.7503478719976	10.5841626887963	47.0956431324616	39.5397183498657	19.9309098709733	31.0375248737925	15.4626220414911	15.8184313977217	22.154506582444	15.578292595901	66.775798657821	32.2839715288167	52.5378840382055	119.499476625324	31.6049466680395	14.1193373688961	18.9661105897463	25.1490557760572	14.3833363656974	8.67971577535808	5.88731023328757	7.0280533231439	40.3416045520759	42.4217060212146	65.8806009073429	53.0179618234036	17.4113642880313	23.3468806553812	36.3113307747612	28.4462597585951	36.7972237478946	36.7471058611203	35.1356739848099	42.2540709676644	14.5779992995219	20.7552218828557	46.9784400407346	48.9773598164971	0.0261832714123751	0.00560775225034244	34.157433932622	41.6203798125468
3.50761146629426	2.73641790303136	7.9099066576999	9.0337437763647	45.6933488255398	36.9127030890202	11.0386623814856	11.6236693515119	24.4185872012751	11.9553247373104	37.8878291416969	41.3945054788159	12.2584635599549	27.1829699130545	16.2107847892343	15.0048879237389	17.9205757471979	9.65293848831433	49.3640300287811	27.1506191932776	45.4078333291535	79.9892342600955	26.5818599654859	14.9262744267783	19.1723439345834	18.9409468149981	12.5556837122547	6.58836188391875	5.63112497876557	8.7563201989762	33.1215589701537	34.4805839605667	47.4184089559548	44.1134009794467	11.080286921253	11.7989446077654	31.09112227165	21.5898389285874	30.2358775564854	30.3843298845489	29.7420254217916	26.6252103886933	13.639297106819	17.2859233217801	44.7600535237297	36.2234070495718	0.00560775225034244	0.00191498516892828	31.5904532071865	33.0952900675313
7.67913703950706	6.60658863625014	10.9246906476048	9.52417232053505	21.5847581116235	20.4610309088971	15.2508265659619	15.5185999150854	15.6283416268151	10.3960375265581	21.7246535534173	18.5675251715708	16.3533852428435	26.4415309120918	11.6822184628492	13.5470974885412	25.2408277723744	21.1893108821824	41.4773928743557	27.4152463282627	27.3577183200932	26.9987253217838	23.7224699338142	22.0910939844321	19.4110467891101	23.297863730977	18.0505547159177	12.2535104362564	6.07568344883744	11.2257037507648	27.9626990582631	28.9937099443397	45.2118164266956	38.9338769941898	16.8010321415612	16.5847798040174	26.1899990482863	24.062382110005	18.8503601047211	19.3744573184578	17.7437025782131	17.1714199191765	16.8121251716508	24.2762971287002	34.281344705397	25.5013130216603	34.157433932622	31.5904532071865	0	0
7.17238084492826	5.9311195986344	11.7433573360614	14.4105303995856	22.9387625518769	21.4506194251909	16.8272688162446	17.2157489175466	18.3779143229208	9.61971769781992	23.3002175660217	21.3202070928611	19.3396095345832	30.3968736334836	9.863873000411	14.1712533658446	27.2088100980024	17.6543624534427	53.0956882466169	35.6464379061426	32.3290693396078	35.2394265073496	21.5626393887401	19.1154918196719	19.7510483153918	23.0504611111967	22.6133344101291	12.4678547610133	8.97104029445329	15.0057764470101	35.1520424987744	39.6783354971097	56.4263246706076	55.3457031455766	18.0948554359661	19.2393208801944	29.7668871138034	27.2241671430416	24.2374757298844	23.4999448782055	17.9914268671467	21.9690428232905	17.8309833971719	24.5773851396833	36.630339463139	35.466977780685	41.6203798125468	33.0952900675313	0	0
4.30656715392046	4.84219608755741	16.7952151707907	15.5531445450648	10.3493659577116	10.1773726585882	15.9436525705921	17.1411418921838	15.627425432362	8.45715810233529	12.5956329966553	12.9351011584603	7.09192664750818	12.2298107818871	7.49511265283554	8.73874571386544	10.3941253381309	5.65253231686316	11.4675951303331	16.3694728593837	11.9575401156669	9.56613984539319	13.0048772565437	13.025084204998	7.49513394959525	8.28196490089711	11.2054485546187	9.67326870597241	14.8488333855921	20.8902662754029	16.6816558206407	19.916390318354	6.75848564153113	8.89977764244724	16.9481633927942	9.923207941282	12.2072343085371	10.8751841858554	13.6024692718798	13.0195518412024	22.2227492203031	20.3415896765003	13.3540343225408	15.447165004526	8.78710272516362	9.21270698349816	11.0571928618029	13.433088767919	9.46758553943805	13.0142185197029
3.27049959603017	2.68192914988031	7.41714620252252	7.63701158044932	3.07357621261916	2.04305511769969	4.39107655387787	4.15063797372543	8.66038028777526	3.58140319462228	6.75488812978045	6.34513768300933	3.54511873548238	5.94371691616877	8.10386337599969	7.42058305176848	5.56051559725905	3.11830562089356	5.5169605190559	7.46738894810008	6.62687040509846	5.93117493588647	4.87296393172643	4.6378178972497	4.46603097092906	4.76948742979187	5.595339650005	3.76941196283802	10.556844408763	10.4023319645914	11.6162306765389	11.7362418463042	3.83273383042381	4.09087550084469	8.16237679215829	3.82307087930641	5.7784494962064	6.05584796902233	9.08976805471338	9.5744814407904	11.113768231815	11.2919141898865	8.12750888189917	8.95541343757508	4.49244752291273	3.79726016302289	6.48124921574493	7.48484100306378	3.71490929725384	5.17692809957644
3.50798793601097	2.54973721430705	12.4617572116243	12.211953290473	24.4126386259283	20.1595790951977	15.2109158512621	13.2854399674608	19.2734181554428	7.81106082208005	24.8813478536041	23.0991804814702	10.3019250433957	22.5855431252929	15.1935880747366	12.1470663882726	28.358830322226	20.6488555879173	32.9937193885779	54.6669937337891	19.9252460757433	23.9594857106133	24.2386061824574	15.9254615546378	30.2436751820402	41.0491885092194	37.2870132784558	24.8299142303133	13.410560331037	22.821633327778	23.4163463214474	32.4484201072489	42.9402865939395	36.6564181963618	17.7050856279387	16.6215844989825	32.2582435038609	25.1622419632319	24.2986548131405	19.2842331056587	31.5438649017196	35.5383000346153	26.378864099277	34.2675848945313	18.8733498798098	23.4423250209155	28.6234712151095	26.991038872334	20.1900906971667	24.6132562096061
3.19982604946592	2.35256827948469	10.5560069557287	9.74329272636944	17.9091164216257	12.2596572126377	16.6323377883933	14.3029237048283	18.929598977563	10.4991644661605	22.5009803727105	18.2690516711275	11.9773834938679	21.0915282057439	12.0152557995193	14.1151463742858	22.3519888118751	13.6622241959954	23.3413694298357	35.0671961904128	19.4119073977148	18.4258310645926	18.4855926729828	13.9459677799739	28.0666527373813	36.3216415253037	35.5886166960986	24.7409611408672	14.5659310464575	21.4223067777603	22.999716426285	25.0141781343764	29.3421942712841	28.4245832061276	21.2786789261263	12.2551662218079	25.0328565858942	22.2780178511604	21.5561562385943	19.5889928230343	25.4548225920077	28.4486799697593	21.3383974083699	27.4571222214977	15.2741819604074	18.3749348327622	22.2386721773215	19.3194197285925	18.8213211378284	24.0442220314034
5.21035519404458	4.32370025178158	10.8632990971495	16.0416845934508	73.3442398287419	59.9640409484634	20.3871643477591	18.6789884448542	26.6549232739449	13.9410081670106	35.3508971627939	31.8628428813264	18.7519255134791	38.4777629585845	12.7756762091135	12.0959993543376	23.4449361223617	17.9905336522456	42.4611467059894	39.0107764354835	40.4037670542094	38.7686034685887	29.5189582353023	19.3476738218841	25.16050761121	31.7302112318228	30.969600348356	20.8634012911319	9.88174797252481	20.0149332800349	56.6737403475812	57.4063032128424	51.174673853704	43.2359727075723	18.9395813097884	23.8688942720938	43.5407675943871	35.3457143593445	33.9001042811558	33.6488975226439	21.7430458747804	24.868973089728	35.8207673725532	49.1989846632626	28.7774371794391	31.4191826834483	44.9479493866934	34.7140891751195	27.1001314989487	31.4722878302455
4.61426742613307	3.20111485851042	14.5040261487858	10.4520210480164	63.3902816757369	64.0548960574402	17.5467389842735	18.9857560725259	25.5570838193633	14.8619517826357	31.2965327108482	25.7823425973191	18.4473236817334	30.3592810742122	11.0720909466051	12.8366999393539	26.2688034155076	18.4201585758611	38.7659196660839	37.056853109906	29.1190112619543	30.9471532834049	33.4708490849359	21.9011878028844	19.0504808039476	33.1554824452714	29.3727542304047	20.4712947000966	7.96742163280033	17.7878363329551	42.707234609976	48.693075944929	43.3656736407874	37.4477232319449	18.33573581616	24.7458645771282	40.5371214853146	33.7733813739505	29.4949162001904	26.6626972067105	23.6817783501418	21.0573019044941	27.2960393682483	43.7387010471395	22.2776540445089	26.6428066994836	36.4578063533106	32.2650042043813	25.0765766038338	24.8994035715887
6.22147282477793	4.96796585144305	8.65894634701278	8.16874475116046	16.3775782076009	10.731817332029	9.01552402740411	7.8876871295295	10.8820890562227	6.56455971842489	15.2158642250091	12.6069193536317	16.4387765522716	32.138463482834	6.3070699054858	7.32127467745862	11.9097535336296	8.05719172704555	15.1421991481394	25.9492812074392	15.3914294584707	16.3393863185956	19.1418960675002	19.762154032499	12.2062599680587	15.6639077728939	11.6979816006249	9.94786388231881	5.97995078618494	10.087030537422	13.2958199240803	13.4343588330337	20.4261094353813	21.2230472661346	31.0177359288115	19.8113487107807	15.0080945945762	12.8505596163009	17.0537553095278	17.4791956268251	13.8166352148826	13.4944458566938	13.1465448446685	15.2004980943693	14.4034758296387	14.6541207861712	12.1684414836223	9.93981064875745	22.0417265553114	25.6147585936467
4.93839714755231	4.66527267434786	6.87667504760595	6.54028759337348	14.6697236781767	10.7561784706141	9.88431644154411	10.4634741091271	10.666856040082	6.76447157001085	14.6655733271305	13.5627094094972	11.1581281817361	22.0474191745248	4.01543411522925	6.76547534494894	7.19419780277701	3.83414843554902	11.5406772278239	23.8143129886999	14.8857716701156	14.0975685430403	17.3489817718521	20.646452137103	10.99185847235	12.3123173234776	9.80696582780159	6.66741851834701	5.59337819787204	7.80351843541708	10.3845913607213	11.7910611937988	19.1074095207941	18.9493201158646	26.8368676832514	20.0879968168554	10.0273828652465	8.93005911245967	10.0339429476496	10.8554743051296	10.2399876580749	10.8922911764334	7.77929107641129	10.3960791840381	12.8296735188892	10.3499757622913	9.23549607321977	9.65937725017024	19.656793705325	21.6809554286772
8.3841909886901	8.0302402470994	15.1612714362074	15.5905826620534	48.3754605340377	44.3399318002942	14.7455739605358	13.9302260879989	19.4915541718814	8.54427874686332	40.5382982948813	26.5786342024868	16.6790402787829	33.1517899819992	14.7784514689228	17.2117966988961	29.6029598688481	18.4713797161552	26.5961214696965	58.2540331494193	20.5219918803778	27.7949042068758	17.6734716804452	21.5833186651855	13.5575630611163	20.215531403761	18.8645880285454	11.1583702189556	9.63670904717002	18.327249469819	20.695455003735	26.5719815095754	22.8468238449365	19.7457492317872	26.7431872224486	34.8016068972039	32.1888510203834	25.8865755457494	18.4259016378296	17.2521437630724	36.7621507137911	46.1695689648609	16.3593530519112	24.6105943048701	19.6806487479771	26.4649424634666	19.355910776513	15.0572791568372	16.5014016278355	24.5423613637517
8.76742658387973	7.93910650266118	12.8610746427011	14.9566605525075	70.3535539273987	53.6147925033086	15.3605599124902	14.8044457174219	19.4924865488274	11.8864304055349	43.8589243585565	36.6804905373371	20.6196623415385	39.9458588081348	18.4842251342109	19.3420350296295	34.9769092934618	22.027142794605	33.9872887465985	79.3462415062302	26.9665451204785	34.6492900886905	21.5136643777686	26.5096041817059	21.5693490365036	26.4744141812758	20.8131952761023	11.7995901016569	9.6700355941252	16.7256870908471	26.8755893510025	30.0482362759847	27.7138442728832	20.9629803987111	27.3533611118747	37.3419178521486	37.4319666303082	30.680238288728	21.2925244476698	19.3299704235676	49.756683774976	48.4016434259894	20.1912234247575	25.4728617195919	28.6979230286284	28.4816640812064	24.8957974630875	19.4585796208592	20.4171543862032	27.03732610033
17.5233113829659	16.6649867070784	9.03502840500161	7.29123354027431	13.9686232644084	14.9144772438013	11.4048685898824	11.5606811977524	15.7446187629831	9.24542461169788	35.4143248950361	25.6761926662509	11.498838917309	24.4138786687881	9.94318309758316	14.9000507437564	18.2746602802422	14.5834991295349	21.3120356475249	27.3517392953365	27.1338999574624	26.1956579861129	19.3644660661716	13.967023637172	9.88332114188425	13.8923907809643	15.7849232617745	10.6501935994515	13.8694527830114	20.6062902754772	30.5760420082192	32.201677288283	16.328301619253	15.9393521032772	31.6923519701075	29.2079682822081	55.9010084260753	48.9787805426036	39.1332158891047	35.8883439479606	45.5789540573275	51.9551336389425	11.2835228362462	15.2301188459143	25.1179821933225	29.9834323787584	42.3398997699511	40.8853032369423	16.6360517381502	19.4451531019676
17.2418918351092	16.7334522995163	8.11037570483127	6.41603950990449	16.5214592033419	16.3163930665264	10.2939107787113	9.85107680559853	15.73664822823	10.3878230043201	45.5929083878322	21.2863316653042	12.8405973955816	19.0125536684535	8.09346530769737	11.9462395590884	19.3925755923054	13.2950509123118	31.5389965499072	28.3302610941779	29.2600552544132	38.7254926938955	22.7565530202772	12.5064435168748	9.18851555127663	17.5991243923034	16.6635899718605	9.20992027136306	11.8396306990381	15.0937691350143	32.9146026161698	37.2067342162473	20.6278211394416	18.5966533466737	30.9422082671307	40.0325882877172	67.422083409083	56.8715764047866	35.8366817464058	35.4244069636198	37.7948533292969	56.3635090941847	9.69530816807298	14.0543279283393	25.925399023058	27.1085009869873	65.7884605529147	49.0935814565543	15.541944849437	18.6549565015807
5.24053960774079	5.15704491424781	16.3105483056514	12.4576238839842	37.9272134194865	40.161616482598	13.0743156968411	12.3775077782648	18.5777623145877	8.53890886765339	19.377916851201	19.4758847693441	13.3572820072497	21.3957055049895	18.4081737728858	15.6195459275274	22.8797008828395	16.1883218768495	25.681487388861	29.9520245032877	22.8248764011552	24.7806802160039	24.2943567819921	19.9174340334973	13.8957828992231	20.3453301175217	18.65139510929	15.1825377560505	6.54272115700822	13.5266418150309	26.5660516686484	31.5416099679434	33.5089454367078	26.8558342656022	16.1812878038344	17.3344604942267	31.4155288117472	23.6692130446766	26.8406971862879	23.7567940909532	20.4182184573163	22.1808394383291	12.1794038994483	23.0036615064921	22.8187548054421	29.2623396354005	34.3951070942727	28.0485425379315	24.7629535767157	23.818982435362
5.08857064723077	4.70161900714198	13.6002779835445	21.5472508445693	43.6291282993215	37.9817567814328	13.422154159749	14.1959886996717	22.6495865549375	10.9656561943031	29.1309243001032	24.2615567994439	18.268440759309	29.7315972787984	16.1750522108807	19.0006506001701	22.0272117200878	14.8099572516304	31.358162572518	34.7135661671083	33.342075332178	34.9144778563468	24.8016561189632	18.3008968112646	20.7845249898797	25.0953786860186	23.1606172351609	14.591449403743	9.03849958056185	14.215748836809	42.1272996163513	42.7382426985938	38.8451591233542	32.5389530462762	17.3526936938962	20.3930259757394	35.3904546586322	30.2945190644712	39.8519991854612	38.346551520478	20.6205387365459	28.7333269113609	16.7771556220575	23.3480910734322	37.2435245632727	37.3708778153061	49.1155445153332	35.3223361311165	27.0071963587515	32.7348118683543
4.41399473193222	3.66911296851044	3.81022320863829	3.19220588479906	17.8152686173762	20.1971082889719	11.880782717984	11.0208273154962	12.7394160882519	9.14917857830266	16.3034827042899	11.3819078393635	12.769596317702	12.8489761252021	4.75659225715733	9.04560715121228	16.2580985988874	13.7239107515479	16.99942193584	13.1639253744422	9.63355328507378	13.1355205398152	19.1422832545853	17.0523125656774	10.8944971406333	17.1716067710315	16.9323618905141	12.4119209737441	4.23332408832969	5.21970562580242	16.5542817000445	17.5132922283998	19.2653168689507	18.0436354615653	9.62554245309141	9.98120678370071	14.7315753744469	16.7446752069467	16.8138587731345	16.4397633505683	10.4497058016516	12.7735402040161	6.02648919600432	11.612921739306	10.0481411545908	9.16090309615832	12.1500294764363	9.73806808263708	13.4843945815342	13.8577522998747
2.78307348265213	3.01518235107563	5.59914087209769	4.58043147673454	19.5477337049617	28.8177954888651	13.1999909665629	11.7432625022203	13.3020492354756	10.9480912027261	18.6427340032124	12.1167146027836	11.2682440916357	12.6624049681023	3.30624060206596	5.96082168413685	21.3215974467083	14.0273742854677	21.4855859329651	17.7432672342861	10.6194242750278	15.770994179292	25.3290406952486	16.7911576815687	9.1963686355373	18.5199765510212	20.0337395774209	11.0147839000335	3.955096659736	8.05135358678007	16.0831689317988	24.2806923824659	25.5574818657483	23.3257797419956	10.5888853548255	14.093022381751	23.544088062213	17.471914882675	17.8395072124539	13.6238777634251	10.4484915979281	17.5168910473488	5.82295870066796	15.4431172935975	8.63608941370482	13.2722394642097	15.0683981590561	10.3075860783293	13.3657480965326	16.1699845038041
2.88757818032952	2.9697183167497	5.53331537183486	3.24250327378077	9.00575936570096	13.8529218991166	9.61442003766874	9.35889220738543	9.12068281328087	7.01148206299405	23.0637228383085	11.1403063656823	10.0519161913011	13.38088216093	7.76822642261207	11.625733980808	15.132053737736	11.2961899794629	15.5844597531556	17.203942333667	18.2564424903488	21.245216842227	19.0742632839398	17.6382323581648	7.90634168025929	12.7650052221217	16.000690559065	10.4098540411147	4.19142793605197	7.13931606164952	15.109142267054	16.8159857730027	11.7369792377205	11.025105668517	17.0707368462336	24.1129577217662	14.2900103196401	13.3335721444565	14.7221319731467	13.5590619272815	10.791357330399	14.7549100518701	8.1675941480153	14.7337081506089	8.57773044428165	15.0308263643763	19.1266287337857	12.1340164092395	13.3375003986215	17.2815237755661
2.79526262574393	3.39849172296638	4.81872131787852	3.28697118230519	8.30283104638528	11.7300844452638	11.8632662919986	12.9165454787868	9.38734762816905	8.54974937064041	21.9742700347523	12.1823844839046	12.3116865488253	11.7132725269726	5.0220886451199	11.0400816574007	12.6404574027339	9.22206638539148	13.734385052925	14.6990732936917	18.699937600124	17.2927090571644	17.936785956377	15.6704877286751	7.10653945866232	11.726444740713	15.5358928193545	9.84396338515212	4.13060846556453	5.61570051151242	14.8264782873134	16.0996296405807	10.788419033429	10.7491508364665	16.939499540244	22.826196796407	13.0739827420943	11.4785764743419	15.3597973891604	12.4510454391754	9.56362900080288	13.5512072966662	7.59247412634397	13.9301361105082	8.2224958327136	12.8243318642544	19.1866840023049	12.4626592497017	14.0355478872016	16.6440391519419
3.51135463459975	3.28005361197983	7.99682471384956	5.426000840111	14.6122472288749	17.9772579065376	9.61048986187733	9.03893263049906	15.7223021240207	8.92711434894304	16.1586693212799	14.7624176515736	8.35973909938774	14.9259918905911	13.9442218584218	14.1673841719256	15.142195638021	12.4314076379281	27.8600006818736	24.0804756099781	17.0536478464909	13.3216173324499	29.1038076025138	22.1716226310081	8.06340497205682	10.8497424718622	11.8139268475449	12.2297399662942	6.39663113731377	17.0099401896212	16.1652507641126	17.4183245601743	16.7477253640417	15.5296361184624	12.3564976831854	13.6203529703899	19.0106942959875	15.1102649354251	17.3687547309495	16.9876683902869	13.9826056799581	11.805388760627	11.3423688737359	15.8529372216794	8.50556879549286	10.8805524631139	23.4720844389501	24.3431597898685	11.8975778915735	11.3218347598783
4.63963844889773	3.84587714695173	6.53335523149688	3.97700394079485	15.3156225843373	16.1552391230354	11.1584051184213	10.2750293412841	20.3211107314286	13.4666923615236	23.4955546723266	17.9355409090064	12.4092172569497	17.5621317405444	12.0119337403175	16.5530500945017	13.5957436743165	9.92130487249742	30.7895885697684	26.1033400707664	17.5855088772421	15.9672608363815	28.0647202451745	19.3556993190107	10.4741474534188	15.4215562464603	13.5470881617336	11.3872873906092	8.81531610947738	12.5367257564904	23.0529510666539	24.1324509134468	16.4696273004376	15.3953944160726	15.1297174596201	17.9563658047992	19.1734127076999	19.193797762124	25.899168209022	25.1544807506998	12.3431499471403	14.182408293002	9.84242121271649	14.6033416200727	12.0830657382955	10.473311781991	37.3930925247524	32.7143686547859	15.439312683705	15.7295237677046
3.22918006052387	2.2006766102031	13.2919893977531	9.91104040127338	31.5371892788501	30.963318963356	11.1967340388106	10.7117583272405	14.7829304868668	12.7155888826843	13.4767548695126	18.7156320042193	10.682556154827	17.6351430894867	10.9549872089905	11.5290971217415	14.4548260586955	10.4654888924532	32.9075990003132	22.8884724286429	18.1453373528943	22.53048408329	18.7350058576342	15.8356626279211	19.9833893447763	23.6333976876238	14.6488740171164	12.1260938639317	1.45341531978056	4.73297935113813	21.0887546570218	21.7116144219787	23.7618250444341	16.3485256471976	10.1578836207893	11.1309098134738	18.0245366088144	12.7888218342393	12.6828900847394	10.1541879081542	13.3943669797734	10.9856540446709	10.5593101921909	16.2936270968254	14.7620259160326	15.1294871283892	15.6236836947419	17.3869942011981	21.1622932209959	17.6449283369832
3.47126470428721	3.38035029946471	9.76548926522181	6.68904300804179	18.9290013496693	21.5974927905193	6.5143737614018	6.80751228923962	8.90524771868806	6.36617043849252	12.5889190766937	8.49924601593117	9.90137266815037	12.9122185856992	9.79370582462111	10.1740742711696	11.0152140602781	8.44376142228376	20.6587379671199	14.7236367210515	12.3787953311191	18.1110296549505	14.5698514359127	9.40785881128661	13.734183001942	21.4925445109434	14.1362624297093	11.7001821156564	2.00870677999228	3.23079665452665	17.0910915408272	16.8233451564933	14.934725738687	15.0557810520107	9.51348707849064	9.91674192133091	12.5674803186484	12.5708219791458	12.1513319961791	11.1814375238694	7.07284114036251	8.68341209678036	9.40162966033222	13.4249396777822	8.22722724004727	12.1506217688514	12.9438360498945	8.16940243860164	15.8776756158725	13.7369944433214
6.7245698725088	5.25798896309308	9.15433111959882	8.36702484076935	24.8640427472376	17.7791859190476	18.0346562127043	18.1592241463402	27.51151732307	13.9214109465477	20.5615279574818	17.5792796554331	14.5894903235661	23.631957759815	9.3098451713589	11.6912734922389	9.38360783367223	6.59126541475398	22.0770176057998	18.500539646832	18.1796457795856	18.4321231531974	18.1169259322149	10.9019977920782	20.1886540124416	23.2055902849301	11.5902804897185	6.54869351030495	17.7425544155993	21.26760467759	20.3564396980906	19.52679682558	24.6507577588215	23.694334439607	12.6027337627321	13.2180382632228	34.9328273057142	34.1962724631562	17.8596389829902	18.6636105251251	10.4887547265787	12.5497954489295	12.8719542162194	17.3095033484363	19.3280869596807	16.0895899884599	25.7667350770763	24.7538296244067	20.0696305498221	20.3802119970487
6.20515377823455	5.68372893453512	8.69534490054206	7.9792927688897	28.6422317305726	20.8862011760579	17.3817948206447	16.5786451299925	28.2781633944674	13.2658756037415	26.7032579821799	17.5658413419405	17.0503797554096	29.069345029655	9.70251545027623	11.3996738428495	12.279538384318	8.77091124679449	27.527816442282	24.1198788159749	21.6194713820392	23.5450169379185	25.4419777337965	9.72956195304483	22.5092467915567	31.3967841250295	13.4768117363445	7.27645460415563	17.320525620173	21.7390144591155	27.063971826222	26.6990916227908	28.2870263186925	31.6499583827955	12.6005111344454	14.6527357544133	43.9726515765958	42.5297070832491	21.8845036879936	21.1121203878613	10.8696633768934	12.9761858041932	15.4050013051844	21.3729234315629	21.5466382840846	17.4488014801462	31.9981223865887	28.2309066212767	19.2296500360995	24.093547180775
7.11862845671671	6.68852858104746	11.6523668356587	9.21852007117344	25.6970049843075	26.0223197756005	15.3898891457931	14.3006831920659	19.1032456465405	10.9957514554504	29.3985116302388	27.678948170828	28.0371277430263	34.2288788439359	25.9882451719819	24.3163707971897	22.1914884348945	18.0978547902347	39.3538841494658	37.040374226699	33.4328711005682	40.0512629098454	26.9135857936154	21.3531819204952	18.506801808611	26.6122218032533	22.3596152871994	14.8280397595394	5.84980256647135	9.69273296947638	29.2468069597594	32.3027481278077	24.4400578044228	22.0369921882329	17.545923708828	15.0279720504585	25.1069107757057	21.6589974045043	24.5966491426468	18.8326426022183	19.4339370477777	21.6574251300426	16.392145272515	24.5353415177463	17.2987783196662	19.5740612070134	34.8833949071883	28.8034694065912	30.6996307360488	34.1036822623492
7.52813650557694	6.73161033653649	12.2504446757453	10.0135813209682	32.7651580289725	28.9962581340592	14.6890627400923	15.71718029705	22.6602648810013	9.94157255565937	24.6632323679428	24.4791784526063	17.8065696466232	28.1145774456223	19.1340556648144	22.9815829457172	15.6305125295178	9.64940539195499	31.1195765977165	35.1289240510749	34.7628168769847	32.0294530477244	23.7751681631001	19.7410876244606	19.146233688384	19.4699237801964	15.4010564872165	11.0318745198713	6.14832394428307	12.9556257713942	24.2795470925175	26.9573486548842	20.3740226117842	20.4943218668589	13.0011139684986	13.7537807145921	21.7004275885327	19.2275534739703	18.1131532501783	17.4868231557291	17.0454966949904	16.7765924567703	12.9465031548186	14.6329206945215	17.1955239745069	13.5337651796023	26.3300481136784	29.2653906957444	25.2519612984644	24.8301499862485
[truncated: 26 more columns]
