# Supplementary material for: Connecting genomic results for psychiatric disorders to human brain cell types and regions reveals convergence with functional connectivity
Source: Nat Commun. 2025 Jan 4;16:395. doi: 10.1038/s41467-024-55611-1 (PMC11700164; doi:10.1038/s41467-024-55611-1)
Supplement: Supplementary file 4 — Source Datasets [file 41467_2024_55611_MOESM4_ESM.zip › Source_Data_v241210/Supplementary_Figures/data1_df.mod_AUC_Acc_group_ref.tsv]

AUC	Accuracy	fold	Run	group	group2
0.67	0.55	1	1	DataDriven	DataDriven2
0.47	0.55	1	2	DataDriven	DataDriven
0.56	0.5	1	3	DataDriven	DataDriven
0.66	0.7	1	4	DataDriven	DataDriven2
0.49	0.4	1	5	DataDriven	DataDriven
0.49	0.6	1	6	DataDriven	DataDriven
0.69	0.65	1	7	DataDriven	DataDriven2
0.54	0.5	1	8	DataDriven	DataDriven
0.57	0.65	1	9	DataDriven	DataDriven
0.66	0.65	1	10	DataDriven	DataDriven2
0.75	0.75	1	11	DataDriven	DataDriven2
0.71	0.75	1	12	DataDriven	DataDriven2
0.7	0.7	1	13	DataDriven	DataDriven2
0.7	0.65	1	14	DataDriven	DataDriven2
0.7	0.55	1	15	DataDriven	DataDriven2
0.55	0.6	1	16	DataDriven	DataDriven
0.62	0.65	1	17	DataDriven	DataDriven2
0.64	0.6	1	18	DataDriven	DataDriven2
0.62	0.6	1	19	DataDriven	DataDriven2
0.69	0.7	1	20	DataDriven	DataDriven2
0.73	0.7	1	21	DataDriven	DataDriven2
0.49	0.6	1	22	DataDriven	DataDriven
0.62	0.6	1	23	DataDriven	DataDriven2
0.62	0.7	1	24	DataDriven	DataDriven2
0.51	0.6	1	25	DataDriven	DataDriven
0.57	0.7	1	26	DataDriven	DataDriven
0.57	0.55	1	27	DataDriven	DataDriven
0.61	0.7	1	28	DataDriven	DataDriven2
0.62	0.65	1	29	DataDriven	DataDriven2
0.64	0.6	1	30	DataDriven	DataDriven2
0.59	0.65	1	31	DataDriven	DataDriven
0.48	0.45	1	32	DataDriven	DataDriven
0.51	0.55	1	33	DataDriven	DataDriven
0.58	0.55	1	34	DataDriven	DataDriven
0.6	0.5	1	35	DataDriven	DataDriven2
0.67	0.6	1	36	DataDriven	DataDriven2
0.54	0.55	1	37	DataDriven	DataDriven
0.6	0.6	1	38	DataDriven	DataDriven2
0.63	0.55	1	39	DataDriven	DataDriven2
0.61	0.55	1	40	DataDriven	DataDriven2
0.61	0.45	1	41	DataDriven	DataDriven2
0.61	0.55	1	42	DataDriven	DataDriven2
0.52	0.4	1	43	DataDriven	DataDriven
0.64	0.6	1	44	DataDriven	DataDriven2
0.55	0.5	1	45	DataDriven	DataDriven
0.64	0.6	1	46	DataDriven	DataDriven2
0.44	0.45	1	47	DataDriven	DataDriven
0.64	0.6	1	48	DataDriven	DataDriven2
0.55	0.5	1	49	DataDriven	DataDriven
0.62	0.6	1	50	DataDriven	DataDriven2
0.59	0.5	1	51	DataDriven	DataDriven
0.66	0.6	1	52	DataDriven	DataDriven2
0.51	0.45	1	53	DataDriven	DataDriven
0.48	0.5	1	54	DataDriven	DataDriven
0.55	0.5	1	55	DataDriven	DataDriven
0.52	0.45	1	56	DataDriven	DataDriven
0.47	0.45	1	57	DataDriven	DataDriven
0.73	0.65	1	58	DataDriven	DataDriven2
0.44	0.45	1	59	DataDriven	DataDriven
0.46	0.5	1	60	DataDriven	DataDriven
0.56	0.5	1	61	DataDriven	DataDriven
0.46	0.55	1	62	DataDriven	DataDriven
0.49	0.4	1	63	DataDriven	DataDriven
0.61	0.7	1	64	DataDriven	DataDriven2
0.53	0.45	1	65	DataDriven	DataDriven
0.58	0.55	1	66	DataDriven	DataDriven
0.63	0.55	1	67	DataDriven	DataDriven2
0.62	0.55	1	68	DataDriven	DataDriven2
0.54	0.55	1	69	DataDriven	DataDriven
0.57	0.5	1	70	DataDriven	DataDriven
0.56	0.55	1	71	DataDriven	DataDriven
0.71	0.55	1	72	DataDriven	DataDriven2
0.56	0.45	1	73	DataDriven	DataDriven
0.58	0.55	1	74	DataDriven	DataDriven
0.58	0.55	1	75	DataDriven	DataDriven
0.53086	0.55556	2	1	DataDriven	DataDriven
0.67901	0.61111	2	2	DataDriven	DataDriven2
0.58025	0.55556	2	3	DataDriven	DataDriven
0.55556	0.5	2	4	DataDriven	DataDriven
0.54321	0.38889	2	5	DataDriven	DataDriven
0.5679	0.55556	2	6	DataDriven	DataDriven
0.66667	0.5	2	7	DataDriven	DataDriven2
0.60494	0.61111	2	8	DataDriven	DataDriven2
0.62963	0.61111	2	9	DataDriven	DataDriven2
0.5679	0.5	2	10	DataDriven	DataDriven
0.5679	0.44444	2	11	DataDriven	DataDriven
0.44444	0.44444	2	12	DataDriven	DataDriven
0.61728	0.72222	2	13	DataDriven	DataDriven2
0.67901	0.5	2	14	DataDriven	DataDriven2
0.4321	0.44444	2	15	DataDriven	DataDriven
0.5679	0.5	2	16	DataDriven	DataDriven
0.61728	0.5	2	17	DataDriven	DataDriven2
0.67901	0.55556	2	18	DataDriven	DataDriven2
0.59259	0.55556	2	19	DataDriven	DataDriven
0.48148	0.5	2	20	DataDriven	DataDriven
0.61728	0.61111	2	21	DataDriven	DataDriven2
0.60494	0.5	2	22	DataDriven	DataDriven2
0.64198	0.44444	2	23	DataDriven	DataDriven2
0.5679	0.5	2	24	DataDriven	DataDriven
0.66667	0.66667	2	25	DataDriven	DataDriven2
0.45679	0.38889	2	26	DataDriven	DataDriven
0.59259	0.61111	2	27	DataDriven	DataDriven
0.8642	0.61111	2	28	DataDriven	DataDriven2
0.60494	0.61111	2	29	DataDriven	DataDriven2
0.48148	0.38889	2	30	DataDriven	DataDriven
0.53086	0.5	2	31	DataDriven	DataDriven
0.69136	0.66667	2	32	DataDriven	DataDriven2
0.61728	0.55556	2	33	DataDriven	DataDriven2
0.58025	0.55556	2	34	DataDriven	DataDriven
0.67901	0.61111	2	35	DataDriven	DataDriven2
0.75309	0.77778	2	36	DataDriven	DataDriven2
0.67901	0.61111	2	37	DataDriven	DataDriven2
0.79012	0.77778	2	38	DataDriven	DataDriven2
0.55556	0.5	2	39	DataDriven	DataDriven
0.55556	0.5	2	40	DataDriven	DataDriven
0.55556	0.55556	2	41	DataDriven	DataDriven
0.51852	0.44444	2	42	DataDriven	DataDriven
0.62963	0.61111	2	43	DataDriven	DataDriven2
0.5679	0.5	2	44	DataDriven	DataDriven
0.59259	0.44444	2	45	DataDriven	DataDriven
0.58025	0.5	2	46	DataDriven	DataDriven
0.55556	0.55556	2	47	DataDriven	DataDriven
0.60494	0.61111	2	48	DataDriven	DataDriven2
0.60494	0.55556	2	49	DataDriven	DataDriven2
0.53086	0.44444	2	50	DataDriven	DataDriven
0.77778	0.61111	2	51	DataDriven	DataDriven2
0.44444	0.5	2	52	DataDriven	DataDriven
0.41975	0.38889	2	53	DataDriven	DataDriven
0.4321	0.44444	2	54	DataDriven	DataDriven
0.64198	0.55556	2	55	DataDriven	DataDriven2
0.51852	0.5	2	56	DataDriven	DataDriven
0.55556	0.5	2	57	DataDriven	DataDriven
0.54321	0.55556	2	58	DataDriven	DataDriven
0.35802	0.38889	2	59	DataDriven	DataDriven
0.55556	0.5	2	60	DataDriven	DataDriven
0.51852	0.5	2	61	DataDriven	DataDriven
0.62963	0.55556	2	62	DataDriven	DataDriven2
0.49383	0.44444	2	63	DataDriven	DataDriven
0.4321	0.5	2	64	DataDriven	DataDriven
0.62963	0.55556	2	65	DataDriven	DataDriven2
0.60494	0.55556	2	66	DataDriven	DataDriven2
0.46914	0.44444	2	67	DataDriven	DataDriven
0.54321	0.66667	2	68	DataDriven	DataDriven
0.59259	0.61111	2	69	DataDriven	DataDriven
0.71605	0.77778	2	70	DataDriven	DataDriven2
0.61728	0.66667	2	71	DataDriven	DataDriven2
0.44444	0.55556	2	72	DataDriven	DataDriven
0.7037	0.72222	2	73	DataDriven	DataDriven2
0.74074	0.72222	2	74	DataDriven	DataDriven2
0.51852	0.55556	2	75	DataDriven	DataDriven
0.60494	0.55556	3	1	DataDriven	DataDriven2
0.41975	0.38889	3	2	DataDriven	DataDriven
0.37037	0.38889	3	3	DataDriven	DataDriven
0.53086	0.44444	3	4	DataDriven	DataDriven
0.62963	0.55556	3	5	DataDriven	DataDriven2
0.41975	0.44444	3	6	DataDriven	DataDriven
0.66667	0.38889	3	7	DataDriven	DataDriven2
0.38272	0.44444	3	8	DataDriven	DataDriven
0.44444	0.33333	3	9	DataDriven	DataDriven
0.34568	0.44444	3	10	DataDriven	DataDriven
0.51852	0.5	3	11	DataDriven	DataDriven
0.48148	0.38889	3	12	DataDriven	DataDriven
0.4321	0.44444	3	13	DataDriven	DataDriven
0.4321	0.38889	3	14	DataDriven	DataDriven
0.41975	0.44444	3	15	DataDriven	DataDriven
0.44444	0.44444	3	16	DataDriven	DataDriven
0.35802	0.38889	3	17	DataDriven	DataDriven
0.41975	0.38889	3	18	DataDriven	DataDriven
0.48148	0.5	3	19	DataDriven	DataDriven
0.44444	0.38889	3	20	DataDriven	DataDriven
0.41975	0.38889	3	21	DataDriven	DataDriven
0.51852	0.44444	3	22	DataDriven	DataDriven
0.40741	0.44444	3	23	DataDriven	DataDriven
0.40741	0.5	3	24	DataDriven	DataDriven
0.48148	0.55556	3	25	DataDriven	DataDriven
0.49383	0.5	3	26	DataDriven	DataDriven
0.38272	0.33333	3	27	DataDriven	DataDriven
0.46914	0.44444	3	28	DataDriven	DataDriven
0.49383	0.44444	3	29	DataDriven	DataDriven
0.49383	0.5	3	30	DataDriven	DataDriven
0.54321	0.61111	3	31	DataDriven	DataDriven
0.50617	0.44444	3	32	DataDriven	DataDriven
0.44444	0.55556	3	33	DataDriven	DataDriven
0.55556	0.44444	3	34	DataDriven	DataDriven
0.37037	0.38889	3	35	DataDriven	DataDriven
0.49383	0.5	3	36	DataDriven	DataDriven
0.50617	0.5	3	37	DataDriven	DataDriven
0.38272	0.44444	3	38	DataDriven	DataDriven
0.51852	0.61111	3	39	DataDriven	DataDriven
0.49383	0.44444	3	40	DataDriven	DataDriven
0.55556	0.5	3	41	DataDriven	DataDriven
0.48148	0.38889	3	42	DataDriven	DataDriven
0.54321	0.55556	3	43	DataDriven	DataDriven
0.59259	0.5	3	44	DataDriven	DataDriven
0.48148	0.44444	3	45	DataDriven	DataDriven
0.4321	0.33333	3	46	DataDriven	DataDriven
0.44444	0.5	3	47	DataDriven	DataDriven
0.35802	0.33333	3	48	DataDriven	DataDriven
0.49383	0.44444	3	49	DataDriven	DataDriven
0.39506	0.38889	3	50	DataDriven	DataDriven
0.55556	0.5	3	51	DataDriven	DataDriven
0.53086	0.55556	3	52	DataDriven	DataDriven
0.5679	0.55556	3	53	DataDriven	DataDriven
0.54321	0.55556	3	54	DataDriven	DataDriven
0.50617	0.44444	3	55	DataDriven	DataDriven
0.51852	0.5	3	56	DataDriven	DataDriven
0.58025	0.44444	3	57	DataDriven	DataDriven
0.46914	0.33333	3	58	DataDriven	DataDriven
0.60494	0.44444	3	59	DataDriven	DataDriven2
0.5679	0.44444	3	60	DataDriven	DataDriven
0.45679	0.5	3	61	DataDriven	DataDriven
0.54321	0.61111	3	62	DataDriven	DataDriven
0.35802	0.5	3	63	DataDriven	DataDriven
0.5679	0.55556	3	64	DataDriven	DataDriven
0.41975	0.5	3	65	DataDriven	DataDriven
0.39506	0.33333	3	66	DataDriven	DataDriven
0.49383	0.5	3	67	DataDriven	DataDriven
0.2716	0.38889	3	68	DataDriven	DataDriven
0.30864	0.38889	3	69	DataDriven	DataDriven
0.53086	0.5	3	70	DataDriven	DataDriven
0.33333	0.5	3	71	DataDriven	DataDriven
0.46914	0.44444	3	72	DataDriven	DataDriven
0.58025	0.66667	3	73	DataDriven	DataDriven
0.62963	0.5	3	74	DataDriven	DataDriven2
0.60494	0.5	3	75	DataDriven	DataDriven2
0.85185	0.72222	4	1	DataDriven	DataDriven2
0.87654	0.83333	4	2	DataDriven	DataDriven2
0.61728	0.72222	4	3	DataDriven	DataDriven2
0.67901	0.66667	4	4	DataDriven	DataDriven2
0.75309	0.72222	4	5	DataDriven	DataDriven2
0.62963	0.55556	4	6	DataDriven	DataDriven2
0.80247	0.88889	4	7	DataDriven	DataDriven2
0.75309	0.66667	4	8	DataDriven	DataDriven2
0.83951	0.72222	4	9	DataDriven	DataDriven2
0.79012	0.66667	4	10	DataDriven	DataDriven2
0.71605	0.77778	4	11	DataDriven	DataDriven2
0.5679	0.61111	4	12	DataDriven	DataDriven
0.7037	0.66667	4	13	DataDriven	DataDriven2
0.54321	0.61111	4	14	DataDriven	DataDriven
0.79012	0.77778	4	15	DataDriven	DataDriven2
0.81481	0.72222	4	16	DataDriven	DataDriven2
0.61728	0.55556	4	17	DataDriven	DataDriven2
0.76543	0.66667	4	18	DataDriven	DataDriven2
0.7037	0.72222	4	19	DataDriven	DataDriven2
0.64198	0.61111	4	20	DataDriven	DataDriven2
0.77778	0.72222	4	21	DataDriven	DataDriven2
0.67901	0.72222	4	22	DataDriven	DataDriven2
0.65432	0.55556	4	23	DataDriven	DataDriven2
0.67901	0.61111	4	24	DataDriven	DataDriven2
0.75309	0.72222	4	25	DataDriven	DataDriven2
0.69136	0.61111	4	26	DataDriven	DataDriven2
0.75309	0.72222	4	27	DataDriven	DataDriven2
0.55556	0.61111	4	28	DataDriven	DataDriven
0.61728	0.61111	4	29	DataDriven	DataDriven2
0.7037	0.77778	4	30	DataDriven	DataDriven2
0.69136	0.66667	4	31	DataDriven	DataDriven2
0.85185	0.77778	4	32	DataDriven	DataDriven2
0.71605	0.61111	4	33	DataDriven	DataDriven2
0.7037	0.66667	4	34	DataDriven	DataDriven2
0.83951	0.77778	4	35	DataDriven	DataDriven2
0.80247	0.66667	4	36	DataDriven	DataDriven2
0.61728	0.61111	4	37	DataDriven	DataDriven2
0.7037	0.61111	4	38	DataDriven	DataDriven2
0.7284	0.77778	4	39	DataDriven	DataDriven2
0.71605	0.55556	4	40	DataDriven	DataDriven2
0.62963	0.5	4	41	DataDriven	DataDriven2
0.7284	0.55556	4	42	DataDriven	DataDriven2
0.7037	0.66667	4	43	DataDriven	DataDriven2
0.62963	0.61111	4	44	DataDriven	DataDriven2
0.67901	0.66667	4	45	DataDriven	DataDriven2
0.61728	0.55556	4	46	DataDriven	DataDriven2
0.69136	0.55556	4	47	DataDriven	DataDriven2
0.71605	0.77778	4	48	DataDriven	DataDriven2
0.58025	0.38889	4	49	DataDriven	DataDriven
0.64198	0.61111	4	50	DataDriven	DataDriven2
0.51852	0.44444	4	51	DataDriven	DataDriven
0.41975	0.38889	4	52	DataDriven	DataDriven
0.39506	0.33333	4	53	DataDriven	DataDriven
0.59259	0.5	4	54	DataDriven	DataDriven
0.51852	0.5	4	55	DataDriven	DataDriven
0.46914	0.5	4	56	DataDriven	DataDriven
0.40741	0.38889	4	57	DataDriven	DataDriven
0.51852	0.5	4	58	DataDriven	DataDriven
0.61728	0.66667	4	59	DataDriven	DataDriven2
0.66667	0.61111	4	60	DataDriven	DataDriven2
0.49383	0.5	4	61	DataDriven	DataDriven
0.62963	0.61111	4	62	DataDriven	DataDriven2
0.41975	0.44444	4	63	DataDriven	DataDriven
0.64198	0.61111	4	64	DataDriven	DataDriven2
0.46914	0.55556	4	65	DataDriven	DataDriven
0.60494	0.5	4	66	DataDriven	DataDriven2
0.49383	0.55556	4	67	DataDriven	DataDriven
0.69136	0.55556	4	68	DataDriven	DataDriven2
0.65432	0.55556	4	69	DataDriven	DataDriven2
0.51852	0.5	4	70	DataDriven	DataDriven
0.62963	0.61111	4	71	DataDriven	DataDriven2
0.50617	0.5	4	72	DataDriven	DataDriven
0.55556	0.61111	4	73	DataDriven	DataDriven
0.45679	0.5	4	74	DataDriven	DataDriven
0.48148	0.5	4	75	DataDriven	DataDriven
0.19753	0.33333	5	1	DataDriven	DataDriven
0.39506	0.38889	5	2	DataDriven	DataDriven
0.35802	0.55556	5	3	DataDriven	DataDriven
0.38272	0.33333	5	4	DataDriven	DataDriven
0.45679	0.5	5	5	DataDriven	DataDriven
0.25926	0.44444	5	6	DataDriven	DataDriven
0.30864	0.38889	5	7	DataDriven	DataDriven
0.4321	0.61111	5	8	DataDriven	DataDriven
0.25926	0.38889	5	9	DataDriven	DataDriven
0.2716	0.44444	5	10	DataDriven	DataDriven
0.22222	0.38889	5	11	DataDriven	DataDriven
0.28395	0.38889	5	12	DataDriven	DataDriven
0.24691	0.38889	5	13	DataDriven	DataDriven
0.30864	0.33333	5	14	DataDriven	DataDriven
0.24691	0.38889	5	15	DataDriven	DataDriven
0.28395	0.33333	5	16	DataDriven	DataDriven
0.33333	0.44444	5	17	DataDriven	DataDriven
0.28395	0.33333	5	18	DataDriven	DataDriven
0.44444	0.5	5	19	DataDriven	DataDriven
0.33333	0.44444	5	20	DataDriven	DataDriven
0.44444	0.5	5	21	DataDriven	DataDriven
0.22222	0.33333	5	22	DataDriven	DataDriven
0.45679	0.55556	5	23	DataDriven	DataDriven
0.59259	0.61111	5	24	DataDriven	DataDriven
0.19753	0.27778	5	25	DataDriven	DataDriven
0.34568	0.38889	5	26	DataDriven	DataDriven
0.22222	0.27778	5	27	DataDriven	DataDriven
0.54321	0.55556	5	28	DataDriven	DataDriven
0.41975	0.33333	5	29	DataDriven	DataDriven
0.37037	0.38889	5	30	DataDriven	DataDriven
0.38272	0.55556	5	31	DataDriven	DataDriven
0.4321	0.44444	5	32	DataDriven	DataDriven
0.30864	0.38889	5	33	DataDriven	DataDriven
0.37037	0.5	5	34	DataDriven	DataDriven
0.38272	0.38889	5	35	DataDriven	DataDriven
0.41975	0.44444	5	36	DataDriven	DataDriven
0.30864	0.38889	5	37	DataDriven	DataDriven
0.4321	0.38889	5	38	DataDriven	DataDriven
0.25926	0.33333	5	39	DataDriven	DataDriven
0.34568	0.38889	5	40	DataDriven	DataDriven
0.35802	0.44444	5	41	DataDriven	DataDriven
0.37037	0.38889	5	42	DataDriven	DataDriven
0.48148	0.38889	5	43	DataDriven	DataDriven
0.33333	0.33333	5	44	DataDriven	DataDriven
0.38272	0.44444	5	45	DataDriven	DataDriven
0.33333	0.38889	5	46	DataDriven	DataDriven
0.33333	0.27778	5	47	DataDriven	DataDriven
0.2716	0.44444	5	48	DataDriven	DataDriven
0.2963	0.44444	5	49	DataDriven	DataDriven
0.28395	0.33333	5	50	DataDriven	DataDriven
0.4321	0.44444	5	51	DataDriven	DataDriven
0.33333	0.33333	5	52	DataDriven	DataDriven
0.33333	0.38889	5	53	DataDriven	DataDriven
0.41975	0.5	5	54	DataDriven	DataDriven
0.32099	0.38889	5	55	DataDriven	DataDriven
0.33333	0.38889	5	56	DataDriven	DataDriven
0.34568	0.27778	5	57	DataDriven	DataDriven
0.33333	0.44444	5	58	DataDriven	DataDriven
0.54321	0.5	5	59	DataDriven	DataDriven
0.41975	0.55556	5	60	DataDriven	DataDriven
0.41975	0.5	5	61	DataDriven	DataDriven
0.41975	0.55556	5	62	DataDriven	DataDriven
0.38272	0.44444	5	63	DataDriven	DataDriven
0.50617	0.55556	5	64	DataDriven	DataDriven
0.5679	0.61111	5	65	DataDriven	DataDriven
0.49383	0.44444	5	66	DataDriven	DataDriven
0.39506	0.44444	5	67	DataDriven	DataDriven
0.34568	0.44444	5	68	DataDriven	DataDriven
0.34568	0.38889	5	69	DataDriven	DataDriven
0.25926	0.27778	5	70	DataDriven	DataDriven
0.37037	0.38889	5	71	DataDriven	DataDriven
0.28395	0.27778	5	72	DataDriven	DataDriven
0.24691	0.22222	5	73	DataDriven	DataDriven
0.34568	0.38889	5	74	DataDriven	DataDriven
0.39506	0.38889	5	75	DataDriven	DataDriven
0.617283940315247	0.611111111111111	1	65	ref_DMN	ref_DMN
0.679012358188629	0.666666666666667	2	65	ref_DMN	ref_DMN
0.654321014881134	0.555555555555556	3	65	ref_DMN	ref_DMN
0.567901253700256	0.555555555555556	4	65	ref_DMN	ref_DMN
0.360000014305115	0.35	5	65	ref_DMN	ref_DMN
0.197530865669251	0.277777777777778	1	59	ref_CoreNetwork	ref_CoreNetwork
0.358024686574936	0.444444444444444	2	59	ref_CoreNetwork	ref_CoreNetwork
0.419753074645996	0.333333333333333	3	59	ref_CoreNetwork	ref_CoreNetwork
0.456790149211884	0.444444444444444	4	59	ref_CoreNetwork	ref_CoreNetwork
0.439999997615814	0.45	5	59	ref_CoreNetwork	ref_CoreNetwork
