# Supplementary material for: Connecting genomic results for psychiatric disorders to human brain cell types and regions reveals convergence with functional connectivity
Source: Nat Commun. 2025 Jan 4;16:395. doi: 10.1038/s41467-024-55611-1 (PMC11700164; doi:10.1038/s41467-024-55611-1)
Supplement: Supplementary file 4 — Source Datasets [file 41467_2024_55611_MOESM4_ESM.zip › Source_Data_v241210/Supplementary_Figures/data2cobre_df.mod_AUC_Acc_group_ref.tsv]

AUC	Accuracy	fold	Run	group	group2
0.83	0.6	1	1	DataDriven	DataDriven2
0.6	0.7	1	2	DataDriven	DataDriven2
0.71	0.7	1	3	DataDriven	DataDriven2
0.79	0.6	1	4	DataDriven	DataDriven2
0.85	0.75	1	5	DataDriven	DataDriven2
0.77	0.65	1	6	DataDriven	DataDriven2
0.82	0.65	1	7	DataDriven	DataDriven2
0.85	0.7	1	8	DataDriven	DataDriven2
0.83	0.55	1	9	DataDriven	DataDriven2
0.74	0.65	1	10	DataDriven	DataDriven2
0.91	0.7	1	11	DataDriven	DataDriven2
0.64	0.7	1	12	DataDriven	DataDriven2
0.71	0.7	1	13	DataDriven	DataDriven2
0.69	0.6	1	14	DataDriven	DataDriven2
0.81	0.65	1	15	DataDriven	DataDriven2
0.79	0.8	1	16	DataDriven	DataDriven2
0.7	0.65	1	17	DataDriven	DataDriven2
0.74	0.6	1	18	DataDriven	DataDriven2
0.68	0.65	1	19	DataDriven	DataDriven2
0.76	0.65	1	20	DataDriven	DataDriven2
0.72	0.55	1	21	DataDriven	DataDriven2
0.71	0.7	1	22	DataDriven	DataDriven2
0.77	0.75	1	23	DataDriven	DataDriven2
0.8	0.7	1	24	DataDriven	DataDriven2
0.65	0.65	1	25	DataDriven	DataDriven2
0.69	0.65	1	26	DataDriven	DataDriven2
0.7	0.65	1	27	DataDriven	DataDriven2
0.78	0.65	1	28	DataDriven	DataDriven2
0.52	0.6	1	29	DataDriven	DataDriven
0.69	0.7	1	30	DataDriven	DataDriven2
0.55	0.55	1	31	DataDriven	DataDriven
0.64	0.75	1	32	DataDriven	DataDriven2
0.62	0.6	1	33	DataDriven	DataDriven2
0.61	0.65	1	34	DataDriven	DataDriven2
0.65	0.6	1	35	DataDriven	DataDriven2
0.67	0.55	1	36	DataDriven	DataDriven2
0.7	0.7	1	37	DataDriven	DataDriven2
0.46	0.5	1	38	DataDriven	DataDriven
0.74	0.8	1	39	DataDriven	DataDriven2
0.72	0.6	1	40	DataDriven	DataDriven2
0.69	0.65	1	41	DataDriven	DataDriven2
0.6	0.5	1	42	DataDriven	DataDriven2
0.81	0.8	1	43	DataDriven	DataDriven2
0.69	0.7	1	44	DataDriven	DataDriven2
0.7	0.65	1	45	DataDriven	DataDriven2
0.89	0.7	1	46	DataDriven	DataDriven2
0.5	0.5	1	47	DataDriven	DataDriven
0.86	0.7	1	48	DataDriven	DataDriven2
0.77	0.7	1	49	DataDriven	DataDriven2
0.87	0.9	1	50	DataDriven	DataDriven2
0.71	0.65	1	51	DataDriven	DataDriven2
0.62	0.55	1	52	DataDriven	DataDriven2
0.89	0.65	1	53	DataDriven	DataDriven2
0.62	0.6	1	54	DataDriven	DataDriven2
0.61	0.55	1	55	DataDriven	DataDriven2
0.82	0.75	1	56	DataDriven	DataDriven2
0.73	0.55	1	57	DataDriven	DataDriven2
0.88	0.75	1	58	DataDriven	DataDriven2
0.63	0.65	1	59	DataDriven	DataDriven2
0.79	0.65	1	60	DataDriven	DataDriven2
0.67	0.6	1	61	DataDriven	DataDriven2
0.75	0.7	1	62	DataDriven	DataDriven2
0.75	0.65	1	63	DataDriven	DataDriven2
0.66	0.7	1	64	DataDriven	DataDriven2
0.68	0.6	1	65	DataDriven	DataDriven2
0.57	0.55	1	66	DataDriven	DataDriven
0.59	0.65	1	67	DataDriven	DataDriven
0.58	0.65	1	68	DataDriven	DataDriven
0.6	0.6	1	69	DataDriven	DataDriven2
0.49	0.5	1	70	DataDriven	DataDriven
0.53	0.5	1	71	DataDriven	DataDriven
0.51	0.35	1	72	DataDriven	DataDriven
0.63	0.75	1	73	DataDriven	DataDriven2
0.53	0.5	1	74	DataDriven	DataDriven
0.53	0.4	1	75	DataDriven	DataDriven
0.78182	0.61905	2	1	DataDriven	DataDriven2
0.86364	0.7619	2	2	DataDriven	DataDriven2
0.86364	0.85714	2	3	DataDriven	DataDriven2
0.8	0.80952	2	4	DataDriven	DataDriven2
0.77273	0.71429	2	5	DataDriven	DataDriven2
0.85455	0.71429	2	6	DataDriven	DataDriven2
0.83636	0.66667	2	7	DataDriven	DataDriven2
0.69091	0.57143	2	8	DataDriven	DataDriven2
0.7	0.66667	2	9	DataDriven	DataDriven2
0.79091	0.66667	2	10	DataDriven	DataDriven2
0.82727	0.71429	2	11	DataDriven	DataDriven2
0.76364	0.66667	2	12	DataDriven	DataDriven2
0.71818	0.52381	2	13	DataDriven	DataDriven2
0.60909	0.52381	2	14	DataDriven	DataDriven2
0.61818	0.57143	2	15	DataDriven	DataDriven2
0.73636	0.7619	2	16	DataDriven	DataDriven2
0.77273	0.61905	2	17	DataDriven	DataDriven2
0.77273	0.71429	2	18	DataDriven	DataDriven2
0.66364	0.66667	2	19	DataDriven	DataDriven2
0.69091	0.57143	2	20	DataDriven	DataDriven2
0.72727	0.66667	2	21	DataDriven	DataDriven2
0.8	0.66667	2	22	DataDriven	DataDriven2
0.7	0.57143	2	23	DataDriven	DataDriven2
0.60909	0.66667	2	24	DataDriven	DataDriven2
0.58182	0.57143	2	25	DataDriven	DataDriven
0.65455	0.61905	2	26	DataDriven	DataDriven2
0.73636	0.66667	2	27	DataDriven	DataDriven2
0.77273	0.7619	2	28	DataDriven	DataDriven2
0.76364	0.71429	2	29	DataDriven	DataDriven2
0.84545	0.7619	2	30	DataDriven	DataDriven2
0.60909	0.61905	2	31	DataDriven	DataDriven2
0.64545	0.57143	2	32	DataDriven	DataDriven2
0.78182	0.80952	2	33	DataDriven	DataDriven2
0.73636	0.66667	2	34	DataDriven	DataDriven2
0.60909	0.61905	2	35	DataDriven	DataDriven2
0.67273	0.66667	2	36	DataDriven	DataDriven2
0.73636	0.7619	2	37	DataDriven	DataDriven2
0.67273	0.57143	2	38	DataDriven	DataDriven2
0.83636	0.71429	2	39	DataDriven	DataDriven2
0.77273	0.7619	2	40	DataDriven	DataDriven2
0.65455	0.61905	2	41	DataDriven	DataDriven2
0.72727	0.71429	2	42	DataDriven	DataDriven2
0.78182	0.71429	2	43	DataDriven	DataDriven2
0.71818	0.61905	2	44	DataDriven	DataDriven2
0.7	0.71429	2	45	DataDriven	DataDriven2
0.77273	0.7619	2	46	DataDriven	DataDriven2
0.72727	0.66667	2	47	DataDriven	DataDriven2
0.72727	0.61905	2	48	DataDriven	DataDriven2
0.73636	0.66667	2	49	DataDriven	DataDriven2
0.69091	0.57143	2	50	DataDriven	DataDriven2
0.72727	0.66667	2	51	DataDriven	DataDriven2
0.66364	0.57143	2	52	DataDriven	DataDriven2
0.71818	0.71429	2	53	DataDriven	DataDriven2
0.73636	0.66667	2	54	DataDriven	DataDriven2
0.61818	0.57143	2	55	DataDriven	DataDriven2
0.6	0.57143	2	56	DataDriven	DataDriven2
0.59091	0.66667	2	57	DataDriven	DataDriven
0.62727	0.52381	2	58	DataDriven	DataDriven2
0.63636	0.57143	2	59	DataDriven	DataDriven2
0.6	0.57143	2	60	DataDriven	DataDriven2
0.6	0.61905	2	61	DataDriven	DataDriven2
0.59091	0.52381	2	62	DataDriven	DataDriven
0.47273	0.57143	2	63	DataDriven	DataDriven
0.58182	0.57143	2	64	DataDriven	DataDriven
0.68182	0.66667	2	65	DataDriven	DataDriven2
0.62727	0.66667	2	66	DataDriven	DataDriven2
0.58182	0.57143	2	67	DataDriven	DataDriven
0.59091	0.57143	2	68	DataDriven	DataDriven
0.61818	0.52381	2	69	DataDriven	DataDriven2
0.58182	0.47619	2	70	DataDriven	DataDriven
0.61818	0.47619	2	71	DataDriven	DataDriven2
0.64545	0.52381	2	72	DataDriven	DataDriven2
0.62727	0.57143	2	73	DataDriven	DataDriven2
0.61818	0.52381	2	74	DataDriven	DataDriven2
0.53636	0.52381	2	75	DataDriven	DataDriven
0.65289	0.59091	3	1	DataDriven	DataDriven2
0.7438	0.68182	3	2	DataDriven	DataDriven2
0.75207	0.72727	3	3	DataDriven	DataDriven2
0.65289	0.54545	3	4	DataDriven	DataDriven2
0.50413	0.40909	3	5	DataDriven	DataDriven
0.67769	0.59091	3	6	DataDriven	DataDriven2
0.68595	0.63636	3	7	DataDriven	DataDriven2
0.52066	0.5	3	8	DataDriven	DataDriven
0.77686	0.77273	3	9	DataDriven	DataDriven2
0.56198	0.63636	3	10	DataDriven	DataDriven
0.60331	0.5	3	11	DataDriven	DataDriven2
0.63636	0.59091	3	12	DataDriven	DataDriven2
0.7438	0.77273	3	13	DataDriven	DataDriven2
0.56198	0.54545	3	14	DataDriven	DataDriven
0.54545	0.5	3	15	DataDriven	DataDriven
0.82645	0.68182	3	16	DataDriven	DataDriven2
0.73554	0.59091	3	17	DataDriven	DataDriven2
0.76033	0.72727	3	18	DataDriven	DataDriven2
0.78512	0.63636	3	19	DataDriven	DataDriven2
0.7438	0.59091	3	20	DataDriven	DataDriven2
0.80165	0.63636	3	21	DataDriven	DataDriven2
0.67769	0.54545	3	22	DataDriven	DataDriven2
0.86777	0.77273	3	23	DataDriven	DataDriven2
0.80165	0.59091	3	24	DataDriven	DataDriven2
0.7438	0.59091	3	25	DataDriven	DataDriven2
0.54545	0.54545	3	26	DataDriven	DataDriven
0.55372	0.45455	3	27	DataDriven	DataDriven
0.65289	0.63636	3	28	DataDriven	DataDriven2
0.71074	0.59091	3	29	DataDriven	DataDriven2
0.78512	0.68182	3	30	DataDriven	DataDriven2
0.7438	0.63636	3	31	DataDriven	DataDriven2
0.7438	0.63636	3	32	DataDriven	DataDriven2
0.64463	0.54545	3	33	DataDriven	DataDriven2
0.79339	0.72727	3	34	DataDriven	DataDriven2
0.80165	0.72727	3	35	DataDriven	DataDriven2
0.65289	0.63636	3	36	DataDriven	DataDriven2
0.61983	0.5	3	37	DataDriven	DataDriven2
0.67769	0.63636	3	38	DataDriven	DataDriven2
0.7438	0.68182	3	39	DataDriven	DataDriven2
0.71074	0.63636	3	40	DataDriven	DataDriven2
0.81818	0.68182	3	41	DataDriven	DataDriven2
0.65289	0.54545	3	42	DataDriven	DataDriven2
0.80992	0.81818	3	43	DataDriven	DataDriven2
0.65289	0.63636	3	44	DataDriven	DataDriven2
0.92562	0.86364	3	45	DataDriven	DataDriven2
0.68595	0.63636	3	46	DataDriven	DataDriven2
0.64463	0.59091	3	47	DataDriven	DataDriven2
0.66116	0.63636	3	48	DataDriven	DataDriven2
0.7438	0.63636	3	49	DataDriven	DataDriven2
0.8595	0.77273	3	50	DataDriven	DataDriven2
0.67769	0.59091	3	51	DataDriven	DataDriven2
0.76033	0.68182	3	52	DataDriven	DataDriven2
0.66942	0.54545	3	53	DataDriven	DataDriven2
0.72727	0.59091	3	54	DataDriven	DataDriven2
0.73554	0.59091	3	55	DataDriven	DataDriven2
0.66942	0.63636	3	56	DataDriven	DataDriven2
0.87603	0.77273	3	57	DataDriven	DataDriven2
0.66942	0.63636	3	58	DataDriven	DataDriven2
0.68595	0.63636	3	59	DataDriven	DataDriven2
0.71901	0.63636	3	60	DataDriven	DataDriven2
0.71074	0.54545	3	61	DataDriven	DataDriven2
0.78512	0.72727	3	62	DataDriven	DataDriven2
0.52893	0.45455	3	63	DataDriven	DataDriven
0.61983	0.59091	3	64	DataDriven	DataDriven2
0.63636	0.59091	3	65	DataDriven	DataDriven2
0.46281	0.5	3	66	DataDriven	DataDriven
0.61157	0.59091	3	67	DataDriven	DataDriven2
0.60331	0.45455	3	68	DataDriven	DataDriven2
0.70248	0.72727	3	69	DataDriven	DataDriven2
0.57851	0.54545	3	70	DataDriven	DataDriven
0.4876	0.45455	3	71	DataDriven	DataDriven
0.67769	0.63636	3	72	DataDriven	DataDriven2
0.53719	0.40909	3	73	DataDriven	DataDriven
0.53719	0.54545	3	74	DataDriven	DataDriven
0.72727	0.63636	3	75	DataDriven	DataDriven2
0.73554	0.68182	4	1	DataDriven	DataDriven2
0.66942	0.54545	4	2	DataDriven	DataDriven2
0.68595	0.5	4	3	DataDriven	DataDriven2
0.66942	0.54545	4	4	DataDriven	DataDriven2
0.7438	0.54545	4	5	DataDriven	DataDriven2
0.7438	0.63636	4	6	DataDriven	DataDriven2
0.68595	0.5	4	7	DataDriven	DataDriven2
0.90083	0.77273	4	8	DataDriven	DataDriven2
0.77686	0.63636	4	9	DataDriven	DataDriven2
0.84298	0.81818	4	10	DataDriven	DataDriven2
0.80992	0.68182	4	11	DataDriven	DataDriven2
0.6281	0.59091	4	12	DataDriven	DataDriven2
0.81818	0.72727	4	13	DataDriven	DataDriven2
0.80992	0.72727	4	14	DataDriven	DataDriven2
0.68595	0.63636	4	15	DataDriven	DataDriven2
0.75207	0.59091	4	16	DataDriven	DataDriven2
0.77686	0.72727	4	17	DataDriven	DataDriven2
0.70248	0.59091	4	18	DataDriven	DataDriven2
0.66116	0.68182	4	19	DataDriven	DataDriven2
0.73554	0.68182	4	20	DataDriven	DataDriven2
0.72727	0.59091	4	21	DataDriven	DataDriven2
0.66116	0.63636	4	22	DataDriven	DataDriven2
0.57851	0.54545	4	23	DataDriven	DataDriven
0.66116	0.59091	4	24	DataDriven	DataDriven2
0.69421	0.63636	4	25	DataDriven	DataDriven2
0.66942	0.54545	4	26	DataDriven	DataDriven2
0.70248	0.72727	4	27	DataDriven	DataDriven2
0.7686	0.59091	4	28	DataDriven	DataDriven2
0.64463	0.59091	4	29	DataDriven	DataDriven2
0.7438	0.63636	4	30	DataDriven	DataDriven2
0.75207	0.59091	4	31	DataDriven	DataDriven2
0.70248	0.68182	4	32	DataDriven	DataDriven2
0.70248	0.59091	4	33	DataDriven	DataDriven2
0.82645	0.77273	4	34	DataDriven	DataDriven2
0.80992	0.86364	4	35	DataDriven	DataDriven2
0.72727	0.59091	4	36	DataDriven	DataDriven2
0.69421	0.68182	4	37	DataDriven	DataDriven2
0.7686	0.63636	4	38	DataDriven	DataDriven2
0.75207	0.68182	4	39	DataDriven	DataDriven2
0.73554	0.59091	4	40	DataDriven	DataDriven2
0.70248	0.72727	4	41	DataDriven	DataDriven2
0.77686	0.77273	4	42	DataDriven	DataDriven2
0.61983	0.59091	4	43	DataDriven	DataDriven2
0.58678	0.63636	4	44	DataDriven	DataDriven
0.76859	0.68182	4	45	DataDriven	DataDriven2
0.68595	0.63636	4	46	DataDriven	DataDriven2
0.66942	0.72727	4	47	DataDriven	DataDriven2
0.68595	0.63636	4	48	DataDriven	DataDriven2
0.78512	0.72727	4	49	DataDriven	DataDriven2
0.68595	0.68182	4	50	DataDriven	DataDriven2
0.71074	0.54545	4	51	DataDriven	DataDriven2
0.71074	0.63636	4	52	DataDriven	DataDriven2
0.65289	0.68182	4	53	DataDriven	DataDriven2
0.63636	0.68182	4	54	DataDriven	DataDriven2
0.71074	0.68182	4	55	DataDriven	DataDriven2
0.75207	0.72727	4	56	DataDriven	DataDriven2
0.66942	0.5	4	57	DataDriven	DataDriven2
0.72727	0.77273	4	58	DataDriven	DataDriven2
0.59504	0.54545	4	59	DataDriven	DataDriven
0.66116	0.63636	4	60	DataDriven	DataDriven2
0.54545	0.59091	4	61	DataDriven	DataDriven
0.58678	0.5	4	62	DataDriven	DataDriven
0.35537	0.40909	4	63	DataDriven	DataDriven
0.42975	0.36364	4	64	DataDriven	DataDriven
0.4876	0.5	4	65	DataDriven	DataDriven
0.46281	0.5	4	66	DataDriven	DataDriven
0.50413	0.40909	4	67	DataDriven	DataDriven
0.47107	0.54545	4	68	DataDriven	DataDriven
0.52066	0.59091	4	69	DataDriven	DataDriven
0.5124	0.5	4	70	DataDriven	DataDriven
0.61983	0.5	4	71	DataDriven	DataDriven2
0.60331	0.63636	4	72	DataDriven	DataDriven2
0.52893	0.63636	4	73	DataDriven	DataDriven
0.43802	0.54545	4	74	DataDriven	DataDriven
0.63223	0.54545	4	75	DataDriven	DataDriven2
0.56818	0.56522	5	1	DataDriven	DataDriven
0.56061	0.65217	5	2	DataDriven	DataDriven
0.52273	0.6087	5	3	DataDriven	DataDriven
0.51515	0.47826	5	4	DataDriven	DataDriven
0.59848	0.69565	5	5	DataDriven	DataDriven
0.46212	0.52174	5	6	DataDriven	DataDriven
0.50758	0.56522	5	7	DataDriven	DataDriven
0.45455	0.56522	5	8	DataDriven	DataDriven
0.50758	0.56522	5	9	DataDriven	DataDriven
0.51515	0.6087	5	10	DataDriven	DataDriven
0.47727	0.52174	5	11	DataDriven	DataDriven
0.56818	0.65217	5	12	DataDriven	DataDriven
0.44697	0.43478	5	13	DataDriven	DataDriven
0.5	0.56522	5	14	DataDriven	DataDriven
0.44697	0.43478	5	15	DataDriven	DataDriven
0.45455	0.6087	5	16	DataDriven	DataDriven
0.4697	0.52174	5	17	DataDriven	DataDriven
0.43182	0.52174	5	18	DataDriven	DataDriven
0.40909	0.56522	5	19	DataDriven	DataDriven
0.69697	0.56522	5	20	DataDriven	DataDriven2
0.52273	0.65217	5	21	DataDriven	DataDriven
0.56818	0.6087	5	22	DataDriven	DataDriven
0.44697	0.52174	5	23	DataDriven	DataDriven
0.44697	0.52174	5	24	DataDriven	DataDriven
0.40152	0.43478	5	25	DataDriven	DataDriven
0.44697	0.56522	5	26	DataDriven	DataDriven
0.52273	0.56522	5	27	DataDriven	DataDriven
0.57576	0.56522	5	28	DataDriven	DataDriven
0.63636	0.56522	5	29	DataDriven	DataDriven2
0.46212	0.56522	5	30	DataDriven	DataDriven
0.40152	0.43478	5	31	DataDriven	DataDriven
0.52273	0.6087	5	32	DataDriven	DataDriven
0.43182	0.52174	5	33	DataDriven	DataDriven
0.4697	0.6087	5	34	DataDriven	DataDriven
0.50758	0.6087	5	35	DataDriven	DataDriven
0.50758	0.6087	5	36	DataDriven	DataDriven
0.56818	0.6087	5	37	DataDriven	DataDriven
0.46212	0.52174	5	38	DataDriven	DataDriven
0.50758	0.56522	5	39	DataDriven	DataDriven
0.57576	0.56522	5	40	DataDriven	DataDriven
0.62121	0.56522	5	41	DataDriven	DataDriven2
0.56061	0.65217	5	42	DataDriven	DataDriven
0.59848	0.6087	5	43	DataDriven	DataDriven
0.52273	0.52174	5	44	DataDriven	DataDriven
0.62879	0.65217	5	45	DataDriven	DataDriven2
0.57576	0.56522	5	46	DataDriven	DataDriven
0.57576	0.56522	5	47	DataDriven	DataDriven
0.52273	0.52174	5	48	DataDriven	DataDriven
0.53788	0.65217	5	49	DataDriven	DataDriven
0.5303	0.6087	5	50	DataDriven	DataDriven
0.62121	0.65217	5	51	DataDriven	DataDriven2
0.64394	0.73913	5	52	DataDriven	DataDriven2
0.5303	0.6087	5	53	DataDriven	DataDriven
0.50758	0.52174	5	54	DataDriven	DataDriven
0.46212	0.52174	5	55	DataDriven	DataDriven
0.55303	0.56522	5	56	DataDriven	DataDriven
0.57576	0.56522	5	57	DataDriven	DataDriven
0.40909	0.56522	5	58	DataDriven	DataDriven
0.43182	0.43478	5	59	DataDriven	DataDriven
0.38636	0.43478	5	60	DataDriven	DataDriven
0.38636	0.43478	5	61	DataDriven	DataDriven
0.54545	0.6087	5	62	DataDriven	DataDriven
0.56061	0.65217	5	63	DataDriven	DataDriven
0.41667	0.52174	5	64	DataDriven	DataDriven
0.5	0.52174	5	65	DataDriven	DataDriven
0.55303	0.52174	5	66	DataDriven	DataDriven
0.4697	0.47826	5	67	DataDriven	DataDriven
0.59848	0.6087	5	68	DataDriven	DataDriven
0.61364	0.65217	5	69	DataDriven	DataDriven2
0.56061	0.65217	5	70	DataDriven	DataDriven
0.57576	0.69565	5	71	DataDriven	DataDriven
0.62121	0.6087	5	72	DataDriven	DataDriven2
0.62121	0.52174	5	73	DataDriven	DataDriven2
0.55303	0.56522	5	74	DataDriven	DataDriven
0.45076	0.56522	5	75	DataDriven	DataDriven
0.73000002	0.6	1	65	ref_DMN	ref_DMN
0.71818185	0.714285714285714	2	65	ref_DMN	ref_DMN
0.60330582	0.681818181818182	3	65	ref_DMN	ref_DMN
0.63636363	0.681818181818182	4	65	ref_DMN	ref_DMN
0.45454547	0.521739130434783	5	65	ref_DMN	ref_DMN
0.52000004		1	59	ref_CoreNetwork	ref_CoreNetwork
0.5090909	0.428571428571429	2	59	ref_CoreNetwork	ref_CoreNetwork
0.74380165	0.681818181818182	3	59	ref_CoreNetwork	ref_CoreNetwork
0.53719008	0.454545454545455	4	59	ref_CoreNetwork	ref_CoreNetwork
0.46212125	0.347826086956522	5	59	ref_CoreNetwork	ref_CoreNetwork
