# Supplementary material for: Connecting genomic results for psychiatric disorders to human brain cell types and regions reveals convergence with functional connectivity
Source: Nat Commun. 2025 Jan 4;16:395. doi: 10.1038/s41467-024-55611-1 (PMC11700164; doi:10.1038/s41467-024-55611-1)
Supplement: Supplementary file 4 — Source Datasets [file 41467_2024_55611_MOESM4_ESM.zip › Source_Data_v241210/Main_Figures/Figure5/df.5cd_FI_AH1vs0.tsv]

Region1	Region2	FI_edges_scaled_AUCweighted_sum_sum	regions2_1	regions2_2	AmygHipp	AmygHipp_char
AON_L	AON_L	0	Cortex	Cortex	0	no
AON_L	AON_R	0	Cortex	Cortex	0	no
AON_L	APH_L	6.30449165251781	Cortex	Cortex	0	no
AON_L	APH_R	5.3161085068883	Cortex	Cortex	0	no
AON_L	CEN_L	2.28843360564856	Cortex	Amygdala	1	yes
AON_L	CEN_R	2.39834785816369	Cortex	Amygdala	1	yes
AON_L	CaB_L	6.23544844565688	Cortex	BasalForebrain	0	no
AON_L	CaB_R	6.55913945145192	Cortex	BasalForebrain	0	no
AON_L	CgGc_L	6.67056443015689	Cortex	Cortex	0	no
AON_L	CgGc_R	4.57997279715267	Cortex	Cortex	0	no
AON_L	CgGr_L	5.6998704546061	Cortex	Cortex	0	no
AON_L	CgGr_R	3.94074202041466	Cortex	Cortex	0	no
AON_L	CoA_L	5.44412597397439	Cortex	Amygdala	1	yes
AON_L	CoA_R	6.61175409982382	Cortex	Amygdala	1	yes
AON_L	Cun_L	2.51589460348533	Cortex	Cortex	0	no
AON_L	Cun_R	4.20344555590067	Cortex	Cortex	0	no
AON_L	FuGt_L	6.56744961365375	Cortex	Cortex	0	no
AON_L	FuGt_R	4.54234571085052	Cortex	Cortex	0	no
AON_L	HiB_L	4.71437740140371	Cortex	Hippocampus	1	yes
AON_L	HiB_R	3.9241958360697	Cortex	Hippocampus	1	yes
AON_L	HiH_L	6.081049892743	Cortex	Hippocampus	1	yes
AON_L	HiH_R	7.33244274935956	Cortex	Hippocampus	1	yes
AON_L	HiT_L	3.65651505445617	Cortex	Hippocampus	1	yes
AON_L	HiT_R	4.9468867071911	Cortex	Hippocampus	1	yes
AON_L	IFGop_L	4.14229150750347	Cortex	Cortex	0	no
AON_L	IFGop_R	4.94834096893236	Cortex	Cortex	0	no
AON_L	IFGtr_L	8.07320114608452	Cortex	Cortex	0	no
AON_L	IFGtr_R	8.15749828050096	Cortex	Cortex	0	no
AON_L	ITG_L	7.64224145729467	Cortex	Cortex	0	no
AON_L	ITG_R	7.27841466206441	Cortex	Cortex	0	no
AON_L	LIG_L	7.32208817865029	Cortex	Cortex	0	no
AON_L	LIG_R	7.04145984880824	Cortex	Cortex	0	no
AON_L	La_L	4.6091919299541	Cortex	Amygdala	1	yes
AON_L	La_R	5.43790390029445	Cortex	Amygdala	1	yes
AON_L	LiG_L	5.89301020949219	Cortex	Cortex	0	no
AON_L	LiG_R	3.03463687385124	Cortex	Cortex	0	no
AON_L	MFG_L	4.51921928619574	Cortex	Cortex	0	no
AON_L	MFG_R	4.37947171524007	Cortex	Cortex	0	no
AON_L	MTG_L	4.68871907224358	Cortex	Cortex	0	no
AON_L	MTG_R	5.11738829274371	Cortex	Cortex	0	no
AON_L	POrG_L	5.81045649334333	Cortex	Cortex	0	no
AON_L	POrG_R	5.99636257469956	Cortex	Cortex	0	no
AON_L	PPH_L	4.76848488695837	Cortex	Cortex	0	no
AON_L	PPH_R	5.14058105631477	Cortex	Cortex	0	no
AON_L	PRG_L	9.79320139998883	Cortex	Cortex	0	no
AON_L	PRG_R	9.25573531097751	Cortex	Cortex	0	no
AON_L	PaO_L	3.18069195499352	Cortex	Cortex	0	no
AON_L	PaO_R	3.50761146629426	Cortex	Cortex	0	no
AON_L	Pir_L	7.67913703950706	Cortex	Cortex	0	no
AON_L	Pir_R	7.17238084492826	Cortex	Cortex	0	no
AON_L	PoCG_L	4.30656715392046	Cortex	Cortex	0	no
AON_L	PoCG_R	3.27049959603017	Cortex	Cortex	0	no
AON_L	PrCG_L	3.50798793601097	Cortex	Cortex	0	no
AON_L	PrCG_R	3.19982604946592	Cortex	Cortex	0	no
AON_L	Pu_L	5.21035519404458	Cortex	BasalForebrain	0	no
AON_L	Pu_R	4.61426742613307	Cortex	BasalForebrain	0	no
AON_L	ReG_L	6.22147282477793	Cortex	Cortex	0	no
AON_L	ReG_R	4.93839714755231	Cortex	Cortex	0	no
AON_L	RoG_L	8.3841909886901	Cortex	Cortex	0	no
AON_L	RoG_R	8.76742658387973	Cortex	Cortex	0	no
AON_L	SCG_L	17.5233113829659	Cortex	Cortex	0	no
AON_L	SCG_R	17.2418918351092	Cortex	Cortex	0	no
AON_L	SIG_L	5.24053960774079	Cortex	Cortex	0	no
AON_L	SIG_R	5.08857064723077	Cortex	Cortex	0	no
AON_L	SMG_L	4.41399473193222	Cortex	Cortex	0	no
AON_L	SMG_R	2.78307348265213	Cortex	Cortex	0	no
AON_L	SOG_L	2.88757818032952	Cortex	Cortex	0	no
AON_L	SOG_R	2.79526262574393	Cortex	Cortex	0	no
AON_L	SPL_L	3.51135463459975	Cortex	Cortex	0	no
AON_L	SPL_R	4.63963844889773	Cortex	Cortex	0	no
AON_L	STG_L	3.22918006052387	Cortex	Cortex	0	no
AON_L	STG_R	3.47126470428721	Cortex	Cortex	0	no
AON_L	TP_L	6.7245698725088	Cortex	Cortex	0	no
AON_L	TP_R	6.20515377823455	Cortex	Cortex	0	no
AON_L	TTG_L	7.11862845671671	Cortex	Cortex	0	no
AON_L	TTG_R	7.52813650557694	Cortex	Cortex	0	no
AON_R	AON_L	0	Cortex	Cortex	0	no
AON_R	AON_R	0	Cortex	Cortex	0	no
AON_R	APH_L	4.97547094423115	Cortex	Cortex	0	no
AON_R	APH_R	5.19071995123405	Cortex	Cortex	0	no
AON_R	CEN_L	1.7584118076363	Cortex	Amygdala	1	yes
AON_R	CEN_R	1.80962314802566	Cortex	Amygdala	1	yes
AON_R	CaB_L	5.22856956476111	Cortex	BasalForebrain	0	no
AON_R	CaB_R	5.48005517690346	Cortex	BasalForebrain	0	no
AON_R	CgGc_L	6.22276203850356	Cortex	Cortex	0	no
AON_R	CgGc_R	3.81292945897263	Cortex	Cortex	0	no
AON_R	CgGr_L	4.49411460660611	Cortex	Cortex	0	no
AON_R	CgGr_R	3.79042000034686	Cortex	Cortex	0	no
AON_R	CoA_L	5.77522385014832	Cortex	Amygdala	1	yes
AON_R	CoA_R	6.33095544321868	Cortex	Amygdala	1	yes
AON_R	Cun_L	2.21381076994049	Cortex	Cortex	0	no
AON_R	Cun_R	3.3953585711281	Cortex	Cortex	0	no
AON_R	FuGt_L	5.27373750863868	Cortex	Cortex	0	no
AON_R	FuGt_R	2.59238164651089	Cortex	Cortex	0	no
AON_R	HiB_L	3.77099308921524	Cortex	Hippocampus	1	yes
AON_R	HiB_R	4.00812698993212	Cortex	Hippocampus	1	yes
AON_R	HiH_L	5.32518351073646	Cortex	Hippocampus	1	yes
AON_R	HiH_R	6.28494836514876	Cortex	Hippocampus	1	yes
AON_R	HiT_L	2.81568439847151	Cortex	Hippocampus	1	yes
AON_R	HiT_R	3.95108582652197	Cortex	Hippocampus	1	yes
AON_R	IFGop_L	4.13141954216351	Cortex	Cortex	0	no
AON_R	IFGop_R	4.96189118307987	Cortex	Cortex	0	no
AON_R	IFGtr_L	7.32082566529199	Cortex	Cortex	0	no
AON_R	IFGtr_R	7.05477379936698	Cortex	Cortex	0	no
AON_R	ITG_L	6.41900212746229	Cortex	Cortex	0	no
AON_R	ITG_R	5.83587210095763	Cortex	Cortex	0	no
AON_R	LIG_L	7.02716337415013	Cortex	Cortex	0	no
AON_R	LIG_R	6.54770865347368	Cortex	Cortex	0	no
AON_R	La_L	6.00932690351803	Cortex	Amygdala	1	yes
AON_R	La_R	5.34993194264256	Cortex	Amygdala	1	yes
AON_R	LiG_L	5.03512263426803	Cortex	Cortex	0	no
AON_R	LiG_R	3.37384969463737	Cortex	Cortex	0	no
AON_R	MFG_L	4.5335973738012	Cortex	Cortex	0	no
AON_R	MFG_R	3.96624775670184	Cortex	Cortex	0	no
AON_R	MTG_L	3.68645469857399	Cortex	Cortex	0	no
AON_R	MTG_R	3.85221153709414	Cortex	Cortex	0	no
AON_R	POrG_L	5.32675293873213	Cortex	Cortex	0	no
AON_R	POrG_R	5.48484661960504	Cortex	Cortex	0	no
AON_R	PPH_L	3.06955073058055	Cortex	Cortex	0	no
AON_R	PPH_R	3.89894642196887	Cortex	Cortex	0	no
AON_R	PRG_L	8.8448077080672	Cortex	Cortex	0	no
AON_R	PRG_R	8.45055530177611	Cortex	Cortex	0	no
AON_R	PaO_L	3.48661243605711	Cortex	Cortex	0	no
AON_R	PaO_R	2.73641790303136	Cortex	Cortex	0	no
AON_R	Pir_L	6.60658863625014	Cortex	Cortex	0	no
AON_R	Pir_R	5.9311195986344	Cortex	Cortex	0	no
AON_R	PoCG_L	4.84219608755741	Cortex	Cortex	0	no
AON_R	PoCG_R	2.68192914988031	Cortex	Cortex	0	no
AON_R	PrCG_L	2.54973721430705	Cortex	Cortex	0	no
AON_R	PrCG_R	2.35256827948469	Cortex	Cortex	0	no
AON_R	Pu_L	4.32370025178158	Cortex	BasalForebrain	0	no
AON_R	Pu_R	3.20111485851042	Cortex	BasalForebrain	0	no
AON_R	ReG_L	4.96796585144305	Cortex	Cortex	0	no
AON_R	ReG_R	4.66527267434786	Cortex	Cortex	0	no
AON_R	RoG_L	8.0302402470994	Cortex	Cortex	0	no
AON_R	RoG_R	7.93910650266118	Cortex	Cortex	0	no
AON_R	SCG_L	16.6649867070784	Cortex	Cortex	0	no
AON_R	SCG_R	16.7334522995163	Cortex	Cortex	0	no
AON_R	SIG_L	5.15704491424781	Cortex	Cortex	0	no
AON_R	SIG_R	4.70161900714198	Cortex	Cortex	0	no
AON_R	SMG_L	3.66911296851044	Cortex	Cortex	0	no
AON_R	SMG_R	3.01518235107563	Cortex	Cortex	0	no
AON_R	SOG_L	2.9697183167497	Cortex	Cortex	0	no
AON_R	SOG_R	3.39849172296638	Cortex	Cortex	0	no
AON_R	SPL_L	3.28005361197983	Cortex	Cortex	0	no
AON_R	SPL_R	3.84587714695173	Cortex	Cortex	0	no
AON_R	STG_L	2.2006766102031	Cortex	Cortex	0	no
AON_R	STG_R	3.38035029946471	Cortex	Cortex	0	no
AON_R	TP_L	5.25798896309308	Cortex	Cortex	0	no
AON_R	TP_R	5.68372893453512	Cortex	Cortex	0	no
AON_R	TTG_L	6.68852858104746	Cortex	Cortex	0	no
AON_R	TTG_R	6.73161033653649	Cortex	Cortex	0	no
APH_L	AON_L	6.30449165251781	Cortex	Cortex	0	no
APH_L	AON_R	4.97547094423115	Cortex	Cortex	0	no
APH_L	APH_L	0	Cortex	Cortex	0	no
APH_L	APH_R	0	Cortex	Cortex	0	no
APH_L	CEN_L	32.807090861378	Cortex	Amygdala	1	yes
APH_L	CEN_R	26.5930989315946	Cortex	Amygdala	1	yes
APH_L	CaB_L	23.8646484497312	Cortex	BasalForebrain	0	no
APH_L	CaB_R	22.8221421480093	Cortex	BasalForebrain	0	no
APH_L	CgGc_L	11.9618356987867	Cortex	Cortex	0	no
APH_L	CgGc_R	7.14900142073803	Cortex	Cortex	0	no
APH_L	CgGr_L	9.72002509694953	Cortex	Cortex	0	no
APH_L	CgGr_R	13.643026400235	Cortex	Cortex	0	no
APH_L	CoA_L	5.35405812548066	Cortex	Amygdala	1	yes
APH_L	CoA_R	10.9288550685748	Cortex	Amygdala	1	yes
APH_L	Cun_L	4.21874005208431	Cortex	Cortex	0	no
APH_L	Cun_R	5.29892604930003	Cortex	Cortex	0	no
APH_L	FuGt_L	9.28473536188474	Cortex	Cortex	0	no
APH_L	FuGt_R	4.97930969535113	Cortex	Cortex	0	no
APH_L	HiB_L	22.3845118678829	Cortex	Hippocampus	1	yes
APH_L	HiB_R	13.9829230703432	Cortex	Hippocampus	1	yes
APH_L	HiH_L	25.2932227026114	Cortex	Hippocampus	1	yes
APH_L	HiH_R	12.8156947307007	Cortex	Hippocampus	1	yes
APH_L	HiT_L	9.0260474116565	Cortex	Hippocampus	1	yes
APH_L	HiT_R	9.44489575685685	Cortex	Hippocampus	1	yes
APH_L	IFGop_L	7.54061018726321	Cortex	Cortex	0	no
APH_L	IFGop_R	8.90727637907147	Cortex	Cortex	0	no
APH_L	IFGtr_L	8.89844298375241	Cortex	Cortex	0	no
APH_L	IFGtr_R	8.95715451986651	Cortex	Cortex	0	no
APH_L	ITG_L	12.6875431487162	Cortex	Cortex	0	no
APH_L	ITG_R	18.5765976404607	Cortex	Cortex	0	no
APH_L	LIG_L	6.38720422705484	Cortex	Cortex	0	no
APH_L	LIG_R	9.34065281718345	Cortex	Cortex	0	no
APH_L	La_L	16.5260903926667	Cortex	Amygdala	1	yes
APH_L	La_R	16.7935065182986	Cortex	Amygdala	1	yes
APH_L	LiG_L	11.516743328997	Cortex	Cortex	0	no
APH_L	LiG_R	6.89881181434378	Cortex	Cortex	0	no
APH_L	MFG_L	14.7956593094416	Cortex	Cortex	0	no
APH_L	MFG_R	12.3410847894925	Cortex	Cortex	0	no
APH_L	MTG_L	11.2619701563481	Cortex	Cortex	0	no
APH_L	MTG_R	10.9784533156139	Cortex	Cortex	0	no
APH_L	POrG_L	13.466992513999	Cortex	Cortex	0	no
APH_L	POrG_R	11.7124051089835	Cortex	Cortex	0	no
APH_L	PPH_L	9.16971612617204	Cortex	Cortex	0	no
APH_L	PPH_R	12.8707705080496	Cortex	Cortex	0	no
APH_L	PRG_L	11.5367684514429	Cortex	Cortex	0	no
APH_L	PRG_R	14.4114334698987	Cortex	Cortex	0	no
APH_L	PaO_L	5.15565324413722	Cortex	Cortex	0	no
APH_L	PaO_R	7.9099066576999	Cortex	Cortex	0	no
APH_L	Pir_L	10.9246906476048	Cortex	Cortex	0	no
APH_L	Pir_R	11.7433573360614	Cortex	Cortex	0	no
APH_L	PoCG_L	16.7952151707907	Cortex	Cortex	0	no
APH_L	PoCG_R	7.41714620252252	Cortex	Cortex	0	no
APH_L	PrCG_L	12.4617572116243	Cortex	Cortex	0	no
APH_L	PrCG_R	10.5560069557287	Cortex	Cortex	0	no
APH_L	Pu_L	10.8632990971495	Cortex	BasalForebrain	0	no
APH_L	Pu_R	14.5040261487858	Cortex	BasalForebrain	0	no
APH_L	ReG_L	8.65894634701278	Cortex	Cortex	0	no
APH_L	ReG_R	6.87667504760595	Cortex	Cortex	0	no
APH_L	RoG_L	15.1612714362074	Cortex	Cortex	0	no
APH_L	RoG_R	12.8610746427011	Cortex	Cortex	0	no
APH_L	SCG_L	9.03502840500161	Cortex	Cortex	0	no
APH_L	SCG_R	8.11037570483127	Cortex	Cortex	0	no
APH_L	SIG_L	16.3105483056514	Cortex	Cortex	0	no
APH_L	SIG_R	13.6002779835445	Cortex	Cortex	0	no
APH_L	SMG_L	3.81022320863829	Cortex	Cortex	0	no
APH_L	SMG_R	5.59914087209769	Cortex	Cortex	0	no
APH_L	SOG_L	5.53331537183486	Cortex	Cortex	0	no
APH_L	SOG_R	4.81872131787852	Cortex	Cortex	0	no
APH_L	SPL_L	7.99682471384956	Cortex	Cortex	0	no
APH_L	SPL_R	6.53335523149688	Cortex	Cortex	0	no
APH_L	STG_L	13.2919893977531	Cortex	Cortex	0	no
APH_L	STG_R	9.76548926522181	Cortex	Cortex	0	no
APH_L	TP_L	9.15433111959882	Cortex	Cortex	0	no
APH_L	TP_R	8.69534490054206	Cortex	Cortex	0	no
APH_L	TTG_L	11.6523668356587	Cortex	Cortex	0	no
APH_L	TTG_R	12.2504446757453	Cortex	Cortex	0	no
APH_R	AON_L	5.3161085068883	Cortex	Cortex	0	no
APH_R	AON_R	5.19071995123405	Cortex	Cortex	0	no
APH_R	APH_L	0	Cortex	Cortex	0	no
APH_R	APH_R	0	Cortex	Cortex	0	no
APH_R	CEN_L	48.6941264145261	Cortex	Amygdala	1	yes
APH_R	CEN_R	20.313307677506	Cortex	Amygdala	1	yes
APH_R	CaB_L	18.8710913505042	Cortex	BasalForebrain	0	no
APH_R	CaB_R	17.2696284140959	Cortex	BasalForebrain	0	no
APH_R	CgGc_L	9.98069109818752	Cortex	Cortex	0	no
APH_R	CgGc_R	4.36955172233112	Cortex	Cortex	0	no
APH_R	CgGr_L	10.1984976983636	Cortex	Cortex	0	no
APH_R	CgGr_R	18.0323213376437	Cortex	Cortex	0	no
APH_R	CoA_L	2.88270438764032	Cortex	Amygdala	1	yes
APH_R	CoA_R	13.5369093129908	Cortex	Amygdala	1	yes
APH_R	Cun_L	5.89434316137317	Cortex	Cortex	0	no
APH_R	Cun_R	4.58485982549988	Cortex	Cortex	0	no
APH_R	FuGt_L	7.77984715675332	Cortex	Cortex	0	no
APH_R	FuGt_R	3.78835082528351	Cortex	Cortex	0	no
APH_R	HiB_L	31.7639836161972	Cortex	Hippocampus	1	yes
APH_R	HiB_R	15.6903279568132	Cortex	Hippocampus	1	yes
APH_R	HiH_L	38.1158075111045	Cortex	Hippocampus	1	yes
APH_R	HiH_R	15.3190480336162	Cortex	Hippocampus	1	yes
APH_R	HiT_L	7.42590641954905	Cortex	Hippocampus	1	yes
APH_R	HiT_R	7.46298975048111	Cortex	Hippocampus	1	yes
APH_R	IFGop_L	10.954081794904	Cortex	Cortex	0	no
APH_R	IFGop_R	9.70480697133528	Cortex	Cortex	0	no
APH_R	IFGtr_L	7.08354928598281	Cortex	Cortex	0	no
APH_R	IFGtr_R	6.27402857530143	Cortex	Cortex	0	no
APH_R	ITG_L	14.2016679909039	Cortex	Cortex	0	no
APH_R	ITG_R	22.296037706472	Cortex	Cortex	0	no
APH_R	LIG_L	9.88921235347415	Cortex	Cortex	0	no
APH_R	LIG_R	12.9151434544635	Cortex	Cortex	0	no
APH_R	La_L	22.7596158237721	Cortex	Amygdala	1	yes
APH_R	La_R	17.7003991942687	Cortex	Amygdala	1	yes
APH_R	LiG_L	8.86288662776666	Cortex	Cortex	0	no
APH_R	LiG_R	3.58273890798968	Cortex	Cortex	0	no
APH_R	MFG_L	17.8698961458522	Cortex	Cortex	0	no
APH_R	MFG_R	11.8492146839169	Cortex	Cortex	0	no
APH_R	MTG_L	9.3104821537546	Cortex	Cortex	0	no
APH_R	MTG_R	10.0336224972335	Cortex	Cortex	0	no
APH_R	POrG_L	13.5067644104517	Cortex	Cortex	0	no
APH_R	POrG_R	14.4545149900827	Cortex	Cortex	0	no
APH_R	PPH_L	13.0544182330826	Cortex	Cortex	0	no
APH_R	PPH_R	13.5506255816932	Cortex	Cortex	0	no
APH_R	PRG_L	15.0677713960757	Cortex	Cortex	0	no
APH_R	PRG_R	18.6120460139454	Cortex	Cortex	0	no
APH_R	PaO_L	9.19637969554104	Cortex	Cortex	0	no
APH_R	PaO_R	9.0337437763647	Cortex	Cortex	0	no
APH_R	Pir_L	9.52417232053505	Cortex	Cortex	0	no
APH_R	Pir_R	14.4105303995856	Cortex	Cortex	0	no
APH_R	PoCG_L	15.5531445450648	Cortex	Cortex	0	no
APH_R	PoCG_R	7.63701158044932	Cortex	Cortex	0	no
APH_R	PrCG_L	12.211953290473	Cortex	Cortex	0	no
APH_R	PrCG_R	9.74329272636944	Cortex	Cortex	0	no
APH_R	Pu_L	16.0416845934508	Cortex	BasalForebrain	0	no
APH_R	Pu_R	10.4520210480164	Cortex	BasalForebrain	0	no
APH_R	ReG_L	8.16874475116046	Cortex	Cortex	0	no
APH_R	ReG_R	6.54028759337348	Cortex	Cortex	0	no
APH_R	RoG_L	15.5905826620534	Cortex	Cortex	0	no
APH_R	RoG_R	14.9566605525075	Cortex	Cortex	0	no
APH_R	SCG_L	7.29123354027431	Cortex	Cortex	0	no
APH_R	SCG_R	6.41603950990449	Cortex	Cortex	0	no
APH_R	SIG_L	12.4576238839842	Cortex	Cortex	0	no
APH_R	SIG_R	21.5472508445693	Cortex	Cortex	0	no
APH_R	SMG_L	3.19220588479906	Cortex	Cortex	0	no
APH_R	SMG_R	4.58043147673454	Cortex	Cortex	0	no
APH_R	SOG_L	3.24250327378077	Cortex	Cortex	0	no
APH_R	SOG_R	3.28697118230519	Cortex	Cortex	0	no
APH_R	SPL_L	5.426000840111	Cortex	Cortex	0	no
APH_R	SPL_R	3.97700394079485	Cortex	Cortex	0	no
APH_R	STG_L	9.91104040127338	Cortex	Cortex	0	no
APH_R	STG_R	6.68904300804179	Cortex	Cortex	0	no
APH_R	TP_L	8.36702484076935	Cortex	Cortex	0	no
APH_R	TP_R	7.9792927688897	Cortex	Cortex	0	no
APH_R	TTG_L	9.21852007117344	Cortex	Cortex	0	no
APH_R	TTG_R	10.0135813209682	Cortex	Cortex	0	no
CEN_L	AON_L	2.28843360564856	Amygdala	Cortex	1	yes
CEN_L	AON_R	1.7584118076363	Amygdala	Cortex	1	yes
CEN_L	APH_L	32.807090861378	Amygdala	Cortex	1	yes
CEN_L	APH_R	48.6941264145261	Amygdala	Cortex	1	yes
CEN_L	CEN_L	0.00115403624011878	Amygdala	Amygdala	1	yes
CEN_L	CEN_R	0.00188819745467566	Amygdala	Amygdala	1	yes
CEN_L	CaB_L	18.8707841406807	Amygdala	BasalForebrain	1	yes
CEN_L	CaB_R	19.4007465169027	Amygdala	BasalForebrain	1	yes
CEN_L	CgGc_L	33.8177711580432	Amygdala	Cortex	1	yes
CEN_L	CgGc_R	18.0330307737266	Amygdala	Cortex	1	yes
CEN_L	CgGr_L	38.6061369736076	Amygdala	Cortex	1	yes
CEN_L	CgGr_R	42.8238632963938	Amygdala	Cortex	1	yes
CEN_L	CoA_L	18.4274374418792	Amygdala	Amygdala	1	yes
CEN_L	CoA_R	38.5757776605379	Amygdala	Amygdala	1	yes
CEN_L	Cun_L	23.6592500513831	Amygdala	Cortex	1	yes
CEN_L	Cun_R	22.5420110595151	Amygdala	Cortex	1	yes
CEN_L	FuGt_L	32.0763226262507	Amygdala	Cortex	1	yes
CEN_L	FuGt_R	22.6584321162826	Amygdala	Cortex	1	yes
CEN_L	HiB_L	43.9988606657526	Amygdala	Hippocampus	1	yes
CEN_L	HiB_R	83.5401068644478	Amygdala	Hippocampus	1	yes
CEN_L	HiH_L	29.4362726618109	Amygdala	Hippocampus	1	yes
CEN_L	HiH_R	35.7682290299223	Amygdala	Hippocampus	1	yes
CEN_L	HiT_L	29.2791900030092	Amygdala	Hippocampus	1	yes
CEN_L	HiT_R	26.7845075846427	Amygdala	Hippocampus	1	yes
CEN_L	IFGop_L	27.5598178298772	Amygdala	Cortex	1	yes
CEN_L	IFGop_R	31.7010613991213	Amygdala	Cortex	1	yes
CEN_L	IFGtr_L	13.7773210084022	Amygdala	Cortex	1	yes
CEN_L	IFGtr_R	8.46302076579548	Amygdala	Cortex	1	yes
CEN_L	ITG_L	32.2556739174354	Amygdala	Cortex	1	yes
CEN_L	ITG_R	56.1743657155986	Amygdala	Cortex	1	yes
CEN_L	LIG_L	41.9080279247996	Amygdala	Cortex	1	yes
CEN_L	LIG_R	45.6158011759662	Amygdala	Cortex	1	yes
CEN_L	La_L	37.6950161507435	Amygdala	Amygdala	1	yes
CEN_L	La_R	36.7084169408444	Amygdala	Amygdala	1	yes
CEN_L	LiG_L	9.76530496146028	Amygdala	Cortex	1	yes
CEN_L	LiG_R	9.1978235570475	Amygdala	Cortex	1	yes
CEN_L	MFG_L	73.6912722545643	Amygdala	Cortex	1	yes
CEN_L	MFG_R	51.6275240167874	Amygdala	Cortex	1	yes
CEN_L	MTG_L	20.6050285898518	Amygdala	Cortex	1	yes
CEN_L	MTG_R	22.2120713114242	Amygdala	Cortex	1	yes
CEN_L	POrG_L	89.9118750510607	Amygdala	Cortex	1	yes
CEN_L	POrG_R	74.3756815323956	Amygdala	Cortex	1	yes
CEN_L	PPH_L	29.9810335871157	Amygdala	Cortex	1	yes
CEN_L	PPH_R	36.1845295651203	Amygdala	Cortex	1	yes
CEN_L	PRG_L	29.8879166462251	Amygdala	Cortex	1	yes
CEN_L	PRG_R	25.225393517769	Amygdala	Cortex	1	yes
CEN_L	PaO_L	44.1051210203647	Amygdala	Cortex	1	yes
CEN_L	PaO_R	45.6933488255398	Amygdala	Cortex	1	yes
CEN_L	Pir_L	21.5847581116235	Amygdala	Cortex	1	yes
CEN_L	Pir_R	22.9387625518769	Amygdala	Cortex	1	yes
CEN_L	PoCG_L	10.3493659577116	Amygdala	Cortex	1	yes
CEN_L	PoCG_R	3.07357621261916	Amygdala	Cortex	1	yes
CEN_L	PrCG_L	24.4126386259283	Amygdala	Cortex	1	yes
CEN_L	PrCG_R	17.9091164216257	Amygdala	Cortex	1	yes
CEN_L	Pu_L	73.3442398287419	Amygdala	BasalForebrain	1	yes
CEN_L	Pu_R	63.3902816757369	Amygdala	BasalForebrain	1	yes
CEN_L	ReG_L	16.3775782076009	Amygdala	Cortex	1	yes
CEN_L	ReG_R	14.6697236781767	Amygdala	Cortex	1	yes
CEN_L	RoG_L	48.3754605340377	Amygdala	Cortex	1	yes
CEN_L	RoG_R	70.3535539273987	Amygdala	Cortex	1	yes
CEN_L	SCG_L	13.9686232644084	Amygdala	Cortex	1	yes
CEN_L	SCG_R	16.5214592033419	Amygdala	Cortex	1	yes
CEN_L	SIG_L	37.9272134194865	Amygdala	Cortex	1	yes
CEN_L	SIG_R	43.6291282993215	Amygdala	Cortex	1	yes
CEN_L	SMG_L	17.8152686173762	Amygdala	Cortex	1	yes
CEN_L	SMG_R	19.5477337049617	Amygdala	Cortex	1	yes
CEN_L	SOG_L	9.00575936570096	Amygdala	Cortex	1	yes
CEN_L	SOG_R	8.30283104638528	Amygdala	Cortex	1	yes
CEN_L	SPL_L	14.6122472288749	Amygdala	Cortex	1	yes
CEN_L	SPL_R	15.3156225843373	Amygdala	Cortex	1	yes
CEN_L	STG_L	31.5371892788501	Amygdala	Cortex	1	yes
CEN_L	STG_R	18.9290013496693	Amygdala	Cortex	1	yes
CEN_L	TP_L	24.8640427472376	Amygdala	Cortex	1	yes
CEN_L	TP_R	28.6422317305726	Amygdala	Cortex	1	yes
CEN_L	TTG_L	25.6970049843075	Amygdala	Cortex	1	yes
CEN_L	TTG_R	32.7651580289725	Amygdala	Cortex	1	yes
CEN_R	AON_L	2.39834785816369	Amygdala	Cortex	1	yes
CEN_R	AON_R	1.80962314802566	Amygdala	Cortex	1	yes
CEN_R	APH_L	26.5930989315946	Amygdala	Cortex	1	yes
CEN_R	APH_R	20.313307677506	Amygdala	Cortex	1	yes
CEN_R	CEN_L	0.00188819745467566	Amygdala	Amygdala	1	yes
CEN_R	CEN_R	0	Amygdala	Amygdala	1	yes
CEN_R	CaB_L	17.4433827921507	Amygdala	BasalForebrain	1	yes
CEN_R	CaB_R	17.9446075594036	Amygdala	BasalForebrain	1	yes
CEN_R	CgGc_L	31.6025261756963	Amygdala	Cortex	1	yes
CEN_R	CgGc_R	17.2413682572783	Amygdala	Cortex	1	yes
CEN_R	CgGr_L	41.5385942233079	Amygdala	Cortex	1	yes
CEN_R	CgGr_R	32.5128163206516	Amygdala	Cortex	1	yes
CEN_R	CoA_L	23.503880478251	Amygdala	Amygdala	1	yes
CEN_R	CoA_R	30.5122026908903	Amygdala	Amygdala	1	yes
CEN_R	Cun_L	15.4705326280214	Amygdala	Cortex	1	yes
CEN_R	Cun_R	18.4626513295045	Amygdala	Cortex	1	yes
CEN_R	FuGt_L	34.7936615413949	Amygdala	Cortex	1	yes
CEN_R	FuGt_R	25.3387321490623	Amygdala	Cortex	1	yes
CEN_R	HiB_L	38.8814706704943	Amygdala	Hippocampus	1	yes
CEN_R	HiB_R	65.2018413524591	Amygdala	Hippocampus	1	yes
CEN_R	HiH_L	16.844021134923	Amygdala	Hippocampus	1	yes
CEN_R	HiH_R	27.2401315742026	Amygdala	Hippocampus	1	yes
CEN_R	HiT_L	32.5369694068593	Amygdala	Hippocampus	1	yes
CEN_R	HiT_R	26.9113731515906	Amygdala	Hippocampus	1	yes
CEN_R	IFGop_L	23.6349862126091	Amygdala	Cortex	1	yes
CEN_R	IFGop_R	31.3109680823829	Amygdala	Cortex	1	yes
CEN_R	IFGtr_L	14.6545823141691	Amygdala	Cortex	1	yes
CEN_R	IFGtr_R	8.56954541343105	Amygdala	Cortex	1	yes
CEN_R	ITG_L	17.5287018576471	Amygdala	Cortex	1	yes
CEN_R	ITG_R	36.5750027119572	Amygdala	Cortex	1	yes
CEN_R	LIG_L	33.3266722902128	Amygdala	Cortex	1	yes
CEN_R	LIG_R	43.7402142969488	Amygdala	Cortex	1	yes
CEN_R	La_L	36.6199302652736	Amygdala	Amygdala	1	yes
CEN_R	La_R	32.435940372459	Amygdala	Amygdala	1	yes
CEN_R	LiG_L	7.32274572806197	Amygdala	Cortex	1	yes
CEN_R	LiG_R	13.9171034496704	Amygdala	Cortex	1	yes
CEN_R	MFG_L	66.1906604763792	Amygdala	Cortex	1	yes
CEN_R	MFG_R	53.620514933671	Amygdala	Cortex	1	yes
CEN_R	MTG_L	19.0748013489301	Amygdala	Cortex	1	yes
CEN_R	MTG_R	18.955048867978	Amygdala	Cortex	1	yes
CEN_R	POrG_L	66.3150765385002	Amygdala	Cortex	1	yes
CEN_R	POrG_R	74.5356663329356	Amygdala	Cortex	1	yes
CEN_R	PPH_L	22.0708530189617	Amygdala	Cortex	1	yes
CEN_R	PPH_R	35.3494662950484	Amygdala	Cortex	1	yes
CEN_R	PRG_L	22.2929315174619	Amygdala	Cortex	1	yes
CEN_R	PRG_R	19.8317547193285	Amygdala	Cortex	1	yes
CEN_R	PaO_L	42.7184098751456	Amygdala	Cortex	1	yes
CEN_R	PaO_R	36.9127030890202	Amygdala	Cortex	1	yes
CEN_R	Pir_L	20.4610309088971	Amygdala	Cortex	1	yes
CEN_R	Pir_R	21.4506194251909	Amygdala	Cortex	1	yes
CEN_R	PoCG_L	10.1773726585882	Amygdala	Cortex	1	yes
CEN_R	PoCG_R	2.04305511769969	Amygdala	Cortex	1	yes
CEN_R	PrCG_L	20.1595790951977	Amygdala	Cortex	1	yes
CEN_R	PrCG_R	12.2596572126377	Amygdala	Cortex	1	yes
CEN_R	Pu_L	59.9640409484634	Amygdala	BasalForebrain	1	yes
CEN_R	Pu_R	64.0548960574402	Amygdala	BasalForebrain	1	yes
CEN_R	ReG_L	10.731817332029	Amygdala	Cortex	1	yes
CEN_R	ReG_R	10.7561784706141	Amygdala	Cortex	1	yes
CEN_R	RoG_L	44.3399318002942	Amygdala	Cortex	1	yes
CEN_R	RoG_R	53.6147925033086	Amygdala	Cortex	1	yes
CEN_R	SCG_L	14.9144772438013	Amygdala	Cortex	1	yes
CEN_R	SCG_R	16.3163930665264	Amygdala	Cortex	1	yes
CEN_R	SIG_L	40.161616482598	Amygdala	Cortex	1	yes
CEN_R	SIG_R	37.9817567814328	Amygdala	Cortex	1	yes
CEN_R	SMG_L	20.1971082889719	Amygdala	Cortex	1	yes
CEN_R	SMG_R	28.8177954888651	Amygdala	Cortex	1	yes
CEN_R	SOG_L	13.8529218991166	Amygdala	Cortex	1	yes
CEN_R	SOG_R	11.7300844452638	Amygdala	Cortex	1	yes
CEN_R	SPL_L	17.9772579065376	Amygdala	Cortex	1	yes
CEN_R	SPL_R	16.1552391230354	Amygdala	Cortex	1	yes
CEN_R	STG_L	30.963318963356	Amygdala	Cortex	1	yes
CEN_R	STG_R	21.5974927905193	Amygdala	Cortex	1	yes
CEN_R	TP_L	17.7791859190476	Amygdala	Cortex	1	yes
CEN_R	TP_R	20.8862011760579	Amygdala	Cortex	1	yes
CEN_R	TTG_L	26.0223197756005	Amygdala	Cortex	1	yes
CEN_R	TTG_R	28.9962581340592	Amygdala	Cortex	1	yes
CaB_L	AON_L	6.23544844565688	BasalForebrain	Cortex	0	no
CaB_L	AON_R	5.22856956476111	BasalForebrain	Cortex	0	no
CaB_L	APH_L	23.8646484497312	BasalForebrain	Cortex	0	no
CaB_L	APH_R	18.8710913505042	BasalForebrain	Cortex	0	no
CaB_L	CEN_L	18.8707841406807	BasalForebrain	Amygdala	1	yes
CaB_L	CEN_R	17.4433827921507	BasalForebrain	Amygdala	1	yes
CaB_L	CaB_L	0	BasalForebrain	BasalForebrain	0	no
CaB_L	CaB_R	0	BasalForebrain	BasalForebrain	0	no
CaB_L	CgGc_L	24.014842431073	BasalForebrain	Cortex	0	no
CaB_L	CgGc_R	16.8700444148245	BasalForebrain	Cortex	0	no
CaB_L	CgGr_L	12.9564396716626	BasalForebrain	Cortex	0	no
CaB_L	CgGr_R	11.418373061061	BasalForebrain	Cortex	0	no
CaB_L	CoA_L	9.38430998938508	BasalForebrain	Amygdala	1	yes
CaB_L	CoA_R	14.125353756542	BasalForebrain	Amygdala	1	yes
CaB_L	Cun_L	7.01618405927822	BasalForebrain	Cortex	0	no
CaB_L	Cun_R	11.9648795296161	BasalForebrain	Cortex	0	no
CaB_L	FuGt_L	10.5991804015778	BasalForebrain	Cortex	0	no
CaB_L	FuGt_R	5.48633365600497	BasalForebrain	Cortex	0	no
CaB_L	HiB_L	18.5260561229833	BasalForebrain	Hippocampus	1	yes
CaB_L	HiB_R	15.6799335592501	BasalForebrain	Hippocampus	1	yes
CaB_L	HiH_L	18.1328635589568	BasalForebrain	Hippocampus	1	yes
CaB_L	HiH_R	20.1581055671015	BasalForebrain	Hippocampus	1	yes
CaB_L	HiT_L	22.1753766653917	BasalForebrain	Hippocampus	1	yes
CaB_L	HiT_R	23.5607518671379	BasalForebrain	Hippocampus	1	yes
CaB_L	IFGop_L	8.92508859914894	BasalForebrain	Cortex	0	no
CaB_L	IFGop_R	11.4177320964767	BasalForebrain	Cortex	0	no
CaB_L	IFGtr_L	17.7225675649565	BasalForebrain	Cortex	0	no
CaB_L	IFGtr_R	13.1946602080815	BasalForebrain	Cortex	0	no
CaB_L	ITG_L	6.57274409490344	BasalForebrain	Cortex	0	no
CaB_L	ITG_R	9.17894553272233	BasalForebrain	Cortex	0	no
CaB_L	LIG_L	16.5390309547595	BasalForebrain	Cortex	0	no
CaB_L	LIG_R	18.7040076995515	BasalForebrain	Cortex	0	no
CaB_L	La_L	17.7688912730463	BasalForebrain	Amygdala	1	yes
CaB_L	La_R	18.0765758398481	BasalForebrain	Amygdala	1	yes
CaB_L	LiG_L	11.7997464404517	BasalForebrain	Cortex	0	no
CaB_L	LiG_R	9.68250619033206	BasalForebrain	Cortex	0	no
CaB_L	MFG_L	18.0896717138217	BasalForebrain	Cortex	0	no
CaB_L	MFG_R	13.943991033202	BasalForebrain	Cortex	0	no
CaB_L	MTG_L	14.0769280157324	BasalForebrain	Cortex	0	no
CaB_L	MTG_R	13.5706630837951	BasalForebrain	Cortex	0	no
CaB_L	POrG_L	12.880508272791	BasalForebrain	Cortex	0	no
CaB_L	POrG_R	14.9555300180241	BasalForebrain	Cortex	0	no
CaB_L	PPH_L	11.1191819448675	BasalForebrain	Cortex	0	no
CaB_L	PPH_R	16.6008714574397	BasalForebrain	Cortex	0	no
CaB_L	PRG_L	11.9706114836982	BasalForebrain	Cortex	0	no
CaB_L	PRG_R	13.9458041616328	BasalForebrain	Cortex	0	no
CaB_L	PaO_L	9.73204446340414	BasalForebrain	Cortex	0	no
CaB_L	PaO_R	11.0386623814856	BasalForebrain	Cortex	0	no
CaB_L	Pir_L	15.2508265659619	BasalForebrain	Cortex	0	no
CaB_L	Pir_R	16.8272688162446	BasalForebrain	Cortex	0	no
CaB_L	PoCG_L	15.9436525705921	BasalForebrain	Cortex	0	no
CaB_L	PoCG_R	4.39107655387787	BasalForebrain	Cortex	0	no
CaB_L	PrCG_L	15.2109158512621	BasalForebrain	Cortex	0	no
CaB_L	PrCG_R	16.6323377883933	BasalForebrain	Cortex	0	no
CaB_L	Pu_L	20.3871643477591	BasalForebrain	BasalForebrain	0	no
CaB_L	Pu_R	17.5467389842735	BasalForebrain	BasalForebrain	0	no
CaB_L	ReG_L	9.01552402740411	BasalForebrain	Cortex	0	no
CaB_L	ReG_R	9.88431644154411	BasalForebrain	Cortex	0	no
CaB_L	RoG_L	14.7455739605358	BasalForebrain	Cortex	0	no
CaB_L	RoG_R	15.3605599124902	BasalForebrain	Cortex	0	no
CaB_L	SCG_L	11.4048685898824	BasalForebrain	Cortex	0	no
CaB_L	SCG_R	10.2939107787113	BasalForebrain	Cortex	0	no
CaB_L	SIG_L	13.0743156968411	BasalForebrain	Cortex	0	no
CaB_L	SIG_R	13.422154159749	BasalForebrain	Cortex	0	no
CaB_L	SMG_L	11.880782717984	BasalForebrain	Cortex	0	no
CaB_L	SMG_R	13.1999909665629	BasalForebrain	Cortex	0	no
CaB_L	SOG_L	9.61442003766874	BasalForebrain	Cortex	0	no
CaB_L	SOG_R	11.8632662919986	BasalForebrain	Cortex	0	no
CaB_L	SPL_L	9.61048986187733	BasalForebrain	Cortex	0	no
CaB_L	SPL_R	11.1584051184213	BasalForebrain	Cortex	0	no
CaB_L	STG_L	11.1967340388106	BasalForebrain	Cortex	0	no
CaB_L	STG_R	6.5143737614018	BasalForebrain	Cortex	0	no
CaB_L	TP_L	18.0346562127043	BasalForebrain	Cortex	0	no
CaB_L	TP_R	17.3817948206447	BasalForebrain	Cortex	0	no
CaB_L	TTG_L	15.3898891457931	BasalForebrain	Cortex	0	no
CaB_L	TTG_R	14.6890627400923	BasalForebrain	Cortex	0	no
CaB_R	AON_L	6.55913945145192	BasalForebrain	Cortex	0	no
CaB_R	AON_R	5.48005517690346	BasalForebrain	Cortex	0	no
CaB_R	APH_L	22.8221421480093	BasalForebrain	Cortex	0	no
CaB_R	APH_R	17.2696284140959	BasalForebrain	Cortex	0	no
CaB_R	CEN_L	19.4007465169027	BasalForebrain	Amygdala	1	yes
CaB_R	CEN_R	17.9446075594036	BasalForebrain	Amygdala	1	yes
CaB_R	CaB_L	0	BasalForebrain	BasalForebrain	0	no
CaB_R	CaB_R	0	BasalForebrain	BasalForebrain	0	no
CaB_R	CgGc_L	24.8144941545544	BasalForebrain	Cortex	0	no
CaB_R	CgGc_R	18.852629863859	BasalForebrain	Cortex	0	no
CaB_R	CgGr_L	13.5678739353398	BasalForebrain	Cortex	0	no
CaB_R	CgGr_R	14.0764525506608	BasalForebrain	Cortex	0	no
CaB_R	CoA_L	9.04496626949734	BasalForebrain	Amygdala	1	yes
CaB_R	CoA_R	15.0260271724319	BasalForebrain	Amygdala	1	yes
CaB_R	Cun_L	7.17944682289911	BasalForebrain	Cortex	0	no
CaB_R	Cun_R	12.8407622503356	BasalForebrain	Cortex	0	no
CaB_R	FuGt_L	8.76459001651664	BasalForebrain	Cortex	0	no
CaB_R	FuGt_R	5.5048061858138	BasalForebrain	Cortex	0	no
CaB_R	HiB_L	19.1730350365801	BasalForebrain	Hippocampus	1	yes
CaB_R	HiB_R	16.7945855714922	BasalForebrain	Hippocampus	1	yes
CaB_R	HiH_L	18.083076564072	BasalForebrain	Hippocampus	1	yes
CaB_R	HiH_R	18.9401594579675	BasalForebrain	Hippocampus	1	yes
CaB_R	HiT_L	25.028455680129	BasalForebrain	Hippocampus	1	yes
CaB_R	HiT_R	25.7492197294649	BasalForebrain	Hippocampus	1	yes
CaB_R	IFGop_L	9.8275514756063	BasalForebrain	Cortex	0	no
CaB_R	IFGop_R	11.2624298924693	BasalForebrain	Cortex	0	no
CaB_R	IFGtr_L	15.4177482430353	BasalForebrain	Cortex	0	no
CaB_R	IFGtr_R	13.0539124968554	BasalForebrain	Cortex	0	no
CaB_R	ITG_L	6.04422775007245	BasalForebrain	Cortex	0	no
CaB_R	ITG_R	9.44107457137891	BasalForebrain	Cortex	0	no
CaB_R	LIG_L	14.6018605838454	BasalForebrain	Cortex	0	no
CaB_R	LIG_R	17.4460278401669	BasalForebrain	Cortex	0	no
CaB_R	La_L	17.3850341007778	BasalForebrain	Amygdala	1	yes
CaB_R	La_R	16.2433256996847	BasalForebrain	Amygdala	1	yes
CaB_R	LiG_L	8.98227176609155	BasalForebrain	Cortex	0	no
CaB_R	LiG_R	9.72863355858136	BasalForebrain	Cortex	0	no
CaB_R	MFG_L	18.2030974323611	BasalForebrain	Cortex	0	no
CaB_R	MFG_R	12.8664315962664	BasalForebrain	Cortex	0	no
CaB_R	MTG_L	14.4970496778773	BasalForebrain	Cortex	0	no
CaB_R	MTG_R	14.8238966998648	BasalForebrain	Cortex	0	no
CaB_R	POrG_L	12.2825667711852	BasalForebrain	Cortex	0	no
CaB_R	POrG_R	14.1368142627789	BasalForebrain	Cortex	0	no
CaB_R	PPH_L	10.7276143104827	BasalForebrain	Cortex	0	no
CaB_R	PPH_R	16.0551856224958	BasalForebrain	Cortex	0	no
CaB_R	PRG_L	13.1583671636077	BasalForebrain	Cortex	0	no
CaB_R	PRG_R	11.888086717922	BasalForebrain	Cortex	0	no
CaB_R	PaO_L	11.3356294429516	BasalForebrain	Cortex	0	no
CaB_R	PaO_R	11.6236693515119	BasalForebrain	Cortex	0	no
CaB_R	Pir_L	15.5185999150854	BasalForebrain	Cortex	0	no
CaB_R	Pir_R	17.2157489175466	BasalForebrain	Cortex	0	no
CaB_R	PoCG_L	17.1411418921838	BasalForebrain	Cortex	0	no
CaB_R	PoCG_R	4.15063797372543	BasalForebrain	Cortex	0	no
CaB_R	PrCG_L	13.2854399674608	BasalForebrain	Cortex	0	no
CaB_R	PrCG_R	14.3029237048283	BasalForebrain	Cortex	0	no
CaB_R	Pu_L	18.6789884448542	BasalForebrain	BasalForebrain	0	no
CaB_R	Pu_R	18.9857560725259	BasalForebrain	BasalForebrain	0	no
CaB_R	ReG_L	7.8876871295295	BasalForebrain	Cortex	0	no
CaB_R	ReG_R	10.4634741091271	BasalForebrain	Cortex	0	no
CaB_R	RoG_L	13.9302260879989	BasalForebrain	Cortex	0	no
CaB_R	RoG_R	14.8044457174219	BasalForebrain	Cortex	0	no
CaB_R	SCG_L	11.5606811977524	BasalForebrain	Cortex	0	no
CaB_R	SCG_R	9.85107680559853	BasalForebrain	Cortex	0	no
CaB_R	SIG_L	12.3775077782648	BasalForebrain	Cortex	0	no
CaB_R	SIG_R	14.1959886996717	BasalForebrain	Cortex	0	no
CaB_R	SMG_L	11.0208273154962	BasalForebrain	Cortex	0	no
CaB_R	SMG_R	11.7432625022203	BasalForebrain	Cortex	0	no
CaB_R	SOG_L	9.35889220738543	BasalForebrain	Cortex	0	no
CaB_R	SOG_R	12.9165454787868	BasalForebrain	Cortex	0	no
CaB_R	SPL_L	9.03893263049906	BasalForebrain	Cortex	0	no
CaB_R	SPL_R	10.2750293412841	BasalForebrain	Cortex	0	no
CaB_R	STG_L	10.7117583272405	BasalForebrain	Cortex	0	no
CaB_R	STG_R	6.80751228923962	BasalForebrain	Cortex	0	no
CaB_R	TP_L	18.1592241463402	BasalForebrain	Cortex	0	no
CaB_R	TP_R	16.5786451299925	BasalForebrain	Cortex	0	no
CaB_R	TTG_L	14.3006831920659	BasalForebrain	Cortex	0	no
CaB_R	TTG_R	15.71718029705	BasalForebrain	Cortex	0	no
CgGc_L	AON_L	6.67056443015689	Cortex	Cortex	0	no
CgGc_L	AON_R	6.22276203850356	Cortex	Cortex	0	no
CgGc_L	APH_L	11.9618356987867	Cortex	Cortex	0	no
CgGc_L	APH_R	9.98069109818752	Cortex	Cortex	0	no
CgGc_L	CEN_L	33.8177711580432	Cortex	Amygdala	1	yes
CgGc_L	CEN_R	31.6025261756963	Cortex	Amygdala	1	yes
CgGc_L	CaB_L	24.014842431073	Cortex	BasalForebrain	0	no
CgGc_L	CaB_R	24.8144941545544	Cortex	BasalForebrain	0	no
CgGc_L	CgGc_L	0	Cortex	Cortex	0	no
CgGc_L	CgGc_R	0	Cortex	Cortex	0	no
CgGc_L	CgGr_L	24.9850860748088	Cortex	Cortex	0	no
CgGc_L	CgGr_R	23.7679969553182	Cortex	Cortex	0	no
CgGc_L	CoA_L	17.1343335549044	Cortex	Amygdala	1	yes
CgGc_L	CoA_R	24.3977626296949	Cortex	Amygdala	1	yes
CgGc_L	Cun_L	10.7686267486971	Cortex	Cortex	0	no
CgGc_L	Cun_R	13.0662878370962	Cortex	Cortex	0	no
CgGc_L	FuGt_L	12.2663247459186	Cortex	Cortex	0	no
CgGc_L	FuGt_R	7.69972271261198	Cortex	Cortex	0	no
CgGc_L	HiB_L	30.0018178236402	Cortex	Hippocampus	1	yes
CgGc_L	HiB_R	39.2007991156831	Cortex	Hippocampus	1	yes
CgGc_L	HiH_L	26.004134015819	Cortex	Hippocampus	1	yes
CgGc_L	HiH_R	21.873538770418	Cortex	Hippocampus	1	yes
CgGc_L	HiT_L	32.2459884599709	Cortex	Hippocampus	1	yes
CgGc_L	HiT_R	19.1940164877297	Cortex	Hippocampus	1	yes
CgGc_L	IFGop_L	15.6668392304579	Cortex	Cortex	0	no
CgGc_L	IFGop_R	17.5604440431971	Cortex	Cortex	0	no
CgGc_L	IFGtr_L	13.5907187617336	Cortex	Cortex	0	no
CgGc_L	IFGtr_R	10.5155091701152	Cortex	Cortex	0	no
CgGc_L	ITG_L	12.3308943883684	Cortex	Cortex	0	no
CgGc_L	ITG_R	23.3054593328054	Cortex	Cortex	0	no
CgGc_L	LIG_L	37.797522502186	Cortex	Cortex	0	no
CgGc_L	LIG_R	43.2084256003198	Cortex	Cortex	0	no
CgGc_L	La_L	18.2804486602199	Cortex	Amygdala	1	yes
CgGc_L	La_R	19.8373860119324	Cortex	Amygdala	1	yes
CgGc_L	LiG_L	13.3354253686748	Cortex	Cortex	0	no
CgGc_L	LiG_R	10.4675071539809	Cortex	Cortex	0	no
CgGc_L	MFG_L	26.9967340922001	Cortex	Cortex	0	no
CgGc_L	MFG_R	26.2043773329583	Cortex	Cortex	0	no
CgGc_L	MTG_L	18.8111732655722	Cortex	Cortex	0	no
CgGc_L	MTG_R	20.0554162033471	Cortex	Cortex	0	no
CgGc_L	POrG_L	21.9761551791815	Cortex	Cortex	0	no
CgGc_L	POrG_R	23.5959931046691	Cortex	Cortex	0	no
CgGc_L	PPH_L	22.0231490858156	Cortex	Cortex	0	no
CgGc_L	PPH_R	27.538698924329	Cortex	Cortex	0	no
CgGc_L	PRG_L	18.4448420679944	Cortex	Cortex	0	no
CgGc_L	PRG_R	16.6969255469475	Cortex	Cortex	0	no
CgGc_L	PaO_L	22.7503478719976	Cortex	Cortex	0	no
CgGc_L	PaO_R	24.4185872012751	Cortex	Cortex	0	no
CgGc_L	Pir_L	15.6283416268151	Cortex	Cortex	0	no
CgGc_L	Pir_R	18.3779143229208	Cortex	Cortex	0	no
CgGc_L	PoCG_L	15.627425432362	Cortex	Cortex	0	no
CgGc_L	PoCG_R	8.66038028777526	Cortex	Cortex	0	no
CgGc_L	PrCG_L	19.2734181554428	Cortex	Cortex	0	no
CgGc_L	PrCG_R	18.929598977563	Cortex	Cortex	0	no
CgGc_L	Pu_L	26.6549232739449	Cortex	BasalForebrain	0	no
CgGc_L	Pu_R	25.5570838193633	Cortex	BasalForebrain	0	no
CgGc_L	ReG_L	10.8820890562227	Cortex	Cortex	0	no
CgGc_L	ReG_R	10.666856040082	Cortex	Cortex	0	no
CgGc_L	RoG_L	19.4915541718814	Cortex	Cortex	0	no
CgGc_L	RoG_R	19.4924865488274	Cortex	Cortex	0	no
CgGc_L	SCG_L	15.7446187629831	Cortex	Cortex	0	no
CgGc_L	SCG_R	15.73664822823	Cortex	Cortex	0	no
CgGc_L	SIG_L	18.5777623145877	Cortex	Cortex	0	no
CgGc_L	SIG_R	22.6495865549375	Cortex	Cortex	0	no
CgGc_L	SMG_L	12.7394160882519	Cortex	Cortex	0	no
CgGc_L	SMG_R	13.3020492354756	Cortex	Cortex	0	no
CgGc_L	SOG_L	9.12068281328087	Cortex	Cortex	0	no
CgGc_L	SOG_R	9.38734762816905	Cortex	Cortex	0	no
CgGc_L	SPL_L	15.7223021240207	Cortex	Cortex	0	no
CgGc_L	SPL_R	20.3211107314286	Cortex	Cortex	0	no
CgGc_L	STG_L	14.7829304868668	Cortex	Cortex	0	no
CgGc_L	STG_R	8.90524771868806	Cortex	Cortex	0	no
CgGc_L	TP_L	27.51151732307	Cortex	Cortex	0	no
CgGc_L	TP_R	28.2781633944674	Cortex	Cortex	0	no
CgGc_L	TTG_L	19.1032456465405	Cortex	Cortex	0	no
CgGc_L	TTG_R	22.6602648810013	Cortex	Cortex	0	no
CgGc_R	AON_L	4.57997279715267	Cortex	Cortex	0	no
CgGc_R	AON_R	3.81292945897263	Cortex	Cortex	0	no
CgGc_R	APH_L	7.14900142073803	Cortex	Cortex	0	no
CgGc_R	APH_R	4.36955172233112	Cortex	Cortex	0	no
CgGc_R	CEN_L	18.0330307737266	Cortex	Amygdala	1	yes
CgGc_R	CEN_R	17.2413682572783	Cortex	Amygdala	1	yes
CgGc_R	CaB_L	16.8700444148245	Cortex	BasalForebrain	0	no
CgGc_R	CaB_R	18.852629863859	Cortex	BasalForebrain	0	no
CgGc_R	CgGc_L	0	Cortex	Cortex	0	no
CgGc_R	CgGc_R	0	Cortex	Cortex	0	no
CgGc_R	CgGr_L	11.5423364754554	Cortex	Cortex	0	no
CgGc_R	CgGr_R	11.3203127003504	Cortex	Cortex	0	no
CgGc_R	CoA_L	12.5873659100292	Cortex	Amygdala	1	yes
CgGc_R	CoA_R	13.6543373476891	Cortex	Amygdala	1	yes
CgGc_R	Cun_L	2.22553496733313	Cortex	Cortex	0	no
CgGc_R	Cun_R	6.27803428432311	Cortex	Cortex	0	no
CgGc_R	FuGt_L	8.26216407148398	Cortex	Cortex	0	no
CgGc_R	FuGt_R	4.82342299686466	Cortex	Cortex	0	no
CgGc_R	HiB_L	13.9562464481848	Cortex	Hippocampus	1	yes
CgGc_R	HiB_R	19.9290940182433	Cortex	Hippocampus	1	yes
CgGc_R	HiH_L	12.4366501824704	Cortex	Hippocampus	1	yes
CgGc_R	HiH_R	10.0771575050369	Cortex	Hippocampus	1	yes
CgGc_R	HiT_L	18.5879616690101	Cortex	Hippocampus	1	yes
CgGc_R	HiT_R	13.4142679714163	Cortex	Hippocampus	1	yes
CgGc_R	IFGop_L	5.97977841199101	Cortex	Cortex	0	no
CgGc_R	IFGop_R	7.37059474285918	Cortex	Cortex	0	no
CgGc_R	IFGtr_L	8.25120055095217	Cortex	Cortex	0	no
CgGc_R	IFGtr_R	6.01367487852075	Cortex	Cortex	0	no
CgGc_R	ITG_L	5.89558652832354	Cortex	Cortex	0	no
CgGc_R	ITG_R	10.7303752143905	Cortex	Cortex	0	no
CgGc_R	LIG_L	17.3704436741565	Cortex	Cortex	0	no
CgGc_R	LIG_R	19.684622228127	Cortex	Cortex	0	no
CgGc_R	La_L	9.19531318694458	Cortex	Amygdala	1	yes
CgGc_R	La_R	9.18585896373368	Cortex	Amygdala	1	yes
CgGc_R	LiG_L	8.25620201417663	Cortex	Cortex	0	no
CgGc_R	LiG_R	6.67512399265174	Cortex	Cortex	0	no
CgGc_R	MFG_L	13.6183235186928	Cortex	Cortex	0	no
CgGc_R	MFG_R	11.6602577817944	Cortex	Cortex	0	no
CgGc_R	MTG_L	9.69785037219947	Cortex	Cortex	0	no
CgGc_R	MTG_R	9.00939613853582	Cortex	Cortex	0	no
CgGc_R	POrG_L	11.4884308252743	Cortex	Cortex	0	no
CgGc_R	POrG_R	13.5459517137639	Cortex	Cortex	0	no
CgGc_R	PPH_L	10.5073236139728	Cortex	Cortex	0	no
CgGc_R	PPH_R	16.8226527811098	Cortex	Cortex	0	no
CgGc_R	PRG_L	8.40687941935677	Cortex	Cortex	0	no
CgGc_R	PRG_R	7.12235666303651	Cortex	Cortex	0	no
CgGc_R	PaO_L	10.5841626887963	Cortex	Cortex	0	no
CgGc_R	PaO_R	11.9553247373104	Cortex	Cortex	0	no
CgGc_R	Pir_L	10.3960375265581	Cortex	Cortex	0	no
CgGc_R	Pir_R	9.61971769781992	Cortex	Cortex	0	no
CgGc_R	PoCG_L	8.45715810233529	Cortex	Cortex	0	no
CgGc_R	PoCG_R	3.58140319462228	Cortex	Cortex	0	no
CgGc_R	PrCG_L	7.81106082208005	Cortex	Cortex	0	no
CgGc_R	PrCG_R	10.4991644661605	Cortex	Cortex	0	no
CgGc_R	Pu_L	13.9410081670106	Cortex	BasalForebrain	0	no
CgGc_R	Pu_R	14.8619517826357	Cortex	BasalForebrain	0	no
CgGc_R	ReG_L	6.56455971842489	Cortex	Cortex	0	no
CgGc_R	ReG_R	6.76447157001085	Cortex	Cortex	0	no
CgGc_R	RoG_L	8.54427874686332	Cortex	Cortex	0	no
CgGc_R	RoG_R	11.8864304055349	Cortex	Cortex	0	no
CgGc_R	SCG_L	9.24542461169788	Cortex	Cortex	0	no
CgGc_R	SCG_R	10.3878230043201	Cortex	Cortex	0	no
CgGc_R	SIG_L	8.53890886765339	Cortex	Cortex	0	no
CgGc_R	SIG_R	10.9656561943031	Cortex	Cortex	0	no
CgGc_R	SMG_L	9.14917857830266	Cortex	Cortex	0	no
CgGc_R	SMG_R	10.9480912027261	Cortex	Cortex	0	no
CgGc_R	SOG_L	7.01148206299405	Cortex	Cortex	0	no
CgGc_R	SOG_R	8.54974937064041	Cortex	Cortex	0	no
CgGc_R	SPL_L	8.92711434894304	Cortex	Cortex	0	no
CgGc_R	SPL_R	13.4666923615236	Cortex	Cortex	0	no
CgGc_R	STG_L	12.7155888826843	Cortex	Cortex	0	no
CgGc_R	STG_R	6.36617043849252	Cortex	Cortex	0	no
CgGc_R	TP_L	13.9214109465477	Cortex	Cortex	0	no
CgGc_R	TP_R	13.2658756037415	Cortex	Cortex	0	no
CgGc_R	TTG_L	10.9957514554504	Cortex	Cortex	0	no
CgGc_R	TTG_R	9.94157255565937	Cortex	Cortex	0	no
CgGr_L	AON_L	5.6998704546061	Cortex	Cortex	0	no
CgGr_L	AON_R	4.49411460660611	Cortex	Cortex	0	no
CgGr_L	APH_L	9.72002509694953	Cortex	Cortex	0	no
CgGr_L	APH_R	10.1984976983636	Cortex	Cortex	0	no
CgGr_L	CEN_L	38.6061369736076	Cortex	Amygdala	1	yes
CgGr_L	CEN_R	41.5385942233079	Cortex	Amygdala	1	yes
CgGr_L	CaB_L	12.9564396716626	Cortex	BasalForebrain	0	no
CgGr_L	CaB_R	13.5678739353398	Cortex	BasalForebrain	0	no
CgGr_L	CgGc_L	24.9850860748088	Cortex	Cortex	0	no
CgGr_L	CgGc_R	11.5423364754554	Cortex	Cortex	0	no
CgGr_L	CgGr_L	0	Cortex	Cortex	0	no
CgGr_L	CgGr_R	0	Cortex	Cortex	0	no
CgGr_L	CoA_L	25.7424128544955	Cortex	Amygdala	1	yes
CgGr_L	CoA_R	32.0903013051938	Cortex	Amygdala	1	yes
CgGr_L	Cun_L	11.8397937144225	Cortex	Cortex	0	no
CgGr_L	Cun_R	14.6410440798256	Cortex	Cortex	0	no
CgGr_L	FuGt_L	15.6608990849189	Cortex	Cortex	0	no
CgGr_L	FuGt_R	11.2326222575974	Cortex	Cortex	0	no
CgGr_L	HiB_L	73.6614858473101	Cortex	Hippocampus	1	yes
CgGr_L	HiB_R	48.6953023928048	Cortex	Hippocampus	1	yes
CgGr_L	HiH_L	26.2100407487403	Cortex	Hippocampus	1	yes
CgGr_L	HiH_R	30.9688634023399	Cortex	Hippocampus	1	yes
CgGr_L	HiT_L	28.8059628315609	Cortex	Hippocampus	1	yes
CgGr_L	HiT_R	17.2035640759548	Cortex	Hippocampus	1	yes
CgGr_L	IFGop_L	20.4327775725091	Cortex	Cortex	0	no
CgGr_L	IFGop_R	30.6735673601839	Cortex	Cortex	0	no
CgGr_L	IFGtr_L	18.8288147995371	Cortex	Cortex	0	no
CgGr_L	IFGtr_R	12.2188655700171	Cortex	Cortex	0	no
CgGr_L	ITG_L	14.057434875789	Cortex	Cortex	0	no
CgGr_L	ITG_R	17.5418625034791	Cortex	Cortex	0	no
CgGr_L	LIG_L	25.6960011696595	Cortex	Cortex	0	no
CgGr_L	LIG_R	28.3264593447297	Cortex	Cortex	0	no
CgGr_L	La_L	33.0171065455568	Cortex	Amygdala	1	yes
CgGr_L	La_R	31.9022688304818	Cortex	Amygdala	1	yes
CgGr_L	LiG_L	13.0000784231789	Cortex	Cortex	0	no
CgGr_L	LiG_R	19.1875050211578	Cortex	Cortex	0	no
CgGr_L	MFG_L	41.3591377068035	Cortex	Cortex	0	no
CgGr_L	MFG_R	38.0977030055554	Cortex	Cortex	0	no
CgGr_L	MTG_L	30.0161285328032	Cortex	Cortex	0	no
CgGr_L	MTG_R	30.3319650156491	Cortex	Cortex	0	no
CgGr_L	POrG_L	16.3389397401758	Cortex	Cortex	0	no
CgGr_L	POrG_R	25.2027792540346	Cortex	Cortex	0	no
CgGr_L	PPH_L	23.7847803700929	Cortex	Cortex	0	no
CgGr_L	PPH_R	30.509284328564	Cortex	Cortex	0	no
CgGr_L	PRG_L	19.7661021925013	Cortex	Cortex	0	no
CgGr_L	PRG_R	19.3707424018711	Cortex	Cortex	0	no
CgGr_L	PaO_L	47.0956431324616	Cortex	Cortex	0	no
CgGr_L	PaO_R	37.8878291416969	Cortex	Cortex	0	no
CgGr_L	Pir_L	21.7246535534173	Cortex	Cortex	0	no
CgGr_L	Pir_R	23.3002175660217	Cortex	Cortex	0	no
CgGr_L	PoCG_L	12.5956329966553	Cortex	Cortex	0	no
CgGr_L	PoCG_R	6.75488812978045	Cortex	Cortex	0	no
CgGr_L	PrCG_L	24.8813478536041	Cortex	Cortex	0	no
CgGr_L	PrCG_R	22.5009803727105	Cortex	Cortex	0	no
CgGr_L	Pu_L	35.3508971627939	Cortex	BasalForebrain	0	no
CgGr_L	Pu_R	31.2965327108482	Cortex	BasalForebrain	0	no
CgGr_L	ReG_L	15.2158642250091	Cortex	Cortex	0	no
CgGr_L	ReG_R	14.6655733271305	Cortex	Cortex	0	no
CgGr_L	RoG_L	40.5382982948813	Cortex	Cortex	0	no
CgGr_L	RoG_R	43.8589243585565	Cortex	Cortex	0	no
CgGr_L	SCG_L	35.4143248950361	Cortex	Cortex	0	no
CgGr_L	SCG_R	45.5929083878322	Cortex	Cortex	0	no
CgGr_L	SIG_L	19.377916851201	Cortex	Cortex	0	no
CgGr_L	SIG_R	29.1309243001032	Cortex	Cortex	0	no
CgGr_L	SMG_L	16.3034827042899	Cortex	Cortex	0	no
CgGr_L	SMG_R	18.6427340032124	Cortex	Cortex	0	no
CgGr_L	SOG_L	23.0637228383085	Cortex	Cortex	0	no
CgGr_L	SOG_R	21.9742700347523	Cortex	Cortex	0	no
CgGr_L	SPL_L	16.1586693212799	Cortex	Cortex	0	no
CgGr_L	SPL_R	23.4955546723266	Cortex	Cortex	0	no
CgGr_L	STG_L	13.4767548695126	Cortex	Cortex	0	no
CgGr_L	STG_R	12.5889190766937	Cortex	Cortex	0	no
CgGr_L	TP_L	20.5615279574818	Cortex	Cortex	0	no
CgGr_L	TP_R	26.7032579821799	Cortex	Cortex	0	no
CgGr_L	TTG_L	29.3985116302388	Cortex	Cortex	0	no
CgGr_L	TTG_R	24.6632323679428	Cortex	Cortex	0	no
CgGr_R	AON_L	3.94074202041466	Cortex	Cortex	0	no
CgGr_R	AON_R	3.79042000034686	Cortex	Cortex	0	no
CgGr_R	APH_L	13.643026400235	Cortex	Cortex	0	no
CgGr_R	APH_R	18.0323213376437	Cortex	Cortex	0	no
CgGr_R	CEN_L	42.8238632963938	Cortex	Amygdala	1	yes
CgGr_R	CEN_R	32.5128163206516	Cortex	Amygdala	1	yes
CgGr_R	CaB_L	11.418373061061	Cortex	BasalForebrain	0	no
CgGr_R	CaB_R	14.0764525506608	Cortex	BasalForebrain	0	no
CgGr_R	CgGc_L	23.7679969553182	Cortex	Cortex	0	no
CgGr_R	CgGc_R	11.3203127003504	Cortex	Cortex	0	no
CgGr_R	CgGr_L	0	Cortex	Cortex	0	no
CgGr_R	CgGr_R	0	Cortex	Cortex	0	no
CgGr_R	CoA_L	13.3884279098827	Cortex	Amygdala	1	yes
CgGr_R	CoA_R	28.9681998773928	Cortex	Amygdala	1	yes
CgGr_R	Cun_L	13.7186643141007	Cortex	Cortex	0	no
CgGr_R	Cun_R	13.5827789000993	Cortex	Cortex	0	no
CgGr_R	FuGt_L	11.7495551497782	Cortex	Cortex	0	no
CgGr_R	FuGt_R	10.0353075908168	Cortex	Cortex	0	no
CgGr_R	HiB_L	72.0186223554524	Cortex	Hippocampus	1	yes
CgGr_R	HiB_R	47.1393542688226	Cortex	Hippocampus	1	yes
CgGr_R	HiH_L	27.1896332554469	Cortex	Hippocampus	1	yes
CgGr_R	HiH_R	26.9382455298768	Cortex	Hippocampus	1	yes
CgGr_R	HiT_L	20.3234316284054	Cortex	Hippocampus	1	yes
CgGr_R	HiT_R	20.5407066457332	Cortex	Hippocampus	1	yes
CgGr_R	IFGop_L	22.2841247012128	Cortex	Cortex	0	no
CgGr_R	IFGop_R	20.1485592925522	Cortex	Cortex	0	no
CgGr_R	IFGtr_L	12.4272749668071	Cortex	Cortex	0	no
CgGr_R	IFGtr_R	9.6357496883467	Cortex	Cortex	0	no
CgGr_R	ITG_L	12.8258165760891	Cortex	Cortex	0	no
CgGr_R	ITG_R	21.4972975942063	Cortex	Cortex	0	no
CgGr_R	LIG_L	22.2978937964941	Cortex	Cortex	0	no
CgGr_R	LIG_R	24.4238285962491	Cortex	Cortex	0	no
CgGr_R	La_L	34.0947291007273	Cortex	Amygdala	1	yes
CgGr_R	La_R	24.7737402912782	Cortex	Amygdala	1	yes
CgGr_R	LiG_L	9.89592210465927	Cortex	Cortex	0	no
CgGr_R	LiG_R	8.55625015323465	Cortex	Cortex	0	no
CgGr_R	MFG_L	35.5037536417699	Cortex	Cortex	0	no
CgGr_R	MFG_R	27.042121023297	Cortex	Cortex	0	no
CgGr_R	MTG_L	25.5510906330521	Cortex	Cortex	0	no
CgGr_R	MTG_R	23.8428926961347	Cortex	Cortex	0	no
CgGr_R	POrG_L	20.1378647530404	Cortex	Cortex	0	no
CgGr_R	POrG_R	19.6380874067487	Cortex	Cortex	0	no
CgGr_R	PPH_L	28.9752953985575	Cortex	Cortex	0	no
CgGr_R	PPH_R	30.3137517318822	Cortex	Cortex	0	no
CgGr_R	PRG_L	22.5810769991195	Cortex	Cortex	0	no
CgGr_R	PRG_R	19.8146856642716	Cortex	Cortex	0	no
CgGr_R	PaO_L	39.5397183498657	Cortex	Cortex	0	no
CgGr_R	PaO_R	41.3945054788159	Cortex	Cortex	0	no
CgGr_R	Pir_L	18.5675251715708	Cortex	Cortex	0	no
CgGr_R	Pir_R	21.3202070928611	Cortex	Cortex	0	no
CgGr_R	PoCG_L	12.9351011584603	Cortex	Cortex	0	no
CgGr_R	PoCG_R	6.34513768300933	Cortex	Cortex	0	no
CgGr_R	PrCG_L	23.0991804814702	Cortex	Cortex	0	no
CgGr_R	PrCG_R	18.2690516711275	Cortex	Cortex	0	no
CgGr_R	Pu_L	31.8628428813264	Cortex	BasalForebrain	0	no
CgGr_R	Pu_R	25.7823425973191	Cortex	BasalForebrain	0	no
CgGr_R	ReG_L	12.6069193536317	Cortex	Cortex	0	no
CgGr_R	ReG_R	13.5627094094972	Cortex	Cortex	0	no
CgGr_R	RoG_L	26.5786342024868	Cortex	Cortex	0	no
CgGr_R	RoG_R	36.6804905373371	Cortex	Cortex	0	no
CgGr_R	SCG_L	25.6761926662509	Cortex	Cortex	0	no
CgGr_R	SCG_R	21.2863316653042	Cortex	Cortex	0	no
CgGr_R	SIG_L	19.4758847693441	Cortex	Cortex	0	no
CgGr_R	SIG_R	24.2615567994439	Cortex	Cortex	0	no
CgGr_R	SMG_L	11.3819078393635	Cortex	Cortex	0	no
CgGr_R	SMG_R	12.1167146027836	Cortex	Cortex	0	no
CgGr_R	SOG_L	11.1403063656823	Cortex	Cortex	0	no
CgGr_R	SOG_R	12.1823844839046	Cortex	Cortex	0	no
CgGr_R	SPL_L	14.7624176515736	Cortex	Cortex	0	no
CgGr_R	SPL_R	17.9355409090064	Cortex	Cortex	0	no
CgGr_R	STG_L	18.7156320042193	Cortex	Cortex	0	no
CgGr_R	STG_R	8.49924601593117	Cortex	Cortex	0	no
CgGr_R	TP_L	17.5792796554331	Cortex	Cortex	0	no
CgGr_R	TP_R	17.5658413419405	Cortex	Cortex	0	no
CgGr_R	TTG_L	27.678948170828	Cortex	Cortex	0	no
CgGr_R	TTG_R	24.4791784526063	Cortex	Cortex	0	no
CoA_L	AON_L	5.44412597397439	Amygdala	Cortex	1	yes
CoA_L	AON_R	5.77522385014832	Amygdala	Cortex	1	yes
CoA_L	APH_L	5.35405812548066	Amygdala	Cortex	1	yes
CoA_L	APH_R	2.88270438764032	Amygdala	Cortex	1	yes
CoA_L	CEN_L	18.4274374418792	Amygdala	Amygdala	1	yes
CoA_L	CEN_R	23.503880478251	Amygdala	Amygdala	1	yes
CoA_L	CaB_L	9.38430998938508	Amygdala	BasalForebrain	1	yes
CoA_L	CaB_R	9.04496626949734	Amygdala	BasalForebrain	1	yes
CoA_L	CgGc_L	17.1343335549044	Amygdala	Cortex	1	yes
CoA_L	CgGc_R	12.5873659100292	Amygdala	Cortex	1	yes
CoA_L	CgGr_L	25.7424128544955	Amygdala	Cortex	1	yes
CoA_L	CgGr_R	13.3884279098827	Amygdala	Cortex	1	yes
CoA_L	CoA_L	0	Amygdala	Amygdala	1	yes
CoA_L	CoA_R	0	Amygdala	Amygdala	1	yes
CoA_L	Cun_L	4.77052059382947	Amygdala	Cortex	1	yes
CoA_L	Cun_R	9.43499194502163	Amygdala	Cortex	1	yes
CoA_L	FuGt_L	20.6215499893518	Amygdala	Cortex	1	yes
CoA_L	FuGt_R	16.2515926780118	Amygdala	Cortex	1	yes
CoA_L	HiB_L	18.0092279397054	Amygdala	Hippocampus	1	yes
CoA_L	HiB_R	20.7137943513988	Amygdala	Hippocampus	1	yes
CoA_L	HiH_L	17.3807836907584	Amygdala	Hippocampus	1	yes
CoA_L	HiH_R	21.7392460131191	Amygdala	Hippocampus	1	yes
CoA_L	HiT_L	21.6554525046533	Amygdala	Hippocampus	1	yes
CoA_L	HiT_R	10.690464371367	Amygdala	Hippocampus	1	yes
CoA_L	IFGop_L	15.4365819851035	Amygdala	Cortex	1	yes
CoA_L	IFGop_R	21.3453908931751	Amygdala	Cortex	1	yes
CoA_L	IFGtr_L	14.5405358841468	Amygdala	Cortex	1	yes
CoA_L	IFGtr_R	8.86194209385219	Amygdala	Cortex	1	yes
CoA_L	ITG_L	4.31849196083057	Amygdala	Cortex	1	yes
CoA_L	ITG_R	4.51723438196946	Amygdala	Cortex	1	yes
CoA_L	LIG_L	22.3216322449116	Amygdala	Cortex	1	yes
CoA_L	LIG_R	23.3064949563602	Amygdala	Cortex	1	yes
CoA_L	La_L	16.4185949148961	Amygdala	Amygdala	1	yes
CoA_L	La_R	16.3732842186374	Amygdala	Amygdala	1	yes
CoA_L	LiG_L	12.5606039321806	Amygdala	Cortex	1	yes
CoA_L	LiG_R	18.3924072165254	Amygdala	Cortex	1	yes
CoA_L	MFG_L	14.3006283671948	Amygdala	Cortex	1	yes
CoA_L	MFG_R	14.1371029034815	Amygdala	Cortex	1	yes
CoA_L	MTG_L	20.4298702641032	Amygdala	Cortex	1	yes
CoA_L	MTG_R	20.8576324745691	Amygdala	Cortex	1	yes
CoA_L	POrG_L	8.29803994229025	Amygdala	Cortex	1	yes
CoA_L	POrG_R	10.5193580962992	Amygdala	Cortex	1	yes
CoA_L	PPH_L	6.44586144483223	Amygdala	Cortex	1	yes
CoA_L	PPH_R	13.2902246121121	Amygdala	Cortex	1	yes
CoA_L	PRG_L	26.2420222281762	Amygdala	Cortex	1	yes
CoA_L	PRG_R	21.2491658755058	Amygdala	Cortex	1	yes
CoA_L	PaO_L	19.9309098709733	Amygdala	Cortex	1	yes
CoA_L	PaO_R	12.2584635599549	Amygdala	Cortex	1	yes
CoA_L	Pir_L	16.3533852428435	Amygdala	Cortex	1	yes
CoA_L	Pir_R	19.3396095345832	Amygdala	Cortex	1	yes
CoA_L	PoCG_L	7.09192664750818	Amygdala	Cortex	1	yes
CoA_L	PoCG_R	3.54511873548238	Amygdala	Cortex	1	yes
CoA_L	PrCG_L	10.3019250433957	Amygdala	Cortex	1	yes
CoA_L	PrCG_R	11.9773834938679	Amygdala	Cortex	1	yes
CoA_L	Pu_L	18.7519255134791	Amygdala	BasalForebrain	1	yes
CoA_L	Pu_R	18.4473236817334	Amygdala	BasalForebrain	1	yes
CoA_L	ReG_L	16.4387765522716	Amygdala	Cortex	1	yes
CoA_L	ReG_R	11.1581281817361	Amygdala	Cortex	1	yes
CoA_L	RoG_L	16.6790402787829	Amygdala	Cortex	1	yes
CoA_L	RoG_R	20.6196623415385	Amygdala	Cortex	1	yes
CoA_L	SCG_L	11.498838917309	Amygdala	Cortex	1	yes
CoA_L	SCG_R	12.8405973955816	Amygdala	Cortex	1	yes
CoA_L	SIG_L	13.3572820072497	Amygdala	Cortex	1	yes
CoA_L	SIG_R	18.268440759309	Amygdala	Cortex	1	yes
CoA_L	SMG_L	12.769596317702	Amygdala	Cortex	1	yes
CoA_L	SMG_R	11.2682440916357	Amygdala	Cortex	1	yes
CoA_L	SOG_L	10.0519161913011	Amygdala	Cortex	1	yes
CoA_L	SOG_R	12.3116865488253	Amygdala	Cortex	1	yes
CoA_L	SPL_L	8.35973909938774	Amygdala	Cortex	1	yes
CoA_L	SPL_R	12.4092172569497	Amygdala	Cortex	1	yes
CoA_L	STG_L	10.682556154827	Amygdala	Cortex	1	yes
CoA_L	STG_R	9.90137266815037	Amygdala	Cortex	1	yes
CoA_L	TP_L	14.5894903235661	Amygdala	Cortex	1	yes
CoA_L	TP_R	17.0503797554096	Amygdala	Cortex	1	yes
CoA_L	TTG_L	28.0371277430263	Amygdala	Cortex	1	yes
CoA_L	TTG_R	17.8065696466232	Amygdala	Cortex	1	yes
CoA_R	AON_L	6.61175409982382	Amygdala	Cortex	1	yes
CoA_R	AON_R	6.33095544321868	Amygdala	Cortex	1	yes
CoA_R	APH_L	10.9288550685748	Amygdala	Cortex	1	yes
CoA_R	APH_R	13.5369093129908	Amygdala	Cortex	1	yes
CoA_R	CEN_L	38.5757776605379	Amygdala	Amygdala	1	yes
CoA_R	CEN_R	30.5122026908903	Amygdala	Amygdala	1	yes
CoA_R	CaB_L	14.125353756542	Amygdala	BasalForebrain	1	yes
CoA_R	CaB_R	15.0260271724319	Amygdala	BasalForebrain	1	yes
CoA_R	CgGc_L	24.3977626296949	Amygdala	Cortex	1	yes
CoA_R	CgGc_R	13.6543373476891	Amygdala	Cortex	1	yes
CoA_R	CgGr_L	32.0903013051938	Amygdala	Cortex	1	yes
CoA_R	CgGr_R	28.9681998773928	Amygdala	Cortex	1	yes
CoA_R	CoA_L	0	Amygdala	Amygdala	1	yes
CoA_R	CoA_R	0	Amygdala	Amygdala	1	yes
CoA_R	Cun_L	9.07983117357404	Amygdala	Cortex	1	yes
CoA_R	Cun_R	13.7130331967564	Amygdala	Cortex	1	yes
CoA_R	FuGt_L	26.9892908785359	Amygdala	Cortex	1	yes
CoA_R	FuGt_R	19.5539364893415	Amygdala	Cortex	1	yes
CoA_R	HiB_L	32.2313139564611	Amygdala	Hippocampus	1	yes
CoA_R	HiB_R	57.0953832559158	Amygdala	Hippocampus	1	yes
CoA_R	HiH_L	37.7745253429646	Amygdala	Hippocampus	1	yes
CoA_R	HiH_R	36.414684115384	Amygdala	Hippocampus	1	yes
CoA_R	HiT_L	28.8479576120536	Amygdala	Hippocampus	1	yes
CoA_R	HiT_R	19.1139024647281	Amygdala	Hippocampus	1	yes
CoA_R	IFGop_L	30.7488127892147	Amygdala	Cortex	1	yes
CoA_R	IFGop_R	34.1182848129836	Amygdala	Cortex	1	yes
CoA_R	IFGtr_L	19.5634595742111	Amygdala	Cortex	1	yes
CoA_R	IFGtr_R	14.792417651382	Amygdala	Cortex	1	yes
CoA_R	ITG_L	10.3405362284381	Amygdala	Cortex	1	yes
CoA_R	ITG_R	14.5017555964096	Amygdala	Cortex	1	yes
CoA_R	LIG_L	44.6289319301149	Amygdala	Cortex	1	yes
CoA_R	LIG_R	48.1225397974017	Amygdala	Cortex	1	yes
CoA_R	La_L	32.9092529921117	Amygdala	Amygdala	1	yes
CoA_R	La_R	27.6216818003421	Amygdala	Amygdala	1	yes
CoA_R	LiG_L	17.2186174569891	Amygdala	Cortex	1	yes
CoA_R	LiG_R	20.0376600418344	Amygdala	Cortex	1	yes
CoA_R	MFG_L	28.1657240642857	Amygdala	Cortex	1	yes
CoA_R	MFG_R	22.4134856159729	Amygdala	Cortex	1	yes
CoA_R	MTG_L	27.6620314210868	Amygdala	Cortex	1	yes
CoA_R	MTG_R	28.5137491387354	Amygdala	Cortex	1	yes
CoA_R	POrG_L	20.0340403245048	Amygdala	Cortex	1	yes
CoA_R	POrG_R	22.7305651157584	Amygdala	Cortex	1	yes
CoA_R	PPH_L	17.8818122733987	Amygdala	Cortex	1	yes
CoA_R	PPH_R	23.6842758880062	Amygdala	Cortex	1	yes
CoA_R	PRG_L	51.4832187678521	Amygdala	Cortex	1	yes
CoA_R	PRG_R	49.4864321986209	Amygdala	Cortex	1	yes
CoA_R	PaO_L	31.0375248737925	Amygdala	Cortex	1	yes
CoA_R	PaO_R	27.1829699130545	Amygdala	Cortex	1	yes
CoA_R	Pir_L	26.4415309120918	Amygdala	Cortex	1	yes
CoA_R	Pir_R	30.3968736334836	Amygdala	Cortex	1	yes
CoA_R	PoCG_L	12.2298107818871	Amygdala	Cortex	1	yes
CoA_R	PoCG_R	5.94371691616877	Amygdala	Cortex	1	yes
CoA_R	PrCG_L	22.5855431252929	Amygdala	Cortex	1	yes
CoA_R	PrCG_R	21.0915282057439	Amygdala	Cortex	1	yes
CoA_R	Pu_L	38.4777629585845	Amygdala	BasalForebrain	1	yes
CoA_R	Pu_R	30.3592810742122	Amygdala	BasalForebrain	1	yes
CoA_R	ReG_L	32.138463482834	Amygdala	Cortex	1	yes
CoA_R	ReG_R	22.0474191745248	Amygdala	Cortex	1	yes
CoA_R	RoG_L	33.1517899819992	Amygdala	Cortex	1	yes
CoA_R	RoG_R	39.9458588081348	Amygdala	Cortex	1	yes
CoA_R	SCG_L	24.4138786687881	Amygdala	Cortex	1	yes
CoA_R	SCG_R	19.0125536684535	Amygdala	Cortex	1	yes
CoA_R	SIG_L	21.3957055049895	Amygdala	Cortex	1	yes
CoA_R	SIG_R	29.7315972787984	Amygdala	Cortex	1	yes
CoA_R	SMG_L	12.8489761252021	Amygdala	Cortex	1	yes
CoA_R	SMG_R	12.6624049681023	Amygdala	Cortex	1	yes
CoA_R	SOG_L	13.38088216093	Amygdala	Cortex	1	yes
CoA_R	SOG_R	11.7132725269726	Amygdala	Cortex	1	yes
CoA_R	SPL_L	14.9259918905911	Amygdala	Cortex	1	yes
CoA_R	SPL_R	17.5621317405444	Amygdala	Cortex	1	yes
CoA_R	STG_L	17.6351430894867	Amygdala	Cortex	1	yes
CoA_R	STG_R	12.9122185856992	Amygdala	Cortex	1	yes
CoA_R	TP_L	23.631957759815	Amygdala	Cortex	1	yes
CoA_R	TP_R	29.069345029655	Amygdala	Cortex	1	yes
CoA_R	TTG_L	34.2288788439359	Amygdala	Cortex	1	yes
CoA_R	TTG_R	28.1145774456223	Amygdala	Cortex	1	yes
Cun_L	AON_L	2.51589460348533	Cortex	Cortex	0	no
Cun_L	AON_R	2.21381076994049	Cortex	Cortex	0	no
Cun_L	APH_L	4.21874005208431	Cortex	Cortex	0	no
Cun_L	APH_R	5.89434316137317	Cortex	Cortex	0	no
Cun_L	CEN_L	23.6592500513831	Cortex	Amygdala	1	yes
Cun_L	CEN_R	15.4705326280214	Cortex	Amygdala	1	yes
Cun_L	CaB_L	7.01618405927822	Cortex	BasalForebrain	0	no
Cun_L	CaB_R	7.17944682289911	Cortex	BasalForebrain	0	no
Cun_L	CgGc_L	10.7686267486971	Cortex	Cortex	0	no
Cun_L	CgGc_R	2.22553496733313	Cortex	Cortex	0	no
Cun_L	CgGr_L	11.8397937144225	Cortex	Cortex	0	no
Cun_L	CgGr_R	13.7186643141007	Cortex	Cortex	0	no
Cun_L	CoA_L	4.77052059382947	Cortex	Amygdala	1	yes
Cun_L	CoA_R	9.07983117357404	Cortex	Amygdala	1	yes
Cun_L	Cun_L	0	Cortex	Cortex	0	no
Cun_L	Cun_R	0	Cortex	Cortex	0	no
Cun_L	FuGt_L	18.5425348237548	Cortex	Cortex	0	no
Cun_L	FuGt_R	15.3790769042125	Cortex	Cortex	0	no
Cun_L	HiB_L	15.0678148167773	Cortex	Hippocampus	1	yes
Cun_L	HiB_R	17.2602350079608	Cortex	Hippocampus	1	yes
Cun_L	HiH_L	13.2889476594531	Cortex	Hippocampus	1	yes
Cun_L	HiH_R	15.2887736549403	Cortex	Hippocampus	1	yes
Cun_L	HiT_L	8.528139789278	Cortex	Hippocampus	1	yes
Cun_L	HiT_R	11.744689453452	Cortex	Hippocampus	1	yes
Cun_L	IFGop_L	9.36036638758555	Cortex	Cortex	0	no
Cun_L	IFGop_R	10.8124049055885	Cortex	Cortex	0	no
Cun_L	IFGtr_L	14.4979460572513	Cortex	Cortex	0	no
Cun_L	IFGtr_R	10.5143412738653	Cortex	Cortex	0	no
Cun_L	ITG_L	5.42859969707979	Cortex	Cortex	0	no
Cun_L	ITG_R	5.61794802086969	Cortex	Cortex	0	no
Cun_L	LIG_L	12.0823392744551	Cortex	Cortex	0	no
Cun_L	LIG_R	11.0070849059745	Cortex	Cortex	0	no
Cun_L	La_L	13.24556662825	Cortex	Amygdala	1	yes
Cun_L	La_R	9.20554949240159	Cortex	Amygdala	1	yes
Cun_L	LiG_L	8.78060102784317	Cortex	Cortex	0	no
Cun_L	LiG_R	9.00880431281531	Cortex	Cortex	0	no
Cun_L	MFG_L	20.4590931992572	Cortex	Cortex	0	no
Cun_L	MFG_R	18.5600740136248	Cortex	Cortex	0	no
Cun_L	MTG_L	15.5513511693775	Cortex	Cortex	0	no
Cun_L	MTG_R	14.4676204575239	Cortex	Cortex	0	no
Cun_L	POrG_L	21.586135256825	Cortex	Cortex	0	no
Cun_L	POrG_R	17.8538531866591	Cortex	Cortex	0	no
Cun_L	PPH_L	13.7729702300237	Cortex	Cortex	0	no
Cun_L	PPH_R	13.8342177527677	Cortex	Cortex	0	no
Cun_L	PRG_L	17.857028688068	Cortex	Cortex	0	no
Cun_L	PRG_R	17.3477805048263	Cortex	Cortex	0	no
Cun_L	PaO_L	15.4626220414911	Cortex	Cortex	0	no
Cun_L	PaO_R	16.2107847892343	Cortex	Cortex	0	no
Cun_L	Pir_L	11.6822184628492	Cortex	Cortex	0	no
Cun_L	Pir_R	9.863873000411	Cortex	Cortex	0	no
Cun_L	PoCG_L	7.49511265283554	Cortex	Cortex	0	no
Cun_L	PoCG_R	8.10386337599969	Cortex	Cortex	0	no
Cun_L	PrCG_L	15.1935880747366	Cortex	Cortex	0	no
Cun_L	PrCG_R	12.0152557995193	Cortex	Cortex	0	no
Cun_L	Pu_L	12.7756762091135	Cortex	BasalForebrain	0	no
Cun_L	Pu_R	11.0720909466051	Cortex	BasalForebrain	0	no
Cun_L	ReG_L	6.3070699054858	Cortex	Cortex	0	no
Cun_L	ReG_R	4.01543411522925	Cortex	Cortex	0	no
Cun_L	RoG_L	14.7784514689228	Cortex	Cortex	0	no
Cun_L	RoG_R	18.4842251342109	Cortex	Cortex	0	no
Cun_L	SCG_L	9.94318309758316	Cortex	Cortex	0	no
Cun_L	SCG_R	8.09346530769737	Cortex	Cortex	0	no
Cun_L	SIG_L	18.4081737728858	Cortex	Cortex	0	no
Cun_L	SIG_R	16.1750522108807	Cortex	Cortex	0	no
Cun_L	SMG_L	4.75659225715733	Cortex	Cortex	0	no
Cun_L	SMG_R	3.30624060206596	Cortex	Cortex	0	no
Cun_L	SOG_L	7.76822642261207	Cortex	Cortex	0	no
Cun_L	SOG_R	5.0220886451199	Cortex	Cortex	0	no
Cun_L	SPL_L	13.9442218584218	Cortex	Cortex	0	no
Cun_L	SPL_R	12.0119337403175	Cortex	Cortex	0	no
Cun_L	STG_L	10.9549872089905	Cortex	Cortex	0	no
Cun_L	STG_R	9.79370582462111	Cortex	Cortex	0	no
Cun_L	TP_L	9.3098451713589	Cortex	Cortex	0	no
Cun_L	TP_R	9.70251545027623	Cortex	Cortex	0	no
Cun_L	TTG_L	25.9882451719819	Cortex	Cortex	0	no
Cun_L	TTG_R	19.1340556648144	Cortex	Cortex	0	no
Cun_R	AON_L	4.20344555590067	Cortex	Cortex	0	no
Cun_R	AON_R	3.3953585711281	Cortex	Cortex	0	no
Cun_R	APH_L	5.29892604930003	Cortex	Cortex	0	no
Cun_R	APH_R	4.58485982549988	Cortex	Cortex	0	no
Cun_R	CEN_L	22.5420110595151	Cortex	Amygdala	1	yes
Cun_R	CEN_R	18.4626513295045	Cortex	Amygdala	1	yes
Cun_R	CaB_L	11.9648795296161	Cortex	BasalForebrain	0	no
Cun_R	CaB_R	12.8407622503356	Cortex	BasalForebrain	0	no
Cun_R	CgGc_L	13.0662878370962	Cortex	Cortex	0	no
Cun_R	CgGc_R	6.27803428432311	Cortex	Cortex	0	no
Cun_R	CgGr_L	14.6410440798256	Cortex	Cortex	0	no
Cun_R	CgGr_R	13.5827789000993	Cortex	Cortex	0	no
Cun_R	CoA_L	9.43499194502163	Cortex	Amygdala	1	yes
Cun_R	CoA_R	13.7130331967564	Cortex	Amygdala	1	yes
Cun_R	Cun_L	0	Cortex	Cortex	0	no
Cun_R	Cun_R	0	Cortex	Cortex	0	no
Cun_R	FuGt_L	14.9958988007481	Cortex	Cortex	0	no
Cun_R	FuGt_R	10.7690690507699	Cortex	Cortex	0	no
Cun_R	HiB_L	14.6965995452189	Cortex	Hippocampus	1	yes
Cun_R	HiB_R	14.1733653677588	Cortex	Hippocampus	1	yes
Cun_R	HiH_L	14.9018381997054	Cortex	Hippocampus	1	yes
Cun_R	HiH_R	14.9621354569171	Cortex	Hippocampus	1	yes
Cun_R	HiT_L	11.3746267452976	Cortex	Hippocampus	1	yes
Cun_R	HiT_R	12.8658398438027	Cortex	Hippocampus	1	yes
Cun_R	IFGop_L	13.0374693444305	Cortex	Cortex	0	no
Cun_R	IFGop_R	13.2405188421093	Cortex	Cortex	0	no
Cun_R	IFGtr_L	17.8639649834373	Cortex	Cortex	0	no
Cun_R	IFGtr_R	11.7875643148219	Cortex	Cortex	0	no
Cun_R	ITG_L	5.30152315772887	Cortex	Cortex	0	no
Cun_R	ITG_R	7.51466967777268	Cortex	Cortex	0	no
Cun_R	LIG_L	15.7403574037577	Cortex	Cortex	0	no
Cun_R	LIG_R	13.7647496923453	Cortex	Cortex	0	no
Cun_R	La_L	13.4180987856752	Cortex	Amygdala	1	yes
Cun_R	La_R	12.3059040851887	Cortex	Amygdala	1	yes
Cun_R	LiG_L	12.4092907760839	Cortex	Cortex	0	no
Cun_R	LiG_R	11.515709011432	Cortex	Cortex	0	no
Cun_R	MFG_L	20.3453410838783	Cortex	Cortex	0	no
Cun_R	MFG_R	20.6736551497778	Cortex	Cortex	0	no
Cun_R	MTG_L	20.2408192845104	Cortex	Cortex	0	no
Cun_R	MTG_R	16.9586549191642	Cortex	Cortex	0	no
Cun_R	POrG_L	19.6976031078689	Cortex	Cortex	0	no
Cun_R	POrG_R	20.8849725144701	Cortex	Cortex	0	no
Cun_R	PPH_L	12.1584561877525	Cortex	Cortex	0	no
Cun_R	PPH_R	15.2977301579042	Cortex	Cortex	0	no
Cun_R	PRG_L	18.1296588630469	Cortex	Cortex	0	no
Cun_R	PRG_R	16.5374807177623	Cortex	Cortex	0	no
Cun_R	PaO_L	15.8184313977217	Cortex	Cortex	0	no
Cun_R	PaO_R	15.0048879237389	Cortex	Cortex	0	no
Cun_R	Pir_L	13.5470974885412	Cortex	Cortex	0	no
Cun_R	Pir_R	14.1712533658446	Cortex	Cortex	0	no
Cun_R	PoCG_L	8.73874571386544	Cortex	Cortex	0	no
Cun_R	PoCG_R	7.42058305176848	Cortex	Cortex	0	no
Cun_R	PrCG_L	12.1470663882726	Cortex	Cortex	0	no
Cun_R	PrCG_R	14.1151463742858	Cortex	Cortex	0	no
Cun_R	Pu_L	12.0959993543376	Cortex	BasalForebrain	0	no
Cun_R	Pu_R	12.8366999393539	Cortex	BasalForebrain	0	no
Cun_R	ReG_L	7.32127467745862	Cortex	Cortex	0	no
Cun_R	ReG_R	6.76547534494894	Cortex	Cortex	0	no
Cun_R	RoG_L	17.2117966988961	Cortex	Cortex	0	no
Cun_R	RoG_R	19.3420350296295	Cortex	Cortex	0	no
Cun_R	SCG_L	14.9000507437564	Cortex	Cortex	0	no
Cun_R	SCG_R	11.9462395590884	Cortex	Cortex	0	no
Cun_R	SIG_L	15.6195459275274	Cortex	Cortex	0	no
Cun_R	SIG_R	19.0006506001701	Cortex	Cortex	0	no
Cun_R	SMG_L	9.04560715121228	Cortex	Cortex	0	no
Cun_R	SMG_R	5.96082168413685	Cortex	Cortex	0	no
Cun_R	SOG_L	11.625733980808	Cortex	Cortex	0	no
Cun_R	SOG_R	11.0400816574007	Cortex	Cortex	0	no
Cun_R	SPL_L	14.1673841719256	Cortex	Cortex	0	no
Cun_R	SPL_R	16.5530500945017	Cortex	Cortex	0	no
Cun_R	STG_L	11.5290971217415	Cortex	Cortex	0	no
Cun_R	STG_R	10.1740742711696	Cortex	Cortex	0	no
Cun_R	TP_L	11.6912734922389	Cortex	Cortex	0	no
Cun_R	TP_R	11.3996738428495	Cortex	Cortex	0	no
Cun_R	TTG_L	24.3163707971897	Cortex	Cortex	0	no
Cun_R	TTG_R	22.9815829457172	Cortex	Cortex	0	no
FuGt_L	AON_L	6.56744961365375	Cortex	Cortex	0	no
FuGt_L	AON_R	5.27373750863868	Cortex	Cortex	0	no
FuGt_L	APH_L	9.28473536188474	Cortex	Cortex	0	no
FuGt_L	APH_R	7.77984715675332	Cortex	Cortex	0	no
FuGt_L	CEN_L	32.0763226262507	Cortex	Amygdala	1	yes
FuGt_L	CEN_R	34.7936615413949	Cortex	Amygdala	1	yes
FuGt_L	CaB_L	10.5991804015778	Cortex	BasalForebrain	0	no
FuGt_L	CaB_R	8.76459001651664	Cortex	BasalForebrain	0	no
FuGt_L	CgGc_L	12.2663247459186	Cortex	Cortex	0	no
FuGt_L	CgGc_R	8.26216407148398	Cortex	Cortex	0	no
FuGt_L	CgGr_L	15.6608990849189	Cortex	Cortex	0	no
FuGt_L	CgGr_R	11.7495551497782	Cortex	Cortex	0	no
FuGt_L	CoA_L	20.6215499893518	Cortex	Amygdala	1	yes
FuGt_L	CoA_R	26.9892908785359	Cortex	Amygdala	1	yes
FuGt_L	Cun_L	18.5425348237548	Cortex	Cortex	0	no
FuGt_L	Cun_R	14.9958988007481	Cortex	Cortex	0	no
FuGt_L	FuGt_L	0	Cortex	Cortex	0	no
FuGt_L	FuGt_R	0	Cortex	Cortex	0	no
FuGt_L	HiB_L	24.4904606985145	Cortex	Hippocampus	1	yes
FuGt_L	HiB_R	31.8443238673853	Cortex	Hippocampus	1	yes
FuGt_L	HiH_L	24.7487052069329	Cortex	Hippocampus	1	yes
FuGt_L	HiH_R	29.8053710562361	Cortex	Hippocampus	1	yes
FuGt_L	HiT_L	23.9884089285059	Cortex	Hippocampus	1	yes
FuGt_L	HiT_R	19.6173784635622	Cortex	Hippocampus	1	yes
FuGt_L	IFGop_L	13.8454934105227	Cortex	Cortex	0	no
FuGt_L	IFGop_R	23.7035760482755	Cortex	Cortex	0	no
FuGt_L	IFGtr_L	14.1812395716956	Cortex	Cortex	0	no
FuGt_L	IFGtr_R	11.0508068528155	Cortex	Cortex	0	no
FuGt_L	ITG_L	4.54779176856826	Cortex	Cortex	0	no
FuGt_L	ITG_R	7.03434454827032	Cortex	Cortex	0	no
FuGt_L	LIG_L	20.6141576093818	Cortex	Cortex	0	no
FuGt_L	LIG_R	24.4448400008417	Cortex	Cortex	0	no
FuGt_L	La_L	32.9694050951754	Cortex	Amygdala	1	yes
FuGt_L	La_R	24.045161033446	Cortex	Amygdala	1	yes
FuGt_L	LiG_L	14.3537929140756	Cortex	Cortex	0	no
FuGt_L	LiG_R	17.9693069744654	Cortex	Cortex	0	no
FuGt_L	MFG_L	30.0069808008158	Cortex	Cortex	0	no
FuGt_L	MFG_R	27.1141730859095	Cortex	Cortex	0	no
FuGt_L	MTG_L	17.2611896412429	Cortex	Cortex	0	no
FuGt_L	MTG_R	12.7589810299843	Cortex	Cortex	0	no
FuGt_L	POrG_L	16.4845062366313	Cortex	Cortex	0	no
FuGt_L	POrG_R	14.4611068958747	Cortex	Cortex	0	no
FuGt_L	PPH_L	15.0052993793213	Cortex	Cortex	0	no
FuGt_L	PPH_R	23.4312527714241	Cortex	Cortex	0	no
FuGt_L	PRG_L	28.0997633231848	Cortex	Cortex	0	no
FuGt_L	PRG_R	36.1854241590624	Cortex	Cortex	0	no
FuGt_L	PaO_L	22.154506582444	Cortex	Cortex	0	no
FuGt_L	PaO_R	17.9205757471979	Cortex	Cortex	0	no
FuGt_L	Pir_L	25.2408277723744	Cortex	Cortex	0	no
FuGt_L	Pir_R	27.2088100980024	Cortex	Cortex	0	no
FuGt_L	PoCG_L	10.3941253381309	Cortex	Cortex	0	no
FuGt_L	PoCG_R	5.56051559725905	Cortex	Cortex	0	no
FuGt_L	PrCG_L	28.358830322226	Cortex	Cortex	0	no
FuGt_L	PrCG_R	22.3519888118751	Cortex	Cortex	0	no
FuGt_L	Pu_L	23.4449361223617	Cortex	BasalForebrain	0	no
FuGt_L	Pu_R	26.2688034155076	Cortex	BasalForebrain	0	no
FuGt_L	ReG_L	11.9097535336296	Cortex	Cortex	0	no
FuGt_L	ReG_R	7.19419780277701	Cortex	Cortex	0	no
FuGt_L	RoG_L	29.6029598688481	Cortex	Cortex	0	no
FuGt_L	RoG_R	34.9769092934618	Cortex	Cortex	0	no
FuGt_L	SCG_L	18.2746602802422	Cortex	Cortex	0	no
FuGt_L	SCG_R	19.3925755923054	Cortex	Cortex	0	no
FuGt_L	SIG_L	22.8797008828395	Cortex	Cortex	0	no
FuGt_L	SIG_R	22.0272117200878	Cortex	Cortex	0	no
FuGt_L	SMG_L	16.2580985988874	Cortex	Cortex	0	no
FuGt_L	SMG_R	21.3215974467083	Cortex	Cortex	0	no
FuGt_L	SOG_L	15.132053737736	Cortex	Cortex	0	no
FuGt_L	SOG_R	12.6404574027339	Cortex	Cortex	0	no
FuGt_L	SPL_L	15.142195638021	Cortex	Cortex	0	no
FuGt_L	SPL_R	13.5957436743165	Cortex	Cortex	0	no
FuGt_L	STG_L	14.4548260586955	Cortex	Cortex	0	no
FuGt_L	STG_R	11.0152140602781	Cortex	Cortex	0	no
FuGt_L	TP_L	9.38360783367223	Cortex	Cortex	0	no
FuGt_L	TP_R	12.279538384318	Cortex	Cortex	0	no
FuGt_L	TTG_L	22.1914884348945	Cortex	Cortex	0	no
FuGt_L	TTG_R	15.6305125295178	Cortex	Cortex	0	no
FuGt_R	AON_L	4.54234571085052	Cortex	Cortex	0	no
FuGt_R	AON_R	2.59238164651089	Cortex	Cortex	0	no
FuGt_R	APH_L	4.97930969535113	Cortex	Cortex	0	no
FuGt_R	APH_R	3.78835082528351	Cortex	Cortex	0	no
FuGt_R	CEN_L	22.6584321162826	Cortex	Amygdala	1	yes
FuGt_R	CEN_R	25.3387321490623	Cortex	Amygdala	1	yes
FuGt_R	CaB_L	5.48633365600497	Cortex	BasalForebrain	0	no
FuGt_R	CaB_R	5.5048061858138	Cortex	BasalForebrain	0	no
FuGt_R	CgGc_L	7.69972271261198	Cortex	Cortex	0	no
FuGt_R	CgGc_R	4.82342299686466	Cortex	Cortex	0	no
FuGt_R	CgGr_L	11.2326222575974	Cortex	Cortex	0	no
FuGt_R	CgGr_R	10.0353075908168	Cortex	Cortex	0	no
FuGt_R	CoA_L	16.2515926780118	Cortex	Amygdala	1	yes
FuGt_R	CoA_R	19.5539364893415	Cortex	Amygdala	1	yes
FuGt_R	Cun_L	15.3790769042125	Cortex	Cortex	0	no
FuGt_R	Cun_R	10.7690690507699	Cortex	Cortex	0	no
FuGt_R	FuGt_L	0	Cortex	Cortex	0	no
FuGt_R	FuGt_R	0	Cortex	Cortex	0	no
FuGt_R	HiB_L	16.7080946122878	Cortex	Hippocampus	1	yes
FuGt_R	HiB_R	21.7112714719572	Cortex	Hippocampus	1	yes
FuGt_R	HiH_L	13.3783167015872	Cortex	Hippocampus	1	yes
FuGt_R	HiH_R	19.4447298652384	Cortex	Hippocampus	1	yes
FuGt_R	HiT_L	15.7583154843281	Cortex	Hippocampus	1	yes
FuGt_R	HiT_R	13.2545755914514	Cortex	Hippocampus	1	yes
FuGt_R	IFGop_L	9.30685186777016	Cortex	Cortex	0	no
FuGt_R	IFGop_R	17.5707180255171	Cortex	Cortex	0	no
FuGt_R	IFGtr_L	9.48399397719914	Cortex	Cortex	0	no
FuGt_R	IFGtr_R	7.63688089273223	Cortex	Cortex	0	no
FuGt_R	ITG_L	1.94227122560932	Cortex	Cortex	0	no
FuGt_R	ITG_R	2.54505197537456	Cortex	Cortex	0	no
FuGt_R	LIG_L	15.9361830038522	Cortex	Cortex	0	no
FuGt_R	LIG_R	18.2740626157699	Cortex	Cortex	0	no
FuGt_R	La_L	20.0825702338401	Cortex	Amygdala	1	yes
FuGt_R	La_R	14.3299274356579	Cortex	Amygdala	1	yes
FuGt_R	LiG_L	10.4406352625891	Cortex	Cortex	0	no
FuGt_R	LiG_R	12.3087997038139	Cortex	Cortex	0	no
FuGt_R	MFG_L	19.2833037475307	Cortex	Cortex	0	no
FuGt_R	MFG_R	17.4447255204044	Cortex	Cortex	0	no
FuGt_R	MTG_L	12.440056725587	Cortex	Cortex	0	no
FuGt_R	MTG_R	9.15839003075978	Cortex	Cortex	0	no
FuGt_R	POrG_L	11.6816379944509	Cortex	Cortex	0	no
FuGt_R	POrG_R	9.08138741808776	Cortex	Cortex	0	no
FuGt_R	PPH_L	10.7610796605354	Cortex	Cortex	0	no
FuGt_R	PPH_R	16.0899847171095	Cortex	Cortex	0	no
FuGt_R	PRG_L	18.9056701059888	Cortex	Cortex	0	no
FuGt_R	PRG_R	23.6471063519741	Cortex	Cortex	0	no
FuGt_R	PaO_L	15.578292595901	Cortex	Cortex	0	no
FuGt_R	PaO_R	9.65293848831433	Cortex	Cortex	0	no
FuGt_R	Pir_L	21.1893108821824	Cortex	Cortex	0	no
FuGt_R	Pir_R	17.6543624534427	Cortex	Cortex	0	no
FuGt_R	PoCG_L	5.65253231686316	Cortex	Cortex	0	no
FuGt_R	PoCG_R	3.11830562089356	Cortex	Cortex	0	no
FuGt_R	PrCG_L	20.6488555879173	Cortex	Cortex	0	no
FuGt_R	PrCG_R	13.6622241959954	Cortex	Cortex	0	no
FuGt_R	Pu_L	17.9905336522456	Cortex	BasalForebrain	0	no
FuGt_R	Pu_R	18.4201585758611	Cortex	BasalForebrain	0	no
FuGt_R	ReG_L	8.05719172704555	Cortex	Cortex	0	no
FuGt_R	ReG_R	3.83414843554902	Cortex	Cortex	0	no
FuGt_R	RoG_L	18.4713797161552	Cortex	Cortex	0	no
FuGt_R	RoG_R	22.027142794605	Cortex	Cortex	0	no
FuGt_R	SCG_L	14.5834991295349	Cortex	Cortex	0	no
FuGt_R	SCG_R	13.2950509123118	Cortex	Cortex	0	no
FuGt_R	SIG_L	16.1883218768495	Cortex	Cortex	0	no
FuGt_R	SIG_R	14.8099572516304	Cortex	Cortex	0	no
FuGt_R	SMG_L	13.7239107515479	Cortex	Cortex	0	no
FuGt_R	SMG_R	14.0273742854677	Cortex	Cortex	0	no
FuGt_R	SOG_L	11.2961899794629	Cortex	Cortex	0	no
FuGt_R	SOG_R	9.22206638539148	Cortex	Cortex	0	no
FuGt_R	SPL_L	12.4314076379281	Cortex	Cortex	0	no
FuGt_R	SPL_R	9.92130487249742	Cortex	Cortex	0	no
FuGt_R	STG_L	10.4654888924532	Cortex	Cortex	0	no
FuGt_R	STG_R	8.44376142228376	Cortex	Cortex	0	no
FuGt_R	TP_L	6.59126541475398	Cortex	Cortex	0	no
FuGt_R	TP_R	8.77091124679449	Cortex	Cortex	0	no
FuGt_R	TTG_L	18.0978547902347	Cortex	Cortex	0	no
FuGt_R	TTG_R	9.64940539195499	Cortex	Cortex	0	no
HiB_L	AON_L	4.71437740140371	Hippocampus	Cortex	1	yes
HiB_L	AON_R	3.77099308921524	Hippocampus	Cortex	1	yes
HiB_L	APH_L	22.3845118678829	Hippocampus	Cortex	1	yes
HiB_L	APH_R	31.7639836161972	Hippocampus	Cortex	1	yes
HiB_L	CEN_L	43.9988606657526	Hippocampus	Amygdala	1	yes
HiB_L	CEN_R	38.8814706704943	Hippocampus	Amygdala	1	yes
HiB_L	CaB_L	18.5260561229833	Hippocampus	BasalForebrain	1	yes
HiB_L	CaB_R	19.1730350365801	Hippocampus	BasalForebrain	1	yes
HiB_L	CgGc_L	30.0018178236402	Hippocampus	Cortex	1	yes
HiB_L	CgGc_R	13.9562464481848	Hippocampus	Cortex	1	yes
HiB_L	CgGr_L	73.6614858473101	Hippocampus	Cortex	1	yes
HiB_L	CgGr_R	72.0186223554524	Hippocampus	Cortex	1	yes
HiB_L	CoA_L	18.0092279397054	Hippocampus	Amygdala	1	yes
HiB_L	CoA_R	32.2313139564611	Hippocampus	Amygdala	1	yes
HiB_L	Cun_L	15.0678148167773	Hippocampus	Cortex	1	yes
HiB_L	Cun_R	14.6965995452189	Hippocampus	Cortex	1	yes
HiB_L	FuGt_L	24.4904606985145	Hippocampus	Cortex	1	yes
HiB_L	FuGt_R	16.7080946122878	Hippocampus	Cortex	1	yes
HiB_L	HiB_L	0.00352754806680849	Hippocampus	Hippocampus	1	yes
HiB_L	HiB_R	56.662547439807	Hippocampus	Hippocampus	1	yes
HiB_L	HiH_L	67.1108868341207	Hippocampus	Hippocampus	1	yes
HiB_L	HiH_R	83.9223957868253	Hippocampus	Hippocampus	1	yes
HiB_L	HiT_L	69.0378959708884	Hippocampus	Hippocampus	1	yes
HiB_L	HiT_R	20.9343328237821	Hippocampus	Hippocampus	1	yes
HiB_L	IFGop_L	30.1355068841946	Hippocampus	Cortex	1	yes
HiB_L	IFGop_R	44.6639483191199	Hippocampus	Cortex	1	yes
HiB_L	IFGtr_L	27.58760306274	Hippocampus	Cortex	1	yes
HiB_L	IFGtr_R	17.0798663344393	Hippocampus	Cortex	1	yes
HiB_L	ITG_L	12.8464216938354	Hippocampus	Cortex	1	yes
HiB_L	ITG_R	22.1229149932711	Hippocampus	Cortex	1	yes
HiB_L	LIG_L	33.8446737990629	Hippocampus	Cortex	1	yes
HiB_L	LIG_R	37.6335652450987	Hippocampus	Cortex	1	yes
HiB_L	La_L	96.4606279138651	Hippocampus	Amygdala	1	yes
HiB_L	La_R	80.2392172386073	Hippocampus	Amygdala	1	yes
HiB_L	LiG_L	18.3075416876343	Hippocampus	Cortex	1	yes
HiB_L	LiG_R	21.417562890813	Hippocampus	Cortex	1	yes
HiB_L	MFG_L	48.1825015253305	Hippocampus	Cortex	1	yes
HiB_L	MFG_R	35.8264775579077	Hippocampus	Cortex	1	yes
HiB_L	MTG_L	21.797288716119	Hippocampus	Cortex	1	yes
HiB_L	MTG_R	19.4547566522959	Hippocampus	Cortex	1	yes
HiB_L	POrG_L	29.7118725373246	Hippocampus	Cortex	1	yes
HiB_L	POrG_R	34.7142144502859	Hippocampus	Cortex	1	yes
HiB_L	PPH_L	30.0203913563245	Hippocampus	Cortex	1	yes
HiB_L	PPH_R	39.2208807791931	Hippocampus	Cortex	1	yes
HiB_L	PRG_L	46.1621471056103	Hippocampus	Cortex	1	yes
HiB_L	PRG_R	49.484033483708	Hippocampus	Cortex	1	yes
HiB_L	PaO_L	66.775798657821	Hippocampus	Cortex	1	yes
HiB_L	PaO_R	49.3640300287811	Hippocampus	Cortex	1	yes
HiB_L	Pir_L	41.4773928743557	Hippocampus	Cortex	1	yes
HiB_L	Pir_R	53.0956882466169	Hippocampus	Cortex	1	yes
HiB_L	PoCG_L	11.4675951303331	Hippocampus	Cortex	1	yes
HiB_L	PoCG_R	5.5169605190559	Hippocampus	Cortex	1	yes
HiB_L	PrCG_L	32.9937193885779	Hippocampus	Cortex	1	yes
HiB_L	PrCG_R	23.3413694298357	Hippocampus	Cortex	1	yes
HiB_L	Pu_L	42.4611467059894	Hippocampus	BasalForebrain	1	yes
HiB_L	Pu_R	38.7659196660839	Hippocampus	BasalForebrain	1	yes
HiB_L	ReG_L	15.1421991481394	Hippocampus	Cortex	1	yes
HiB_L	ReG_R	11.5406772278239	Hippocampus	Cortex	1	yes
HiB_L	RoG_L	26.5961214696965	Hippocampus	Cortex	1	yes
HiB_L	RoG_R	33.9872887465985	Hippocampus	Cortex	1	yes
HiB_L	SCG_L	21.3120356475249	Hippocampus	Cortex	1	yes
HiB_L	SCG_R	31.5389965499072	Hippocampus	Cortex	1	yes
HiB_L	SIG_L	25.681487388861	Hippocampus	Cortex	1	yes
HiB_L	SIG_R	31.358162572518	Hippocampus	Cortex	1	yes
HiB_L	SMG_L	16.99942193584	Hippocampus	Cortex	1	yes
HiB_L	SMG_R	21.4855859329651	Hippocampus	Cortex	1	yes
HiB_L	SOG_L	15.5844597531556	Hippocampus	Cortex	1	yes
HiB_L	SOG_R	13.734385052925	Hippocampus	Cortex	1	yes
HiB_L	SPL_L	27.8600006818736	Hippocampus	Cortex	1	yes
HiB_L	SPL_R	30.7895885697684	Hippocampus	Cortex	1	yes
HiB_L	STG_L	32.9075990003132	Hippocampus	Cortex	1	yes
HiB_L	STG_R	20.6587379671199	Hippocampus	Cortex	1	yes
HiB_L	TP_L	22.0770176057998	Hippocampus	Cortex	1	yes
HiB_L	TP_R	27.527816442282	Hippocampus	Cortex	1	yes
HiB_L	TTG_L	39.3538841494658	Hippocampus	Cortex	1	yes
HiB_L	TTG_R	31.1195765977165	Hippocampus	Cortex	1	yes
HiB_R	AON_L	3.9241958360697	Hippocampus	Cortex	1	yes
HiB_R	AON_R	4.00812698993212	Hippocampus	Cortex	1	yes
HiB_R	APH_L	13.9829230703432	Hippocampus	Cortex	1	yes
HiB_R	APH_R	15.6903279568132	Hippocampus	Cortex	1	yes
HiB_R	CEN_L	83.5401068644478	Hippocampus	Amygdala	1	yes
HiB_R	CEN_R	65.2018413524591	Hippocampus	Amygdala	1	yes
HiB_R	CaB_L	15.6799335592501	Hippocampus	BasalForebrain	1	yes
HiB_R	CaB_R	16.7945855714922	Hippocampus	BasalForebrain	1	yes
HiB_R	CgGc_L	39.2007991156831	Hippocampus	Cortex	1	yes
HiB_R	CgGc_R	19.9290940182433	Hippocampus	Cortex	1	yes
HiB_R	CgGr_L	48.6953023928048	Hippocampus	Cortex	1	yes
HiB_R	CgGr_R	47.1393542688226	Hippocampus	Cortex	1	yes
HiB_R	CoA_L	20.7137943513988	Hippocampus	Amygdala	1	yes
HiB_R	CoA_R	57.0953832559158	Hippocampus	Amygdala	1	yes
HiB_R	Cun_L	17.2602350079608	Hippocampus	Cortex	1	yes
HiB_R	Cun_R	14.1733653677588	Hippocampus	Cortex	1	yes
HiB_R	FuGt_L	31.8443238673853	Hippocampus	Cortex	1	yes
HiB_R	FuGt_R	21.7112714719572	Hippocampus	Cortex	1	yes
HiB_R	HiB_L	56.662547439807	Hippocampus	Hippocampus	1	yes
HiB_R	HiB_R	0.00624714133316393	Hippocampus	Hippocampus	1	yes
HiB_R	HiH_L	38.4218321410682	Hippocampus	Hippocampus	1	yes
HiB_R	HiH_R	44.9064316991347	Hippocampus	Hippocampus	1	yes
HiB_R	HiT_L	58.552452293786	Hippocampus	Hippocampus	1	yes
HiB_R	HiT_R	26.4314020408607	Hippocampus	Hippocampus	1	yes
HiB_R	IFGop_L	24.8705988655971	Hippocampus	Cortex	1	yes
HiB_R	IFGop_R	35.8868380430957	Hippocampus	Cortex	1	yes
HiB_R	IFGtr_L	24.5455417459932	Hippocampus	Cortex	1	yes
HiB_R	IFGtr_R	15.2270258078671	Hippocampus	Cortex	1	yes
HiB_R	ITG_L	6.7617980414133	Hippocampus	Cortex	1	yes
HiB_R	ITG_R	14.0952085728322	Hippocampus	Cortex	1	yes
HiB_R	LIG_L	33.4674309866648	Hippocampus	Cortex	1	yes
HiB_R	LIG_R	38.6114751018925	Hippocampus	Cortex	1	yes
HiB_R	La_L	57.1413432587193	Hippocampus	Amygdala	1	yes
HiB_R	La_R	47.4470849124566	Hippocampus	Amygdala	1	yes
HiB_R	LiG_L	18.259127351222	Hippocampus	Cortex	1	yes
HiB_R	LiG_R	21.6682755201433	Hippocampus	Cortex	1	yes
HiB_R	MFG_L	68.7341527274935	Hippocampus	Cortex	1	yes
HiB_R	MFG_R	51.226526787273	Hippocampus	Cortex	1	yes
HiB_R	MTG_L	26.5224518796594	Hippocampus	Cortex	1	yes
HiB_R	MTG_R	24.705659577084	Hippocampus	Cortex	1	yes
HiB_R	POrG_L	44.1353673512021	Hippocampus	Cortex	1	yes
HiB_R	POrG_R	49.7018324808939	Hippocampus	Cortex	1	yes
HiB_R	PPH_L	21.9291814198613	Hippocampus	Cortex	1	yes
HiB_R	PPH_R	33.3420161991754	Hippocampus	Cortex	1	yes
HiB_R	PRG_L	25.8718372254453	Hippocampus	Cortex	1	yes
HiB_R	PRG_R	24.167457484178	Hippocampus	Cortex	1	yes
HiB_R	PaO_L	32.2839715288167	Hippocampus	Cortex	1	yes
HiB_R	PaO_R	27.1506191932776	Hippocampus	Cortex	1	yes
HiB_R	Pir_L	27.4152463282627	Hippocampus	Cortex	1	yes
HiB_R	Pir_R	35.6464379061426	Hippocampus	Cortex	1	yes
HiB_R	PoCG_L	16.3694728593837	Hippocampus	Cortex	1	yes
HiB_R	PoCG_R	7.46738894810008	Hippocampus	Cortex	1	yes
HiB_R	PrCG_L	54.6669937337891	Hippocampus	Cortex	1	yes
HiB_R	PrCG_R	35.0671961904128	Hippocampus	Cortex	1	yes
HiB_R	Pu_L	39.0107764354835	Hippocampus	BasalForebrain	1	yes
HiB_R	Pu_R	37.056853109906	Hippocampus	BasalForebrain	1	yes
HiB_R	ReG_L	25.9492812074392	Hippocampus	Cortex	1	yes
HiB_R	ReG_R	23.8143129886999	Hippocampus	Cortex	1	yes
HiB_R	RoG_L	58.2540331494193	Hippocampus	Cortex	1	yes
HiB_R	RoG_R	79.3462415062302	Hippocampus	Cortex	1	yes
HiB_R	SCG_L	27.3517392953365	Hippocampus	Cortex	1	yes
HiB_R	SCG_R	28.3302610941779	Hippocampus	Cortex	1	yes
HiB_R	SIG_L	29.9520245032877	Hippocampus	Cortex	1	yes
HiB_R	SIG_R	34.7135661671083	Hippocampus	Cortex	1	yes
HiB_R	SMG_L	13.1639253744422	Hippocampus	Cortex	1	yes
HiB_R	SMG_R	17.7432672342861	Hippocampus	Cortex	1	yes
HiB_R	SOG_L	17.203942333667	Hippocampus	Cortex	1	yes
HiB_R	SOG_R	14.6990732936917	Hippocampus	Cortex	1	yes
HiB_R	SPL_L	24.0804756099781	Hippocampus	Cortex	1	yes
HiB_R	SPL_R	26.1033400707664	Hippocampus	Cortex	1	yes
HiB_R	STG_L	22.8884724286429	Hippocampus	Cortex	1	yes
HiB_R	STG_R	14.7236367210515	Hippocampus	Cortex	1	yes
HiB_R	TP_L	18.500539646832	Hippocampus	Cortex	1	yes
HiB_R	TP_R	24.1198788159749	Hippocampus	Cortex	1	yes
HiB_R	TTG_L	37.040374226699	Hippocampus	Cortex	1	yes
HiB_R	TTG_R	35.1289240510749	Hippocampus	Cortex	1	yes
HiH_L	AON_L	6.081049892743	Hippocampus	Cortex	1	yes
HiH_L	AON_R	5.32518351073646	Hippocampus	Cortex	1	yes
HiH_L	APH_L	25.2932227026114	Hippocampus	Cortex	1	yes
HiH_L	APH_R	38.1158075111045	Hippocampus	Cortex	1	yes
HiH_L	CEN_L	29.4362726618109	Hippocampus	Amygdala	1	yes
HiH_L	CEN_R	16.844021134923	Hippocampus	Amygdala	1	yes
HiH_L	CaB_L	18.1328635589568	Hippocampus	BasalForebrain	1	yes
HiH_L	CaB_R	18.083076564072	Hippocampus	BasalForebrain	1	yes
HiH_L	CgGc_L	26.004134015819	Hippocampus	Cortex	1	yes
HiH_L	CgGc_R	12.4366501824704	Hippocampus	Cortex	1	yes
HiH_L	CgGr_L	26.2100407487403	Hippocampus	Cortex	1	yes
HiH_L	CgGr_R	27.1896332554469	Hippocampus	Cortex	1	yes
HiH_L	CoA_L	17.3807836907584	Hippocampus	Amygdala	1	yes
HiH_L	CoA_R	37.7745253429646	Hippocampus	Amygdala	1	yes
HiH_L	Cun_L	13.2889476594531	Hippocampus	Cortex	1	yes
HiH_L	Cun_R	14.9018381997054	Hippocampus	Cortex	1	yes
HiH_L	FuGt_L	24.7487052069329	Hippocampus	Cortex	1	yes
HiH_L	FuGt_R	13.3783167015872	Hippocampus	Cortex	1	yes
HiH_L	HiB_L	67.1108868341207	Hippocampus	Hippocampus	1	yes
HiH_L	HiB_R	38.4218321410682	Hippocampus	Hippocampus	1	yes
HiH_L	HiH_L	0.0247711382485358	Hippocampus	Hippocampus	1	yes
HiH_L	HiH_R	48.2223211679681	Hippocampus	Hippocampus	1	yes
HiH_L	HiT_L	23.4539773038115	Hippocampus	Hippocampus	1	yes
HiH_L	HiT_R	20.5067092713947	Hippocampus	Hippocampus	1	yes
HiH_L	IFGop_L	28.3755400400922	Hippocampus	Cortex	1	yes
HiH_L	IFGop_R	28.5294301623223	Hippocampus	Cortex	1	yes
HiH_L	IFGtr_L	16.0333575755827	Hippocampus	Cortex	1	yes
HiH_L	IFGtr_R	11.4206655381568	Hippocampus	Cortex	1	yes
HiH_L	ITG_L	11.9215303289678	Hippocampus	Cortex	1	yes
HiH_L	ITG_R	17.6800705124062	Hippocampus	Cortex	1	yes
HiH_L	LIG_L	32.1945234907883	Hippocampus	Cortex	1	yes
HiH_L	LIG_R	31.7686549705837	Hippocampus	Cortex	1	yes
HiH_L	La_L	46.0629997096848	Hippocampus	Amygdala	1	yes
HiH_L	La_R	40.464224281611	Hippocampus	Amygdala	1	yes
HiH_L	LiG_L	12.5240505826776	Hippocampus	Cortex	1	yes
HiH_L	LiG_R	12.7964079278503	Hippocampus	Cortex	1	yes
HiH_L	MFG_L	27.1949452812553	Hippocampus	Cortex	1	yes
HiH_L	MFG_R	22.5306086476374	Hippocampus	Cortex	1	yes
HiH_L	MTG_L	24.0051405245113	Hippocampus	Cortex	1	yes
HiH_L	MTG_R	25.1842582138385	Hippocampus	Cortex	1	yes
HiH_L	POrG_L	17.3592416811666	Hippocampus	Cortex	1	yes
HiH_L	POrG_R	19.3882904424364	Hippocampus	Cortex	1	yes
HiH_L	PPH_L	29.1921526991042	Hippocampus	Cortex	1	yes
HiH_L	PPH_R	34.3033601017441	Hippocampus	Cortex	1	yes
HiH_L	PRG_L	39.1252823008618	Hippocampus	Cortex	1	yes
HiH_L	PRG_R	36.7942356481218	Hippocampus	Cortex	1	yes
HiH_L	PaO_L	52.5378840382055	Hippocampus	Cortex	1	yes
HiH_L	PaO_R	45.4078333291535	Hippocampus	Cortex	1	yes
HiH_L	Pir_L	27.3577183200932	Hippocampus	Cortex	1	yes
HiH_L	Pir_R	32.3290693396078	Hippocampus	Cortex	1	yes
HiH_L	PoCG_L	11.9575401156669	Hippocampus	Cortex	1	yes
HiH_L	PoCG_R	6.62687040509846	Hippocampus	Cortex	1	yes
HiH_L	PrCG_L	19.9252460757433	Hippocampus	Cortex	1	yes
HiH_L	PrCG_R	19.4119073977148	Hippocampus	Cortex	1	yes
HiH_L	Pu_L	40.4037670542094	Hippocampus	BasalForebrain	1	yes
HiH_L	Pu_R	29.1190112619543	Hippocampus	BasalForebrain	1	yes
HiH_L	ReG_L	15.3914294584707	Hippocampus	Cortex	1	yes
HiH_L	ReG_R	14.8857716701156	Hippocampus	Cortex	1	yes
HiH_L	RoG_L	20.5219918803778	Hippocampus	Cortex	1	yes
HiH_L	RoG_R	26.9665451204785	Hippocampus	Cortex	1	yes
HiH_L	SCG_L	27.1338999574624	Hippocampus	Cortex	1	yes
HiH_L	SCG_R	29.2600552544132	Hippocampus	Cortex	1	yes
HiH_L	SIG_L	22.8248764011552	Hippocampus	Cortex	1	yes
HiH_L	SIG_R	33.342075332178	Hippocampus	Cortex	1	yes
HiH_L	SMG_L	9.63355328507378	Hippocampus	Cortex	1	yes
HiH_L	SMG_R	10.6194242750278	Hippocampus	Cortex	1	yes
HiH_L	SOG_L	18.2564424903488	Hippocampus	Cortex	1	yes
HiH_L	SOG_R	18.699937600124	Hippocampus	Cortex	1	yes
HiH_L	SPL_L	17.0536478464909	Hippocampus	Cortex	1	yes
HiH_L	SPL_R	17.5855088772421	Hippocampus	Cortex	1	yes
HiH_L	STG_L	18.1453373528943	Hippocampus	Cortex	1	yes
HiH_L	STG_R	12.3787953311191	Hippocampus	Cortex	1	yes
HiH_L	TP_L	18.1796457795856	Hippocampus	Cortex	1	yes
HiH_L	TP_R	21.6194713820392	Hippocampus	Cortex	1	yes
HiH_L	TTG_L	33.4328711005682	Hippocampus	Cortex	1	yes
HiH_L	TTG_R	34.7628168769847	Hippocampus	Cortex	1	yes
HiH_R	AON_L	7.33244274935956	Hippocampus	Cortex	1	yes
HiH_R	AON_R	6.28494836514876	Hippocampus	Cortex	1	yes
HiH_R	APH_L	12.8156947307007	Hippocampus	Cortex	1	yes
HiH_R	APH_R	15.3190480336162	Hippocampus	Cortex	1	yes
HiH_R	CEN_L	35.7682290299223	Hippocampus	Amygdala	1	yes
HiH_R	CEN_R	27.2401315742026	Hippocampus	Amygdala	1	yes
HiH_R	CaB_L	20.1581055671015	Hippocampus	BasalForebrain	1	yes
HiH_R	CaB_R	18.9401594579675	Hippocampus	BasalForebrain	1	yes
HiH_R	CgGc_L	21.873538770418	Hippocampus	Cortex	1	yes
HiH_R	CgGc_R	10.0771575050369	Hippocampus	Cortex	1	yes
HiH_R	CgGr_L	30.9688634023399	Hippocampus	Cortex	1	yes
HiH_R	CgGr_R	26.9382455298768	Hippocampus	Cortex	1	yes
HiH_R	CoA_L	21.7392460131191	Hippocampus	Amygdala	1	yes
HiH_R	CoA_R	36.414684115384	Hippocampus	Amygdala	1	yes
HiH_R	Cun_L	15.2887736549403	Hippocampus	Cortex	1	yes
HiH_R	Cun_R	14.9621354569171	Hippocampus	Cortex	1	yes
HiH_R	FuGt_L	29.8053710562361	Hippocampus	Cortex	1	yes
HiH_R	FuGt_R	19.4447298652384	Hippocampus	Cortex	1	yes
HiH_R	HiB_L	83.9223957868253	Hippocampus	Hippocampus	1	yes
HiH_R	HiB_R	44.9064316991347	Hippocampus	Hippocampus	1	yes
HiH_R	HiH_L	48.2223211679681	Hippocampus	Hippocampus	1	yes
HiH_R	HiH_R	0.00217195051052755	Hippocampus	Hippocampus	1	yes
HiH_R	HiT_L	34.0119625638843	Hippocampus	Hippocampus	1	yes
HiH_R	HiT_R	25.6316430140659	Hippocampus	Hippocampus	1	yes
HiH_R	IFGop_L	44.5101219867661	Hippocampus	Cortex	1	yes
HiH_R	IFGop_R	56.7390369655653	Hippocampus	Cortex	1	yes
HiH_R	IFGtr_L	26.8134759962956	Hippocampus	Cortex	1	yes
HiH_R	IFGtr_R	16.5807878979034	Hippocampus	Cortex	1	yes
HiH_R	ITG_L	8.59336884659472	Hippocampus	Cortex	1	yes
HiH_R	ITG_R	13.3262893722681	Hippocampus	Cortex	1	yes
HiH_R	LIG_L	34.0044523486197	Hippocampus	Cortex	1	yes
HiH_R	LIG_R	37.2798527171642	Hippocampus	Cortex	1	yes
HiH_R	La_L	50.4560497792017	Hippocampus	Amygdala	1	yes
HiH_R	La_R	40.2626714580864	Hippocampus	Amygdala	1	yes
HiH_R	LiG_L	15.2934733507326	Hippocampus	Cortex	1	yes
HiH_R	LiG_R	22.3133427145825	Hippocampus	Cortex	1	yes
HiH_R	MFG_L	43.1516997468866	Hippocampus	Cortex	1	yes
HiH_R	MFG_R	31.9230401734143	Hippocampus	Cortex	1	yes
HiH_R	MTG_L	23.2429296523218	Hippocampus	Cortex	1	yes
HiH_R	MTG_R	21.6398001322268	Hippocampus	Cortex	1	yes
HiH_R	POrG_L	23.5749344212271	Hippocampus	Cortex	1	yes
HiH_R	POrG_R	30.9398765104749	Hippocampus	Cortex	1	yes
HiH_R	PPH_L	20.4254522058079	Hippocampus	Cortex	1	yes
HiH_R	PPH_R	28.0423199799509	Hippocampus	Cortex	1	yes
HiH_R	PRG_L	33.2830829147782	Hippocampus	Cortex	1	yes
HiH_R	PRG_R	36.1891140805879	Hippocampus	Cortex	1	yes
HiH_R	PaO_L	119.499476625324	Hippocampus	Cortex	1	yes
HiH_R	PaO_R	79.9892342600955	Hippocampus	Cortex	1	yes
HiH_R	Pir_L	26.9987253217838	Hippocampus	Cortex	1	yes
HiH_R	Pir_R	35.2394265073496	Hippocampus	Cortex	1	yes
HiH_R	PoCG_L	9.56613984539319	Hippocampus	Cortex	1	yes
HiH_R	PoCG_R	5.93117493588647	Hippocampus	Cortex	1	yes
HiH_R	PrCG_L	23.9594857106133	Hippocampus	Cortex	1	yes
HiH_R	PrCG_R	18.4258310645926	Hippocampus	Cortex	1	yes
HiH_R	Pu_L	38.7686034685887	Hippocampus	BasalForebrain	1	yes
HiH_R	Pu_R	30.9471532834049	Hippocampus	BasalForebrain	1	yes
HiH_R	ReG_L	16.3393863185956	Hippocampus	Cortex	1	yes
HiH_R	ReG_R	14.0975685430403	Hippocampus	Cortex	1	yes
HiH_R	RoG_L	27.7949042068758	Hippocampus	Cortex	1	yes
HiH_R	RoG_R	34.6492900886905	Hippocampus	Cortex	1	yes
HiH_R	SCG_L	26.1956579861129	Hippocampus	Cortex	1	yes
HiH_R	SCG_R	38.7254926938955	Hippocampus	Cortex	1	yes
HiH_R	SIG_L	24.7806802160039	Hippocampus	Cortex	1	yes
HiH_R	SIG_R	34.9144778563468	Hippocampus	Cortex	1	yes
HiH_R	SMG_L	13.1355205398152	Hippocampus	Cortex	1	yes
HiH_R	SMG_R	15.770994179292	Hippocampus	Cortex	1	yes
HiH_R	SOG_L	21.245216842227	Hippocampus	Cortex	1	yes
HiH_R	SOG_R	17.2927090571644	Hippocampus	Cortex	1	yes
HiH_R	SPL_L	13.3216173324499	Hippocampus	Cortex	1	yes
HiH_R	SPL_R	15.9672608363815	Hippocampus	Cortex	1	yes
HiH_R	STG_L	22.53048408329	Hippocampus	Cortex	1	yes
HiH_R	STG_R	18.1110296549505	Hippocampus	Cortex	1	yes
HiH_R	TP_L	18.4321231531974	Hippocampus	Cortex	1	yes
HiH_R	TP_R	23.5450169379185	Hippocampus	Cortex	1	yes
HiH_R	TTG_L	40.0512629098454	Hippocampus	Cortex	1	yes
HiH_R	TTG_R	32.0294530477244	Hippocampus	Cortex	1	yes
HiT_L	AON_L	3.65651505445617	Hippocampus	Cortex	1	yes
HiT_L	AON_R	2.81568439847151	Hippocampus	Cortex	1	yes
HiT_L	APH_L	9.0260474116565	Hippocampus	Cortex	1	yes
HiT_L	APH_R	7.42590641954905	Hippocampus	Cortex	1	yes
HiT_L	CEN_L	29.2791900030092	Hippocampus	Amygdala	1	yes
HiT_L	CEN_R	32.5369694068593	Hippocampus	Amygdala	1	yes
HiT_L	CaB_L	22.1753766653917	Hippocampus	BasalForebrain	1	yes
HiT_L	CaB_R	25.028455680129	Hippocampus	BasalForebrain	1	yes
HiT_L	CgGc_L	32.2459884599709	Hippocampus	Cortex	1	yes
HiT_L	CgGc_R	18.5879616690101	Hippocampus	Cortex	1	yes
HiT_L	CgGr_L	28.8059628315609	Hippocampus	Cortex	1	yes
HiT_L	CgGr_R	20.3234316284054	Hippocampus	Cortex	1	yes
HiT_L	CoA_L	21.6554525046533	Hippocampus	Amygdala	1	yes
HiT_L	CoA_R	28.8479576120536	Hippocampus	Amygdala	1	yes
HiT_L	Cun_L	8.528139789278	Hippocampus	Cortex	1	yes
HiT_L	Cun_R	11.3746267452976	Hippocampus	Cortex	1	yes
HiT_L	FuGt_L	23.9884089285059	Hippocampus	Cortex	1	yes
HiT_L	FuGt_R	15.7583154843281	Hippocampus	Cortex	1	yes
HiT_L	HiB_L	69.0378959708884	Hippocampus	Hippocampus	1	yes
HiT_L	HiB_R	58.552452293786	Hippocampus	Hippocampus	1	yes
HiT_L	HiH_L	23.4539773038115	Hippocampus	Hippocampus	1	yes
HiT_L	HiH_R	34.0119625638843	Hippocampus	Hippocampus	1	yes
HiT_L	HiT_L	0.000328456901024722	Hippocampus	Hippocampus	1	yes
HiT_L	HiT_R	26.0895363102623	Hippocampus	Hippocampus	1	yes
HiT_L	IFGop_L	16.6935084671607	Hippocampus	Cortex	1	yes
HiT_L	IFGop_R	26.3373014841784	Hippocampus	Cortex	1	yes
HiT_L	IFGtr_L	17.4944271476058	Hippocampus	Cortex	1	yes
HiT_L	IFGtr_R	11.8079694834023	Hippocampus	Cortex	1	yes
HiT_L	ITG_L	3.74471893962878	Hippocampus	Cortex	1	yes
HiT_L	ITG_R	9.28782566974281	Hippocampus	Cortex	1	yes
HiT_L	LIG_L	22.8329633389516	Hippocampus	Cortex	1	yes
HiT_L	LIG_R	27.3761260472362	Hippocampus	Cortex	1	yes
HiT_L	La_L	34.6338210789668	Hippocampus	Amygdala	1	yes
HiT_L	La_R	33.0398235451443	Hippocampus	Amygdala	1	yes
HiT_L	LiG_L	13.5711038422831	Hippocampus	Cortex	1	yes
HiT_L	LiG_R	21.5817897585906	Hippocampus	Cortex	1	yes
HiT_L	MFG_L	62.0461929407612	Hippocampus	Cortex	1	yes
HiT_L	MFG_R	49.3222159110531	Hippocampus	Cortex	1	yes
HiT_L	MTG_L	21.1331656950004	Hippocampus	Cortex	1	yes
HiT_L	MTG_R	18.5545876302521	Hippocampus	Cortex	1	yes
HiT_L	POrG_L	15.5081590716083	Hippocampus	Cortex	1	yes
HiT_L	POrG_R	19.3020263526636	Hippocampus	Cortex	1	yes
HiT_L	PPH_L	18.3100516734395	Hippocampus	Cortex	1	yes
HiT_L	PPH_R	26.3342272862552	Hippocampus	Cortex	1	yes
HiT_L	PRG_L	20.0796933398258	Hippocampus	Cortex	1	yes
HiT_L	PRG_R	21.0043780350208	Hippocampus	Cortex	1	yes
HiT_L	PaO_L	31.6049466680395	Hippocampus	Cortex	1	yes
HiT_L	PaO_R	26.5818599654859	Hippocampus	Cortex	1	yes
HiT_L	Pir_L	23.7224699338142	Hippocampus	Cortex	1	yes
HiT_L	Pir_R	21.5626393887401	Hippocampus	Cortex	1	yes
HiT_L	PoCG_L	13.0048772565437	Hippocampus	Cortex	1	yes
HiT_L	PoCG_R	4.87296393172643	Hippocampus	Cortex	1	yes
HiT_L	PrCG_L	24.2386061824574	Hippocampus	Cortex	1	yes
HiT_L	PrCG_R	18.4855926729828	Hippocampus	Cortex	1	yes
HiT_L	Pu_L	29.5189582353023	Hippocampus	BasalForebrain	1	yes
HiT_L	Pu_R	33.4708490849359	Hippocampus	BasalForebrain	1	yes
HiT_L	ReG_L	19.1418960675002	Hippocampus	Cortex	1	yes
HiT_L	ReG_R	17.3489817718521	Hippocampus	Cortex	1	yes
HiT_L	RoG_L	17.6734716804452	Hippocampus	Cortex	1	yes
HiT_L	RoG_R	21.5136643777686	Hippocampus	Cortex	1	yes
HiT_L	SCG_L	19.3644660661716	Hippocampus	Cortex	1	yes
HiT_L	SCG_R	22.7565530202772	Hippocampus	Cortex	1	yes
HiT_L	SIG_L	24.2943567819921	Hippocampus	Cortex	1	yes
HiT_L	SIG_R	24.8016561189632	Hippocampus	Cortex	1	yes
HiT_L	SMG_L	19.1422832545853	Hippocampus	Cortex	1	yes
HiT_L	SMG_R	25.3290406952486	Hippocampus	Cortex	1	yes
HiT_L	SOG_L	19.0742632839398	Hippocampus	Cortex	1	yes
HiT_L	SOG_R	17.936785956377	Hippocampus	Cortex	1	yes
HiT_L	SPL_L	29.1038076025138	Hippocampus	Cortex	1	yes
HiT_L	SPL_R	28.0647202451745	Hippocampus	Cortex	1	yes
HiT_L	STG_L	18.7350058576342	Hippocampus	Cortex	1	yes
HiT_L	STG_R	14.5698514359127	Hippocampus	Cortex	1	yes
HiT_L	TP_L	18.1169259322149	Hippocampus	Cortex	1	yes
HiT_L	TP_R	25.4419777337965	Hippocampus	Cortex	1	yes
HiT_L	TTG_L	26.9135857936154	Hippocampus	Cortex	1	yes
HiT_L	TTG_R	23.7751681631001	Hippocampus	Cortex	1	yes
HiT_R	AON_L	4.9468867071911	Hippocampus	Cortex	1	yes
HiT_R	AON_R	3.95108582652197	Hippocampus	Cortex	1	yes
HiT_R	APH_L	9.44489575685685	Hippocampus	Cortex	1	yes
HiT_R	APH_R	7.46298975048111	Hippocampus	Cortex	1	yes
HiT_R	CEN_L	26.7845075846427	Hippocampus	Amygdala	1	yes
HiT_R	CEN_R	26.9113731515906	Hippocampus	Amygdala	1	yes
HiT_R	CaB_L	23.5607518671379	Hippocampus	BasalForebrain	1	yes
HiT_R	CaB_R	25.7492197294649	Hippocampus	BasalForebrain	1	yes
HiT_R	CgGc_L	19.1940164877297	Hippocampus	Cortex	1	yes
HiT_R	CgGc_R	13.4142679714163	Hippocampus	Cortex	1	yes
HiT_R	CgGr_L	17.2035640759548	Hippocampus	Cortex	1	yes
HiT_R	CgGr_R	20.5407066457332	Hippocampus	Cortex	1	yes
HiT_R	CoA_L	10.690464371367	Hippocampus	Amygdala	1	yes
HiT_R	CoA_R	19.1139024647281	Hippocampus	Amygdala	1	yes
HiT_R	Cun_L	11.744689453452	Hippocampus	Cortex	1	yes
HiT_R	Cun_R	12.8658398438027	Hippocampus	Cortex	1	yes
HiT_R	FuGt_L	19.6173784635622	Hippocampus	Cortex	1	yes
HiT_R	FuGt_R	13.2545755914514	Hippocampus	Cortex	1	yes
HiT_R	HiB_L	20.9343328237821	Hippocampus	Hippocampus	1	yes
HiT_R	HiB_R	26.4314020408607	Hippocampus	Hippocampus	1	yes
HiT_R	HiH_L	20.5067092713947	Hippocampus	Hippocampus	1	yes
HiT_R	HiH_R	25.6316430140659	Hippocampus	Hippocampus	1	yes
HiT_R	HiT_L	26.0895363102623	Hippocampus	Hippocampus	1	yes
HiT_R	HiT_R	0	Hippocampus	Hippocampus	1	yes
HiT_R	IFGop_L	17.6043719799513	Hippocampus	Cortex	1	yes
HiT_R	IFGop_R	17.324873000839	Hippocampus	Cortex	1	yes
HiT_R	IFGtr_L	15.9743534657992	Hippocampus	Cortex	1	yes
HiT_R	IFGtr_R	12.3198162474833	Hippocampus	Cortex	1	yes
HiT_R	ITG_L	5.8194493618073	Hippocampus	Cortex	1	yes
HiT_R	ITG_R	12.6388036447212	Hippocampus	Cortex	1	yes
HiT_R	LIG_L	18.4978927826397	Hippocampus	Cortex	1	yes
HiT_R	LIG_R	19.4290287984525	Hippocampus	Cortex	1	yes
HiT_R	La_L	26.8242968480298	Hippocampus	Amygdala	1	yes
HiT_R	La_R	21.5088037273795	Hippocampus	Amygdala	1	yes
HiT_R	LiG_L	13.3374884216798	Hippocampus	Cortex	1	yes
HiT_R	LiG_R	12.4551224763014	Hippocampus	Cortex	1	yes
HiT_R	MFG_L	24.8301907006398	Hippocampus	Cortex	1	yes
HiT_R	MFG_R	18.4273048237123	Hippocampus	Cortex	1	yes
HiT_R	MTG_L	16.2868353362537	Hippocampus	Cortex	1	yes
HiT_R	MTG_R	15.3148934322554	Hippocampus	Cortex	1	yes
HiT_R	POrG_L	16.9163683275399	Hippocampus	Cortex	1	yes
HiT_R	POrG_R	16.2837675297675	Hippocampus	Cortex	1	yes
HiT_R	PPH_L	14.388355249248	Hippocampus	Cortex	1	yes
HiT_R	PPH_R	21.3089136730302	Hippocampus	Cortex	1	yes
HiT_R	PRG_L	15.7282592606689	Hippocampus	Cortex	1	yes
HiT_R	PRG_R	12.8097119812408	Hippocampus	Cortex	1	yes
HiT_R	PaO_L	14.1193373688961	Hippocampus	Cortex	1	yes
HiT_R	PaO_R	14.9262744267783	Hippocampus	Cortex	1	yes
HiT_R	Pir_L	22.0910939844321	Hippocampus	Cortex	1	yes
HiT_R	Pir_R	19.1154918196719	Hippocampus	Cortex	1	yes
HiT_R	PoCG_L	13.025084204998	Hippocampus	Cortex	1	yes
HiT_R	PoCG_R	4.6378178972497	Hippocampus	Cortex	1	yes
HiT_R	PrCG_L	15.9254615546378	Hippocampus	Cortex	1	yes
HiT_R	PrCG_R	13.9459677799739	Hippocampus	Cortex	1	yes
HiT_R	Pu_L	19.3476738218841	Hippocampus	BasalForebrain	1	yes
HiT_R	Pu_R	21.9011878028844	Hippocampus	BasalForebrain	1	yes
HiT_R	ReG_L	19.762154032499	Hippocampus	Cortex	1	yes
HiT_R	ReG_R	20.646452137103	Hippocampus	Cortex	1	yes
HiT_R	RoG_L	21.5833186651855	Hippocampus	Cortex	1	yes
HiT_R	RoG_R	26.5096041817059	Hippocampus	Cortex	1	yes
HiT_R	SCG_L	13.967023637172	Hippocampus	Cortex	1	yes
HiT_R	SCG_R	12.5064435168748	Hippocampus	Cortex	1	yes
HiT_R	SIG_L	19.9174340334973	Hippocampus	Cortex	1	yes
HiT_R	SIG_R	18.3008968112646	Hippocampus	Cortex	1	yes
HiT_R	SMG_L	17.0523125656774	Hippocampus	Cortex	1	yes
HiT_R	SMG_R	16.7911576815687	Hippocampus	Cortex	1	yes
HiT_R	SOG_L	17.6382323581648	Hippocampus	Cortex	1	yes
HiT_R	SOG_R	15.6704877286751	Hippocampus	Cortex	1	yes
HiT_R	SPL_L	22.1716226310081	Hippocampus	Cortex	1	yes
HiT_R	SPL_R	19.3556993190107	Hippocampus	Cortex	1	yes
HiT_R	STG_L	15.8356626279211	Hippocampus	Cortex	1	yes
HiT_R	STG_R	9.40785881128661	Hippocampus	Cortex	1	yes
HiT_R	TP_L	10.9019977920782	Hippocampus	Cortex	1	yes
HiT_R	TP_R	9.72956195304483	Hippocampus	Cortex	1	yes
HiT_R	TTG_L	21.3531819204952	Hippocampus	Cortex	1	yes
HiT_R	TTG_R	19.7410876244606	Hippocampus	Cortex	1	yes
IFGop_L	AON_L	4.14229150750347	Cortex	Cortex	0	no
IFGop_L	AON_R	4.13141954216351	Cortex	Cortex	0	no
IFGop_L	APH_L	7.54061018726321	Cortex	Cortex	0	no
IFGop_L	APH_R	10.954081794904	Cortex	Cortex	0	no
IFGop_L	CEN_L	27.5598178298772	Cortex	Amygdala	1	yes
IFGop_L	CEN_R	23.6349862126091	Cortex	Amygdala	1	yes
IFGop_L	CaB_L	8.92508859914894	Cortex	BasalForebrain	0	no
IFGop_L	CaB_R	9.8275514756063	Cortex	BasalForebrain	0	no
IFGop_L	CgGc_L	15.6668392304579	Cortex	Cortex	0	no
IFGop_L	CgGc_R	5.97977841199101	Cortex	Cortex	0	no
IFGop_L	CgGr_L	20.4327775725091	Cortex	Cortex	0	no
IFGop_L	CgGr_R	22.2841247012128	Cortex	Cortex	0	no
IFGop_L	CoA_L	15.4365819851035	Cortex	Amygdala	1	yes
IFGop_L	CoA_R	30.7488127892147	Cortex	Amygdala	1	yes
IFGop_L	Cun_L	9.36036638758555	Cortex	Cortex	0	no
IFGop_L	Cun_R	13.0374693444305	Cortex	Cortex	0	no
IFGop_L	FuGt_L	13.8454934105227	Cortex	Cortex	0	no
IFGop_L	FuGt_R	9.30685186777016	Cortex	Cortex	0	no
IFGop_L	HiB_L	30.1355068841946	Cortex	Hippocampus	1	yes
IFGop_L	HiB_R	24.8705988655971	Cortex	Hippocampus	1	yes
IFGop_L	HiH_L	28.3755400400922	Cortex	Hippocampus	1	yes
IFGop_L	HiH_R	44.5101219867661	Cortex	Hippocampus	1	yes
IFGop_L	HiT_L	16.6935084671607	Cortex	Hippocampus	1	yes
IFGop_L	HiT_R	17.6043719799513	Cortex	Hippocampus	1	yes
IFGop_L	IFGop_L	0	Cortex	Cortex	0	no
IFGop_L	IFGop_R	0	Cortex	Cortex	0	no
IFGop_L	IFGtr_L	12.5575902290647	Cortex	Cortex	0	no
IFGop_L	IFGtr_R	7.31149117920415	Cortex	Cortex	0	no
IFGop_L	ITG_L	5.15778945687499	Cortex	Cortex	0	no
IFGop_L	ITG_R	9.0799694608302	Cortex	Cortex	0	no
IFGop_L	LIG_L	37.0763572439789	Cortex	Cortex	0	no
IFGop_L	LIG_R	36.4492666064815	Cortex	Cortex	0	no
IFGop_L	La_L	26.2363423595051	Cortex	Amygdala	1	yes
IFGop_L	La_R	23.4419882397725	Cortex	Amygdala	1	yes
IFGop_L	LiG_L	9.44668861551323	Cortex	Cortex	0	no
IFGop_L	LiG_R	8.84851166987851	Cortex	Cortex	0	no
IFGop_L	MFG_L	37.9393080609086	Cortex	Cortex	0	no
IFGop_L	MFG_R	35.4005833307095	Cortex	Cortex	0	no
IFGop_L	MTG_L	16.1225233135366	Cortex	Cortex	0	no
IFGop_L	MTG_R	17.6081356261111	Cortex	Cortex	0	no
IFGop_L	POrG_L	19.9468924097365	Cortex	Cortex	0	no
IFGop_L	POrG_R	20.430995966317	Cortex	Cortex	0	no
IFGop_L	PPH_L	12.8965161551795	Cortex	Cortex	0	no
IFGop_L	PPH_R	14.9975478068136	Cortex	Cortex	0	no
IFGop_L	PRG_L	28.5639288144485	Cortex	Cortex	0	no
IFGop_L	PRG_R	20.4354997218224	Cortex	Cortex	0	no
IFGop_L	PaO_L	18.9661105897463	Cortex	Cortex	0	no
IFGop_L	PaO_R	19.1723439345834	Cortex	Cortex	0	no
IFGop_L	Pir_L	19.4110467891101	Cortex	Cortex	0	no
IFGop_L	Pir_R	19.7510483153918	Cortex	Cortex	0	no
IFGop_L	PoCG_L	7.49513394959525	Cortex	Cortex	0	no
IFGop_L	PoCG_R	4.46603097092906	Cortex	Cortex	0	no
IFGop_L	PrCG_L	30.2436751820402	Cortex	Cortex	0	no
IFGop_L	PrCG_R	28.0666527373813	Cortex	Cortex	0	no
IFGop_L	Pu_L	25.16050761121	Cortex	BasalForebrain	0	no
IFGop_L	Pu_R	19.0504808039476	Cortex	BasalForebrain	0	no
IFGop_L	ReG_L	12.2062599680587	Cortex	Cortex	0	no
IFGop_L	ReG_R	10.99185847235	Cortex	Cortex	0	no
IFGop_L	RoG_L	13.5575630611163	Cortex	Cortex	0	no
IFGop_L	RoG_R	21.5693490365036	Cortex	Cortex	0	no
IFGop_L	SCG_L	9.88332114188425	Cortex	Cortex	0	no
IFGop_L	SCG_R	9.18851555127663	Cortex	Cortex	0	no
IFGop_L	SIG_L	13.8957828992231	Cortex	Cortex	0	no
IFGop_L	SIG_R	20.7845249898797	Cortex	Cortex	0	no
IFGop_L	SMG_L	10.8944971406333	Cortex	Cortex	0	no
IFGop_L	SMG_R	9.1963686355373	Cortex	Cortex	0	no
IFGop_L	SOG_L	7.90634168025929	Cortex	Cortex	0	no
IFGop_L	SOG_R	7.10653945866232	Cortex	Cortex	0	no
IFGop_L	SPL_L	8.06340497205682	Cortex	Cortex	0	no
IFGop_L	SPL_R	10.4741474534188	Cortex	Cortex	0	no
IFGop_L	STG_L	19.9833893447763	Cortex	Cortex	0	no
IFGop_L	STG_R	13.734183001942	Cortex	Cortex	0	no
IFGop_L	TP_L	20.1886540124416	Cortex	Cortex	0	no
IFGop_L	TP_R	22.5092467915567	Cortex	Cortex	0	no
IFGop_L	TTG_L	18.506801808611	Cortex	Cortex	0	no
IFGop_L	TTG_R	19.146233688384	Cortex	Cortex	0	no
IFGop_R	AON_L	4.94834096893236	Cortex	Cortex	0	no
IFGop_R	AON_R	4.96189118307987	Cortex	Cortex	0	no
IFGop_R	APH_L	8.90727637907147	Cortex	Cortex	0	no
IFGop_R	APH_R	9.70480697133528	Cortex	Cortex	0	no
IFGop_R	CEN_L	31.7010613991213	Cortex	Amygdala	1	yes
IFGop_R	CEN_R	31.3109680823829	Cortex	Amygdala	1	yes
IFGop_R	CaB_L	11.4177320964767	Cortex	BasalForebrain	0	no
IFGop_R	CaB_R	11.2624298924693	Cortex	BasalForebrain	0	no
IFGop_R	CgGc_L	17.5604440431971	Cortex	Cortex	0	no
IFGop_R	CgGc_R	7.37059474285918	Cortex	Cortex	0	no
IFGop_R	CgGr_L	30.6735673601839	Cortex	Cortex	0	no
IFGop_R	CgGr_R	20.1485592925522	Cortex	Cortex	0	no
IFGop_R	CoA_L	21.3453908931751	Cortex	Amygdala	1	yes
IFGop_R	CoA_R	34.1182848129836	Cortex	Amygdala	1	yes
IFGop_R	Cun_L	10.8124049055885	Cortex	Cortex	0	no
IFGop_R	Cun_R	13.2405188421093	Cortex	Cortex	0	no
IFGop_R	FuGt_L	23.7035760482755	Cortex	Cortex	0	no
IFGop_R	FuGt_R	17.5707180255171	Cortex	Cortex	0	no
IFGop_R	HiB_L	44.6639483191199	Cortex	Hippocampus	1	yes
IFGop_R	HiB_R	35.8868380430957	Cortex	Hippocampus	1	yes
IFGop_R	HiH_L	28.5294301623223	Cortex	Hippocampus	1	yes
IFGop_R	HiH_R	56.7390369655653	Cortex	Hippocampus	1	yes
IFGop_R	HiT_L	26.3373014841784	Cortex	Hippocampus	1	yes
IFGop_R	HiT_R	17.324873000839	Cortex	Hippocampus	1	yes
IFGop_R	IFGop_L	0	Cortex	Cortex	0	no
IFGop_R	IFGop_R	0	Cortex	Cortex	0	no
IFGop_R	IFGtr_L	22.194262676635	Cortex	Cortex	0	no
IFGop_R	IFGtr_R	12.0808485164907	Cortex	Cortex	0	no
IFGop_R	ITG_L	5.80807432833067	Cortex	Cortex	0	no
IFGop_R	ITG_R	7.15686177079653	Cortex	Cortex	0	no
IFGop_R	LIG_L	44.0063733316469	Cortex	Cortex	0	no
IFGop_R	LIG_R	46.1069652661733	Cortex	Cortex	0	no
IFGop_R	La_L	30.5364619755862	Cortex	Amygdala	1	yes
IFGop_R	La_R	27.2262944782864	Cortex	Amygdala	1	yes
IFGop_R	LiG_L	11.4024815864002	Cortex	Cortex	0	no
IFGop_R	LiG_R	16.9265376795995	Cortex	Cortex	0	no
IFGop_R	MFG_L	51.8833427016152	Cortex	Cortex	0	no
IFGop_R	MFG_R	50.8981019305608	Cortex	Cortex	0	no
IFGop_R	MTG_L	20.7424205756799	Cortex	Cortex	0	no
IFGop_R	MTG_R	19.3587626447734	Cortex	Cortex	0	no
IFGop_R	POrG_L	21.0923407163162	Cortex	Cortex	0	no
IFGop_R	POrG_R	24.6389783532655	Cortex	Cortex	0	no
IFGop_R	PPH_L	15.3724394973346	Cortex	Cortex	0	no
IFGop_R	PPH_R	21.13916748543	Cortex	Cortex	0	no
IFGop_R	PRG_L	27.4400698853458	Cortex	Cortex	0	no
IFGop_R	PRG_R	21.7128473930972	Cortex	Cortex	0	no
IFGop_R	PaO_L	25.1490557760572	Cortex	Cortex	0	no
IFGop_R	PaO_R	18.9409468149981	Cortex	Cortex	0	no
IFGop_R	Pir_L	23.297863730977	Cortex	Cortex	0	no
IFGop_R	Pir_R	23.0504611111967	Cortex	Cortex	0	no
IFGop_R	PoCG_L	8.28196490089711	Cortex	Cortex	0	no
IFGop_R	PoCG_R	4.76948742979187	Cortex	Cortex	0	no
IFGop_R	PrCG_L	41.0491885092194	Cortex	Cortex	0	no
IFGop_R	PrCG_R	36.3216415253037	Cortex	Cortex	0	no
IFGop_R	Pu_L	31.7302112318228	Cortex	BasalForebrain	0	no
IFGop_R	Pu_R	33.1554824452714	Cortex	BasalForebrain	0	no
IFGop_R	ReG_L	15.6639077728939	Cortex	Cortex	0	no
IFGop_R	ReG_R	12.3123173234776	Cortex	Cortex	0	no
IFGop_R	RoG_L	20.215531403761	Cortex	Cortex	0	no
IFGop_R	RoG_R	26.4744141812758	Cortex	Cortex	0	no
IFGop_R	SCG_L	13.8923907809643	Cortex	Cortex	0	no
IFGop_R	SCG_R	17.5991243923034	Cortex	Cortex	0	no
IFGop_R	SIG_L	20.3453301175217	Cortex	Cortex	0	no
IFGop_R	SIG_R	25.0953786860186	Cortex	Cortex	0	no
IFGop_R	SMG_L	17.1716067710315	Cortex	Cortex	0	no
IFGop_R	SMG_R	18.5199765510212	Cortex	Cortex	0	no
IFGop_R	SOG_L	12.7650052221217	Cortex	Cortex	0	no
IFGop_R	SOG_R	11.726444740713	Cortex	Cortex	0	no
IFGop_R	SPL_L	10.8497424718622	Cortex	Cortex	0	no
IFGop_R	SPL_R	15.4215562464603	Cortex	Cortex	0	no
IFGop_R	STG_L	23.6333976876238	Cortex	Cortex	0	no
IFGop_R	STG_R	21.4925445109434	Cortex	Cortex	0	no
IFGop_R	TP_L	23.2055902849301	Cortex	Cortex	0	no
IFGop_R	TP_R	31.3967841250295	Cortex	Cortex	0	no
IFGop_R	TTG_L	26.6122218032533	Cortex	Cortex	0	no
IFGop_R	TTG_R	19.4699237801964	Cortex	Cortex	0	no
IFGtr_L	AON_L	8.07320114608452	Cortex	Cortex	0	no
IFGtr_L	AON_R	7.32082566529199	Cortex	Cortex	0	no
IFGtr_L	APH_L	8.89844298375241	Cortex	Cortex	0	no
IFGtr_L	APH_R	7.08354928598281	Cortex	Cortex	0	no
IFGtr_L	CEN_L	13.7773210084022	Cortex	Amygdala	1	yes
IFGtr_L	CEN_R	14.6545823141691	Cortex	Amygdala	1	yes
IFGtr_L	CaB_L	17.7225675649565	Cortex	BasalForebrain	0	no
IFGtr_L	CaB_R	15.4177482430353	Cortex	BasalForebrain	0	no
IFGtr_L	CgGc_L	13.5907187617336	Cortex	Cortex	0	no
IFGtr_L	CgGc_R	8.25120055095217	Cortex	Cortex	0	no
IFGtr_L	CgGr_L	18.8288147995371	Cortex	Cortex	0	no
IFGtr_L	CgGr_R	12.4272749668071	Cortex	Cortex	0	no
IFGtr_L	CoA_L	14.5405358841468	Cortex	Amygdala	1	yes
IFGtr_L	CoA_R	19.5634595742111	Cortex	Amygdala	1	yes
IFGtr_L	Cun_L	14.4979460572513	Cortex	Cortex	0	no
IFGtr_L	Cun_R	17.8639649834373	Cortex	Cortex	0	no
IFGtr_L	FuGt_L	14.1812395716956	Cortex	Cortex	0	no
IFGtr_L	FuGt_R	9.48399397719914	Cortex	Cortex	0	no
IFGtr_L	HiB_L	27.58760306274	Cortex	Hippocampus	1	yes
IFGtr_L	HiB_R	24.5455417459932	Cortex	Hippocampus	1	yes
IFGtr_L	HiH_L	16.0333575755827	Cortex	Hippocampus	1	yes
IFGtr_L	HiH_R	26.8134759962956	Cortex	Hippocampus	1	yes
IFGtr_L	HiT_L	17.4944271476058	Cortex	Hippocampus	1	yes
[truncated: 3,777 more rows]
