# Supplementary material for: Connecting genomic results for psychiatric disorders to human brain cell types and regions reveals convergence with functional connectivity
Source: Nat Commun. 2025 Jan 4;16:395. doi: 10.1038/s41467-024-55611-1 (PMC11700164; doi:10.1038/s41467-024-55611-1)
Supplement: Supplementary file 4 — Source Datasets [file 41467_2024_55611_MOESM4_ESM.zip › Source_Data_v241210/Main_Figures/Figure5/df_p5b_regionDot_2replications.tsv]

Region	region_broad	region_broad_color	mean_rep1	mean_rep2	sd_rep1	sd_rep2
CaB_R	BasalForebrain	#7CAE00	12.8	3.2	7.39594483484024	3.3466401061363
HiT_L	Hippocampus	#C77CFF	23.8	5	20.0549245822566	2.54950975679639
CaB_L	BasalForebrain	#7CAE00	30.8	1.4	18.2674574038097	0.547722557505166
AON_L	Cortex	#00BFC4	24.4	9.2	18.676188047886	9.73139250056229
ITG_R	Cortex	#00BFC4	14	21	19.8746069143518	14.7478812037526
IFGop_R	Cortex	#00BFC4	12.4	24	10.1143462467922	20.4572725454788
PoCG_R	Cortex	#00BFC4	20.4	18.4	16.7570880525227	9.12688336728371
Pir_L	Cortex	#00BFC4	26.2	15.4	16.5438810440598	7.60263112349929
HiT_R	Hippocampus	#C77CFF	16.8	31	11.0090871556183	26.5706605111729
SMG_L	Cortex	#00BFC4	23.4	24.4	12.5419296760905	14.1880231181092
IFGtr_R	Cortex	#00BFC4	24.6	23.4	15.5338340405709	13.7222447143315
PoCG_L	Cortex	#00BFC4	25.6	22.6	13.8130373198656	11.0589330407594
LiG_L	Cortex	#00BFC4	18.6	31.2	17.3723918905832	15.3362316101447
ReG_L	Cortex	#00BFC4	20.8	29.8	18.1438694880668	20.4254742906989
ITG_L	Cortex	#00BFC4	7.6	45.4	8.79204185613331	22.8429420171746
LIG_R	Cortex	#00BFC4	24.6	28.8	7.50333259292163	7.39594483484024
SIG_L	Cortex	#00BFC4	21.8	33.8	21.8563491919396	21.7071416819442
SOG_L	Cortex	#00BFC4	30	27.6	16.1245154965971	14.3631472874158
SPL_R	Cortex	#00BFC4	17.8	40.2	13.8636214604987	20.7773915590962
ReG_R	Cortex	#00BFC4	38.8	19.8	27.9857106395389	10.1341008481266
TTG_R	Cortex	#00BFC4	48.6	14.4	23.511699215497	10.8305124532498
SCG_L	Cortex	#00BFC4	40.4	24.4	29.63612660251	27.9159452643109
SOG_R	Cortex	#00BFC4	29.4	35.4	21.1494680784175	19.9574547475373
PRG_R	Cortex	#00BFC4	45.4	20.2	11.6318528188763	23.983327542274
MFG_R	Cortex	#00BFC4	14.4	53.2	10.4546640309481	10.4259292151827
PPH_R	Cortex	#00BFC4	43.4	25.6	26.651453994107	14.8929513529052
CgGc_R	Cortex	#00BFC4	14.6	56	11.5455619178973	11.4891252930761
Pir_R	Cortex	#00BFC4	35.2	36.6	16.9026625121606	18.7296556295091
SPL_L	Cortex	#00BFC4	38.6	34.2	7.76530746332687	9.03880523078133
Cun_L	Cortex	#00BFC4	38	35.4	24.8495472795784	17.3867765845196
STG_L	Cortex	#00BFC4	51.6	22.2	11.5887876846545	10.0349389634417
STG_R	Cortex	#00BFC4	43.8	30.2	20.644611887851	13.5535973084639
CgGr_L	Cortex	#00BFC4	22.2	53.4	8.4970583144992	16.8760184877832
La_L	Amygdala	#F8766D	54.6	21.2	14.1173651932646	11.1220501707194
MFG_L	Cortex	#00BFC4	49	26.8	13.9283882771841	16.1616830806695
PPH_L	Cortex	#00BFC4	29	48.8	24.0312296813958	7.22495674727538
APH_L	Cortex	#00BFC4	29.8	48.6	24.2425246210043	17.4298594371842
SCG_R	Cortex	#00BFC4	41	37.6	23.4200768572607	25.7546112376017
FuGt_L	Cortex	#00BFC4	27.2	51.8	14.7546602807384	20.6203782700512
SMG_R	Cortex	#00BFC4	33	46.8	11.4017542509914	9.44457516249408
Pu_L	BasalForebrain	#7CAE00	60.4	21	5.68330889535313	20.5182845286832
SIG_R	Cortex	#00BFC4	17	65	14.6287388383278	12.1037184369102
HiB_L	Hippocampus	#C77CFF	34.6	48.2	18.2290976189169	13.2174127574197
FuGt_R	Cortex	#00BFC4	18.8	64.8	9.09395403551173	11.9457105272144
PrCG_R	Cortex	#00BFC4	43.8	40.2	17.541379649275	18.2126329782379
TTG_L	Cortex	#00BFC4	47.2	38.2	15.2545075305629	7.42967024840268
CoA_L	Amygdala	#F8766D	39.2	46.6	18.8467503830236	23.1149302399986
IFGtr_L	Cortex	#00BFC4	56.6	29.8	13.0115333454593	14.3422452914458
APH_R	Cortex	#00BFC4	48	38.6	33.4140688932072	10.3344085462111
MTG_R	Cortex	#00BFC4	54	33.6	8.83176086632785	9.37016542009798
RoG_R	Cortex	#00BFC4	22.2	66	23.5095725184445	7.64852927038918
Pu_R	BasalForebrain	#7CAE00	51.6	37.6	7.82943165242535	19.0078930973425
POrG_L	Cortex	#00BFC4	48	41.4	15.2151240547029	31.4133729484753
Cun_R	Cortex	#00BFC4	45.4	47.2	11.9707978013163	25.083859352181
TP_L	Cortex	#00BFC4	41.8	50.8	24.7426756839272	10.9863551735778
PaO_R	Cortex	#00BFC4	53.6	40	23.4478143970819	20.6760731281353
TP_R	Cortex	#00BFC4	52.4	41.4	26.3780211539835	25.4715527598928
AON_R	Cortex	#00BFC4	57.4	39	14.4844744467999	21.3658606192215
CgGr_R	Cortex	#00BFC4	27	69.4	11.6404467268228	5.68330889535313
IFGop_L	Cortex	#00BFC4	53	43.8	12.4298028946561	24.3864716595083
POrG_R	Cortex	#00BFC4	66.4	31.6	9.76217188949263	23.754999473795
PrCG_L	Cortex	#00BFC4	56.6	42.8	10.5971694333912	24.9539576019516
MTG_L	Cortex	#00BFC4	41.6	58.2	6.10737259384099	6.72309452558864
LiG_R	Cortex	#00BFC4	33.4	68	22.1201265819163	5.09901951359278
PRG_L	Cortex	#00BFC4	64	37.4	12.2882057274445	20.4034310840113
HiB_R	Hippocampus	#C77CFF	61	41.2	10.9316055545377	20.9332271759516
HiH_R	Hippocampus	#C77CFF	55.2	49.2	23.8579127335146	16.8878654660676
CgGc_L	Cortex	#00BFC4	50.8	54	20.3273215156351	9.9247166206396
CEN_R	Amygdala	#F8766D	52.6	55.6	12.7788888405839	15.274161188098
RoG_L	Cortex	#00BFC4	55.6	53	17.343586710943	16.7779617355625
LIG_L	Cortex	#00BFC4	49.6	59.4	13.9391534893623	15.2085502267639
CoA_R	Amygdala	#F8766D	59.2	50.4	8.75785361832453	21.7324641953001
PaO_L	Cortex	#00BFC4	55.8	58.4	18.4038039546176	17.2858323490655
HiH_L	Hippocampus	#C77CFF	59	62	5.29150262212918	7.96868872525461
La_R	Amygdala	#F8766D	67.4	54	8.26438140455776	17.464249196573
CEN_L	Amygdala	#F8766D	61	68.8	16.5529453572469	5.06951674225463
