# Supplementary material for: Connecting genomic results for psychiatric disorders to human brain cell types and regions reveals convergence with functional connectivity
Source: Nat Commun. 2025 Jan 4;16:395. doi: 10.1038/s41467-024-55611-1 (PMC11700164; doi:10.1038/s41467-024-55611-1)
Supplement: Supplementary file 4 — Source Datasets [file 41467_2024_55611_MOESM4_ESM.zip › Source_Data_v241210/Main_Figures/Figure5/df.5ef_FI_AH1vs0.tsv]

Region1	Region2	FI_edges_scaled_AUCweighted_sum_sum	regions2_1	regions2_2	AmygHipp	AmygHipp_char
AON_L	AON_L	0	Cortex	Cortex	0	no
AON_L	AON_R	7.73066233180249	Cortex	Cortex	0	no
AON_L	APH_L	7.02710919072239	Cortex	Cortex	0	no
AON_L	APH_R	3.81517359871853	Cortex	Cortex	0	no
AON_L	CEN_L	9.46527361565525	Cortex	Amygdala	1	yes
AON_L	CEN_R	6.49617060841868	Cortex	Amygdala	1	yes
AON_L	CaB_L	0.516348448695203	Cortex	BasalForebrain	0	no
AON_L	CaB_R	0	Cortex	BasalForebrain	0	no
AON_L	CgGc_L	2.47646113596994	Cortex	Cortex	0	no
AON_L	CgGc_R	3.08463352739546	Cortex	Cortex	0	no
AON_L	CgGr_L	5.32437337275789	Cortex	Cortex	0	no
AON_L	CgGr_R	4.60830941480591	Cortex	Cortex	0	no
AON_L	CoA_L	10.0101490366186	Cortex	Amygdala	1	yes
AON_L	CoA_R	4.26218549448865	Cortex	Amygdala	1	yes
AON_L	Cun_L	2.79684161583075	Cortex	Cortex	0	no
AON_L	Cun_R	6.9533846881932	Cortex	Cortex	0	no
AON_L	FuGt_L	3.44221739410652	Cortex	Cortex	0	no
AON_L	FuGt_R	4.2709007161343	Cortex	Cortex	0	no
AON_L	HiB_L	4.49156709300298	Cortex	Hippocampus	1	yes
AON_L	HiB_R	1.73899027501532	Cortex	Hippocampus	1	yes
AON_L	HiH_L	10.8789992175464	Cortex	Hippocampus	1	yes
AON_L	HiH_R	6.13980637431356	Cortex	Hippocampus	1	yes
AON_L	HiT_L	0.813967947748864	Cortex	Hippocampus	1	yes
AON_L	HiT_R	1.07400764877675	Cortex	Hippocampus	1	yes
AON_L	IFGop_L	2.44461802901739	Cortex	Cortex	0	no
AON_L	IFGop_R	3.11723352505751	Cortex	Cortex	0	no
AON_L	IFGtr_L	5.39298789368006	Cortex	Cortex	0	no
AON_L	IFGtr_R	2.57233061437576	Cortex	Cortex	0	no
AON_L	ITG_L	4.95822825539527	Cortex	Cortex	0	no
AON_L	ITG_R	2.86893123442269	Cortex	Cortex	0	no
AON_L	LIG_L	2.61536730123062	Cortex	Cortex	0	no
AON_L	LIG_R	2.64611147964334	Cortex	Cortex	0	no
AON_L	La_L	5.71500378470536	Cortex	Amygdala	1	yes
AON_L	La_R	5.07484208731985	Cortex	Amygdala	1	yes
AON_L	LiG_L	3.65091842925601	Cortex	Cortex	0	no
AON_L	LiG_R	2.1780279370835	Cortex	Cortex	0	no
AON_L	MFG_L	6.70460565297122	Cortex	Cortex	0	no
AON_L	MFG_R	11.4764256097877	Cortex	Cortex	0	no
AON_L	MTG_L	3.26275568293462	Cortex	Cortex	0	no
AON_L	MTG_R	3.65218958447563	Cortex	Cortex	0	no
AON_L	POrG_L	2.13061155745367	Cortex	Cortex	0	no
AON_L	POrG_R	1.07914136343501	Cortex	Cortex	0	no
AON_L	PPH_L	5.14055129022838	Cortex	Cortex	0	no
AON_L	PPH_R	1.61325726455692	Cortex	Cortex	0	no
AON_L	PRG_L	7.33716427361521	Cortex	Cortex	0	no
AON_L	PRG_R	5.30651555113879	Cortex	Cortex	0	no
AON_L	PaO_L	13.2032149156631	Cortex	Cortex	0	no
AON_L	PaO_R	2.4960758831301	Cortex	Cortex	0	no
AON_L	Pir_L	7.212918883395	Cortex	Cortex	0	no
AON_L	Pir_R	3.30628502266173	Cortex	Cortex	0	no
AON_L	PoCG_L	2.55689566924195	Cortex	Cortex	0	no
AON_L	PoCG_R	7.26604296251685	Cortex	Cortex	0	no
AON_L	PrCG_L	4.75056161301159	Cortex	Cortex	0	no
AON_L	PrCG_R	3.10434804050506	Cortex	Cortex	0	no
AON_L	Pu_L	5.4399686952171	Cortex	BasalForebrain	0	no
AON_L	Pu_R	3.29827944775847	Cortex	BasalForebrain	0	no
AON_L	ReG_L	3.51662628583302	Cortex	Cortex	0	no
AON_L	ReG_R	6.4301334502706	Cortex	Cortex	0	no
AON_L	RoG_L	4.59666651612491	Cortex	Cortex	0	no
AON_L	RoG_R	6.91733130754401	Cortex	Cortex	0	no
AON_L	SCG_L	6.80946327916448	Cortex	Cortex	0	no
AON_L	SCG_R	6.40466258607905	Cortex	Cortex	0	no
AON_L	SIG_L	1.43567567514649	Cortex	Cortex	0	no
AON_L	SIG_R	2.32095309586064	Cortex	Cortex	0	no
AON_L	SMG_L	3.04111141984347	Cortex	Cortex	0	no
AON_L	SMG_R	2.75284284610554	Cortex	Cortex	0	no
AON_L	SOG_L	2.11823170280039	Cortex	Cortex	0	no
AON_L	SOG_R	3.42319014514685	Cortex	Cortex	0	no
AON_L	SPL_L	3.96445387381288	Cortex	Cortex	0	no
AON_L	SPL_R	2.09662266935608	Cortex	Cortex	0	no
AON_L	STG_L	3.63939761322471	Cortex	Cortex	0	no
AON_L	STG_R	4.32053140828799	Cortex	Cortex	0	no
AON_L	TP_L	5.47984236987712	Cortex	Cortex	0	no
AON_L	TP_R	4.28330005451574	Cortex	Cortex	0	no
AON_L	TTG_L	5.95051482145616	Cortex	Cortex	0	no
AON_L	TTG_R	6.43507503982972	Cortex	Cortex	0	no
AON_R	AON_L	7.73066233180249	Cortex	Cortex	0	no
AON_R	AON_R	0	Cortex	Cortex	0	no
AON_R	APH_L	19.6939359872234	Cortex	Cortex	0	no
AON_R	APH_R	14.4765765738485	Cortex	Cortex	0	no
AON_R	CEN_L	25.7746710706252	Cortex	Amygdala	1	yes
AON_R	CEN_R	29.7606727484906	Cortex	Amygdala	1	yes
AON_R	CaB_L	0.809014858032133	Cortex	BasalForebrain	0	no
AON_R	CaB_R	0.912858784190911	Cortex	BasalForebrain	0	no
AON_R	CgGc_L	25.0459797830871	Cortex	Cortex	0	no
AON_R	CgGc_R	23.5238457734019	Cortex	Cortex	0	no
AON_R	CgGr_L	23.2225795459555	Cortex	Cortex	0	no
AON_R	CgGr_R	37.3752609729311	Cortex	Cortex	0	no
AON_R	CoA_L	68.8477938433453	Cortex	Amygdala	1	yes
AON_R	CoA_R	23.2325348761995	Cortex	Amygdala	1	yes
AON_R	Cun_L	13.2998266254126	Cortex	Cortex	0	no
AON_R	Cun_R	16.0375080289925	Cortex	Cortex	0	no
AON_R	FuGt_L	14.5979666314829	Cortex	Cortex	0	no
AON_R	FuGt_R	21.1994866985079	Cortex	Cortex	0	no
AON_R	HiB_L	15.6291205137729	Cortex	Hippocampus	1	yes
AON_R	HiB_R	13.72484157546	Cortex	Hippocampus	1	yes
AON_R	HiH_L	23.1061386477315	Cortex	Hippocampus	1	yes
AON_R	HiH_R	36.9875468896436	Cortex	Hippocampus	1	yes
AON_R	HiT_L	1.2163397963841	Cortex	Hippocampus	1	yes
AON_R	HiT_R	10.9715449009595	Cortex	Hippocampus	1	yes
AON_R	IFGop_L	7.81443677720938	Cortex	Cortex	0	no
AON_R	IFGop_R	8.48100529738665	Cortex	Cortex	0	no
AON_R	IFGtr_L	13.1765375600715	Cortex	Cortex	0	no
AON_R	IFGtr_R	9.55168421909709	Cortex	Cortex	0	no
AON_R	ITG_L	20.941587347831	Cortex	Cortex	0	no
AON_R	ITG_R	7.85782263536435	Cortex	Cortex	0	no
AON_R	LIG_L	21.9373023754789	Cortex	Cortex	0	no
AON_R	LIG_R	12.3694664852609	Cortex	Cortex	0	no
AON_R	La_L	10.4461800746222	Cortex	Amygdala	1	yes
AON_R	La_R	51.5210098819335	Cortex	Amygdala	1	yes
AON_R	LiG_L	8.30444534199912	Cortex	Cortex	0	no
AON_R	LiG_R	49.1001817244322	Cortex	Cortex	0	no
AON_R	MFG_L	30.8387989492125	Cortex	Cortex	0	no
AON_R	MFG_R	31.450504808163	Cortex	Cortex	0	no
AON_R	MTG_L	22.8392507009115	Cortex	Cortex	0	no
AON_R	MTG_R	15.0001000032673	Cortex	Cortex	0	no
AON_R	POrG_L	44.1704546361283	Cortex	Cortex	0	no
AON_R	POrG_R	38.309882031327	Cortex	Cortex	0	no
AON_R	PPH_L	12.8255688128129	Cortex	Cortex	0	no
AON_R	PPH_R	17.6859799679127	Cortex	Cortex	0	no
AON_R	PRG_L	18.925473712582	Cortex	Cortex	0	no
AON_R	PRG_R	22.3700401092442	Cortex	Cortex	0	no
AON_R	PaO_L	16.4995030616182	Cortex	Cortex	0	no
AON_R	PaO_R	11.4643483853914	Cortex	Cortex	0	no
AON_R	Pir_L	13.0603839391523	Cortex	Cortex	0	no
AON_R	Pir_R	21.7448995359455	Cortex	Cortex	0	no
AON_R	PoCG_L	19.0038073916213	Cortex	Cortex	0	no
AON_R	PoCG_R	8.34179971254784	Cortex	Cortex	0	no
AON_R	PrCG_L	13.934519790716	Cortex	Cortex	0	no
AON_R	PrCG_R	15.1663268608571	Cortex	Cortex	0	no
AON_R	Pu_L	14.9114264053714	Cortex	BasalForebrain	0	no
AON_R	Pu_R	49.4834622704563	Cortex	BasalForebrain	0	no
AON_R	ReG_L	16.5881702790013	Cortex	Cortex	0	no
AON_R	ReG_R	10.228784223705	Cortex	Cortex	0	no
AON_R	RoG_L	42.7309056398867	Cortex	Cortex	0	no
AON_R	RoG_R	48.595810173174	Cortex	Cortex	0	no
AON_R	SCG_L	18.0193388490516	Cortex	Cortex	0	no
AON_R	SCG_R	40.6818866094141	Cortex	Cortex	0	no
AON_R	SIG_L	14.8177245519882	Cortex	Cortex	0	no
AON_R	SIG_R	17.9834069661568	Cortex	Cortex	0	no
AON_R	SMG_L	5.94819669897091	Cortex	Cortex	0	no
AON_R	SMG_R	15.7935854753462	Cortex	Cortex	0	no
AON_R	SOG_L	10.322371076512	Cortex	Cortex	0	no
AON_R	SOG_R	10.5020091942506	Cortex	Cortex	0	no
AON_R	SPL_L	18.6295996317286	Cortex	Cortex	0	no
AON_R	SPL_R	13.2062270500114	Cortex	Cortex	0	no
AON_R	STG_L	9.69088489587589	Cortex	Cortex	0	no
AON_R	STG_R	20.1233373809319	Cortex	Cortex	0	no
AON_R	TP_L	18.9654968467832	Cortex	Cortex	0	no
AON_R	TP_R	20.9142203402506	Cortex	Cortex	0	no
AON_R	TTG_L	11.9207319544716	Cortex	Cortex	0	no
AON_R	TTG_R	7.5765084641868	Cortex	Cortex	0	no
APH_L	AON_L	7.02710919072239	Cortex	Cortex	0	no
APH_L	AON_R	19.6939359872234	Cortex	Cortex	0	no
APH_L	APH_L	0.00240535069889248	Cortex	Cortex	0	no
APH_L	APH_R	30.8592561457912	Cortex	Cortex	0	no
APH_L	CEN_L	42.9281106387288	Cortex	Amygdala	1	yes
APH_L	CEN_R	23.520034120254	Cortex	Amygdala	1	yes
APH_L	CaB_L	0.467996679794318	Cortex	BasalForebrain	0	no
APH_L	CaB_R	1.3520469333833	Cortex	BasalForebrain	0	no
APH_L	CgGc_L	28.6515192150701	Cortex	Cortex	0	no
APH_L	CgGc_R	23.4478843948172	Cortex	Cortex	0	no
APH_L	CgGr_L	60.0106232980009	Cortex	Cortex	0	no
APH_L	CgGr_R	71.0639936284391	Cortex	Cortex	0	no
APH_L	CoA_L	21.4751976793004	Cortex	Amygdala	1	yes
APH_L	CoA_R	38.3888271820356	Cortex	Amygdala	1	yes
APH_L	Cun_L	22.4826962621656	Cortex	Cortex	0	no
APH_L	Cun_R	28.2059201796344	Cortex	Cortex	0	no
APH_L	FuGt_L	45.8681644868875	Cortex	Cortex	0	no
APH_L	FuGt_R	26.6877888544583	Cortex	Cortex	0	no
APH_L	HiB_L	56.3790125416547	Cortex	Hippocampus	1	yes
APH_L	HiB_R	24.6661604016744	Cortex	Hippocampus	1	yes
APH_L	HiH_L	64.9806646804838	Cortex	Hippocampus	1	yes
APH_L	HiH_R	27.7568882206256	Cortex	Hippocampus	1	yes
APH_L	HiT_L	5.72710644351345	Cortex	Hippocampus	1	yes
APH_L	HiT_R	11.4849490211612	Cortex	Hippocampus	1	yes
APH_L	IFGop_L	19.8854954532507	Cortex	Cortex	0	no
APH_L	IFGop_R	23.934615817615	Cortex	Cortex	0	no
APH_L	IFGtr_L	15.1599608619153	Cortex	Cortex	0	no
APH_L	IFGtr_R	14.6997063932991	Cortex	Cortex	0	no
APH_L	ITG_L	28.1869146142908	Cortex	Cortex	0	no
APH_L	ITG_R	10.826667563325	Cortex	Cortex	0	no
APH_L	LIG_L	38.7243222612032	Cortex	Cortex	0	no
APH_L	LIG_R	30.7059758992526	Cortex	Cortex	0	no
APH_L	La_L	24.2793935982753	Cortex	Amygdala	1	yes
APH_L	La_R	31.663859943066	Cortex	Amygdala	1	yes
APH_L	LiG_L	16.4269155241882	Cortex	Cortex	0	no
APH_L	LiG_R	29.180419326226	Cortex	Cortex	0	no
APH_L	MFG_L	21.4066422919589	Cortex	Cortex	0	no
APH_L	MFG_R	49.8845715044557	Cortex	Cortex	0	no
APH_L	MTG_L	25.6576312096272	Cortex	Cortex	0	no
APH_L	MTG_R	27.7429599442956	Cortex	Cortex	0	no
APH_L	POrG_L	44.7470400298232	Cortex	Cortex	0	no
APH_L	POrG_R	31.0735965436647	Cortex	Cortex	0	no
APH_L	PPH_L	43.3356727733573	Cortex	Cortex	0	no
APH_L	PPH_R	17.0950514796869	Cortex	Cortex	0	no
APH_L	PRG_L	32.019401623355	Cortex	Cortex	0	no
APH_L	PRG_R	14.405540704944	Cortex	Cortex	0	no
APH_L	PaO_L	26.6667539945732	Cortex	Cortex	0	no
APH_L	PaO_R	11.5245913531421	Cortex	Cortex	0	no
APH_L	Pir_L	21.1960479501966	Cortex	Cortex	0	no
APH_L	Pir_R	20.4755938882189	Cortex	Cortex	0	no
APH_L	PoCG_L	20.9344942433541	Cortex	Cortex	0	no
APH_L	PoCG_R	20.1779680862095	Cortex	Cortex	0	no
APH_L	PrCG_L	20.7365562768375	Cortex	Cortex	0	no
APH_L	PrCG_R	37.8789049619114	Cortex	Cortex	0	no
APH_L	Pu_L	28.6767594978945	Cortex	BasalForebrain	0	no
APH_L	Pu_R	30.4780058639725	Cortex	BasalForebrain	0	no
APH_L	ReG_L	14.4146540861337	Cortex	Cortex	0	no
APH_L	ReG_R	12.2603587517431	Cortex	Cortex	0	no
APH_L	RoG_L	64.2683286580953	Cortex	Cortex	0	no
APH_L	RoG_R	35.4879003604068	Cortex	Cortex	0	no
APH_L	SCG_L	20.6038547467927	Cortex	Cortex	0	no
APH_L	SCG_R	21.9749743933138	Cortex	Cortex	0	no
APH_L	SIG_L	16.2084167400968	Cortex	Cortex	0	no
APH_L	SIG_R	74.4972928356341	Cortex	Cortex	0	no
APH_L	SMG_L	16.5041473636071	Cortex	Cortex	0	no
APH_L	SMG_R	23.5140378817659	Cortex	Cortex	0	no
APH_L	SOG_L	20.9363368915448	Cortex	Cortex	0	no
APH_L	SOG_R	16.0418392838345	Cortex	Cortex	0	no
APH_L	SPL_L	23.6512385690157	Cortex	Cortex	0	no
APH_L	SPL_R	21.062512058204	Cortex	Cortex	0	no
APH_L	STG_L	19.5448479828368	Cortex	Cortex	0	no
APH_L	STG_R	22.7562739720208	Cortex	Cortex	0	no
APH_L	TP_L	25.5164446867386	Cortex	Cortex	0	no
APH_L	TP_R	17.6143998172738	Cortex	Cortex	0	no
APH_L	TTG_L	30.808719662246	Cortex	Cortex	0	no
APH_L	TTG_R	14.4018316857612	Cortex	Cortex	0	no
APH_R	AON_L	3.81517359871853	Cortex	Cortex	0	no
APH_R	AON_R	14.4765765738485	Cortex	Cortex	0	no
APH_R	APH_L	30.8592561457912	Cortex	Cortex	0	no
APH_R	APH_R	0	Cortex	Cortex	0	no
APH_R	CEN_L	30.207130763301	Cortex	Amygdala	1	yes
APH_R	CEN_R	44.7322106214985	Cortex	Amygdala	1	yes
APH_R	CaB_L	0.237472543202242	Cortex	BasalForebrain	0	no
APH_R	CaB_R	2.85007047930352	Cortex	BasalForebrain	0	no
APH_R	CgGc_L	19.6066768550938	Cortex	Cortex	0	no
APH_R	CgGc_R	20.4710908872078	Cortex	Cortex	0	no
APH_R	CgGr_L	19.7265777387146	Cortex	Cortex	0	no
APH_R	CgGr_R	25.213030847956	Cortex	Cortex	0	no
APH_R	CoA_L	11.5222394076599	Cortex	Amygdala	1	yes
APH_R	CoA_R	19.3917013628804	Cortex	Amygdala	1	yes
APH_R	Cun_L	21.9399261945193	Cortex	Cortex	0	no
APH_R	Cun_R	16.7651322142713	Cortex	Cortex	0	no
APH_R	FuGt_L	40.8855014869083	Cortex	Cortex	0	no
APH_R	FuGt_R	26.696445454601	Cortex	Cortex	0	no
APH_R	HiB_L	16.7720246715241	Cortex	Hippocampus	1	yes
APH_R	HiB_R	31.7254224400241	Cortex	Hippocampus	1	yes
APH_R	HiH_L	30.3740999243354	Cortex	Hippocampus	1	yes
APH_R	HiH_R	43.240355002004	Cortex	Hippocampus	1	yes
APH_R	HiT_L	1.74969299241423	Cortex	Hippocampus	1	yes
APH_R	HiT_R	16.2638418965307	Cortex	Hippocampus	1	yes
APH_R	IFGop_L	18.9004898817868	Cortex	Cortex	0	no
APH_R	IFGop_R	25.2427359391663	Cortex	Cortex	0	no
APH_R	IFGtr_L	14.5475126386704	Cortex	Cortex	0	no
APH_R	IFGtr_R	8.89736636195928	Cortex	Cortex	0	no
APH_R	ITG_L	20.3860433826815	Cortex	Cortex	0	no
APH_R	ITG_R	13.6053414373756	Cortex	Cortex	0	no
APH_R	LIG_L	41.0492713525613	Cortex	Cortex	0	no
APH_R	LIG_R	25.2177627563395	Cortex	Cortex	0	no
APH_R	La_L	12.0908635137832	Cortex	Amygdala	1	yes
APH_R	La_R	74.2733891715415	Cortex	Amygdala	1	yes
APH_R	LiG_L	15.8115010398206	Cortex	Cortex	0	no
APH_R	LiG_R	19.8068843919555	Cortex	Cortex	0	no
APH_R	MFG_L	9.40770712905463	Cortex	Cortex	0	no
APH_R	MFG_R	30.5120907408666	Cortex	Cortex	0	no
APH_R	MTG_L	23.7311646392184	Cortex	Cortex	0	no
APH_R	MTG_R	21.8467428557344	Cortex	Cortex	0	no
APH_R	POrG_L	21.0621538258146	Cortex	Cortex	0	no
APH_R	POrG_R	15.1892866738623	Cortex	Cortex	0	no
APH_R	PPH_L	23.4078730246204	Cortex	Cortex	0	no
APH_R	PPH_R	32.1878497512975	Cortex	Cortex	0	no
APH_R	PRG_L	25.2025701033394	Cortex	Cortex	0	no
APH_R	PRG_R	12.7449591226169	Cortex	Cortex	0	no
APH_R	PaO_L	38.3115347833884	Cortex	Cortex	0	no
APH_R	PaO_R	41.8026582398546	Cortex	Cortex	0	no
APH_R	Pir_L	8.00222116665285	Cortex	Cortex	0	no
APH_R	Pir_R	14.8158596862746	Cortex	Cortex	0	no
APH_R	PoCG_L	9.99537595360449	Cortex	Cortex	0	no
APH_R	PoCG_R	12.4979069167185	Cortex	Cortex	0	no
APH_R	PrCG_L	23.5394550545992	Cortex	Cortex	0	no
APH_R	PrCG_R	32.537510966733	Cortex	Cortex	0	no
APH_R	Pu_L	6.5494789922486	Cortex	BasalForebrain	0	no
APH_R	Pu_R	18.566153168061	Cortex	BasalForebrain	0	no
APH_R	ReG_L	14.3731303310735	Cortex	Cortex	0	no
APH_R	ReG_R	17.7543564769827	Cortex	Cortex	0	no
APH_R	RoG_L	22.6176663426234	Cortex	Cortex	0	no
APH_R	RoG_R	29.334058542694	Cortex	Cortex	0	no
APH_R	SCG_L	9.79111516693705	Cortex	Cortex	0	no
APH_R	SCG_R	14.5450273295176	Cortex	Cortex	0	no
APH_R	SIG_L	15.9262882830302	Cortex	Cortex	0	no
APH_R	SIG_R	25.2364019564444	Cortex	Cortex	0	no
APH_R	SMG_L	8.53644683001329	Cortex	Cortex	0	no
APH_R	SMG_R	37.806490554562	Cortex	Cortex	0	no
APH_R	SOG_L	15.572540690146	Cortex	Cortex	0	no
APH_R	SOG_R	32.6736979446701	Cortex	Cortex	0	no
APH_R	SPL_L	16.1795173101975	Cortex	Cortex	0	no
APH_R	SPL_R	19.4915412307337	Cortex	Cortex	0	no
APH_R	STG_L	18.8051835556913	Cortex	Cortex	0	no
APH_R	STG_R	19.7726386602834	Cortex	Cortex	0	no
APH_R	TP_L	40.5061083279609	Cortex	Cortex	0	no
APH_R	TP_R	32.828079903768	Cortex	Cortex	0	no
APH_R	TTG_L	51.3658607797575	Cortex	Cortex	0	no
APH_R	TTG_R	20.5106441117753	Cortex	Cortex	0	no
CEN_L	AON_L	9.46527361565525	Amygdala	Cortex	1	yes
CEN_L	AON_R	25.7746710706252	Amygdala	Cortex	1	yes
CEN_L	APH_L	42.9281106387288	Amygdala	Cortex	1	yes
CEN_L	APH_R	30.207130763301	Amygdala	Cortex	1	yes
CEN_L	CEN_L	0.00278090633479573	Amygdala	Amygdala	1	yes
CEN_L	CEN_R	42.841110777416	Amygdala	Amygdala	1	yes
CEN_L	CaB_L	0.800203248138589	Amygdala	BasalForebrain	1	yes
CEN_L	CaB_R	1.08933587403057	Amygdala	BasalForebrain	1	yes
CEN_L	CgGc_L	31.4027311681829	Amygdala	Cortex	1	yes
CEN_L	CgGc_R	35.1268993913517	Amygdala	Cortex	1	yes
CEN_L	CgGr_L	60.0125837323796	Amygdala	Cortex	1	yes
CEN_L	CgGr_R	108.086496944046	Amygdala	Cortex	1	yes
CEN_L	CoA_L	50.7594876821151	Amygdala	Amygdala	1	yes
CEN_L	CoA_R	39.8080909754188	Amygdala	Amygdala	1	yes
CEN_L	Cun_L	21.7975745866816	Amygdala	Cortex	1	yes
CEN_L	Cun_R	32.1912834531125	Amygdala	Cortex	1	yes
CEN_L	FuGt_L	57.3087619195714	Amygdala	Cortex	1	yes
CEN_L	FuGt_R	70.7726261465522	Amygdala	Cortex	1	yes
CEN_L	HiB_L	55.9784864223096	Amygdala	Hippocampus	1	yes
CEN_L	HiB_R	27.2197121941714	Amygdala	Hippocampus	1	yes
CEN_L	HiH_L	60.6523759569447	Amygdala	Hippocampus	1	yes
CEN_L	HiH_R	31.260739052728	Amygdala	Hippocampus	1	yes
CEN_L	HiT_L	4.67793373528972	Amygdala	Hippocampus	1	yes
CEN_L	HiT_R	34.4127940008903	Amygdala	Hippocampus	1	yes
CEN_L	IFGop_L	27.4700761793431	Amygdala	Cortex	1	yes
CEN_L	IFGop_R	15.30507656128	Amygdala	Cortex	1	yes
CEN_L	IFGtr_L	15.8203757999525	Amygdala	Cortex	1	yes
CEN_L	IFGtr_R	10.3242654194141	Amygdala	Cortex	1	yes
CEN_L	ITG_L	29.2251183418114	Amygdala	Cortex	1	yes
CEN_L	ITG_R	11.9550110505386	Amygdala	Cortex	1	yes
CEN_L	LIG_L	109.663561918301	Amygdala	Cortex	1	yes
CEN_L	LIG_R	15.2948602020445	Amygdala	Cortex	1	yes
CEN_L	La_L	29.2424802870047	Amygdala	Amygdala	1	yes
CEN_L	La_R	35.8752970997412	Amygdala	Amygdala	1	yes
CEN_L	LiG_L	22.6671673266423	Amygdala	Cortex	1	yes
CEN_L	LiG_R	106.764042375537	Amygdala	Cortex	1	yes
CEN_L	MFG_L	17.0055995145993	Amygdala	Cortex	1	yes
CEN_L	MFG_R	33.393450009755	Amygdala	Cortex	1	yes
CEN_L	MTG_L	32.5864758338859	Amygdala	Cortex	1	yes
CEN_L	MTG_R	40.4646633322925	Amygdala	Cortex	1	yes
CEN_L	POrG_L	28.6522064546723	Amygdala	Cortex	1	yes
CEN_L	POrG_R	39.0197935388329	Amygdala	Cortex	1	yes
CEN_L	PPH_L	63.4796238097574	Amygdala	Cortex	1	yes
CEN_L	PPH_R	19.6634792832682	Amygdala	Cortex	1	yes
CEN_L	PRG_L	30.6365711335007	Amygdala	Cortex	1	yes
CEN_L	PRG_R	8.54373576986165	Amygdala	Cortex	1	yes
CEN_L	PaO_L	37.2044727463956	Amygdala	Cortex	1	yes
CEN_L	PaO_R	32.2202618841414	Amygdala	Cortex	1	yes
CEN_L	Pir_L	13.7157773411881	Amygdala	Cortex	1	yes
CEN_L	Pir_R	57.0821770909392	Amygdala	Cortex	1	yes
CEN_L	PoCG_L	10.851709790663	Amygdala	Cortex	1	yes
CEN_L	PoCG_R	13.4541142907668	Amygdala	Cortex	1	yes
CEN_L	PrCG_L	28.0071240871414	Amygdala	Cortex	1	yes
CEN_L	PrCG_R	23.3394753693332	Amygdala	Cortex	1	yes
CEN_L	Pu_L	13.0706671595086	Amygdala	BasalForebrain	1	yes
CEN_L	Pu_R	52.7024512619357	Amygdala	BasalForebrain	1	yes
CEN_L	ReG_L	13.3480438969415	Amygdala	Cortex	1	yes
CEN_L	ReG_R	7.91775564593738	Amygdala	Cortex	1	yes
CEN_L	RoG_L	32.7028966300819	Amygdala	Cortex	1	yes
CEN_L	RoG_R	44.7491959886606	Amygdala	Cortex	1	yes
CEN_L	SCG_L	17.0927597102493	Amygdala	Cortex	1	yes
CEN_L	SCG_R	25.3439509595156	Amygdala	Cortex	1	yes
CEN_L	SIG_L	29.4405556300912	Amygdala	Cortex	1	yes
CEN_L	SIG_R	90.5076904113337	Amygdala	Cortex	1	yes
CEN_L	SMG_L	19.9893671801324	Amygdala	Cortex	1	yes
CEN_L	SMG_R	28.7873707491666	Amygdala	Cortex	1	yes
CEN_L	SOG_L	38.9784753398716	Amygdala	Cortex	1	yes
CEN_L	SOG_R	33.3891634665142	Amygdala	Cortex	1	yes
CEN_L	SPL_L	25.8199565452196	Amygdala	Cortex	1	yes
CEN_L	SPL_R	21.1258088135906	Amygdala	Cortex	1	yes
CEN_L	STG_L	11.3025234150984	Amygdala	Cortex	1	yes
CEN_L	STG_R	16.4352076387887	Amygdala	Cortex	1	yes
CEN_L	TP_L	52.1413073023336	Amygdala	Cortex	1	yes
CEN_L	TP_R	21.3406446806051	Amygdala	Cortex	1	yes
CEN_L	TTG_L	27.2955778885492	Amygdala	Cortex	1	yes
CEN_L	TTG_R	7.12286567669016	Amygdala	Cortex	1	yes
CEN_R	AON_L	6.49617060841868	Amygdala	Cortex	1	yes
CEN_R	AON_R	29.7606727484906	Amygdala	Cortex	1	yes
CEN_R	APH_L	23.520034120254	Amygdala	Cortex	1	yes
CEN_R	APH_R	44.7322106214985	Amygdala	Cortex	1	yes
CEN_R	CEN_L	42.841110777416	Amygdala	Amygdala	1	yes
CEN_R	CEN_R	0.010963371787386	Amygdala	Amygdala	1	yes
CEN_R	CaB_L	0.86127911521393	Amygdala	BasalForebrain	1	yes
CEN_R	CaB_R	2.16645464685721	Amygdala	BasalForebrain	1	yes
CEN_R	CgGc_L	35.3552868635148	Amygdala	Cortex	1	yes
CEN_R	CgGc_R	42.1491494952059	Amygdala	Cortex	1	yes
CEN_R	CgGr_L	44.3659234516454	Amygdala	Cortex	1	yes
CEN_R	CgGr_R	36.4632871373442	Amygdala	Cortex	1	yes
CEN_R	CoA_L	21.5796981019751	Amygdala	Amygdala	1	yes
CEN_R	CoA_R	50.6815686152689	Amygdala	Amygdala	1	yes
CEN_R	Cun_L	17.9464408158316	Amygdala	Cortex	1	yes
CEN_R	Cun_R	37.5983242769446	Amygdala	Cortex	1	yes
CEN_R	FuGt_L	71.0559183922897	Amygdala	Cortex	1	yes
CEN_R	FuGt_R	60.0347144061272	Amygdala	Cortex	1	yes
CEN_R	HiB_L	30.8821707328936	Amygdala	Hippocampus	1	yes
CEN_R	HiB_R	42.7749550102092	Amygdala	Hippocampus	1	yes
CEN_R	HiH_L	48.8957877656963	Amygdala	Hippocampus	1	yes
CEN_R	HiH_R	51.3401387240359	Amygdala	Hippocampus	1	yes
CEN_R	HiT_L	3.22824560755617	Amygdala	Hippocampus	1	yes
CEN_R	HiT_R	37.4136552454327	Amygdala	Hippocampus	1	yes
CEN_R	IFGop_L	27.0248116098315	Amygdala	Cortex	1	yes
CEN_R	IFGop_R	14.6445550732957	Amygdala	Cortex	1	yes
CEN_R	IFGtr_L	20.5396824794037	Amygdala	Cortex	1	yes
CEN_R	IFGtr_R	15.8840328898351	Amygdala	Cortex	1	yes
CEN_R	ITG_L	27.0863892771735	Amygdala	Cortex	1	yes
CEN_R	ITG_R	13.4227072116505	Amygdala	Cortex	1	yes
CEN_R	LIG_L	26.3652001136781	Amygdala	Cortex	1	yes
CEN_R	LIG_R	29.1407875604784	Amygdala	Cortex	1	yes
CEN_R	La_L	12.073921317108	Amygdala	Amygdala	1	yes
CEN_R	La_R	46.7517772990906	Amygdala	Amygdala	1	yes
CEN_R	LiG_L	17.1788658847276	Amygdala	Cortex	1	yes
CEN_R	LiG_R	33.7341832107245	Amygdala	Cortex	1	yes
CEN_R	MFG_L	20.8665792235038	Amygdala	Cortex	1	yes
CEN_R	MFG_R	31.7169689001747	Amygdala	Cortex	1	yes
CEN_R	MTG_L	34.9308820550067	Amygdala	Cortex	1	yes
CEN_R	MTG_R	24.4991339962705	Amygdala	Cortex	1	yes
CEN_R	POrG_L	15.3872459524569	Amygdala	Cortex	1	yes
CEN_R	POrG_R	16.9934052443854	Amygdala	Cortex	1	yes
CEN_R	PPH_L	42.0534782653337	Amygdala	Cortex	1	yes
CEN_R	PPH_R	31.5833764000773	Amygdala	Cortex	1	yes
CEN_R	PRG_L	25.1614041316494	Amygdala	Cortex	1	yes
CEN_R	PRG_R	15.2139085730188	Amygdala	Cortex	1	yes
CEN_R	PaO_L	29.5303564039145	Amygdala	Cortex	1	yes
CEN_R	PaO_R	54.4207336774848	Amygdala	Cortex	1	yes
CEN_R	Pir_L	10.296411823088	Amygdala	Cortex	1	yes
CEN_R	Pir_R	21.5600762333727	Amygdala	Cortex	1	yes
CEN_R	PoCG_L	21.0386065684339	Amygdala	Cortex	1	yes
CEN_R	PoCG_R	15.3738249795421	Amygdala	Cortex	1	yes
CEN_R	PrCG_L	55.9233261251608	Amygdala	Cortex	1	yes
CEN_R	PrCG_R	35.775687229114	Amygdala	Cortex	1	yes
CEN_R	Pu_L	12.8279090918456	Amygdala	BasalForebrain	1	yes
CEN_R	Pu_R	27.1117813287519	Amygdala	BasalForebrain	1	yes
CEN_R	ReG_L	12.3989483031036	Amygdala	Cortex	1	yes
CEN_R	ReG_R	16.9140220341493	Amygdala	Cortex	1	yes
CEN_R	RoG_L	29.1247391400125	Amygdala	Cortex	1	yes
CEN_R	RoG_R	50.8455977458716	Amygdala	Cortex	1	yes
CEN_R	SCG_L	8.1621042195604	Amygdala	Cortex	1	yes
CEN_R	SCG_R	18.9491448743242	Amygdala	Cortex	1	yes
CEN_R	SIG_L	18.6421154562039	Amygdala	Cortex	1	yes
CEN_R	SIG_R	44.1788038076141	Amygdala	Cortex	1	yes
CEN_R	SMG_L	31.4208274056136	Amygdala	Cortex	1	yes
CEN_R	SMG_R	29.6754021659429	Amygdala	Cortex	1	yes
CEN_R	SOG_L	12.9430252421903	Amygdala	Cortex	1	yes
CEN_R	SOG_R	23.8302173772171	Amygdala	Cortex	1	yes
CEN_R	SPL_L	21.2478730952762	Amygdala	Cortex	1	yes
CEN_R	SPL_R	35.3723878783738	Amygdala	Cortex	1	yes
CEN_R	STG_L	12.0564823943575	Amygdala	Cortex	1	yes
CEN_R	STG_R	15.229563267143	Amygdala	Cortex	1	yes
CEN_R	TP_L	26.0922451377049	Amygdala	Cortex	1	yes
CEN_R	TP_R	34.6902755155814	Amygdala	Cortex	1	yes
CEN_R	TTG_L	20.873299887005	Amygdala	Cortex	1	yes
CEN_R	TTG_R	10.6153919518065	Amygdala	Cortex	1	yes
CaB_L	AON_L	0.516348448695203	BasalForebrain	Cortex	0	no
CaB_L	AON_R	0.809014858032133	BasalForebrain	Cortex	0	no
CaB_L	APH_L	0.467996679794318	BasalForebrain	Cortex	0	no
CaB_L	APH_R	0.237472543202242	BasalForebrain	Cortex	0	no
CaB_L	CEN_L	0.800203248138589	BasalForebrain	Amygdala	1	yes
CaB_L	CEN_R	0.86127911521393	BasalForebrain	Amygdala	1	yes
CaB_L	CaB_L	0	BasalForebrain	BasalForebrain	0	no
CaB_L	CaB_R	1.08337078218225	BasalForebrain	BasalForebrain	0	no
CaB_L	CgGc_L	1.06542202857703	BasalForebrain	Cortex	0	no
CaB_L	CgGc_R	0.856176248978388	BasalForebrain	Cortex	0	no
CaB_L	CgGr_L	0.527107420057251	BasalForebrain	Cortex	0	no
CaB_L	CgGr_R	0.441149207894768	BasalForebrain	Cortex	0	no
CaB_L	CoA_L	0.32315538070981	BasalForebrain	Amygdala	1	yes
CaB_L	CoA_R	0.390068780483687	BasalForebrain	Amygdala	1	yes
CaB_L	Cun_L	0.48640426117388	BasalForebrain	Cortex	0	no
CaB_L	Cun_R	0.252364255112619	BasalForebrain	Cortex	0	no
CaB_L	FuGt_L	0.598552482886101	BasalForebrain	Cortex	0	no
CaB_L	FuGt_R	0.677310686371111	BasalForebrain	Cortex	0	no
CaB_L	HiB_L	1.19777636217433	BasalForebrain	Hippocampus	1	yes
CaB_L	HiB_R	0.426379547803993	BasalForebrain	Hippocampus	1	yes
CaB_L	HiH_L	0.890330388217859	BasalForebrain	Hippocampus	1	yes
CaB_L	HiH_R	1.66800930494394	BasalForebrain	Hippocampus	1	yes
CaB_L	HiT_L	0.874379161725829	BasalForebrain	Hippocampus	1	yes
CaB_L	HiT_R	1.72500394134226	BasalForebrain	Hippocampus	1	yes
CaB_L	IFGop_L	0.805839344692505	BasalForebrain	Cortex	0	no
CaB_L	IFGop_R	0.296414038803864	BasalForebrain	Cortex	0	no
CaB_L	IFGtr_L	0.848889836746257	BasalForebrain	Cortex	0	no
CaB_L	IFGtr_R	1.69051984506956	BasalForebrain	Cortex	0	no
CaB_L	ITG_L	0.319353336202184	BasalForebrain	Cortex	0	no
CaB_L	ITG_R	0	BasalForebrain	Cortex	0	no
CaB_L	LIG_L	0.593804460944665	BasalForebrain	Cortex	0	no
CaB_L	LIG_R	0.356230510422425	BasalForebrain	Cortex	0	no
CaB_L	La_L	1.17063664982891	BasalForebrain	Amygdala	1	yes
CaB_L	La_R	0.654461614759466	BasalForebrain	Amygdala	1	yes
CaB_L	LiG_L	0.649439931658829	BasalForebrain	Cortex	0	no
CaB_L	LiG_R	0.214839727894741	BasalForebrain	Cortex	0	no
CaB_L	MFG_L	0.421077904006487	BasalForebrain	Cortex	0	no
CaB_L	MFG_R	0.759993365452805	BasalForebrain	Cortex	0	no
CaB_L	MTG_L	0.615592975247887	BasalForebrain	Cortex	0	no
CaB_L	MTG_R	0.597483923067785	BasalForebrain	Cortex	0	no
CaB_L	POrG_L	0.784081191012458	BasalForebrain	Cortex	0	no
CaB_L	POrG_R	0.205524797137847	BasalForebrain	Cortex	0	no
CaB_L	PPH_L	0.239744386385875	BasalForebrain	Cortex	0	no
CaB_L	PPH_R	0.717286928767114	BasalForebrain	Cortex	0	no
CaB_L	PRG_L	0.287264873548169	BasalForebrain	Cortex	0	no
CaB_L	PRG_R	0	BasalForebrain	Cortex	0	no
CaB_L	PaO_L	1.49015758391735	BasalForebrain	Cortex	0	no
CaB_L	PaO_R	0.231545968810528	BasalForebrain	Cortex	0	no
CaB_L	Pir_L	1.56031655381648	BasalForebrain	Cortex	0	no
CaB_L	Pir_R	1.39396969800835	BasalForebrain	Cortex	0	no
CaB_L	PoCG_L	0.346911928899568	BasalForebrain	Cortex	0	no
CaB_L	PoCG_R	1.03634342992127	BasalForebrain	Cortex	0	no
CaB_L	PrCG_L	0.980759518999969	BasalForebrain	Cortex	0	no
CaB_L	PrCG_R	0.448460861216139	BasalForebrain	Cortex	0	no
CaB_L	Pu_L	1.59437134941671	BasalForebrain	BasalForebrain	0	no
CaB_L	Pu_R	2.24098813025613	BasalForebrain	BasalForebrain	0	no
CaB_L	ReG_L	0.395072687701982	BasalForebrain	Cortex	0	no
CaB_L	ReG_R	0.403718126502399	BasalForebrain	Cortex	0	no
CaB_L	RoG_L	0.68215611105511	BasalForebrain	Cortex	0	no
CaB_L	RoG_R	0.613034448447467	BasalForebrain	Cortex	0	no
CaB_L	SCG_L	1.91059630121861	BasalForebrain	Cortex	0	no
CaB_L	SCG_R	0.746407024835582	BasalForebrain	Cortex	0	no
CaB_L	SIG_L	0.290015964150456	BasalForebrain	Cortex	0	no
CaB_L	SIG_R	0.573407633301749	BasalForebrain	Cortex	0	no
CaB_L	SMG_L	0.30742522477617	BasalForebrain	Cortex	0	no
CaB_L	SMG_R	0.53202471302545	BasalForebrain	Cortex	0	no
CaB_L	SOG_L	0.424040203899651	BasalForebrain	Cortex	0	no
CaB_L	SOG_R	0.717069313655512	BasalForebrain	Cortex	0	no
CaB_L	SPL_L	0.50589838959015	BasalForebrain	Cortex	0	no
CaB_L	SPL_R	0.450295744366526	BasalForebrain	Cortex	0	no
CaB_L	STG_L	0.921213791829459	BasalForebrain	Cortex	0	no
CaB_L	STG_R	0.393919510602574	BasalForebrain	Cortex	0	no
CaB_L	TP_L	0.288926071500081	BasalForebrain	Cortex	0	no
CaB_L	TP_R	0.564443223672675	BasalForebrain	Cortex	0	no
CaB_L	TTG_L	0.897480954600217	BasalForebrain	Cortex	0	no
CaB_L	TTG_R	0.201832785837409	BasalForebrain	Cortex	0	no
CaB_R	AON_L	0	BasalForebrain	Cortex	0	no
CaB_R	AON_R	0.912858784190911	BasalForebrain	Cortex	0	no
CaB_R	APH_L	1.3520469333833	BasalForebrain	Cortex	0	no
CaB_R	APH_R	2.85007047930352	BasalForebrain	Cortex	0	no
CaB_R	CEN_L	1.08933587403057	BasalForebrain	Amygdala	1	yes
CaB_R	CEN_R	2.16645464685721	BasalForebrain	Amygdala	1	yes
CaB_R	CaB_L	1.08337078218225	BasalForebrain	BasalForebrain	0	no
CaB_R	CaB_R	0	BasalForebrain	BasalForebrain	0	no
CaB_R	CgGc_L	1.68548892311706	BasalForebrain	Cortex	0	no
CaB_R	CgGc_R	2.96638653989752	BasalForebrain	Cortex	0	no
CaB_R	CgGr_L	1.31781147309095	BasalForebrain	Cortex	0	no
CaB_R	CgGr_R	1.83000898483902	BasalForebrain	Cortex	0	no
CaB_R	CoA_L	2.03996552114358	BasalForebrain	Amygdala	1	yes
CaB_R	CoA_R	3.36224838344038	BasalForebrain	Amygdala	1	yes
CaB_R	Cun_L	1.96510862808647	BasalForebrain	Cortex	0	no
CaB_R	Cun_R	0.904330322988721	BasalForebrain	Cortex	0	no
CaB_R	FuGt_L	0.456151036768834	BasalForebrain	Cortex	0	no
CaB_R	FuGt_R	5.0434322082147	BasalForebrain	Cortex	0	no
CaB_R	HiB_L	1.41590667597639	BasalForebrain	Hippocampus	1	yes
CaB_R	HiB_R	3.34732319340263	BasalForebrain	Hippocampus	1	yes
CaB_R	HiH_L	2.04859060062441	BasalForebrain	Hippocampus	1	yes
CaB_R	HiH_R	1.13824896431189	BasalForebrain	Hippocampus	1	yes
CaB_R	HiT_L	1.86770630622706	BasalForebrain	Hippocampus	1	yes
CaB_R	HiT_R	4.7130425516365	BasalForebrain	Hippocampus	1	yes
CaB_R	IFGop_L	0.989383355593523	BasalForebrain	Cortex	0	no
CaB_R	IFGop_R	2.60611465769455	BasalForebrain	Cortex	0	no
CaB_R	IFGtr_L	1.85196037833575	BasalForebrain	Cortex	0	no
CaB_R	IFGtr_R	0.890462248929682	BasalForebrain	Cortex	0	no
CaB_R	ITG_L	1.05556767971822	BasalForebrain	Cortex	0	no
CaB_R	ITG_R	1.59089835824837	BasalForebrain	Cortex	0	no
CaB_R	LIG_L	1.97672603481281	BasalForebrain	Cortex	0	no
CaB_R	LIG_R	0.682282435547322	BasalForebrain	Cortex	0	no
CaB_R	La_L	1.27572058153556	BasalForebrain	Amygdala	1	yes
CaB_R	La_R	1.83691909380204	BasalForebrain	Amygdala	1	yes
CaB_R	LiG_L	3.96270966380389	BasalForebrain	Cortex	0	no
CaB_R	LiG_R	3.11481544207334	BasalForebrain	Cortex	0	no
CaB_R	MFG_L	2.12710659715113	BasalForebrain	Cortex	0	no
CaB_R	MFG_R	1.37409771538139	BasalForebrain	Cortex	0	no
CaB_R	MTG_L	4.54298147188971	BasalForebrain	Cortex	0	no
CaB_R	MTG_R	0.545632288605066	BasalForebrain	Cortex	0	no
CaB_R	POrG_L	0.761515947435126	BasalForebrain	Cortex	0	no
CaB_R	POrG_R	2.13755102270857	BasalForebrain	Cortex	0	no
CaB_R	PPH_L	1.57175582151632	BasalForebrain	Cortex	0	no
CaB_R	PPH_R	3.81503972958303	BasalForebrain	Cortex	0	no
CaB_R	PRG_L	2.12503929024134	BasalForebrain	Cortex	0	no
CaB_R	PRG_R	1.44182516091547	BasalForebrain	Cortex	0	no
CaB_R	PaO_L	1.13317817443776	BasalForebrain	Cortex	0	no
CaB_R	PaO_R	1.85083983092758	BasalForebrain	Cortex	0	no
CaB_R	Pir_L	1.19569251927068	BasalForebrain	Cortex	0	no
CaB_R	Pir_R	1.09441077339248	BasalForebrain	Cortex	0	no
CaB_R	PoCG_L	2.39209967824429	BasalForebrain	Cortex	0	no
CaB_R	PoCG_R	1.33894352553203	BasalForebrain	Cortex	0	no
CaB_R	PrCG_L	0.790416889692145	BasalForebrain	Cortex	0	no
CaB_R	PrCG_R	1.11814300945665	BasalForebrain	Cortex	0	no
CaB_R	Pu_L	2.24213028106054	BasalForebrain	BasalForebrain	0	no
CaB_R	Pu_R	4.06021611685696	BasalForebrain	BasalForebrain	0	no
CaB_R	ReG_L	1.01555788179267	BasalForebrain	Cortex	0	no
CaB_R	ReG_R	1.58308557729793	BasalForebrain	Cortex	0	no
CaB_R	RoG_L	1.2225894152133	BasalForebrain	Cortex	0	no
CaB_R	RoG_R	1.8977180425818	BasalForebrain	Cortex	0	no
CaB_R	SCG_L	1.90113215909999	BasalForebrain	Cortex	0	no
CaB_R	SCG_R	2.03352940613408	BasalForebrain	Cortex	0	no
CaB_R	SIG_L	1.91423216336802	BasalForebrain	Cortex	0	no
CaB_R	SIG_R	4.26158088954531	BasalForebrain	Cortex	0	no
CaB_R	SMG_L	0.814338821594523	BasalForebrain	Cortex	0	no
CaB_R	SMG_R	0.88359454717104	BasalForebrain	Cortex	0	no
CaB_R	SOG_L	0.475944447361878	BasalForebrain	Cortex	0	no
CaB_R	SOG_R	0.647554291663488	BasalForebrain	Cortex	0	no
CaB_R	SPL_L	1.1163237591262	BasalForebrain	Cortex	0	no
CaB_R	SPL_R	2.4168977315218	BasalForebrain	Cortex	0	no
CaB_R	STG_L	0.910925889169986	BasalForebrain	Cortex	0	no
CaB_R	STG_R	2.01217007667382	BasalForebrain	Cortex	0	no
CaB_R	TP_L	1.40923365510392	BasalForebrain	Cortex	0	no
CaB_R	TP_R	2.56266751060976	BasalForebrain	Cortex	0	no
CaB_R	TTG_L	1.21745466114962	BasalForebrain	Cortex	0	no
CaB_R	TTG_R	1.08356040578841	BasalForebrain	Cortex	0	no
CgGc_L	AON_L	2.47646113596994	Cortex	Cortex	0	no
CgGc_L	AON_R	25.0459797830871	Cortex	Cortex	0	no
CgGc_L	APH_L	28.6515192150701	Cortex	Cortex	0	no
CgGc_L	APH_R	19.6066768550938	Cortex	Cortex	0	no
CgGc_L	CEN_L	31.4027311681829	Cortex	Amygdala	1	yes
CgGc_L	CEN_R	35.3552868635148	Cortex	Amygdala	1	yes
CgGc_L	CaB_L	1.06542202857703	Cortex	BasalForebrain	0	no
CgGc_L	CaB_R	1.68548892311706	Cortex	BasalForebrain	0	no
CgGc_L	CgGc_L	0	Cortex	Cortex	0	no
CgGc_L	CgGc_R	56.0563555701043	Cortex	Cortex	0	no
CgGc_L	CgGr_L	56.6399549993462	Cortex	Cortex	0	no
CgGc_L	CgGr_R	46.2871085421437	Cortex	Cortex	0	no
CgGc_L	CoA_L	36.3932215842807	Cortex	Amygdala	1	yes
CgGc_L	CoA_R	24.8358239678375	Cortex	Amygdala	1	yes
CgGc_L	Cun_L	22.9958037812693	Cortex	Cortex	0	no
CgGc_L	Cun_R	28.1496976957288	Cortex	Cortex	0	no
CgGc_L	FuGt_L	30.5002211506902	Cortex	Cortex	0	no
CgGc_L	FuGt_R	80.6336571183526	Cortex	Cortex	0	no
CgGc_L	HiB_L	47.8727747311181	Cortex	Hippocampus	1	yes
CgGc_L	HiB_R	45.3539532000895	Cortex	Hippocampus	1	yes
CgGc_L	HiH_L	65.1976941554977	Cortex	Hippocampus	1	yes
CgGc_L	HiH_R	34.1749336725594	Cortex	Hippocampus	1	yes
CgGc_L	HiT_L	1.7883008059241	Cortex	Hippocampus	1	yes
CgGc_L	HiT_R	25.2893623003631	Cortex	Hippocampus	1	yes
CgGc_L	IFGop_L	22.9679351677818	Cortex	Cortex	0	no
CgGc_L	IFGop_R	20.2883693554148	Cortex	Cortex	0	no
CgGc_L	IFGtr_L	23.1783092637856	Cortex	Cortex	0	no
CgGc_L	IFGtr_R	18.8922999516671	Cortex	Cortex	0	no
CgGc_L	ITG_L	102.685286600068	Cortex	Cortex	0	no
CgGc_L	ITG_R	13.0790870457519	Cortex	Cortex	0	no
CgGc_L	LIG_L	24.4882026741521	Cortex	Cortex	0	no
CgGc_L	LIG_R	18.4529280171564	Cortex	Cortex	0	no
CgGc_L	La_L	10.9573472347616	Cortex	Amygdala	1	yes
CgGc_L	La_R	23.5282655721174	Cortex	Amygdala	1	yes
CgGc_L	LiG_L	23.0132026963289	Cortex	Cortex	0	no
CgGc_L	LiG_R	57.5337055854672	Cortex	Cortex	0	no
CgGc_L	MFG_L	15.2261963319934	Cortex	Cortex	0	no
CgGc_L	MFG_R	27.0080392473711	Cortex	Cortex	0	no
CgGc_L	MTG_L	34.909356146719	Cortex	Cortex	0	no
CgGc_L	MTG_R	20.6303308963677	Cortex	Cortex	0	no
CgGc_L	POrG_L	61.5201410589745	Cortex	Cortex	0	no
CgGc_L	POrG_R	16.3923266304377	Cortex	Cortex	0	no
CgGc_L	PPH_L	44.3454762432683	Cortex	Cortex	0	no
CgGc_L	PPH_R	15.0623345171558	Cortex	Cortex	0	no
CgGc_L	PRG_L	18.5870909320423	Cortex	Cortex	0	no
CgGc_L	PRG_R	9.86750744316098	Cortex	Cortex	0	no
CgGc_L	PaO_L	43.6652269141755	Cortex	Cortex	0	no
CgGc_L	PaO_R	15.4384704943964	Cortex	Cortex	0	no
CgGc_L	Pir_L	10.9997906810347	Cortex	Cortex	0	no
CgGc_L	Pir_R	42.0543526669307	Cortex	Cortex	0	no
CgGc_L	PoCG_L	15.7749501779132	Cortex	Cortex	0	no
CgGc_L	PoCG_R	10.443590350357	Cortex	Cortex	0	no
CgGc_L	PrCG_L	20.4478449105592	Cortex	Cortex	0	no
CgGc_L	PrCG_R	20.9863002092264	Cortex	Cortex	0	no
CgGc_L	Pu_L	13.6363855587489	Cortex	BasalForebrain	0	no
CgGc_L	Pu_R	35.6814145716719	Cortex	BasalForebrain	0	no
CgGc_L	ReG_L	19.1132892702512	Cortex	Cortex	0	no
CgGc_L	ReG_R	16.3412446892786	Cortex	Cortex	0	no
CgGc_L	RoG_L	88.2218194809468	Cortex	Cortex	0	no
CgGc_L	RoG_R	46.8377545597669	Cortex	Cortex	0	no
CgGc_L	SCG_L	14.0874382804567	Cortex	Cortex	0	no
CgGc_L	SCG_R	17.8028344551125	Cortex	Cortex	0	no
CgGc_L	SIG_L	19.1594497391902	Cortex	Cortex	0	no
CgGc_L	SIG_R	65.2325980840397	Cortex	Cortex	0	no
CgGc_L	SMG_L	24.8145115009774	Cortex	Cortex	0	no
CgGc_L	SMG_R	30.8353503675404	Cortex	Cortex	0	no
CgGc_L	SOG_L	16.090986814617	Cortex	Cortex	0	no
CgGc_L	SOG_R	41.9457885166774	Cortex	Cortex	0	no
CgGc_L	SPL_L	27.5402989935203	Cortex	Cortex	0	no
CgGc_L	SPL_R	29.5369922259678	Cortex	Cortex	0	no
CgGc_L	STG_L	22.3635636682226	Cortex	Cortex	0	no
CgGc_L	STG_R	18.4322296837514	Cortex	Cortex	0	no
CgGc_L	TP_L	44.1261718022744	Cortex	Cortex	0	no
CgGc_L	TP_R	20.6053901857182	Cortex	Cortex	0	no
CgGc_L	TTG_L	31.1443724969764	Cortex	Cortex	0	no
CgGc_L	TTG_R	7.30470207293372	Cortex	Cortex	0	no
CgGc_R	AON_L	3.08463352739546	Cortex	Cortex	0	no
CgGc_R	AON_R	23.5238457734019	Cortex	Cortex	0	no
CgGc_R	APH_L	23.4478843948172	Cortex	Cortex	0	no
CgGc_R	APH_R	20.4710908872078	Cortex	Cortex	0	no
CgGc_R	CEN_L	35.1268993913517	Cortex	Amygdala	1	yes
CgGc_R	CEN_R	42.1491494952059	Cortex	Amygdala	1	yes
CgGc_R	CaB_L	0.856176248978388	Cortex	BasalForebrain	0	no
CgGc_R	CaB_R	2.96638653989752	Cortex	BasalForebrain	0	no
CgGc_R	CgGc_L	56.0563555701043	Cortex	Cortex	0	no
CgGc_R	CgGc_R	0	Cortex	Cortex	0	no
CgGc_R	CgGr_L	44.4614756653017	Cortex	Cortex	0	no
CgGc_R	CgGr_R	99.9059360352907	Cortex	Cortex	0	no
CgGc_R	CoA_L	30.8749753028799	Cortex	Amygdala	1	yes
CgGc_R	CoA_R	28.8883964067049	Cortex	Amygdala	1	yes
CgGc_R	Cun_L	22.3531720727821	Cortex	Cortex	0	no
CgGc_R	Cun_R	28.2791107353869	Cortex	Cortex	0	no
CgGc_R	FuGt_L	34.9720433124047	Cortex	Cortex	0	no
CgGc_R	FuGt_R	61.4997294673295	Cortex	Cortex	0	no
CgGc_R	HiB_L	43.4719289555146	Cortex	Hippocampus	1	yes
CgGc_R	HiB_R	53.073620698153	Cortex	Hippocampus	1	yes
CgGc_R	HiH_L	40.1300873466185	Cortex	Hippocampus	1	yes
CgGc_R	HiH_R	51.9884006990772	Cortex	Hippocampus	1	yes
CgGc_R	HiT_L	1.68689044258886	Cortex	Hippocampus	1	yes
CgGc_R	HiT_R	17.9885786118241	Cortex	Hippocampus	1	yes
CgGc_R	IFGop_L	27.2465205015406	Cortex	Cortex	0	no
CgGc_R	IFGop_R	15.7448361419301	Cortex	Cortex	0	no
CgGc_R	IFGtr_L	21.1743409420357	Cortex	Cortex	0	no
CgGc_R	IFGtr_R	19.9511838012406	Cortex	Cortex	0	no
CgGc_R	ITG_L	78.3123161466229	Cortex	Cortex	0	no
CgGc_R	ITG_R	22.1438667046592	Cortex	Cortex	0	no
CgGc_R	LIG_L	47.4560657303855	Cortex	Cortex	0	no
CgGc_R	LIG_R	37.2650754945407	Cortex	Cortex	0	no
CgGc_R	La_L	13.7586101549472	Cortex	Amygdala	1	yes
CgGc_R	La_R	26.0107471544489	Cortex	Amygdala	1	yes
CgGc_R	LiG_L	21.4022117763053	Cortex	Cortex	0	no
CgGc_R	LiG_R	51.7461186009176	Cortex	Cortex	0	no
CgGc_R	MFG_L	16.3166894674519	Cortex	Cortex	0	no
CgGc_R	MFG_R	30.5948151264476	Cortex	Cortex	0	no
CgGc_R	MTG_L	45.0637942500178	Cortex	Cortex	0	no
CgGc_R	MTG_R	19.5340368659573	Cortex	Cortex	0	no
CgGc_R	POrG_L	36.7311722529673	Cortex	Cortex	0	no
CgGc_R	POrG_R	45.0169701664967	Cortex	Cortex	0	no
CgGc_R	PPH_L	44.7367954349477	Cortex	Cortex	0	no
CgGc_R	PPH_R	24.6727857032641	Cortex	Cortex	0	no
CgGc_R	PRG_L	23.0419346384059	Cortex	Cortex	0	no
CgGc_R	PRG_R	9.50725623822297	Cortex	Cortex	0	no
CgGc_R	PaO_L	38.6942029803788	Cortex	Cortex	0	no
CgGc_R	PaO_R	34.1040684486755	Cortex	Cortex	0	no
CgGc_R	Pir_L	13.6115793769618	Cortex	Cortex	0	no
CgGc_R	Pir_R	35.3981319804521	Cortex	Cortex	0	no
CgGc_R	PoCG_L	15.8798392729417	Cortex	Cortex	0	no
CgGc_R	PoCG_R	12.3695444129709	Cortex	Cortex	0	no
CgGc_R	PrCG_L	37.6129580436716	Cortex	Cortex	0	no
CgGc_R	PrCG_R	27.4822020466736	Cortex	Cortex	0	no
CgGc_R	Pu_L	9.44334246892008	Cortex	BasalForebrain	0	no
CgGc_R	Pu_R	33.7307711721767	Cortex	BasalForebrain	0	no
CgGc_R	ReG_L	24.8279605628479	Cortex	Cortex	0	no
CgGc_R	ReG_R	33.1012369678367	Cortex	Cortex	0	no
CgGc_R	RoG_L	48.4134451382692	Cortex	Cortex	0	no
CgGc_R	RoG_R	79.5477302800048	Cortex	Cortex	0	no
CgGc_R	SCG_L	12.6470310348016	Cortex	Cortex	0	no
CgGc_R	SCG_R	20.4859094266852	Cortex	Cortex	0	no
CgGc_R	SIG_L	21.5162765093998	Cortex	Cortex	0	no
CgGc_R	SIG_R	36.0053696211581	Cortex	Cortex	0	no
CgGc_R	SMG_L	17.4651555654052	Cortex	Cortex	0	no
CgGc_R	SMG_R	34.9283038637206	Cortex	Cortex	0	no
CgGc_R	SOG_L	19.5283297374338	Cortex	Cortex	0	no
CgGc_R	SOG_R	40.6479092096542	Cortex	Cortex	0	no
CgGc_R	SPL_L	46.2922036208664	Cortex	Cortex	0	no
CgGc_R	SPL_R	47.660521015962	Cortex	Cortex	0	no
CgGc_R	STG_L	18.1380313831494	Cortex	Cortex	0	no
CgGc_R	STG_R	16.7392264090784	Cortex	Cortex	0	no
CgGc_R	TP_L	48.2017051807439	Cortex	Cortex	0	no
CgGc_R	TP_R	23.7029697377447	Cortex	Cortex	0	no
CgGc_R	TTG_L	21.8223489004812	Cortex	Cortex	0	no
CgGc_R	TTG_R	6.7326965136154	Cortex	Cortex	0	no
CgGr_L	AON_L	5.32437337275789	Cortex	Cortex	0	no
CgGr_L	AON_R	23.2225795459555	Cortex	Cortex	0	no
CgGr_L	APH_L	60.0106232980009	Cortex	Cortex	0	no
CgGr_L	APH_R	19.7265777387146	Cortex	Cortex	0	no
CgGr_L	CEN_L	60.0125837323796	Cortex	Amygdala	1	yes
CgGr_L	CEN_R	44.3659234516454	Cortex	Amygdala	1	yes
CgGr_L	CaB_L	0.527107420057251	Cortex	BasalForebrain	0	no
CgGr_L	CaB_R	1.31781147309095	Cortex	BasalForebrain	0	no
CgGr_L	CgGc_L	56.6399549993462	Cortex	Cortex	0	no
CgGr_L	CgGc_R	44.4614756653017	Cortex	Cortex	0	no
CgGr_L	CgGr_L	0.000264774502799486	Cortex	Cortex	0	no
CgGr_L	CgGr_R	57.3421891659929	Cortex	Cortex	0	no
CgGr_L	CoA_L	54.5768911371996	Cortex	Amygdala	1	yes
CgGr_L	CoA_R	25.7847765889495	Cortex	Amygdala	1	yes
CgGr_L	Cun_L	27.610318560926	Cortex	Cortex	0	no
CgGr_L	Cun_R	25.7792949650646	Cortex	Cortex	0	no
CgGr_L	FuGt_L	20.0849038201798	Cortex	Cortex	0	no
CgGr_L	FuGt_R	35.5468109040575	Cortex	Cortex	0	no
CgGr_L	HiB_L	45.9195683778335	Cortex	Hippocampus	1	yes
CgGr_L	HiB_R	17.6408510269855	Cortex	Hippocampus	1	yes
CgGr_L	HiH_L	52.6326451218944	Cortex	Hippocampus	1	yes
CgGr_L	HiH_R	43.7463339778151	Cortex	Hippocampus	1	yes
CgGr_L	HiT_L	1.85734904593966	Cortex	Hippocampus	1	yes
CgGr_L	HiT_R	9.41970744788862	Cortex	Hippocampus	1	yes
CgGr_L	IFGop_L	44.4278165451784	Cortex	Cortex	0	no
CgGr_L	IFGop_R	14.0390583335981	Cortex	Cortex	0	no
CgGr_L	IFGtr_L	20.286058512963	Cortex	Cortex	0	no
CgGr_L	IFGtr_R	22.4021003708196	Cortex	Cortex	0	no
CgGr_L	ITG_L	38.0820355328537	Cortex	Cortex	0	no
CgGr_L	ITG_R	15.1950150890488	Cortex	Cortex	0	no
CgGr_L	LIG_L	32.7123454601384	Cortex	Cortex	0	no
CgGr_L	LIG_R	40.7318292104739	Cortex	Cortex	0	no
CgGr_L	La_L	20.9021734753222	Cortex	Amygdala	1	yes
CgGr_L	La_R	27.1272642471862	Cortex	Amygdala	1	yes
CgGr_L	LiG_L	17.7137540538886	Cortex	Cortex	0	no
CgGr_L	LiG_R	48.494950192454	Cortex	Cortex	0	no
CgGr_L	MFG_L	26.0865903806158	Cortex	Cortex	0	no
CgGr_L	MFG_R	31.6404098160267	Cortex	Cortex	0	no
CgGr_L	MTG_L	36.3785833699941	Cortex	Cortex	0	no
CgGr_L	MTG_R	18.8266210663696	Cortex	Cortex	0	no
CgGr_L	POrG_L	29.7323111161876	Cortex	Cortex	0	no
CgGr_L	POrG_R	19.758505136522	Cortex	Cortex	0	no
CgGr_L	PPH_L	38.6413170154178	Cortex	Cortex	0	no
CgGr_L	PPH_R	21.1383328691411	Cortex	Cortex	0	no
CgGr_L	PRG_L	19.8341943757515	Cortex	Cortex	0	no
CgGr_L	PRG_R	13.7194552754237	Cortex	Cortex	0	no
CgGr_L	PaO_L	52.0447704861136	Cortex	Cortex	0	no
CgGr_L	PaO_R	31.2842938102737	Cortex	Cortex	0	no
CgGr_L	Pir_L	12.9674198815516	Cortex	Cortex	0	no
CgGr_L	Pir_R	31.1754999554464	Cortex	Cortex	0	no
CgGr_L	PoCG_L	24.3823898783575	Cortex	Cortex	0	no
CgGr_L	PoCG_R	15.088129839087	Cortex	Cortex	0	no
CgGr_L	PrCG_L	23.2202868749459	Cortex	Cortex	0	no
CgGr_L	PrCG_R	17.3767932346492	Cortex	Cortex	0	no
CgGr_L	Pu_L	9.91012227620991	Cortex	BasalForebrain	0	no
CgGr_L	Pu_R	19.6809103598116	Cortex	BasalForebrain	0	no
CgGr_L	ReG_L	29.6552248874507	Cortex	Cortex	0	no
CgGr_L	ReG_R	13.9363995618834	Cortex	Cortex	0	no
CgGr_L	RoG_L	47.3173492970453	Cortex	Cortex	0	no
CgGr_L	RoG_R	64.9695701968446	Cortex	Cortex	0	no
CgGr_L	SCG_L	15.9396395609988	Cortex	Cortex	0	no
CgGr_L	SCG_R	30.5752292998428	Cortex	Cortex	0	no
CgGr_L	SIG_L	24.5086340103963	Cortex	Cortex	0	no
CgGr_L	SIG_R	49.0307640949206	Cortex	Cortex	0	no
CgGr_L	SMG_L	25.4763886021382	Cortex	Cortex	0	no
CgGr_L	SMG_R	23.5859317611798	Cortex	Cortex	0	no
CgGr_L	SOG_L	11.8143833532986	Cortex	Cortex	0	no
CgGr_L	SOG_R	12.5335552097834	Cortex	Cortex	0	no
CgGr_L	SPL_L	20.5479075521361	Cortex	Cortex	0	no
CgGr_L	SPL_R	18.3459137728512	Cortex	Cortex	0	no
CgGr_L	STG_L	15.4376972082564	Cortex	Cortex	0	no
CgGr_L	STG_R	26.7942575183177	Cortex	Cortex	0	no
CgGr_L	TP_L	36.3044890078487	Cortex	Cortex	0	no
CgGr_L	TP_R	56.2524848939989	Cortex	Cortex	0	no
CgGr_L	TTG_L	32.0137125861271	Cortex	Cortex	0	no
CgGr_L	TTG_R	9.10787913158278	Cortex	Cortex	0	no
CgGr_R	AON_L	4.60830941480591	Cortex	Cortex	0	no
CgGr_R	AON_R	37.3752609729311	Cortex	Cortex	0	no
CgGr_R	APH_L	71.0639936284391	Cortex	Cortex	0	no
CgGr_R	APH_R	25.213030847956	Cortex	Cortex	0	no
CgGr_R	CEN_L	108.086496944046	Cortex	Amygdala	1	yes
CgGr_R	CEN_R	36.4632871373442	Cortex	Amygdala	1	yes
CgGr_R	CaB_L	0.441149207894768	Cortex	BasalForebrain	0	no
CgGr_R	CaB_R	1.83000898483902	Cortex	BasalForebrain	0	no
CgGr_R	CgGc_L	46.2871085421437	Cortex	Cortex	0	no
CgGr_R	CgGc_R	99.9059360352907	Cortex	Cortex	0	no
CgGr_R	CgGr_L	57.3421891659929	Cortex	Cortex	0	no
CgGr_R	CgGr_R	0.00297801308801093	Cortex	Cortex	0	no
CgGr_R	CoA_L	63.833191757475	Cortex	Amygdala	1	yes
CgGr_R	CoA_R	45.1028944375094	Cortex	Amygdala	1	yes
CgGr_R	Cun_L	26.9928226314475	Cortex	Cortex	0	no
CgGr_R	Cun_R	49.7013147664234	Cortex	Cortex	0	no
CgGr_R	FuGt_L	25.9674434041928	Cortex	Cortex	0	no
CgGr_R	FuGt_R	40.9601032652284	Cortex	Cortex	0	no
CgGr_R	HiB_L	86.6453115812371	Cortex	Hippocampus	1	yes
CgGr_R	HiB_R	27.0747163084754	Cortex	Hippocampus	1	yes
CgGr_R	HiH_L	56.9643133777045	Cortex	Hippocampus	1	yes
CgGr_R	HiH_R	41.7555121668785	Cortex	Hippocampus	1	yes
CgGr_R	HiT_L	1.60681633559923	Cortex	Hippocampus	1	yes
CgGr_R	HiT_R	12.6718720090296	Cortex	Hippocampus	1	yes
CgGr_R	IFGop_L	42.5575442241445	Cortex	Cortex	0	no
CgGr_R	IFGop_R	15.3855408506782	Cortex	Cortex	0	no
CgGr_R	IFGtr_L	21.1317782038013	Cortex	Cortex	0	no
CgGr_R	IFGtr_R	18.7286314595596	Cortex	Cortex	0	no
CgGr_R	ITG_L	43.080243008942	Cortex	Cortex	0	no
CgGr_R	ITG_R	13.7624351222856	Cortex	Cortex	0	no
CgGr_R	LIG_L	47.2405837651015	Cortex	Cortex	0	no
CgGr_R	LIG_R	18.7790893011396	Cortex	Cortex	0	no
CgGr_R	La_L	20.2806582027812	Cortex	Amygdala	1	yes
CgGr_R	La_R	59.2435664330687	Cortex	Amygdala	1	yes
CgGr_R	LiG_L	23.8358803038881	Cortex	Cortex	0	no
CgGr_R	LiG_R	46.8542944240501	Cortex	Cortex	0	no
CgGr_R	MFG_L	17.4125738954707	Cortex	Cortex	0	no
CgGr_R	MFG_R	76.3367181661924	Cortex	Cortex	0	no
CgGr_R	MTG_L	42.7426378286318	Cortex	Cortex	0	no
CgGr_R	MTG_R	19.9525735226992	Cortex	Cortex	0	no
CgGr_R	POrG_L	28.2158094147676	Cortex	Cortex	0	no
CgGr_R	POrG_R	23.5718229559897	Cortex	Cortex	0	no
CgGr_R	PPH_L	56.1958183951067	Cortex	Cortex	0	no
CgGr_R	PPH_R	15.3012261365384	Cortex	Cortex	0	no
CgGr_R	PRG_L	29.7982903268059	Cortex	Cortex	0	no
CgGr_R	PRG_R	14.9857549135177	Cortex	Cortex	0	no
CgGr_R	PaO_L	64.7832284404591	Cortex	Cortex	0	no
CgGr_R	PaO_R	46.2061975951726	Cortex	Cortex	0	no
CgGr_R	Pir_L	11.0418780212117	Cortex	Cortex	0	no
CgGr_R	Pir_R	41.9398209647645	Cortex	Cortex	0	no
CgGr_R	PoCG_L	12.6894906483393	Cortex	Cortex	0	no
CgGr_R	PoCG_R	13.0827699999177	Cortex	Cortex	0	no
CgGr_R	PrCG_L	30.4505752726094	Cortex	Cortex	0	no
CgGr_R	PrCG_R	19.8864144336517	Cortex	Cortex	0	no
CgGr_R	Pu_L	10.6238985137151	Cortex	BasalForebrain	0	no
CgGr_R	Pu_R	23.7418015121594	Cortex	BasalForebrain	0	no
CgGr_R	ReG_L	30.4449438299772	Cortex	Cortex	0	no
CgGr_R	ReG_R	15.0094578613878	Cortex	Cortex	0	no
CgGr_R	RoG_L	74.0769617126827	Cortex	Cortex	0	no
CgGr_R	RoG_R	148.396353828122	Cortex	Cortex	0	no
CgGr_R	SCG_L	24.1003598608592	Cortex	Cortex	0	no
CgGr_R	SCG_R	38.0054519391951	Cortex	Cortex	0	no
CgGr_R	SIG_L	29.1563231289359	Cortex	Cortex	0	no
CgGr_R	SIG_R	64.8542278619885	Cortex	Cortex	0	no
CgGr_R	SMG_L	17.9509319269234	Cortex	Cortex	0	no
CgGr_R	SMG_R	51.5925080902066	Cortex	Cortex	0	no
CgGr_R	SOG_L	14.5280623382071	Cortex	Cortex	0	no
CgGr_R	SOG_R	31.7834164139941	Cortex	Cortex	0	no
CgGr_R	SPL_L	23.2193999314717	Cortex	Cortex	0	no
CgGr_R	SPL_R	33.5805841771675	Cortex	Cortex	0	no
CgGr_R	STG_L	17.6228574290366	Cortex	Cortex	0	no
CgGr_R	STG_R	35.0110764738331	Cortex	Cortex	0	no
CgGr_R	TP_L	68.974726348588	Cortex	Cortex	0	no
CgGr_R	TP_R	27.3786523607097	Cortex	Cortex	0	no
CgGr_R	TTG_L	25.8630604595154	Cortex	Cortex	0	no
CgGr_R	TTG_R	7.69836313875404	Cortex	Cortex	0	no
CoA_L	AON_L	10.0101490366186	Amygdala	Cortex	1	yes
CoA_L	AON_R	68.8477938433453	Amygdala	Cortex	1	yes
CoA_L	APH_L	21.4751976793004	Amygdala	Cortex	1	yes
CoA_L	APH_R	11.5222394076599	Amygdala	Cortex	1	yes
CoA_L	CEN_L	50.7594876821151	Amygdala	Amygdala	1	yes
CoA_L	CEN_R	21.5796981019751	Amygdala	Amygdala	1	yes
CoA_L	CaB_L	0.32315538070981	Amygdala	BasalForebrain	1	yes
CoA_L	CaB_R	2.03996552114358	Amygdala	BasalForebrain	1	yes
CoA_L	CgGc_L	36.3932215842807	Amygdala	Cortex	1	yes
CoA_L	CgGc_R	30.8749753028799	Amygdala	Cortex	1	yes
CoA_L	CgGr_L	54.5768911371996	Amygdala	Cortex	1	yes
CoA_L	CgGr_R	63.833191757475	Amygdala	Cortex	1	yes
CoA_L	CoA_L	0	Amygdala	Amygdala	1	yes
CoA_L	CoA_R	21.4392839592843	Amygdala	Amygdala	1	yes
CoA_L	Cun_L	14.6562207050627	Amygdala	Cortex	1	yes
CoA_L	Cun_R	15.9369113179362	Amygdala	Cortex	1	yes
CoA_L	FuGt_L	16.668420071281	Amygdala	Cortex	1	yes
CoA_L	FuGt_R	34.7470617951878	Amygdala	Cortex	1	yes
CoA_L	HiB_L	50.1142201865869	Amygdala	Hippocampus	1	yes
CoA_L	HiB_R	23.3839225276553	Amygdala	Hippocampus	1	yes
CoA_L	HiH_L	27.6207154496607	Amygdala	Hippocampus	1	yes
CoA_L	HiH_R	38.4836916126892	Amygdala	Hippocampus	1	yes
CoA_L	HiT_L	2.88581643387112	Amygdala	Hippocampus	1	yes
CoA_L	HiT_R	17.6848829461213	Amygdala	Hippocampus	1	yes
CoA_L	IFGop_L	14.9542118296472	Amygdala	Cortex	1	yes
CoA_L	IFGop_R	10.2736122884592	Amygdala	Cortex	1	yes
CoA_L	IFGtr_L	9.90297422545543	Amygdala	Cortex	1	yes
CoA_L	IFGtr_R	8.1433528876479	Amygdala	Cortex	1	yes
CoA_L	ITG_L	28.3354231954573	Amygdala	Cortex	1	yes
CoA_L	ITG_R	12.9420493650915	Amygdala	Cortex	1	yes
CoA_L	LIG_L	77.9379753913015	Amygdala	Cortex	1	yes
CoA_L	LIG_R	13.2595523927207	Amygdala	Cortex	1	yes
CoA_L	La_L	17.4740110092406	Amygdala	Amygdala	1	yes
CoA_L	La_R	27.4471545665408	Amygdala	Amygdala	1	yes
CoA_L	LiG_L	11.6389935274916	Amygdala	Cortex	1	yes
CoA_L	LiG_R	28.0732116645903	Amygdala	Cortex	1	yes
CoA_L	MFG_L	14.1027393137472	Amygdala	Cortex	1	yes
CoA_L	MFG_R	22.6967727767427	Amygdala	Cortex	1	yes
CoA_L	MTG_L	37.6265408357755	Amygdala	Cortex	1	yes
CoA_L	MTG_R	39.6805812801884	Amygdala	Cortex	1	yes
CoA_L	POrG_L	23.4913167345276	Amygdala	Cortex	1	yes
CoA_L	POrG_R	18.4152278998254	Amygdala	Cortex	1	yes
CoA_L	PPH_L	32.3120281956941	Amygdala	Cortex	1	yes
CoA_L	PPH_R	11.578518575081	Amygdala	Cortex	1	yes
CoA_L	PRG_L	15.9394092700517	Amygdala	Cortex	1	yes
CoA_L	PRG_R	9.46238987070897	Amygdala	Cortex	1	yes
CoA_L	PaO_L	26.1367269920981	Amygdala	Cortex	1	yes
CoA_L	PaO_R	14.4631565218034	Amygdala	Cortex	1	yes
CoA_L	Pir_L	10.8028167694066	Amygdala	Cortex	1	yes
CoA_L	Pir_R	19.2635565946986	Amygdala	Cortex	1	yes
CoA_L	PoCG_L	10.8209766669798	Amygdala	Cortex	1	yes
CoA_L	PoCG_R	6.29070600022532	Amygdala	Cortex	1	yes
CoA_L	PrCG_L	15.0245417805599	Amygdala	Cortex	1	yes
CoA_L	PrCG_R	16.1768315804416	Amygdala	Cortex	1	yes
CoA_L	Pu_L	12.487834210606	Amygdala	BasalForebrain	1	yes
CoA_L	Pu_R	28.897641898382	Amygdala	BasalForebrain	1	yes
CoA_L	ReG_L	18.942411546485	Amygdala	Cortex	1	yes
CoA_L	ReG_R	22.0601881415431	Amygdala	Cortex	1	yes
CoA_L	RoG_L	30.0360261457335	Amygdala	Cortex	1	yes
CoA_L	RoG_R	43.3497707175476	Amygdala	Cortex	1	yes
CoA_L	SCG_L	34.4392131606963	Amygdala	Cortex	1	yes
CoA_L	SCG_R	59.2892018168815	Amygdala	Cortex	1	yes
CoA_L	SIG_L	25.9004077767129	Amygdala	Cortex	1	yes
CoA_L	SIG_R	50.2621121393803	Amygdala	Cortex	1	yes
CoA_L	SMG_L	10.870438980541	Amygdala	Cortex	1	yes
CoA_L	SMG_R	25.9949409735971	Amygdala	Cortex	1	yes
CoA_L	SOG_L	16.7482067211481	Amygdala	Cortex	1	yes
CoA_L	SOG_R	8.28087593218881	Amygdala	Cortex	1	yes
CoA_L	SPL_L	23.4824212082241	Amygdala	Cortex	1	yes
CoA_L	SPL_R	16.6366640787061	Amygdala	Cortex	1	yes
CoA_L	STG_L	9.60747416775962	Amygdala	Cortex	1	yes
CoA_L	STG_R	29.1262446251691	Amygdala	Cortex	1	yes
CoA_L	TP_L	39.0328706711984	Amygdala	Cortex	1	yes
CoA_L	TP_R	21.3841854090036	Amygdala	Cortex	1	yes
CoA_L	TTG_L	18.3058863859723	Amygdala	Cortex	1	yes
CoA_L	TTG_R	6.05574825026677	Amygdala	Cortex	1	yes
CoA_R	AON_L	4.26218549448865	Amygdala	Cortex	1	yes
CoA_R	AON_R	23.2325348761995	Amygdala	Cortex	1	yes
CoA_R	APH_L	38.3888271820356	Amygdala	Cortex	1	yes
CoA_R	APH_R	19.3917013628804	Amygdala	Cortex	1	yes
CoA_R	CEN_L	39.8080909754188	Amygdala	Amygdala	1	yes
CoA_R	CEN_R	50.6815686152689	Amygdala	Amygdala	1	yes
CoA_R	CaB_L	0.390068780483687	Amygdala	BasalForebrain	1	yes
CoA_R	CaB_R	3.36224838344038	Amygdala	BasalForebrain	1	yes
CoA_R	CgGc_L	24.8358239678375	Amygdala	Cortex	1	yes
CoA_R	CgGc_R	28.8883964067049	Amygdala	Cortex	1	yes
CoA_R	CgGr_L	25.7847765889495	Amygdala	Cortex	1	yes
CoA_R	CgGr_R	45.1028944375094	Amygdala	Cortex	1	yes
CoA_R	CoA_L	21.4392839592843	Amygdala	Amygdala	1	yes
CoA_R	CoA_R	0	Amygdala	Amygdala	1	yes
CoA_R	Cun_L	23.4821322675488	Amygdala	Cortex	1	yes
CoA_R	Cun_R	21.321313159355	Amygdala	Cortex	1	yes
CoA_R	FuGt_L	41.1164929734824	Amygdala	Cortex	1	yes
CoA_R	FuGt_R	48.0885495724181	Amygdala	Cortex	1	yes
CoA_R	HiB_L	32.1718441707653	Amygdala	Hippocampus	1	yes
CoA_R	HiB_R	27.4782147182177	Amygdala	Hippocampus	1	yes
CoA_R	HiH_L	33.1695647157107	Amygdala	Hippocampus	1	yes
CoA_R	HiH_R	25.1389378900188	Amygdala	Hippocampus	1	yes
CoA_R	HiT_L	1.68342995155739	Amygdala	Hippocampus	1	yes
CoA_R	HiT_R	19.645082948553	Amygdala	Hippocampus	1	yes
CoA_R	IFGop_L	23.6440938395624	Amygdala	Cortex	1	yes
CoA_R	IFGop_R	22.0292677441167	Amygdala	Cortex	1	yes
CoA_R	IFGtr_L	28.6106431056574	Amygdala	Cortex	1	yes
CoA_R	IFGtr_R	8.38597576029975	Amygdala	Cortex	1	yes
CoA_R	ITG_L	21.130023307366	Amygdala	Cortex	1	yes
CoA_R	ITG_R	11.5431022849268	Amygdala	Cortex	1	yes
CoA_R	LIG_L	38.4902870637763	Amygdala	Cortex	1	yes
CoA_R	LIG_R	19.2337182923947	Amygdala	Cortex	1	yes
CoA_R	La_L	18.4380317124814	Amygdala	Amygdala	1	yes
CoA_R	La_R	40.8400471372333	Amygdala	Amygdala	1	yes
CoA_R	LiG_L	26.247949797254	Amygdala	Cortex	1	yes
CoA_R	LiG_R	42.3407965202774	Amygdala	Cortex	1	yes
CoA_R	MFG_L	18.9100268186579	Amygdala	Cortex	1	yes
CoA_R	MFG_R	44.9608284562745	Amygdala	Cortex	1	yes
CoA_R	MTG_L	82.2221471583732	Amygdala	Cortex	1	yes
CoA_R	MTG_R	13.9719572908199	Amygdala	Cortex	1	yes
CoA_R	POrG_L	33.4073583653073	Amygdala	Cortex	1	yes
CoA_R	POrG_R	11.8374558906204	Amygdala	Cortex	1	yes
CoA_R	PPH_L	25.6596343478042	Amygdala	Cortex	1	yes
CoA_R	PPH_R	17.3849675249892	Amygdala	Cortex	1	yes
CoA_R	PRG_L	22.235626281056	Amygdala	Cortex	1	yes
CoA_R	PRG_R	19.9504954348406	Amygdala	Cortex	1	yes
CoA_R	PaO_L	67.7057437065904	Amygdala	Cortex	1	yes
CoA_R	PaO_R	16.7092336991733	Amygdala	Cortex	1	yes
CoA_R	Pir_L	9.29449051739011	Amygdala	Cortex	1	yes
CoA_R	Pir_R	25.8121379224719	Amygdala	Cortex	1	yes
CoA_R	PoCG_L	9.66724656822625	Amygdala	Cortex	1	yes
CoA_R	PoCG_R	10.1027426471371	Amygdala	Cortex	1	yes
CoA_R	PrCG_L	26.6982442435856	Amygdala	Cortex	1	yes
CoA_R	PrCG_R	62.840637932415	Amygdala	Cortex	1	yes
CoA_R	Pu_L	20.586564956081	Amygdala	BasalForebrain	1	yes
CoA_R	Pu_R	19.8150400294263	Amygdala	BasalForebrain	1	yes
CoA_R	ReG_L	8.89235245079897	Amygdala	Cortex	1	yes
CoA_R	ReG_R	7.80373403026801	Amygdala	Cortex	1	yes
CoA_R	RoG_L	78.404765143719	Amygdala	Cortex	1	yes
CoA_R	RoG_R	66.9619400989418	Amygdala	Cortex	1	yes
CoA_R	SCG_L	10.3128433824772	Amygdala	Cortex	1	yes
CoA_R	SCG_R	16.9439792228434	Amygdala	Cortex	1	yes
CoA_R	SIG_L	15.515947808605	Amygdala	Cortex	1	yes
CoA_R	SIG_R	29.1404929739591	Amygdala	Cortex	1	yes
CoA_R	SMG_L	29.1740982663166	Amygdala	Cortex	1	yes
CoA_R	SMG_R	35.5490147296337	Amygdala	Cortex	1	yes
CoA_R	SOG_L	13.1742666447745	Amygdala	Cortex	1	yes
CoA_R	SOG_R	19.4230617014201	Amygdala	Cortex	1	yes
CoA_R	SPL_L	16.8391443580893	Amygdala	Cortex	1	yes
CoA_R	SPL_R	31.3236532943964	Amygdala	Cortex	1	yes
CoA_R	STG_L	18.3230205713247	Amygdala	Cortex	1	yes
CoA_R	STG_R	17.1775955228704	Amygdala	Cortex	1	yes
CoA_R	TP_L	34.4033565268319	Amygdala	Cortex	1	yes
CoA_R	TP_R	19.0736085156346	Amygdala	Cortex	1	yes
CoA_R	TTG_L	33.0093658368875	Amygdala	Cortex	1	yes
CoA_R	TTG_R	7.42334644266486	Amygdala	Cortex	1	yes
Cun_L	AON_L	2.79684161583075	Cortex	Cortex	0	no
Cun_L	AON_R	13.2998266254126	Cortex	Cortex	0	no
Cun_L	APH_L	22.4826962621656	Cortex	Cortex	0	no
Cun_L	APH_R	21.9399261945193	Cortex	Cortex	0	no
Cun_L	CEN_L	21.7975745866816	Cortex	Amygdala	1	yes
Cun_L	CEN_R	17.9464408158316	Cortex	Amygdala	1	yes
Cun_L	CaB_L	0.48640426117388	Cortex	BasalForebrain	0	no
Cun_L	CaB_R	1.96510862808647	Cortex	BasalForebrain	0	no
Cun_L	CgGc_L	22.9958037812693	Cortex	Cortex	0	no
Cun_L	CgGc_R	22.3531720727821	Cortex	Cortex	0	no
Cun_L	CgGr_L	27.610318560926	Cortex	Cortex	0	no
Cun_L	CgGr_R	26.9928226314475	Cortex	Cortex	0	no
Cun_L	CoA_L	14.6562207050627	Cortex	Amygdala	1	yes
Cun_L	CoA_R	23.4821322675488	Cortex	Amygdala	1	yes
Cun_L	Cun_L	0	Cortex	Cortex	0	no
Cun_L	Cun_R	36.7965866425074	Cortex	Cortex	0	no
Cun_L	FuGt_L	19.928289998554	Cortex	Cortex	0	no
Cun_L	FuGt_R	37.1822553967138	Cortex	Cortex	0	no
Cun_L	HiB_L	22.3615433744276	Cortex	Hippocampus	1	yes
Cun_L	HiB_R	17.7339225775455	Cortex	Hippocampus	1	yes
Cun_L	HiH_L	17.9804091284371	Cortex	Hippocampus	1	yes
Cun_L	HiH_R	44.9600545946001	Cortex	Hippocampus	1	yes
Cun_L	HiT_L	1.8656489598104	Cortex	Hippocampus	1	yes
Cun_L	HiT_R	14.2756170521599	Cortex	Hippocampus	1	yes
Cun_L	IFGop_L	36.2928277830679	Cortex	Cortex	0	no
Cun_L	IFGop_R	5.77025044862008	Cortex	Cortex	0	no
Cun_L	IFGtr_L	14.6420191165213	Cortex	Cortex	0	no
Cun_L	IFGtr_R	18.5799547334105	Cortex	Cortex	0	no
Cun_L	ITG_L	16.2238303287992	Cortex	Cortex	0	no
Cun_L	ITG_R	11.288809202261	Cortex	Cortex	0	no
Cun_L	LIG_L	14.8124333448896	Cortex	Cortex	0	no
Cun_L	LIG_R	13.0987627474947	Cortex	Cortex	0	no
Cun_L	La_L	9.52885369506405	Cortex	Amygdala	1	yes
Cun_L	La_R	17.4663288745732	Cortex	Amygdala	1	yes
Cun_L	LiG_L	20.5105975234105	Cortex	Cortex	0	no
Cun_L	LiG_R	57.5657579707396	Cortex	Cortex	0	no
Cun_L	MFG_L	15.8788861148879	Cortex	Cortex	0	no
Cun_L	MFG_R	40.8534302038649	Cortex	Cortex	0	no
Cun_L	MTG_L	32.269703601235	Cortex	Cortex	0	no
Cun_L	MTG_R	19.3739420902806	Cortex	Cortex	0	no
Cun_L	POrG_L	11.7356825277176	Cortex	Cortex	0	no
Cun_L	POrG_R	24.952124838092	Cortex	Cortex	0	no
Cun_L	PPH_L	28.9491712304086	Cortex	Cortex	0	no
Cun_L	PPH_R	16.8803119455621	Cortex	Cortex	0	no
Cun_L	PRG_L	15.3719348355944	Cortex	Cortex	0	no
Cun_L	PRG_R	10.2259666239731	Cortex	Cortex	0	no
Cun_L	PaO_L	28.4334731362867	Cortex	Cortex	0	no
Cun_L	PaO_R	22.7850009620972	Cortex	Cortex	0	no
Cun_L	Pir_L	5.61901560649372	Cortex	Cortex	0	no
Cun_L	Pir_R	15.6571895961917	Cortex	Cortex	0	no
Cun_L	PoCG_L	16.5954144625746	Cortex	Cortex	0	no
Cun_L	PoCG_R	15.5465452580953	Cortex	Cortex	0	no
Cun_L	PrCG_L	15.165795944079	Cortex	Cortex	0	no
Cun_L	PrCG_R	17.4877363756735	Cortex	Cortex	0	no
Cun_L	Pu_L	5.20679524662248	Cortex	BasalForebrain	0	no
Cun_L	Pu_R	10.8666312707615	Cortex	BasalForebrain	0	no
Cun_L	ReG_L	12.2092592216657	Cortex	Cortex	0	no
Cun_L	ReG_R	5.92554061722701	Cortex	Cortex	0	no
Cun_L	RoG_L	18.9866702097859	Cortex	Cortex	0	no
Cun_L	RoG_R	20.5154388749858	Cortex	Cortex	0	no
Cun_L	SCG_L	7.40884995243942	Cortex	Cortex	0	no
Cun_L	SCG_R	8.43959580024544	Cortex	Cortex	0	no
Cun_L	SIG_L	25.3060814956647	Cortex	Cortex	0	no
Cun_L	SIG_R	27.6025667349974	Cortex	Cortex	0	no
Cun_L	SMG_L	15.9952527055462	Cortex	Cortex	0	no
Cun_L	SMG_R	15.5069650914745	Cortex	Cortex	0	no
Cun_L	SOG_L	34.105340549094	Cortex	Cortex	0	no
Cun_L	SOG_R	30.252444357738	Cortex	Cortex	0	no
Cun_L	SPL_L	18.3879047220578	Cortex	Cortex	0	no
Cun_L	SPL_R	14.4312136110136	Cortex	Cortex	0	no
Cun_L	STG_L	36.1993200096668	Cortex	Cortex	0	no
Cun_L	STG_R	19.3995154938942	Cortex	Cortex	0	no
Cun_L	TP_L	24.5189287739872	Cortex	Cortex	0	no
Cun_L	TP_R	28.8339009216655	Cortex	Cortex	0	no
Cun_L	TTG_L	23.5653462638897	Cortex	Cortex	0	no
Cun_L	TTG_R	16.6951669835407	Cortex	Cortex	0	no
Cun_R	AON_L	6.9533846881932	Cortex	Cortex	0	no
Cun_R	AON_R	16.0375080289925	Cortex	Cortex	0	no
Cun_R	APH_L	28.2059201796344	Cortex	Cortex	0	no
Cun_R	APH_R	16.7651322142713	Cortex	Cortex	0	no
Cun_R	CEN_L	32.1912834531125	Cortex	Amygdala	1	yes
Cun_R	CEN_R	37.5983242769446	Cortex	Amygdala	1	yes
Cun_R	CaB_L	0.252364255112619	Cortex	BasalForebrain	0	no
Cun_R	CaB_R	0.904330322988721	Cortex	BasalForebrain	0	no
Cun_R	CgGc_L	28.1496976957288	Cortex	Cortex	0	no
Cun_R	CgGc_R	28.2791107353869	Cortex	Cortex	0	no
Cun_R	CgGr_L	25.7792949650646	Cortex	Cortex	0	no
Cun_R	CgGr_R	49.7013147664234	Cortex	Cortex	0	no
Cun_R	CoA_L	15.9369113179362	Cortex	Amygdala	1	yes
Cun_R	CoA_R	21.321313159355	Cortex	Amygdala	1	yes
Cun_R	Cun_L	36.7965866425074	Cortex	Cortex	0	no
Cun_R	Cun_R	0	Cortex	Cortex	0	no
Cun_R	FuGt_L	25.8390345208043	Cortex	Cortex	0	no
Cun_R	FuGt_R	86.1504491629024	Cortex	Cortex	0	no
Cun_R	HiB_L	26.0793108283902	Cortex	Hippocampus	1	yes
Cun_R	HiB_R	17.5047130170357	Cortex	Hippocampus	1	yes
Cun_R	HiH_L	37.8451410763786	Cortex	Hippocampus	1	yes
Cun_R	HiH_R	30.1226363289833	Cortex	Hippocampus	1	yes
Cun_R	HiT_L	3.3239100799334	Cortex	Hippocampus	1	yes
Cun_R	HiT_R	10.849325041041	Cortex	Hippocampus	1	yes
Cun_R	IFGop_L	59.7954091095846	Cortex	Cortex	0	no
Cun_R	IFGop_R	11.108110821351	Cortex	Cortex	0	no
Cun_R	IFGtr_L	13.0192842076152	Cortex	Cortex	0	no
Cun_R	IFGtr_R	11.3425980463367	Cortex	Cortex	0	no
Cun_R	ITG_L	21.480699072174	Cortex	Cortex	0	no
Cun_R	ITG_R	16.2328049524384	Cortex	Cortex	0	no
Cun_R	LIG_L	23.3766291608607	Cortex	Cortex	0	no
Cun_R	LIG_R	14.114664515141	Cortex	Cortex	0	no
Cun_R	La_L	11.7824987788666	Cortex	Amygdala	1	yes
Cun_R	La_R	20.5012303065537	Cortex	Amygdala	1	yes
Cun_R	LiG_L	41.1174705405267	Cortex	Cortex	0	no
Cun_R	LiG_R	75.7272810365452	Cortex	Cortex	0	no
Cun_R	MFG_L	12.6332157590706	Cortex	Cortex	0	no
Cun_R	MFG_R	63.314982093548	Cortex	Cortex	0	no
Cun_R	MTG_L	95.8240205999236	Cortex	Cortex	0	no
Cun_R	MTG_R	29.3917751461422	Cortex	Cortex	0	no
Cun_R	POrG_L	18.0852457345705	Cortex	Cortex	0	no
Cun_R	POrG_R	13.8521881961673	Cortex	Cortex	0	no
Cun_R	PPH_L	57.1934316277413	Cortex	Cortex	0	no
Cun_R	PPH_R	13.6978703521665	Cortex	Cortex	0	no
Cun_R	PRG_L	28.9575510433732	Cortex	Cortex	0	no
Cun_R	PRG_R	20.1908956456422	Cortex	Cortex	0	no
Cun_R	PaO_L	32.9708594601458	Cortex	Cortex	0	no
Cun_R	PaO_R	15.1464334960386	Cortex	Cortex	0	no
Cun_R	Pir_L	7.87339379165047	Cortex	Cortex	0	no
Cun_R	Pir_R	18.4490788166574	Cortex	Cortex	0	no
Cun_R	PoCG_L	39.200894869395	Cortex	Cortex	0	no
Cun_R	PoCG_R	20.2446870287435	Cortex	Cortex	0	no
Cun_R	PrCG_L	33.703233512009	Cortex	Cortex	0	no
Cun_R	PrCG_R	19.6326601293439	Cortex	Cortex	0	no
Cun_R	Pu_L	5.57668983651694	Cortex	BasalForebrain	0	no
Cun_R	Pu_R	14.3895659771754	Cortex	BasalForebrain	0	no
Cun_R	ReG_L	17.3258089447423	Cortex	Cortex	0	no
Cun_R	ReG_R	7.77191968181582	Cortex	Cortex	0	no
Cun_R	RoG_L	23.505424791378	Cortex	Cortex	0	no
Cun_R	RoG_R	38.4918281095596	Cortex	Cortex	0	no
Cun_R	SCG_L	4.79519909197874	Cortex	Cortex	0	no
Cun_R	SCG_R	10.8624944173246	Cortex	Cortex	0	no
Cun_R	SIG_L	38.0514340211712	Cortex	Cortex	0	no
Cun_R	SIG_R	48.2236232564955	Cortex	Cortex	0	no
Cun_R	SMG_L	11.7986788225617	Cortex	Cortex	0	no
Cun_R	SMG_R	32.1441261176794	Cortex	Cortex	0	no
Cun_R	SOG_L	33.662119768925	Cortex	Cortex	0	no
Cun_R	SOG_R	32.7608564402482	Cortex	Cortex	0	no
Cun_R	SPL_L	26.0900659740519	Cortex	Cortex	0	no
Cun_R	SPL_R	36.4839266831749	Cortex	Cortex	0	no
Cun_R	STG_L	27.933051092209	Cortex	Cortex	0	no
Cun_R	STG_R	21.3560961753154	Cortex	Cortex	0	no
Cun_R	TP_L	34.4851142976432	Cortex	Cortex	0	no
Cun_R	TP_R	31.1801047280802	Cortex	Cortex	0	no
Cun_R	TTG_L	20.5123091220338	Cortex	Cortex	0	no
Cun_R	TTG_R	7.69775760665675	Cortex	Cortex	0	no
FuGt_L	AON_L	3.44221739410652	Cortex	Cortex	0	no
FuGt_L	AON_R	14.5979666314829	Cortex	Cortex	0	no
FuGt_L	APH_L	45.8681644868875	Cortex	Cortex	0	no
FuGt_L	APH_R	40.8855014869083	Cortex	Cortex	0	no
FuGt_L	CEN_L	57.3087619195714	Cortex	Amygdala	1	yes
FuGt_L	CEN_R	71.0559183922897	Cortex	Amygdala	1	yes
FuGt_L	CaB_L	0.598552482886101	Cortex	BasalForebrain	0	no
FuGt_L	CaB_R	0.456151036768834	Cortex	BasalForebrain	0	no
FuGt_L	CgGc_L	30.5002211506902	Cortex	Cortex	0	no
FuGt_L	CgGc_R	34.9720433124047	Cortex	Cortex	0	no
FuGt_L	CgGr_L	20.0849038201798	Cortex	Cortex	0	no
FuGt_L	CgGr_R	25.9674434041928	Cortex	Cortex	0	no
FuGt_L	CoA_L	16.668420071281	Cortex	Amygdala	1	yes
FuGt_L	CoA_R	41.1164929734824	Cortex	Amygdala	1	yes
FuGt_L	Cun_L	19.928289998554	Cortex	Cortex	0	no
FuGt_L	Cun_R	25.8390345208043	Cortex	Cortex	0	no
FuGt_L	FuGt_L	0	Cortex	Cortex	0	no
FuGt_L	FuGt_R	41.1587109780456	Cortex	Cortex	0	no
FuGt_L	HiB_L	26.1367527869282	Cortex	Hippocampus	1	yes
FuGt_L	HiB_R	51.1876374320919	Cortex	Hippocampus	1	yes
FuGt_L	HiH_L	74.406792330724	Cortex	Hippocampus	1	yes
FuGt_L	HiH_R	35.9556614705934	Cortex	Hippocampus	1	yes
FuGt_L	HiT_L	2.93003957122353	Cortex	Hippocampus	1	yes
FuGt_L	HiT_R	16.0705224903044	Cortex	Hippocampus	1	yes
FuGt_L	IFGop_L	32.1819873528525	Cortex	Cortex	0	no
FuGt_L	IFGop_R	9.09090047603776	Cortex	Cortex	0	no
FuGt_L	IFGtr_L	51.9313000601746	Cortex	Cortex	0	no
FuGt_L	IFGtr_R	46.3349147525554	Cortex	Cortex	0	no
FuGt_L	ITG_L	22.2774787485646	Cortex	Cortex	0	no
FuGt_L	ITG_R	10.0056137140623	Cortex	Cortex	0	no
FuGt_L	LIG_L	36.2612465597246	Cortex	Cortex	0	no
FuGt_L	LIG_R	19.4706857022259	Cortex	Cortex	0	no
FuGt_L	La_L	15.3528487080642	Cortex	Amygdala	1	yes
FuGt_L	La_R	50.8099326356411	Cortex	Amygdala	1	yes
FuGt_L	LiG_L	35.4583515479049	Cortex	Cortex	0	no
FuGt_L	LiG_R	48.5751890777028	Cortex	Cortex	0	no
FuGt_L	MFG_L	12.8265522797944	Cortex	Cortex	0	no
FuGt_L	MFG_R	37.6573899287397	Cortex	Cortex	0	no
FuGt_L	MTG_L	51.896436840901	Cortex	Cortex	0	no
FuGt_L	MTG_R	13.4538379064299	Cortex	Cortex	0	no
FuGt_L	POrG_L	43.021036518558	Cortex	Cortex	0	no
FuGt_L	POrG_R	16.549095441077	Cortex	Cortex	0	no
FuGt_L	PPH_L	38.3966972761258	Cortex	Cortex	0	no
FuGt_L	PPH_R	23.5469725934278	Cortex	Cortex	0	no
FuGt_L	PRG_L	61.7083679094401	Cortex	Cortex	0	no
FuGt_L	PRG_R	16.4306342665796	Cortex	Cortex	0	no
FuGt_L	PaO_L	29.5773057102416	Cortex	Cortex	0	no
FuGt_L	PaO_R	37.2294112081311	Cortex	Cortex	0	no
FuGt_L	Pir_L	9.37920136151097	Cortex	Cortex	0	no
FuGt_L	Pir_R	11.5253716563323	Cortex	Cortex	0	no
FuGt_L	PoCG_L	8.94920213719435	Cortex	Cortex	0	no
FuGt_L	PoCG_R	8.31975595887628	Cortex	Cortex	0	no
FuGt_L	PrCG_L	32.298743130489	Cortex	Cortex	0	no
FuGt_L	PrCG_R	33.0528569472458	Cortex	Cortex	0	no
FuGt_L	Pu_L	7.08120937829149	Cortex	BasalForebrain	0	no
FuGt_L	Pu_R	14.5729635491341	Cortex	BasalForebrain	0	no
FuGt_L	ReG_L	24.1748388469198	Cortex	Cortex	0	no
FuGt_L	ReG_R	7.80337565116384	Cortex	Cortex	0	no
FuGt_L	RoG_L	25.2527372655961	Cortex	Cortex	0	no
FuGt_L	RoG_R	28.7182489957533	Cortex	Cortex	0	no
FuGt_L	SCG_L	8.30490410382087	Cortex	Cortex	0	no
FuGt_L	SCG_R	14.9588862036956	Cortex	Cortex	0	no
FuGt_L	SIG_L	18.2506036309649	Cortex	Cortex	0	no
FuGt_L	SIG_R	23.3717732599195	Cortex	Cortex	0	no
FuGt_L	SMG_L	13.5562946079719	Cortex	Cortex	0	no
FuGt_L	SMG_R	45.7460112871857	Cortex	Cortex	0	no
FuGt_L	SOG_L	16.3730633785817	Cortex	Cortex	0	no
FuGt_L	SOG_R	28.0973108047782	Cortex	Cortex	0	no
FuGt_L	SPL_L	21.6208676419194	Cortex	Cortex	0	no
FuGt_L	SPL_R	17.4343226026471	Cortex	Cortex	0	no
FuGt_L	STG_L	11.9963833964059	Cortex	Cortex	0	no
FuGt_L	STG_R	26.6778896235885	Cortex	Cortex	0	no
FuGt_L	TP_L	59.1492193869933	Cortex	Cortex	0	no
FuGt_L	TP_R	17.077213306333	Cortex	Cortex	0	no
FuGt_L	TTG_L	21.6239438990356	Cortex	Cortex	0	no
FuGt_L	TTG_R	17.9012038418864	Cortex	Cortex	0	no
FuGt_R	AON_L	4.2709007161343	Cortex	Cortex	0	no
FuGt_R	AON_R	21.1994866985079	Cortex	Cortex	0	no
FuGt_R	APH_L	26.6877888544583	Cortex	Cortex	0	no
FuGt_R	APH_R	26.696445454601	Cortex	Cortex	0	no
FuGt_R	CEN_L	70.7726261465522	Cortex	Amygdala	1	yes
FuGt_R	CEN_R	60.0347144061272	Cortex	Amygdala	1	yes
FuGt_R	CaB_L	0.677310686371111	Cortex	BasalForebrain	0	no
FuGt_R	CaB_R	5.0434322082147	Cortex	BasalForebrain	0	no
FuGt_R	CgGc_L	80.6336571183526	Cortex	Cortex	0	no
FuGt_R	CgGc_R	61.4997294673295	Cortex	Cortex	0	no
FuGt_R	CgGr_L	35.5468109040575	Cortex	Cortex	0	no
FuGt_R	CgGr_R	40.9601032652284	Cortex	Cortex	0	no
FuGt_R	CoA_L	34.7470617951878	Cortex	Amygdala	1	yes
FuGt_R	CoA_R	48.0885495724181	Cortex	Amygdala	1	yes
FuGt_R	Cun_L	37.1822553967138	Cortex	Cortex	0	no
FuGt_R	Cun_R	86.1504491629024	Cortex	Cortex	0	no
FuGt_R	FuGt_L	41.1587109780456	Cortex	Cortex	0	no
FuGt_R	FuGt_R	0.0033704632086352	Cortex	Cortex	0	no
FuGt_R	HiB_L	56.4936807473968	Cortex	Hippocampus	1	yes
FuGt_R	HiB_R	60.0797331515212	Cortex	Hippocampus	1	yes
FuGt_R	HiH_L	50.9910737089854	Cortex	Hippocampus	1	yes
FuGt_R	HiH_R	42.3235706711772	Cortex	Hippocampus	1	yes
FuGt_R	HiT_L	2.66381913550206	Cortex	Hippocampus	1	yes
FuGt_R	HiT_R	55.3660099043882	Cortex	Hippocampus	1	yes
FuGt_R	IFGop_L	22.8215558441134	Cortex	Cortex	0	no
FuGt_R	IFGop_R	23.1211347656997	Cortex	Cortex	0	no
FuGt_R	IFGtr_L	15.944950016946	Cortex	Cortex	0	no
FuGt_R	IFGtr_R	12.3162648236663	Cortex	Cortex	0	no
FuGt_R	ITG_L	24.8150385511229	Cortex	Cortex	0	no
FuGt_R	ITG_R	14.6944068228602	Cortex	Cortex	0	no
FuGt_R	LIG_L	32.8969766029493	Cortex	Cortex	0	no
FuGt_R	LIG_R	17.847288556564	Cortex	Cortex	0	no
FuGt_R	La_L	8.23720234319617	Cortex	Amygdala	1	yes
FuGt_R	La_R	51.474332233678	Cortex	Amygdala	1	yes
FuGt_R	LiG_L	39.935629329754	Cortex	Cortex	0	no
FuGt_R	LiG_R	101.424225164683	Cortex	Cortex	0	no
FuGt_R	MFG_L	11.3302863802922	Cortex	Cortex	0	no
FuGt_R	MFG_R	62.9793278388942	Cortex	Cortex	0	no
FuGt_R	MTG_L	28.0595207893981	Cortex	Cortex	0	no
FuGt_R	MTG_R	27.3527499067663	Cortex	Cortex	0	no
FuGt_R	POrG_L	15.5296140944927	Cortex	Cortex	0	no
FuGt_R	POrG_R	17.7633701734306	Cortex	Cortex	0	no
FuGt_R	PPH_L	30.8007872396825	Cortex	Cortex	0	no
FuGt_R	PPH_R	16.7813497189378	Cortex	Cortex	0	no
FuGt_R	PRG_L	51.6293601552648	Cortex	Cortex	0	no
FuGt_R	PRG_R	10.8462543988391	Cortex	Cortex	0	no
FuGt_R	PaO_L	62.6588005181817	Cortex	Cortex	0	no
FuGt_R	PaO_R	18.2276443137283	Cortex	Cortex	0	no
FuGt_R	Pir_L	5.74083460765022	Cortex	Cortex	0	no
FuGt_R	Pir_R	29.8255039719277	Cortex	Cortex	0	no
FuGt_R	PoCG_L	9.01023589066182	Cortex	Cortex	0	no
FuGt_R	PoCG_R	9.1536180318108	Cortex	Cortex	0	no
FuGt_R	PrCG_L	35.6975485293456	Cortex	Cortex	0	no
FuGt_R	PrCG_R	32.4437061498445	Cortex	Cortex	0	no
FuGt_R	Pu_L	20.3575664925484	Cortex	BasalForebrain	0	no
FuGt_R	Pu_R	64.0155122529392	Cortex	BasalForebrain	0	no
FuGt_R	ReG_L	12.470286385673	Cortex	Cortex	0	no
FuGt_R	ReG_R	12.1388930328729	Cortex	Cortex	0	no
FuGt_R	RoG_L	36.6308061285038	Cortex	Cortex	0	no
FuGt_R	RoG_R	61.4376140519385	Cortex	Cortex	0	no
FuGt_R	SCG_L	11.8544746808641	Cortex	Cortex	0	no
FuGt_R	SCG_R	19.4778618896499	Cortex	Cortex	0	no
FuGt_R	SIG_L	16.7743808151898	Cortex	Cortex	0	no
FuGt_R	SIG_R	75.4677630814676	Cortex	Cortex	0	no
FuGt_R	SMG_L	12.7281309955419	Cortex	Cortex	0	no
FuGt_R	SMG_R	36.3192481050841	Cortex	Cortex	0	no
FuGt_R	SOG_L	15.742534074319	Cortex	Cortex	0	no
FuGt_R	SOG_R	23.6433815951301	Cortex	Cortex	0	no
FuGt_R	SPL_L	17.6096793547223	Cortex	Cortex	0	no
FuGt_R	SPL_R	26.2562437521568	Cortex	Cortex	0	no
FuGt_R	STG_L	11.9187164453437	Cortex	Cortex	0	no
FuGt_R	STG_R	30.3565902653511	Cortex	Cortex	0	no
FuGt_R	TP_L	28.1359256720746	Cortex	Cortex	0	no
FuGt_R	TP_R	40.7754775816411	Cortex	Cortex	0	no
FuGt_R	TTG_L	37.217181426887	Cortex	Cortex	0	no
FuGt_R	TTG_R	9.97090166928033	Cortex	Cortex	0	no
HiB_L	AON_L	4.49156709300298	Hippocampus	Cortex	1	yes
HiB_L	AON_R	15.6291205137729	Hippocampus	Cortex	1	yes
HiB_L	APH_L	56.3790125416547	Hippocampus	Cortex	1	yes
HiB_L	APH_R	16.7720246715241	Hippocampus	Cortex	1	yes
HiB_L	CEN_L	55.9784864223096	Hippocampus	Amygdala	1	yes
HiB_L	CEN_R	30.8821707328936	Hippocampus	Amygdala	1	yes
HiB_L	CaB_L	1.19777636217433	Hippocampus	BasalForebrain	1	yes
HiB_L	CaB_R	1.41590667597639	Hippocampus	BasalForebrain	1	yes
HiB_L	CgGc_L	47.8727747311181	Hippocampus	Cortex	1	yes
HiB_L	CgGc_R	43.4719289555146	Hippocampus	Cortex	1	yes
HiB_L	CgGr_L	45.9195683778335	Hippocampus	Cortex	1	yes
HiB_L	CgGr_R	86.6453115812371	Hippocampus	Cortex	1	yes
HiB_L	CoA_L	50.1142201865869	Hippocampus	Amygdala	1	yes
HiB_L	CoA_R	32.1718441707653	Hippocampus	Amygdala	1	yes
HiB_L	Cun_L	22.3615433744276	Hippocampus	Cortex	1	yes
HiB_L	Cun_R	26.0793108283902	Hippocampus	Cortex	1	yes
HiB_L	FuGt_L	26.1367527869282	Hippocampus	Cortex	1	yes
HiB_L	FuGt_R	56.4936807473968	Hippocampus	Cortex	1	yes
HiB_L	HiB_L	0	Hippocampus	Hippocampus	1	yes
HiB_L	HiB_R	23.3895354535118	Hippocampus	Hippocampus	1	yes
HiB_L	HiH_L	48.4289397030622	Hippocampus	Hippocampus	1	yes
HiB_L	HiH_R	43.0517055229061	Hippocampus	Hippocampus	1	yes
HiB_L	HiT_L	6.34509931578515	Hippocampus	Hippocampus	1	yes
HiB_L	HiT_R	15.15627884178	Hippocampus	Hippocampus	1	yes
HiB_L	IFGop_L	21.7900850158284	Hippocampus	Cortex	1	yes
HiB_L	IFGop_R	15.4219018703482	Hippocampus	Cortex	1	yes
HiB_L	IFGtr_L	17.8322186137899	Hippocampus	Cortex	1	yes
HiB_L	IFGtr_R	15.5071327176069	Hippocampus	Cortex	1	yes
HiB_L	ITG_L	23.5856445697877	Hippocampus	Cortex	1	yes
HiB_L	ITG_R	14.4672811481359	Hippocampus	Cortex	1	yes
HiB_L	LIG_L	34.4172040954615	Hippocampus	Cortex	1	yes
HiB_L	LIG_R	14.1168872610744	Hippocampus	Cortex	1	yes
HiB_L	La_L	16.461914516767	Hippocampus	Amygdala	1	yes
HiB_L	La_R	21.5557619489863	Hippocampus	Amygdala	1	yes
HiB_L	LiG_L	12.1564721499369	Hippocampus	Cortex	1	yes
HiB_L	LiG_R	52.2682146181515	Hippocampus	Cortex	1	yes
HiB_L	MFG_L	11.7953552861392	Hippocampus	Cortex	1	yes
HiB_L	MFG_R	53.4364452283894	Hippocampus	Cortex	1	yes
HiB_L	MTG_L	36.1050258787238	Hippocampus	Cortex	1	yes
HiB_L	MTG_R	14.8425686372713	Hippocampus	Cortex	1	yes
HiB_L	POrG_L	17.3341920750447	Hippocampus	Cortex	1	yes
HiB_L	POrG_R	20.1038692843224	Hippocampus	Cortex	1	yes
HiB_L	PPH_L	45.2697697787417	Hippocampus	Cortex	1	yes
HiB_L	PPH_R	22.1945991573839	Hippocampus	Cortex	1	yes
HiB_L	PRG_L	35.9782954196623	Hippocampus	Cortex	1	yes
HiB_L	PRG_R	10.9177773711234	Hippocampus	Cortex	1	yes
HiB_L	PaO_L	31.0913560260602	Hippocampus	Cortex	1	yes
HiB_L	PaO_R	28.9913946401906	Hippocampus	Cortex	1	yes
HiB_L	Pir_L	9.3597553012826	Hippocampus	Cortex	1	yes
HiB_L	Pir_R	22.0087968341945	Hippocampus	Cortex	1	yes
HiB_L	PoCG_L	11.9444967534511	Hippocampus	Cortex	1	yes
HiB_L	PoCG_R	7.59824241888765	Hippocampus	Cortex	1	yes
HiB_L	PrCG_L	33.0412441214441	Hippocampus	Cortex	1	yes
HiB_L	PrCG_R	13.3474268401372	Hippocampus	Cortex	1	yes
HiB_L	Pu_L	18.7922924636059	Hippocampus	BasalForebrain	1	yes
HiB_L	Pu_R	21.9455242830043	Hippocampus	BasalForebrain	1	yes
HiB_L	ReG_L	25.338687005305	Hippocampus	Cortex	1	yes
HiB_L	ReG_R	13.7099400624728	Hippocampus	Cortex	1	yes
HiB_L	RoG_L	27.8646346060505	Hippocampus	Cortex	1	yes
HiB_L	RoG_R	34.8478102564425	Hippocampus	Cortex	1	yes
HiB_L	SCG_L	16.3045404592721	Hippocampus	Cortex	1	yes
HiB_L	SCG_R	22.544053760599	Hippocampus	Cortex	1	yes
HiB_L	SIG_L	20.4933894809027	Hippocampus	Cortex	1	yes
HiB_L	SIG_R	47.5124529091644	Hippocampus	Cortex	1	yes
HiB_L	SMG_L	15.2072321338715	Hippocampus	Cortex	1	yes
HiB_L	SMG_R	24.4065628356569	Hippocampus	Cortex	1	yes
HiB_L	SOG_L	22.3324221015547	Hippocampus	Cortex	1	yes
HiB_L	SOG_R	31.6643431404412	Hippocampus	Cortex	1	yes
HiB_L	SPL_L	34.6396291409378	Hippocampus	Cortex	1	yes
HiB_L	SPL_R	16.4776035301442	Hippocampus	Cortex	1	yes
HiB_L	STG_L	13.2465973201235	Hippocampus	Cortex	1	yes
HiB_L	STG_R	15.8180541127673	Hippocampus	Cortex	1	yes
HiB_L	TP_L	49.566382266649	Hippocampus	Cortex	1	yes
HiB_L	TP_R	29.8256344559462	Hippocampus	Cortex	1	yes
HiB_L	TTG_L	23.1294521251355	Hippocampus	Cortex	1	yes
HiB_L	TTG_R	7.21848219386109	Hippocampus	Cortex	1	yes
HiB_R	AON_L	1.73899027501532	Hippocampus	Cortex	1	yes
HiB_R	AON_R	13.72484157546	Hippocampus	Cortex	1	yes
HiB_R	APH_L	24.6661604016744	Hippocampus	Cortex	1	yes
HiB_R	APH_R	31.7254224400241	Hippocampus	Cortex	1	yes
HiB_R	CEN_L	27.2197121941714	Hippocampus	Amygdala	1	yes
HiB_R	CEN_R	42.7749550102092	Hippocampus	Amygdala	1	yes
HiB_R	CaB_L	0.426379547803993	Hippocampus	BasalForebrain	1	yes
HiB_R	CaB_R	3.34732319340263	Hippocampus	BasalForebrain	1	yes
HiB_R	CgGc_L	45.3539532000895	Hippocampus	Cortex	1	yes
HiB_R	CgGc_R	53.073620698153	Hippocampus	Cortex	1	yes
HiB_R	CgGr_L	17.6408510269855	Hippocampus	Cortex	1	yes
HiB_R	CgGr_R	27.0747163084754	Hippocampus	Cortex	1	yes
HiB_R	CoA_L	23.3839225276553	Hippocampus	Amygdala	1	yes
HiB_R	CoA_R	27.4782147182177	Hippocampus	Amygdala	1	yes
HiB_R	Cun_L	17.7339225775455	Hippocampus	Cortex	1	yes
HiB_R	Cun_R	17.5047130170357	Hippocampus	Cortex	1	yes
HiB_R	FuGt_L	51.1876374320919	Hippocampus	Cortex	1	yes
HiB_R	FuGt_R	60.0797331515212	Hippocampus	Cortex	1	yes
HiB_R	HiB_L	23.3895354535118	Hippocampus	Hippocampus	1	yes
HiB_R	HiB_R	0	Hippocampus	Hippocampus	1	yes
HiB_R	HiH_L	35.6889586071397	Hippocampus	Hippocampus	1	yes
HiB_R	HiH_R	27.1570935648552	Hippocampus	Hippocampus	1	yes
HiB_R	HiT_L	2.21238103304015	Hippocampus	Hippocampus	1	yes
HiB_R	HiT_R	18.9752811289262	Hippocampus	Hippocampus	1	yes
HiB_R	IFGop_L	43.3903969772026	Hippocampus	Cortex	1	yes
HiB_R	IFGop_R	13.0798998953555	Hippocampus	Cortex	1	yes
HiB_R	IFGtr_L	14.9178600563987	Hippocampus	Cortex	1	yes
HiB_R	IFGtr_R	13.7091543476649	Hippocampus	Cortex	1	yes
HiB_R	ITG_L	25.9051333362517	Hippocampus	Cortex	1	yes
HiB_R	ITG_R	12.2982665057429	Hippocampus	Cortex	1	yes
HiB_R	LIG_L	20.232793602501	Hippocampus	Cortex	1	yes
HiB_R	LIG_R	16.7943236962192	Hippocampus	Cortex	1	yes
HiB_R	La_L	8.58971199772255	Hippocampus	Amygdala	1	yes
HiB_R	La_R	35.2786920409614	Hippocampus	Amygdala	1	yes
HiB_R	LiG_L	14.7598941039549	Hippocampus	Cortex	1	yes
HiB_R	LiG_R	39.3143186331642	Hippocampus	Cortex	1	yes
HiB_R	MFG_L	8.65564292672476	Hippocampus	Cortex	1	yes
HiB_R	MFG_R	22.9856441120824	Hippocampus	Cortex	1	yes
HiB_R	MTG_L	20.8989096915654	Hippocampus	Cortex	1	yes
HiB_R	MTG_R	19.3192658694464	Hippocampus	Cortex	1	yes
HiB_R	POrG_L	13.1930884305623	Hippocampus	Cortex	1	yes
HiB_R	POrG_R	16.294603656049	Hippocampus	Cortex	1	yes
HiB_R	PPH_L	42.8631530024748	Hippocampus	Cortex	1	yes
HiB_R	PPH_R	20.5746931798684	Hippocampus	Cortex	1	yes
HiB_R	PRG_L	22.0803216481313	Hippocampus	Cortex	1	yes
HiB_R	PRG_R	8.96891377879317	Hippocampus	Cortex	1	yes
HiB_R	PaO_L	28.5323874107771	Hippocampus	Cortex	1	yes
HiB_R	PaO_R	34.7838145283871	Hippocampus	Cortex	1	yes
HiB_R	Pir_L	6.16122842631139	Hippocampus	Cortex	1	yes
HiB_R	Pir_R	22.6896426866812	Hippocampus	Cortex	1	yes
HiB_R	PoCG_L	15.7287897563733	Hippocampus	Cortex	1	yes
HiB_R	PoCG_R	16.0908211023238	Hippocampus	Cortex	1	yes
HiB_R	PrCG_L	18.1035541154303	Hippocampus	Cortex	1	yes
HiB_R	PrCG_R	21.0894751009808	Hippocampus	Cortex	1	yes
HiB_R	Pu_L	4.45002642708503	Hippocampus	BasalForebrain	1	yes
HiB_R	Pu_R	13.9417884686032	Hippocampus	BasalForebrain	1	yes
HiB_R	ReG_L	28.7181367852528	Hippocampus	Cortex	1	yes
HiB_R	ReG_R	11.0033475273142	Hippocampus	Cortex	1	yes
HiB_R	RoG_L	23.4587662457696	Hippocampus	Cortex	1	yes
HiB_R	RoG_R	67.0570880179675	Hippocampus	Cortex	1	yes
HiB_R	SCG_L	11.8137373613953	Hippocampus	Cortex	1	yes
HiB_R	SCG_R	18.8830304875181	Hippocampus	Cortex	1	yes
HiB_R	SIG_L	22.4653525390542	Hippocampus	Cortex	1	yes
HiB_R	SIG_R	30.1634003271822	Hippocampus	Cortex	1	yes
HiB_R	SMG_L	15.119605483508	Hippocampus	Cortex	1	yes
HiB_R	SMG_R	31.3668756761924	Hippocampus	Cortex	1	yes
HiB_R	SOG_L	11.590553800056	Hippocampus	Cortex	1	yes
HiB_R	SOG_R	15.0787879065122	Hippocampus	Cortex	1	yes
HiB_R	SPL_L	24.1939868493893	Hippocampus	Cortex	1	yes
HiB_R	SPL_R	35.8738674189811	Hippocampus	Cortex	1	yes
HiB_R	STG_L	7.62601893371156	Hippocampus	Cortex	1	yes
HiB_R	STG_R	23.9404130755214	Hippocampus	Cortex	1	yes
HiB_R	TP_L	38.1975635994462	Hippocampus	Cortex	1	yes
HiB_R	TP_R	14.7169776143256	Hippocampus	Cortex	1	yes
HiB_R	TTG_L	18.461951448312	Hippocampus	Cortex	1	yes
HiB_R	TTG_R	11.4116541770086	Hippocampus	Cortex	1	yes
HiH_L	AON_L	10.8789992175464	Hippocampus	Cortex	1	yes
HiH_L	AON_R	23.1061386477315	Hippocampus	Cortex	1	yes
HiH_L	APH_L	64.9806646804838	Hippocampus	Cortex	1	yes
HiH_L	APH_R	30.3740999243354	Hippocampus	Cortex	1	yes
HiH_L	CEN_L	60.6523759569447	Hippocampus	Amygdala	1	yes
HiH_L	CEN_R	48.8957877656963	Hippocampus	Amygdala	1	yes
HiH_L	CaB_L	0.890330388217859	Hippocampus	BasalForebrain	1	yes
HiH_L	CaB_R	2.04859060062441	Hippocampus	BasalForebrain	1	yes
HiH_L	CgGc_L	65.1976941554977	Hippocampus	Cortex	1	yes
HiH_L	CgGc_R	40.1300873466185	Hippocampus	Cortex	1	yes
HiH_L	CgGr_L	52.6326451218944	Hippocampus	Cortex	1	yes
HiH_L	CgGr_R	56.9643133777045	Hippocampus	Cortex	1	yes
HiH_L	CoA_L	27.6207154496607	Hippocampus	Amygdala	1	yes
HiH_L	CoA_R	33.1695647157107	Hippocampus	Amygdala	1	yes
HiH_L	Cun_L	17.9804091284371	Hippocampus	Cortex	1	yes
HiH_L	Cun_R	37.8451410763786	Hippocampus	Cortex	1	yes
HiH_L	FuGt_L	74.406792330724	Hippocampus	Cortex	1	yes
HiH_L	FuGt_R	50.9910737089854	Hippocampus	Cortex	1	yes
HiH_L	HiB_L	48.4289397030622	Hippocampus	Hippocampus	1	yes
HiH_L	HiB_R	35.6889586071397	Hippocampus	Hippocampus	1	yes
HiH_L	HiH_L	0.0102234593427181	Hippocampus	Hippocampus	1	yes
HiH_L	HiH_R	42.546725089952	Hippocampus	Hippocampus	1	yes
HiH_L	HiT_L	6.71302414932884	Hippocampus	Hippocampus	1	yes
HiH_L	HiT_R	32.0101534912706	Hippocampus	Hippocampus	1	yes
HiH_L	IFGop_L	35.3618932987744	Hippocampus	Cortex	1	yes
HiH_L	IFGop_R	17.1934174919927	Hippocampus	Cortex	1	yes
HiH_L	IFGtr_L	18.5280454252465	Hippocampus	Cortex	1	yes
HiH_L	IFGtr_R	15.2732813878071	Hippocampus	Cortex	1	yes
HiH_L	ITG_L	27.5492754183473	Hippocampus	Cortex	1	yes
HiH_L	ITG_R	13.3260321125392	Hippocampus	Cortex	1	yes
HiH_L	LIG_L	33.7102238720147	Hippocampus	Cortex	1	yes
HiH_L	LIG_R	49.9814610015958	Hippocampus	Cortex	1	yes
HiH_L	La_L	18.8683167276905	Hippocampus	Amygdala	1	yes
HiH_L	La_R	91.9532810952487	Hippocampus	Amygdala	1	yes
HiH_L	LiG_L	23.7704830009083	Hippocampus	Cortex	1	yes
HiH_L	LiG_R	72.3985445356403	Hippocampus	Cortex	1	yes
HiH_L	MFG_L	13.9013286929244	Hippocampus	Cortex	1	yes
HiH_L	MFG_R	42.8506928921721	Hippocampus	Cortex	1	yes
HiH_L	MTG_L	38.772751556164	Hippocampus	Cortex	1	yes
HiH_L	MTG_R	19.4073422334099	Hippocampus	Cortex	1	yes
HiH_L	POrG_L	48.1810528684779	Hippocampus	Cortex	1	yes
HiH_L	POrG_R	18.2735692625629	Hippocampus	Cortex	1	yes
HiH_L	PPH_L	42.8112756437973	Hippocampus	Cortex	1	yes
HiH_L	PPH_R	15.5789612543894	Hippocampus	Cortex	1	yes
HiH_L	PRG_L	28.6580086523338	Hippocampus	Cortex	1	yes
HiH_L	PRG_R	22.9784694908408	Hippocampus	Cortex	1	yes
HiH_L	PaO_L	35.4875995602432	Hippocampus	Cortex	1	yes
HiH_L	PaO_R	21.9081529508791	Hippocampus	Cortex	1	yes
HiH_L	Pir_L	9.35982861391096	Hippocampus	Cortex	1	yes
HiH_L	Pir_R	21.0171605141675	Hippocampus	Cortex	1	yes
HiH_L	PoCG_L	21.6150789554638	Hippocampus	Cortex	1	yes
HiH_L	PoCG_R	8.68421857811112	Hippocampus	Cortex	1	yes
HiH_L	PrCG_L	29.5141064800916	Hippocampus	Cortex	1	yes
HiH_L	PrCG_R	26.0251669798273	Hippocampus	Cortex	1	yes
HiH_L	Pu_L	13.1539124693425	Hippocampus	BasalForebrain	1	yes
HiH_L	Pu_R	23.8892182055593	Hippocampus	BasalForebrain	1	yes
HiH_L	ReG_L	23.8965750249392	Hippocampus	Cortex	1	yes
HiH_L	ReG_R	9.27169708416011	Hippocampus	Cortex	1	yes
HiH_L	RoG_L	50.3766970532667	Hippocampus	Cortex	1	yes
HiH_L	RoG_R	57.1740028750224	Hippocampus	Cortex	1	yes
HiH_L	SCG_L	12.48120453904	Hippocampus	Cortex	1	yes
HiH_L	SCG_R	23.5417546616847	Hippocampus	Cortex	1	yes
HiH_L	SIG_L	26.7026675915986	Hippocampus	Cortex	1	yes
HiH_L	SIG_R	88.2037199426157	Hippocampus	Cortex	1	yes
HiH_L	SMG_L	12.3028707558758	Hippocampus	Cortex	1	yes
HiH_L	SMG_R	24.9018385443576	Hippocampus	Cortex	1	yes
HiH_L	SOG_L	23.9466843133642	Hippocampus	Cortex	1	yes
HiH_L	SOG_R	15.7633247529527	Hippocampus	Cortex	1	yes
HiH_L	SPL_L	20.8158424928189	Hippocampus	Cortex	1	yes
HiH_L	SPL_R	47.5417149130455	Hippocampus	Cortex	1	yes
HiH_L	STG_L	18.2032588680187	Hippocampus	Cortex	1	yes
HiH_L	STG_R	21.7582601535724	Hippocampus	Cortex	1	yes
HiH_L	TP_L	30.9607299654049	Hippocampus	Cortex	1	yes
HiH_L	TP_R	22.2256279765311	Hippocampus	Cortex	1	yes
HiH_L	TTG_L	25.6388638458023	Hippocampus	Cortex	1	yes
HiH_L	TTG_R	13.6922709759182	Hippocampus	Cortex	1	yes
HiH_R	AON_L	6.13980637431356	Hippocampus	Cortex	1	yes
HiH_R	AON_R	36.9875468896436	Hippocampus	Cortex	1	yes
HiH_R	APH_L	27.7568882206256	Hippocampus	Cortex	1	yes
HiH_R	APH_R	43.240355002004	Hippocampus	Cortex	1	yes
HiH_R	CEN_L	31.260739052728	Hippocampus	Amygdala	1	yes
HiH_R	CEN_R	51.3401387240359	Hippocampus	Amygdala	1	yes
HiH_R	CaB_L	1.66800930494394	Hippocampus	BasalForebrain	1	yes
HiH_R	CaB_R	1.13824896431189	Hippocampus	BasalForebrain	1	yes
HiH_R	CgGc_L	34.1749336725594	Hippocampus	Cortex	1	yes
HiH_R	CgGc_R	51.9884006990772	Hippocampus	Cortex	1	yes
HiH_R	CgGr_L	43.7463339778151	Hippocampus	Cortex	1	yes
HiH_R	CgGr_R	41.7555121668785	Hippocampus	Cortex	1	yes
HiH_R	CoA_L	38.4836916126892	Hippocampus	Amygdala	1	yes
HiH_R	CoA_R	25.1389378900188	Hippocampus	Amygdala	1	yes
HiH_R	Cun_L	44.9600545946001	Hippocampus	Cortex	1	yes
HiH_R	Cun_R	30.1226363289833	Hippocampus	Cortex	1	yes
HiH_R	FuGt_L	35.9556614705934	Hippocampus	Cortex	1	yes
HiH_R	FuGt_R	42.3235706711772	Hippocampus	Cortex	1	yes
HiH_R	HiB_L	43.0517055229061	Hippocampus	Hippocampus	1	yes
HiH_R	HiB_R	27.1570935648552	Hippocampus	Hippocampus	1	yes
HiH_R	HiH_L	42.546725089952	Hippocampus	Hippocampus	1	yes
HiH_R	HiH_R	0	Hippocampus	Hippocampus	1	yes
HiH_R	HiT_L	2.65074160780064	Hippocampus	Hippocampus	1	yes
HiH_R	HiT_R	23.5471903419149	Hippocampus	Hippocampus	1	yes
HiH_R	IFGop_L	18.2423833238073	Hippocampus	Cortex	1	yes
HiH_R	IFGop_R	12.6068074961352	Hippocampus	Cortex	1	yes
HiH_R	IFGtr_L	11.1215349652209	Hippocampus	Cortex	1	yes
HiH_R	IFGtr_R	13.7059642903455	Hippocampus	Cortex	1	yes
HiH_R	ITG_L	32.2110658055061	Hippocampus	Cortex	1	yes
HiH_R	ITG_R	11.6962934057041	Hippocampus	Cortex	1	yes
HiH_R	LIG_L	35.1328755083024	Hippocampus	Cortex	1	yes
HiH_R	LIG_R	15.2260332813364	Hippocampus	Cortex	1	yes
HiH_R	La_L	14.7986956100331	Hippocampus	Amygdala	1	yes
HiH_R	La_R	56.4754261722352	Hippocampus	Amygdala	1	yes
HiH_R	LiG_L	12.1593177597912	Hippocampus	Cortex	1	yes
HiH_R	LiG_R	31.5545970196889	Hippocampus	Cortex	1	yes
HiH_R	MFG_L	12.4216308583704	Hippocampus	Cortex	1	yes
HiH_R	MFG_R	27.1453363433196	Hippocampus	Cortex	1	yes
HiH_R	MTG_L	27.0458874246882	Hippocampus	Cortex	1	yes
HiH_R	MTG_R	21.0155809456418	Hippocampus	Cortex	1	yes
HiH_R	POrG_L	8.80528791343908	Hippocampus	Cortex	1	yes
HiH_R	POrG_R	17.2692764936481	Hippocampus	Cortex	1	yes
HiH_R	PPH_L	53.5657014563767	Hippocampus	Cortex	1	yes
HiH_R	PPH_R	25.6946477190674	Hippocampus	Cortex	1	yes
HiH_R	PRG_L	47.6360380775634	Hippocampus	Cortex	1	yes
HiH_R	PRG_R	11.918409330704	Hippocampus	Cortex	1	yes
HiH_R	PaO_L	25.8174363123475	Hippocampus	Cortex	1	yes
HiH_R	PaO_R	28.6029197311209	Hippocampus	Cortex	1	yes
HiH_R	Pir_L	10.1422765112162	Hippocampus	Cortex	1	yes
HiH_R	Pir_R	55.4051984134741	Hippocampus	Cortex	1	yes
HiH_R	PoCG_L	15.1009460946878	Hippocampus	Cortex	1	yes
HiH_R	PoCG_R	10.9137847652984	Hippocampus	Cortex	1	yes
HiH_R	PrCG_L	32.7137765615751	Hippocampus	Cortex	1	yes
HiH_R	PrCG_R	23.3920613174712	Hippocampus	Cortex	1	yes
HiH_R	Pu_L	12.8907879980479	Hippocampus	BasalForebrain	1	yes
HiH_R	Pu_R	21.0049464033203	Hippocampus	BasalForebrain	1	yes
HiH_R	ReG_L	15.6988657784072	Hippocampus	Cortex	1	yes
HiH_R	ReG_R	10.154163492362	Hippocampus	Cortex	1	yes
HiH_R	RoG_L	29.6073818501786	Hippocampus	Cortex	1	yes
HiH_R	RoG_R	34.6171702663669	Hippocampus	Cortex	1	yes
HiH_R	SCG_L	7.60862836516382	Hippocampus	Cortex	1	yes
HiH_R	SCG_R	16.1637958313565	Hippocampus	Cortex	1	yes
HiH_R	SIG_L	17.9850384423487	Hippocampus	Cortex	1	yes
HiH_R	SIG_R	72.4584810473988	Hippocampus	Cortex	1	yes
HiH_R	SMG_L	16.7207378902097	Hippocampus	Cortex	1	yes
HiH_R	SMG_R	39.8822301760449	Hippocampus	Cortex	1	yes
HiH_R	SOG_L	22.3158762712103	Hippocampus	Cortex	1	yes
HiH_R	SOG_R	13.7314353792846	Hippocampus	Cortex	1	yes
HiH_R	SPL_L	13.7271328897125	Hippocampus	Cortex	1	yes
HiH_R	SPL_R	15.2134393843778	Hippocampus	Cortex	1	yes
HiH_R	STG_L	8.5209531786688	Hippocampus	Cortex	1	yes
HiH_R	STG_R	20.0463384477076	Hippocampus	Cortex	1	yes
HiH_R	TP_L	25.1233451770199	Hippocampus	Cortex	1	yes
HiH_R	TP_R	43.9671534009831	Hippocampus	Cortex	1	yes
HiH_R	TTG_L	16.7588263282879	Hippocampus	Cortex	1	yes
HiH_R	TTG_R	10.9234448396245	Hippocampus	Cortex	1	yes
HiT_L	AON_L	0.813967947748864	Hippocampus	Cortex	1	yes
HiT_L	AON_R	1.2163397963841	Hippocampus	Cortex	1	yes
HiT_L	APH_L	5.72710644351345	Hippocampus	Cortex	1	yes
HiT_L	APH_R	1.74969299241423	Hippocampus	Cortex	1	yes
HiT_L	CEN_L	4.67793373528972	Hippocampus	Amygdala	1	yes
HiT_L	CEN_R	3.22824560755617	Hippocampus	Amygdala	1	yes
HiT_L	CaB_L	0.874379161725829	Hippocampus	BasalForebrain	1	yes
HiT_L	CaB_R	1.86770630622706	Hippocampus	BasalForebrain	1	yes
HiT_L	CgGc_L	1.7883008059241	Hippocampus	Cortex	1	yes
HiT_L	CgGc_R	1.68689044258886	Hippocampus	Cortex	1	yes
HiT_L	CgGr_L	1.85734904593966	Hippocampus	Cortex	1	yes
HiT_L	CgGr_R	1.60681633559923	Hippocampus	Cortex	1	yes
HiT_L	CoA_L	2.88581643387112	Hippocampus	Amygdala	1	yes
HiT_L	CoA_R	1.68342995155739	Hippocampus	Amygdala	1	yes
HiT_L	Cun_L	1.8656489598104	Hippocampus	Cortex	1	yes
HiT_L	Cun_R	3.3239100799334	Hippocampus	Cortex	1	yes
HiT_L	FuGt_L	2.93003957122353	Hippocampus	Cortex	1	yes
HiT_L	FuGt_R	2.66381913550206	Hippocampus	Cortex	1	yes
HiT_L	HiB_L	6.34509931578515	Hippocampus	Hippocampus	1	yes
HiT_L	HiB_R	2.21238103304015	Hippocampus	Hippocampus	1	yes
HiT_L	HiH_L	6.71302414932884	Hippocampus	Hippocampus	1	yes
HiT_L	HiH_R	2.65074160780064	Hippocampus	Hippocampus	1	yes
HiT_L	HiT_L	0	Hippocampus	Hippocampus	1	yes
HiT_L	HiT_R	5.4472831433972	Hippocampus	Hippocampus	1	yes
HiT_L	IFGop_L	2.51774828046616	Hippocampus	Cortex	1	yes
HiT_L	IFGop_R	2.09057150371962	Hippocampus	Cortex	1	yes
HiT_L	IFGtr_L	2.63807415116793	Hippocampus	Cortex	1	yes
HiT_L	IFGtr_R	4.31537145240316	Hippocampus	Cortex	1	yes
HiT_L	ITG_L	2.53105395309815	Hippocampus	Cortex	1	yes
HiT_L	ITG_R	1.20885980714145	Hippocampus	Cortex	1	yes
HiT_L	LIG_L	4.02424042138181	Hippocampus	Cortex	1	yes
HiT_L	LIG_R	2.0211234251591	Hippocampus	Cortex	1	yes
HiT_L	La_L	6.33864495631108	Hippocampus	Amygdala	1	yes
HiT_L	La_R	1.4439266208237	Hippocampus	Amygdala	1	yes
HiT_L	LiG_L	2.40266142364516	Hippocampus	Cortex	1	yes
HiT_L	LiG_R	1.95020961247383	Hippocampus	Cortex	1	yes
HiT_L	MFG_L	3.50979095774361	Hippocampus	Cortex	1	yes
HiT_L	MFG_R	1.98971285670408	Hippocampus	Cortex	1	yes
HiT_L	MTG_L	6.50585927611795	Hippocampus	Cortex	1	yes
HiT_L	MTG_R	2.58887149057339	Hippocampus	Cortex	1	yes
HiT_L	POrG_L	4.79658469047457	Hippocampus	Cortex	1	yes
HiT_L	POrG_R	2.36893463160686	Hippocampus	Cortex	1	yes
HiT_L	PPH_L	5.38676196471349	Hippocampus	Cortex	1	yes
HiT_L	PPH_R	2.21935400925243	Hippocampus	Cortex	1	yes
HiT_L	PRG_L	1.61770725917835	Hippocampus	Cortex	1	yes
HiT_L	PRG_R	1.5639136470581	Hippocampus	Cortex	1	yes
HiT_L	PaO_L	5.67345335471301	Hippocampus	Cortex	1	yes
HiT_L	PaO_R	2.08535238591135	Hippocampus	Cortex	1	yes
HiT_L	Pir_L	3.33936532595428	Hippocampus	Cortex	1	yes
HiT_L	Pir_R	1.58644900445248	Hippocampus	Cortex	1	yes
HiT_L	PoCG_L	1.93737673123332	Hippocampus	Cortex	1	yes
HiT_L	PoCG_R	2.05014094075283	Hippocampus	Cortex	1	yes
HiT_L	PrCG_L	2.33467806462939	Hippocampus	Cortex	1	yes
HiT_L	PrCG_R	0.769442089611431	Hippocampus	Cortex	1	yes
HiT_L	Pu_L	4.13346625283352	Hippocampus	BasalForebrain	1	yes
HiT_L	Pu_R	2.29231471511077	Hippocampus	BasalForebrain	1	yes
HiT_L	ReG_L	1.04373682530811	Hippocampus	Cortex	1	yes
HiT_L	ReG_R	1.9345625934034	Hippocampus	Cortex	1	yes
HiT_L	RoG_L	1.43336774349245	Hippocampus	Cortex	1	yes
HiT_L	RoG_R	1.65094981898205	Hippocampus	Cortex	1	yes
HiT_L	SCG_L	1.02926369146158	Hippocampus	Cortex	1	yes
HiT_L	SCG_R	1.80144093357711	Hippocampus	Cortex	1	yes
HiT_L	SIG_L	1.88997964859897	Hippocampus	Cortex	1	yes
HiT_L	SIG_R	2.38197804000283	Hippocampus	Cortex	1	yes
HiT_L	SMG_L	3.56816999680197	Hippocampus	Cortex	1	yes
HiT_L	SMG_R	4.19868478739011	Hippocampus	Cortex	1	yes
HiT_L	SOG_L	2.07598329825091	Hippocampus	Cortex	1	yes
HiT_L	SOG_R	1.58544523355229	Hippocampus	Cortex	1	yes
HiT_L	SPL_L	3.22953080664211	Hippocampus	Cortex	1	yes
HiT_L	SPL_R	1.53097674646605	Hippocampus	Cortex	1	yes
HiT_L	STG_L	3.47622849905314	Hippocampus	Cortex	1	yes
HiT_L	STG_R	3.83597276667885	Hippocampus	Cortex	1	yes
HiT_L	TP_L	4.00061160120002	Hippocampus	Cortex	1	yes
HiT_L	TP_R	1.94326886009235	Hippocampus	Cortex	1	yes
HiT_L	TTG_L	6.97741447629503	Hippocampus	Cortex	1	yes
HiT_L	TTG_R	0.77791948094613	Hippocampus	Cortex	1	yes
HiT_R	AON_L	1.07400764877675	Hippocampus	Cortex	1	yes
HiT_R	AON_R	10.9715449009595	Hippocampus	Cortex	1	yes
HiT_R	APH_L	11.4849490211612	Hippocampus	Cortex	1	yes
HiT_R	APH_R	16.2638418965307	Hippocampus	Cortex	1	yes
HiT_R	CEN_L	34.4127940008903	Hippocampus	Amygdala	1	yes
HiT_R	CEN_R	37.4136552454327	Hippocampus	Amygdala	1	yes
HiT_R	CaB_L	1.72500394134226	Hippocampus	BasalForebrain	1	yes
HiT_R	CaB_R	4.7130425516365	Hippocampus	BasalForebrain	1	yes
HiT_R	CgGc_L	25.2893623003631	Hippocampus	Cortex	1	yes
HiT_R	CgGc_R	17.9885786118241	Hippocampus	Cortex	1	yes
HiT_R	CgGr_L	9.41970744788862	Hippocampus	Cortex	1	yes
HiT_R	CgGr_R	12.6718720090296	Hippocampus	Cortex	1	yes
HiT_R	CoA_L	17.6848829461213	Hippocampus	Amygdala	1	yes
HiT_R	CoA_R	19.645082948553	Hippocampus	Amygdala	1	yes
HiT_R	Cun_L	14.2756170521599	Hippocampus	Cortex	1	yes
HiT_R	Cun_R	10.849325041041	Hippocampus	Cortex	1	yes
HiT_R	FuGt_L	16.0705224903044	Hippocampus	Cortex	1	yes
HiT_R	FuGt_R	55.3660099043882	Hippocampus	Cortex	1	yes
HiT_R	HiB_L	15.15627884178	Hippocampus	Hippocampus	1	yes
HiT_R	HiB_R	18.9752811289262	Hippocampus	Hippocampus	1	yes
HiT_R	HiH_L	32.0101534912706	Hippocampus	Hippocampus	1	yes
HiT_R	HiH_R	23.5471903419149	Hippocampus	Hippocampus	1	yes
HiT_R	HiT_L	5.4472831433972	Hippocampus	Hippocampus	1	yes
HiT_R	HiT_R	0	Hippocampus	Hippocampus	1	yes
HiT_R	IFGop_L	13.7821225571939	Hippocampus	Cortex	1	yes
HiT_R	IFGop_R	18.0617185783883	Hippocampus	Cortex	1	yes
HiT_R	IFGtr_L	4.63656665506031	Hippocampus	Cortex	1	yes
HiT_R	IFGtr_R	8.74083866588081	Hippocampus	Cortex	1	yes
HiT_R	ITG_L	41.2943501967679	Hippocampus	Cortex	1	yes
HiT_R	ITG_R	10.086581783924	Hippocampus	Cortex	1	yes
HiT_R	LIG_L	20.1036511085794	Hippocampus	Cortex	1	yes
HiT_R	LIG_R	11.7092143909406	Hippocampus	Cortex	1	yes
HiT_R	La_L	5.93940444470795	Hippocampus	Amygdala	1	yes
HiT_R	La_R	25.2238556633894	Hippocampus	Amygdala	1	yes
HiT_R	LiG_L	7.89756880659391	Hippocampus	Cortex	1	yes
HiT_R	LiG_R	17.2328649135731	Hippocampus	Cortex	1	yes
HiT_R	MFG_L	4.97867075114758	Hippocampus	Cortex	1	yes
HiT_R	MFG_R	9.06396586005081	Hippocampus	Cortex	1	yes
HiT_R	MTG_L	22.5792669946957	Hippocampus	Cortex	1	yes
HiT_R	MTG_R	14.2833947389582	Hippocampus	Cortex	1	yes
HiT_R	POrG_L	5.07740877128158	Hippocampus	Cortex	1	yes
HiT_R	POrG_R	10.8261632099449	Hippocampus	Cortex	1	yes
HiT_R	PPH_L	24.1083079649054	Hippocampus	Cortex	1	yes
HiT_R	PPH_R	15.2863076693633	Hippocampus	Cortex	1	yes
HiT_R	PRG_L	33.5670785368893	Hippocampus	Cortex	1	yes
HiT_R	PRG_R	5.83247496143941	Hippocampus	Cortex	1	yes
HiT_R	PaO_L	18.3103315346126	Hippocampus	Cortex	1	yes
HiT_R	PaO_R	50.6073068911712	Hippocampus	Cortex	1	yes
HiT_R	Pir_L	4.88794023922216	Hippocampus	Cortex	1	yes
HiT_R	Pir_R	31.5779226650637	Hippocampus	Cortex	1	yes
HiT_R	PoCG_L	9.37546664922662	Hippocampus	Cortex	1	yes
HiT_R	PoCG_R	9.12306051591176	Hippocampus	Cortex	1	yes
HiT_R	PrCG_L	18.7029331280426	Hippocampus	Cortex	1	yes
HiT_R	PrCG_R	43.1476110509716	Hippocampus	Cortex	1	yes
HiT_R	Pu_L	5.04584645606881	Hippocampus	BasalForebrain	1	yes
HiT_R	Pu_R	37.3210205905981	Hippocampus	BasalForebrain	1	yes
HiT_R	ReG_L	13.7536269383813	Hippocampus	Cortex	1	yes
HiT_R	ReG_R	7.19038704851052	Hippocampus	Cortex	1	yes
HiT_R	RoG_L	9.65339186356739	Hippocampus	Cortex	1	yes
HiT_R	RoG_R	15.8721777993033	Hippocampus	Cortex	1	yes
HiT_R	SCG_L	6.35790055597308	Hippocampus	Cortex	1	yes
HiT_R	SCG_R	12.3891722579508	Hippocampus	Cortex	1	yes
HiT_R	SIG_L	7.45059131006621	Hippocampus	Cortex	1	yes
HiT_R	SIG_R	53.7206446102463	Hippocampus	Cortex	1	yes
HiT_R	SMG_L	5.28909961171621	Hippocampus	Cortex	1	yes
HiT_R	SMG_R	34.7885661769861	Hippocampus	Cortex	1	yes
HiT_R	SOG_L	26.6955824379893	Hippocampus	Cortex	1	yes
HiT_R	SOG_R	14.1235895179399	Hippocampus	Cortex	1	yes
HiT_R	SPL_L	13.0423144367847	Hippocampus	Cortex	1	yes
HiT_R	SPL_R	13.740505921173	Hippocampus	Cortex	1	yes
HiT_R	STG_L	5.93575987171889	Hippocampus	Cortex	1	yes
HiT_R	STG_R	16.353978174021	Hippocampus	Cortex	1	yes
HiT_R	TP_L	30.9341953942428	Hippocampus	Cortex	1	yes
HiT_R	TP_R	20.3942053622478	Hippocampus	Cortex	1	yes
HiT_R	TTG_L	16.9005918048021	Hippocampus	Cortex	1	yes
HiT_R	TTG_R	23.4692824907367	Hippocampus	Cortex	1	yes
IFGop_L	AON_L	2.44461802901739	Cortex	Cortex	0	no
IFGop_L	AON_R	7.81443677720938	Cortex	Cortex	0	no
IFGop_L	APH_L	19.8854954532507	Cortex	Cortex	0	no
IFGop_L	APH_R	18.9004898817868	Cortex	Cortex	0	no
IFGop_L	CEN_L	27.4700761793431	Cortex	Amygdala	1	yes
IFGop_L	CEN_R	27.0248116098315	Cortex	Amygdala	1	yes
IFGop_L	CaB_L	0.805839344692505	Cortex	BasalForebrain	0	no
IFGop_L	CaB_R	0.989383355593523	Cortex	BasalForebrain	0	no
IFGop_L	CgGc_L	22.9679351677818	Cortex	Cortex	0	no
IFGop_L	CgGc_R	27.2465205015406	Cortex	Cortex	0	no
IFGop_L	CgGr_L	44.4278165451784	Cortex	Cortex	0	no
IFGop_L	CgGr_R	42.5575442241445	Cortex	Cortex	0	no
IFGop_L	CoA_L	14.9542118296472	Cortex	Amygdala	1	yes
IFGop_L	CoA_R	23.6440938395624	Cortex	Amygdala	1	yes
IFGop_L	Cun_L	36.2928277830679	Cortex	Cortex	0	no
IFGop_L	Cun_R	59.7954091095846	Cortex	Cortex	0	no
IFGop_L	FuGt_L	32.1819873528525	Cortex	Cortex	0	no
IFGop_L	FuGt_R	22.8215558441134	Cortex	Cortex	0	no
IFGop_L	HiB_L	21.7900850158284	Cortex	Hippocampus	1	yes
IFGop_L	HiB_R	43.3903969772026	Cortex	Hippocampus	1	yes
IFGop_L	HiH_L	35.3618932987744	Cortex	Hippocampus	1	yes
IFGop_L	HiH_R	18.2423833238073	Cortex	Hippocampus	1	yes
IFGop_L	HiT_L	2.51774828046616	Cortex	Hippocampus	1	yes
IFGop_L	HiT_R	13.7821225571939	Cortex	Hippocampus	1	yes
IFGop_L	IFGop_L	0	Cortex	Cortex	0	no
IFGop_L	IFGop_R	15.0946440617028	Cortex	Cortex	0	no
IFGop_L	IFGtr_L	21.6022110533604	Cortex	Cortex	0	no
IFGop_L	IFGtr_R	7.69152222580513	Cortex	Cortex	0	no
IFGop_L	ITG_L	52.746935122796	Cortex	Cortex	0	no
IFGop_L	ITG_R	14.0708831826187	Cortex	Cortex	0	no
IFGop_L	LIG_L	48.02217768258	Cortex	Cortex	0	no
IFGop_L	LIG_R	11.7307148742432	Cortex	Cortex	0	no
IFGop_L	La_L	13.9207770692588	Cortex	Amygdala	1	yes
IFGop_L	La_R	21.4192761763428	Cortex	Amygdala	1	yes
IFGop_L	LiG_L	32.769017727774	Cortex	Cortex	0	no
IFGop_L	LiG_R	82.8767284094448	Cortex	Cortex	0	no
IFGop_L	MFG_L	10.5258941839563	Cortex	Cortex	0	no
IFGop_L	MFG_R	38.9391839820232	Cortex	Cortex	0	no
IFGop_L	MTG_L	38.0352587760313	Cortex	Cortex	0	no
IFGop_L	MTG_R	16.6430902574834	Cortex	Cortex	0	no
IFGop_L	POrG_L	29.8299105522041	Cortex	Cortex	0	no
IFGop_L	POrG_R	6.87995668079542	Cortex	Cortex	0	no
IFGop_L	PPH_L	22.2458917202452	Cortex	Cortex	0	no
IFGop_L	PPH_R	7.86551881026296	Cortex	Cortex	0	no
IFGop_L	PRG_L	21.0660235033339	Cortex	Cortex	0	no
IFGop_L	PRG_R	4.77446276201927	Cortex	Cortex	0	no
IFGop_L	PaO_L	34.0507477347398	Cortex	Cortex	0	no
IFGop_L	PaO_R	27.4759741641927	Cortex	Cortex	0	no
IFGop_L	Pir_L	5.96484832409319	Cortex	Cortex	0	no
IFGop_L	Pir_R	20.1870305375864	Cortex	Cortex	0	no
IFGop_L	PoCG_L	9.24778437479969	Cortex	Cortex	0	no
IFGop_L	PoCG_R	8.05840313256972	Cortex	Cortex	0	no
IFGop_L	PrCG_L	51.9249371006334	Cortex	Cortex	0	no
IFGop_L	PrCG_R	20.3457391839848	Cortex	Cortex	0	no
IFGop_L	Pu_L	7.60598135034875	Cortex	BasalForebrain	0	no
IFGop_L	Pu_R	11.6833666242602	Cortex	BasalForebrain	0	no
IFGop_L	ReG_L	16.4599720988543	Cortex	Cortex	0	no
IFGop_L	ReG_R	10.5447769904608	Cortex	Cortex	0	no
IFGop_L	RoG_L	29.34181183028	Cortex	Cortex	0	no
IFGop_L	RoG_R	38.6309598603651	Cortex	Cortex	0	no
IFGop_L	SCG_L	5.9948675335634	Cortex	Cortex	0	no
IFGop_L	SCG_R	9.41551688280715	Cortex	Cortex	0	no
IFGop_L	SIG_L	18.0483575939907	Cortex	Cortex	0	no
IFGop_L	SIG_R	26.9136245193874	Cortex	Cortex	0	no
IFGop_L	SMG_L	18.3223237550273	Cortex	Cortex	0	no
IFGop_L	SMG_R	26.5016872888428	Cortex	Cortex	0	no
IFGop_L	SOG_L	13.0651388957012	Cortex	Cortex	0	no
IFGop_L	SOG_R	34.6026480874534	Cortex	Cortex	0	no
IFGop_L	SPL_L	23.9148334097511	Cortex	Cortex	0	no
IFGop_L	SPL_R	21.8862974728228	Cortex	Cortex	0	no
IFGop_L	STG_L	14.4099957464905	Cortex	Cortex	0	no
IFGop_L	STG_R	19.3845673024042	Cortex	Cortex	0	no
IFGop_L	TP_L	23.5796363114585	Cortex	Cortex	0	no
IFGop_L	TP_R	12.108561064965	Cortex	Cortex	0	no
IFGop_L	TTG_L	23.6659806581078	Cortex	Cortex	0	no
IFGop_L	TTG_R	8.62330190378314	Cortex	Cortex	0	no
IFGop_R	AON_L	3.11723352505751	Cortex	Cortex	0	no
IFGop_R	AON_R	8.48100529738665	Cortex	Cortex	0	no
IFGop_R	APH_L	23.934615817615	Cortex	Cortex	0	no
IFGop_R	APH_R	25.2427359391663	Cortex	Cortex	0	no
IFGop_R	CEN_L	15.30507656128	Cortex	Amygdala	1	yes
IFGop_R	CEN_R	14.6445550732957	Cortex	Amygdala	1	yes
IFGop_R	CaB_L	0.296414038803864	Cortex	BasalForebrain	0	no
IFGop_R	CaB_R	2.60611465769455	Cortex	BasalForebrain	0	no
IFGop_R	CgGc_L	20.2883693554148	Cortex	Cortex	0	no
IFGop_R	CgGc_R	15.7448361419301	Cortex	Cortex	0	no
IFGop_R	CgGr_L	14.0390583335981	Cortex	Cortex	0	no
IFGop_R	CgGr_R	15.3855408506782	Cortex	Cortex	0	no
IFGop_R	CoA_L	10.2736122884592	Cortex	Amygdala	1	yes
IFGop_R	CoA_R	22.0292677441167	Cortex	Amygdala	1	yes
IFGop_R	Cun_L	5.77025044862008	Cortex	Cortex	0	no
IFGop_R	Cun_R	11.108110821351	Cortex	Cortex	0	no
IFGop_R	FuGt_L	9.09090047603776	Cortex	Cortex	0	no
IFGop_R	FuGt_R	23.1211347656997	Cortex	Cortex	0	no
IFGop_R	HiB_L	15.4219018703482	Cortex	Hippocampus	1	yes
IFGop_R	HiB_R	13.0798998953555	Cortex	Hippocampus	1	yes
IFGop_R	HiH_L	17.1934174919927	Cortex	Hippocampus	1	yes
IFGop_R	HiH_R	12.6068074961352	Cortex	Hippocampus	1	yes
IFGop_R	HiT_L	2.09057150371962	Cortex	Hippocampus	1	yes
IFGop_R	HiT_R	18.0617185783883	Cortex	Hippocampus	1	yes
IFGop_R	IFGop_L	15.0946440617028	Cortex	Cortex	0	no
IFGop_R	IFGop_R	0	Cortex	Cortex	0	no
IFGop_R	IFGtr_L	12.0791691301561	Cortex	Cortex	0	no
IFGop_R	IFGtr_R	14.7878531495946	Cortex	Cortex	0	no
IFGop_R	ITG_L	19.4192684003195	Cortex	Cortex	0	no
IFGop_R	ITG_R	6.67399599527352	Cortex	Cortex	0	no
IFGop_R	LIG_L	24.4069552290822	Cortex	Cortex	0	no
IFGop_R	LIG_R	23.5964702034788	Cortex	Cortex	0	no
IFGop_R	La_L	6.43653407247926	Cortex	Amygdala	1	yes
IFGop_R	La_R	19.678124140573	Cortex	Amygdala	1	yes
IFGop_R	LiG_L	22.2464820121659	Cortex	Cortex	0	no
IFGop_R	LiG_R	15.8907741577906	Cortex	Cortex	0	no
IFGop_R	MFG_L	14.6930212811377	Cortex	Cortex	0	no
IFGop_R	MFG_R	37.4644798652578	Cortex	Cortex	0	no
IFGop_R	MTG_L	17.5208864257084	Cortex	Cortex	0	no
IFGop_R	MTG_R	17.8035445474315	Cortex	Cortex	0	no
IFGop_R	POrG_L	14.066369974679	Cortex	Cortex	0	no
IFGop_R	POrG_R	24.9703149382477	Cortex	Cortex	0	no
IFGop_R	PPH_L	12.2800970247767	Cortex	Cortex	0	no
IFGop_R	PPH_R	12.53804388098	Cortex	Cortex	0	no
IFGop_R	PRG_L	7.02127140025773	Cortex	Cortex	0	no
IFGop_R	PRG_R	3.54486065524442	Cortex	Cortex	0	no
IFGop_R	PaO_L	16.7001990649734	Cortex	Cortex	0	no
IFGop_R	PaO_R	15.0905645601238	Cortex	Cortex	0	no
IFGop_R	Pir_L	12.3448071628544	Cortex	Cortex	0	no
IFGop_R	Pir_R	13.0687057357318	Cortex	Cortex	0	no
IFGop_R	PoCG_L	7.81919277154899	Cortex	Cortex	0	no
IFGop_R	PoCG_R	7.24912795869708	Cortex	Cortex	0	no
IFGop_R	PrCG_L	7.78096251136935	Cortex	Cortex	0	no
IFGop_R	PrCG_R	12.189604459016	Cortex	Cortex	0	no
IFGop_R	Pu_L	16.6506834741312	Cortex	BasalForebrain	0	no
IFGop_R	Pu_R	10.4242007662367	Cortex	BasalForebrain	0	no
IFGop_R	ReG_L	12.6203159916283	Cortex	Cortex	0	no
IFGop_R	ReG_R	5.94520044615643	Cortex	Cortex	0	no
IFGop_R	RoG_L	10.0342004099733	Cortex	Cortex	0	no
IFGop_R	RoG_R	11.8467778521719	Cortex	Cortex	0	no
IFGop_R	SCG_L	10.3727328886559	Cortex	Cortex	0	no
IFGop_R	SCG_R	9.65536720131801	Cortex	Cortex	0	no
IFGop_R	SIG_L	20.3974961113451	Cortex	Cortex	0	no
IFGop_R	SIG_R	38.6497267301066	Cortex	Cortex	0	no
IFGop_R	SMG_L	9.56369248043661	Cortex	Cortex	0	no
IFGop_R	SMG_R	17.0156285272543	Cortex	Cortex	0	no
IFGop_R	SOG_L	9.26431538824168	Cortex	Cortex	0	no
IFGop_R	SOG_R	10.4155619284134	Cortex	Cortex	0	no
IFGop_R	SPL_L	22.8129489613925	Cortex	Cortex	0	no
IFGop_R	SPL_R	21.4706564301077	Cortex	Cortex	0	no
IFGop_R	STG_L	13.1524457932644	Cortex	Cortex	0	no
IFGop_R	STG_R	15.3642305129633	Cortex	Cortex	0	no
IFGop_R	TP_L	18.9297327841885	Cortex	Cortex	0	no
IFGop_R	TP_R	8.20886215085081	Cortex	Cortex	0	no
IFGop_R	TTG_L	12.6955424452686	Cortex	Cortex	0	no
IFGop_R	TTG_R	6.19749973665801	Cortex	Cortex	0	no
IFGtr_L	AON_L	5.39298789368006	Cortex	Cortex	0	no
IFGtr_L	AON_R	13.1765375600715	Cortex	Cortex	0	no
IFGtr_L	APH_L	15.1599608619153	Cortex	Cortex	0	no
IFGtr_L	APH_R	14.5475126386704	Cortex	Cortex	0	no
IFGtr_L	CEN_L	15.8203757999525	Cortex	Amygdala	1	yes
IFGtr_L	CEN_R	20.5396824794037	Cortex	Amygdala	1	yes
IFGtr_L	CaB_L	0.848889836746257	Cortex	BasalForebrain	0	no
IFGtr_L	CaB_R	1.85196037833575	Cortex	BasalForebrain	0	no
IFGtr_L	CgGc_L	23.1783092637856	Cortex	Cortex	0	no
IFGtr_L	CgGc_R	21.1743409420357	Cortex	Cortex	0	no
IFGtr_L	CgGr_L	20.286058512963	Cortex	Cortex	0	no
IFGtr_L	CgGr_R	21.1317782038013	Cortex	Cortex	0	no
IFGtr_L	CoA_L	9.90297422545543	Cortex	Amygdala	1	yes
IFGtr_L	CoA_R	28.6106431056574	Cortex	Amygdala	1	yes
IFGtr_L	Cun_L	14.6420191165213	Cortex	Cortex	0	no
IFGtr_L	Cun_R	13.0192842076152	Cortex	Cortex	0	no
IFGtr_L	FuGt_L	51.9313000601746	Cortex	Cortex	0	no
IFGtr_L	FuGt_R	15.944950016946	Cortex	Cortex	0	no
IFGtr_L	HiB_L	17.8322186137899	Cortex	Hippocampus	1	yes
IFGtr_L	HiB_R	14.9178600563987	Cortex	Hippocampus	1	yes
IFGtr_L	HiH_L	18.5280454252465	Cortex	Hippocampus	1	yes
IFGtr_L	HiH_R	11.1215349652209	Cortex	Hippocampus	1	yes
IFGtr_L	HiT_L	2.63807415116793	Cortex	Hippocampus	1	yes
[truncated: 3,777 more rows]
