# Supplementary material for: Connecting genomic results for psychiatric disorders to human brain cell types and regions reveals convergence with functional connectivity
Source: Nat Commun. 2025 Jan 4;16:395. doi: 10.1038/s41467-024-55611-1 (PMC11700164; doi:10.1038/s41467-024-55611-1)
Supplement: Supplementary file 4 — Source Datasets [file 41467_2024_55611_MOESM4_ESM.zip › Source_Data_v241210/Main_Figures/Figure2/df.ridgeline2.scz2022FDR.tsv]

ENSGID	Supercluster_ID	frac_top_cons	fracCdsPhylopAm	scz2022_P.fdr	mean_tmp	Supercluster
ENSG00000000938	Miscellaneous	0.251660516605166	0.678008821676118	0.0345927735917088	0.587795803945215	Miscellaneous
ENSG00000000938	Vascular	0.181481481481482	0.678008821676118	0.999999999995407	0.582146703564207	Vascular
ENSG00000000971	Fibroblast	0.182417582417582	0.333333333333333	0.999999999995407	0.585107124306785	Fibroblast
ENSG00000000971	Vascular	0.181481481481482	0.333333333333333	0.999999999995407	0.582146703564207	Vascular
ENSG00000001036	Cerebellar_inhibitory	0.273764258555133	0.521056388294076	0.107872082271605	0.626796668919027	Cerebellar inhibitory
ENSG00000001036	Lower_rhombic_lip	0.202298850574713	0.521056388294076	0.660514880832517	0.587999948987511	Lower rhombic lip
ENSG00000001036	Thalamic_excitatory	0.282170542635659	0.521056388294076	0.0870367197291944	0.625175679122006	Thalamic excitatory
ENSG00000001084	Oligodendrocyte	0.20280296784831	0.707482993197279	0.878227924325911	0.603702343915088	Oligodendrocyte
ENSG00000001460	Choroid_plexus	0.156199677938808	0.469061876247505	0.999999999995407	0.580861534275408	Choroid plexus
ENSG00000001460	Ependymal	0.130952380952381	0.469061876247505	0.999999999995407	0.546339729617396	Ependymal
ENSG00000001460	Mammillary_body	0.24199843871975	0.469061876247505	0.442267102983809	0.59754923028262	Mammillary body
ENSG00000001460	Midbrain_derived_inhibitory	0.332802547770701	0.469061876247505	0.256515305950701	0.632087882646956	Midbrain-derived inhibitory
ENSG00000001460	Thalamic_excitatory	0.282170542635659	0.469061876247505	0.0870367197291944	0.625175679122006	Thalamic excitatory
ENSG00000001461	Midbrain_derived_inhibitory	0.332802547770701	0.734811165845649	0.256515305950701	0.632087882646956	Midbrain-derived inhibitory
ENSG00000001461	Oligodendrocyte	0.20280296784831	0.734811165845649	0.878227924325911	0.603702343915088	Oligodendrocyte
ENSG00000001461	Upper_rhombic_lip	0.245877061469265	0.734811165845649	0.598808646015903	0.606793925472213	Upper rhombic lip
ENSG00000001561	Committed_oligodendrocyte_precursor	0.23003663003663	0.559234731420162	0.999999999995407	0.61866912101385	Committed oligodendrocyte precursor
ENSG00000001561	Oligodendrocyte	0.20280296784831	0.559234731420162	0.878227924325911	0.603702343915088	Oligodendrocyte
ENSG00000001617	LAMP5_LHX6_and_Chandelier	0.314800313234143	0.777494692144374	0.0292090308417908	0.642511853217236	LAMP5-LHX6 and Chandelier
ENSG00000001617	Midbrain_derived_inhibitory	0.332802547770701	0.777494692144374	0.256515305950701	0.632087882646956	Midbrain-derived inhibitory
ENSG00000001617	Thalamic_excitatory	0.282170542635659	0.777494692144374	0.0870367197291944	0.625175679122006	Thalamic excitatory
ENSG00000001617	Upper_rhombic_lip	0.245877061469265	0.777494692144374	0.598808646015903	0.606793925472213	Upper rhombic lip
ENSG00000001617	Vascular	0.181481481481482	0.777494692144374	0.999999999995407	0.582146703564207	Vascular
ENSG00000001626	Committed_oligodendrocyte_precursor	0.23003663003663	0.616216216216216	0.999999999995407	0.61866912101385	Committed oligodendrocyte precursor
ENSG00000001626	Medium_spiny_neuron	0.2339593114241	0.616216216216216	0.0565708029731739	0.60628497681988	Medium spiny neuron
ENSG00000001626	Oligodendrocyte	0.20280296784831	0.616216216216216	0.878227924325911	0.603702343915088	Oligodendrocyte
ENSG00000001626	Oligodendrocyte_precursor	0.234192037470726	0.616216216216216	0.254000762285231	0.605164009728215	Oligodendrocyte precursor
ENSG00000001629	Oligodendrocyte	0.20280296784831	0.718396082032446	0.878227924325911	0.603702343915088	Oligodendrocyte
ENSG00000001630	Midbrain_derived_inhibitory	0.332802547770701	0.58218729535036	0.256515305950701	0.632087882646956	Midbrain-derived inhibitory
ENSG00000001630	Splatter	0.246142542248347	0.58218729535036	0.999999999995407	0.605864144672177	Splatter
ENSG00000001631	Cerebellar_inhibitory	0.273764258555133	0.75588768115942	0.107872082271605	0.626796668919027	Cerebellar inhibitory
ENSG00000002330	Midbrain_derived_inhibitory	0.332802547770701	0.567460317460317	0.256515305950701	0.632087882646956	Midbrain-derived inhibitory
ENSG00000002587	Cerebellar_inhibitory	0.273764258555133	0.688382193268187	0.107872082271605	0.626796668919027	Cerebellar inhibitory
ENSG00000002587	Deep_layer_near_projecting	0.229635376260667	0.688382193268187	0.22491672376637	0.597407487363077	Deep-layer near-projecting
ENSG00000002587	Mammillary_body	0.24199843871975	0.688382193268187	0.442267102983809	0.59754923028262	Mammillary body
ENSG00000002587	MGE_interneuron	0.298136645962733	0.688382193268187	0.0621508265424027	0.639172160777322	MGE interneuron
ENSG00000002587	Oligodendrocyte_precursor	0.234192037470726	0.688382193268187	0.254000762285231	0.605164009728215	Oligodendrocyte precursor
ENSG00000002587	Thalamic_excitatory	0.282170542635659	0.688382193268187	0.0870367197291944	0.625175679122006	Thalamic excitatory
ENSG00000002587	Upper_rhombic_lip	0.245877061469265	0.688382193268187	0.598808646015903	0.606793925472213	Upper rhombic lip
ENSG00000002726	Astrocyte	0.174076865109269	0.533510874389703	0.999999999995407	0.597371381306236	Astrocyte
ENSG00000002726	Ependymal	0.130952380952381	0.533510874389703	0.999999999995407	0.546339729617396	Ependymal
ENSG00000002726	Midbrain_derived_inhibitory	0.332802547770701	0.533510874389703	0.256515305950701	0.632087882646956	Midbrain-derived inhibitory
ENSG00000002745	Fibroblast	0.182417582417582	0.687671232876712	0.999999999995407	0.585107124306785	Fibroblast
ENSG00000002745	LAMP5_LHX6_and_Chandelier	0.314800313234143	0.687671232876712	0.0292090308417908	0.642511853217236	LAMP5-LHX6 and Chandelier
ENSG00000002745	MGE_interneuron	0.298136645962733	0.687671232876712	0.0621508265424027	0.639172160777322	MGE interneuron
ENSG00000002745	Upper_rhombic_lip	0.245877061469265	0.687671232876712	0.598808646015903	0.606793925472213	Upper rhombic lip
ENSG00000002746	Amygdala_excitatory	0.269938650306748	0.656911581569116	0.00169959444212116	0.60159210437583	Amygdala excitatory
ENSG00000002746	Cerebellar_inhibitory	0.273764258555133	0.656911581569116	0.107872082271605	0.626796668919027	Cerebellar inhibitory
ENSG00000002746	Deep_layer_corticothalamic_and_6b	0.25635103926097	0.656911581569116	0.0115276606539899	0.600384466855024	Deep-layer corticothalamic and 6b
ENSG00000002746	Deep_layer_intratelencephalic	0.301158301158301	0.656911581569116	0.000945652779535422	0.620372528037612	Deep-layer intratelencephalic
ENSG00000002746	Deep_layer_near_projecting	0.229635376260667	0.656911581569116	0.22491672376637	0.597407487363077	Deep-layer near-projecting
ENSG00000002746	Eccentric_medium_spiny_neuron	0.297169811320755	0.656911581569116	0.0017704593263734	0.628333523001608	Eccentric medium spiny neuron
ENSG00000002746	Lower_rhombic_lip	0.202298850574713	0.656911581569116	0.660514880832517	0.587999948987511	Lower rhombic lip
ENSG00000002746	Mammillary_body	0.24199843871975	0.656911581569116	0.442267102983809	0.59754923028262	Mammillary body
ENSG00000002746	Miscellaneous	0.251660516605166	0.656911581569116	0.0345927735917088	0.587795803945215	Miscellaneous
ENSG00000002746	Thalamic_excitatory	0.282170542635659	0.656911581569116	0.0870367197291944	0.625175679122006	Thalamic excitatory
ENSG00000002746	Upper_layer_intratelencephalic	0.284502698535081	0.656911581569116	0.010440718202716	0.611379011376604	Upper-layer intratelencephalic
ENSG00000002933	Astrocyte	0.174076865109269	0.20709219858156	0.999999999995407	0.597371381306236	Astrocyte
ENSG00000002933	Committed_oligodendrocyte_precursor	0.23003663003663	0.20709219858156	0.999999999995407	0.61866912101385	Committed oligodendrocyte precursor
ENSG00000002933	Ependymal	0.130952380952381	0.20709219858156	0.999999999995407	0.546339729617396	Ependymal
ENSG00000002933	LAMP5_LHX6_and_Chandelier	0.314800313234143	0.20709219858156	0.0292090308417908	0.642511853217236	LAMP5-LHX6 and Chandelier
ENSG00000002933	Microglia	0.137825421133231	0.20709219858156	0.999999999995407	0.531741746379713	Microglia
ENSG00000002933	Midbrain_derived_inhibitory	0.332802547770701	0.20709219858156	0.256515305950701	0.632087882646956	Midbrain-derived inhibitory
ENSG00000002933	Oligodendrocyte_precursor	0.234192037470726	0.20709219858156	0.254000762285231	0.605164009728215	Oligodendrocyte precursor
ENSG00000002933	Vascular	0.181481481481482	0.20709219858156	0.999999999995407	0.582146703564207	Vascular
ENSG00000003137	Amygdala_excitatory	0.269938650306748	0.815104166666667	0.00169959444212116	0.60159210437583	Amygdala excitatory
ENSG00000003137	Deep_layer_corticothalamic_and_6b	0.25635103926097	0.815104166666667	0.0115276606539899	0.600384466855024	Deep-layer corticothalamic and 6b
ENSG00000003137	Deep_layer_near_projecting	0.229635376260667	0.815104166666667	0.22491672376637	0.597407487363077	Deep-layer near-projecting
ENSG00000003137	Lower_rhombic_lip	0.202298850574713	0.815104166666667	0.660514880832517	0.587999948987511	Lower rhombic lip
ENSG00000003147	Amygdala_excitatory	0.269938650306748	0.685300207039338	0.00169959444212116	0.60159210437583	Amygdala excitatory
ENSG00000003147	Deep_layer_intratelencephalic	0.301158301158301	0.685300207039338	0.000945652779535422	0.620372528037612	Deep-layer intratelencephalic
ENSG00000003147	LAMP5_LHX6_and_Chandelier	0.314800313234143	0.685300207039338	0.0292090308417908	0.642511853217236	LAMP5-LHX6 and Chandelier
ENSG00000003147	Mammillary_body	0.24199843871975	0.685300207039338	0.442267102983809	0.59754923028262	Mammillary body
ENSG00000003147	MGE_interneuron	0.298136645962733	0.685300207039338	0.0621508265424027	0.639172160777322	MGE interneuron
ENSG00000003147	Midbrain_derived_inhibitory	0.332802547770701	0.685300207039338	0.256515305950701	0.632087882646956	Midbrain-derived inhibitory
ENSG00000003147	Thalamic_excitatory	0.282170542635659	0.685300207039338	0.0870367197291944	0.625175679122006	Thalamic excitatory
ENSG00000003147	Upper_layer_intratelencephalic	0.284502698535081	0.685300207039338	0.010440718202716	0.611379011376604	Upper-layer intratelencephalic
ENSG00000003249	Lower_rhombic_lip	0.202298850574713	0.571729957805907	0.660514880832517	0.587999948987511	Lower rhombic lip
ENSG00000003249	Miscellaneous	0.251660516605166	0.571729957805907	0.0345927735917088	0.587795803945215	Miscellaneous
ENSG00000003249	Thalamic_excitatory	0.282170542635659	0.571729957805907	0.0870367197291944	0.625175679122006	Thalamic excitatory
ENSG00000003249	Upper_layer_intratelencephalic	0.284502698535081	0.571729957805907	0.010440718202716	0.611379011376604	Upper-layer intratelencephalic
ENSG00000003393	Upper_rhombic_lip	0.245877061469265	0.668477167571917	0.598808646015903	0.606793925472213	Upper rhombic lip
ENSG00000003400	Microglia	0.137825421133231	0.237547892720307	0.999999999995407	0.531741746379713	Microglia
ENSG00000003400	Vascular	0.181481481481482	0.237547892720307	0.999999999995407	0.582146703564207	Vascular
ENSG00000003402	Hippocampal_CA4	0.291699604743083	0.41875	0.00233719568618506	0.623841565997448	Hippocampal CA4
ENSG00000003402	Microglia	0.137825421133231	0.41875	0.999999999995407	0.531741746379713	Microglia
ENSG00000003402	Vascular	0.181481481481482	0.41875	0.999999999995407	0.582146703564207	Vascular
ENSG00000003436	Fibroblast	0.182417582417582	0.305921052631579	0.999999999995407	0.585107124306785	Fibroblast
ENSG00000003436	Vascular	0.181481481481482	0.305921052631579	0.999999999995407	0.582146703564207	Vascular
ENSG00000003509	Hippocampal_CA1_3	0.289249806651199	0.560090702947846	0.000241555796121773	0.60745002686042	Hippocampal CA1-3
ENSG00000003987	Amygdala_excitatory	0.269938650306748	0.695959595959596	0.00169959444212116	0.60159210437583	Amygdala excitatory
ENSG00000003987	LAMP5_LHX6_and_Chandelier	0.314800313234143	0.695959595959596	0.0292090308417908	0.642511853217236	LAMP5-LHX6 and Chandelier
ENSG00000003987	Thalamic_excitatory	0.282170542635659	0.695959595959596	0.0870367197291944	0.625175679122006	Thalamic excitatory
ENSG00000003989	Astrocyte	0.174076865109269	0.653495440729483	0.999999999995407	0.597371381306236	Astrocyte
ENSG00000003989	Fibroblast	0.182417582417582	0.653495440729483	0.999999999995407	0.585107124306785	Fibroblast
ENSG00000003989	LAMP5_LHX6_and_Chandelier	0.314800313234143	0.653495440729483	0.0292090308417908	0.642511853217236	LAMP5-LHX6 and Chandelier
ENSG00000003989	Thalamic_excitatory	0.282170542635659	0.653495440729483	0.0870367197291944	0.625175679122006	Thalamic excitatory
ENSG00000004059	LAMP5_LHX6_and_Chandelier	0.314800313234143	0.857407407407407	0.0292090308417908	0.642511853217236	LAMP5-LHX6 and Chandelier
ENSG00000004059	Upper_layer_intratelencephalic	0.284502698535081	0.857407407407407	0.010440718202716	0.611379011376604	Upper-layer intratelencephalic
ENSG00000004059	Upper_rhombic_lip	0.245877061469265	0.857407407407407	0.598808646015903	0.606793925472213	Upper rhombic lip
ENSG00000004139	Eccentric_medium_spiny_neuron	0.297169811320755	0.743093922651934	0.0017704593263734	0.628333523001608	Eccentric medium spiny neuron
ENSG00000004139	MGE_interneuron	0.298136645962733	0.743093922651934	0.0621508265424027	0.639172160777322	MGE interneuron
ENSG00000004399	Deep_layer_intratelencephalic	0.301158301158301	0.730909090909091	0.000945652779535422	0.620372528037612	Deep-layer intratelencephalic
ENSG00000004399	Fibroblast	0.182417582417582	0.730909090909091	0.999999999995407	0.585107124306785	Fibroblast
ENSG00000004399	Microglia	0.137825421133231	0.730909090909091	0.999999999995407	0.531741746379713	Microglia
ENSG00000004399	Oligodendrocyte	0.20280296784831	0.730909090909091	0.878227924325911	0.603702343915088	Oligodendrocyte
ENSG00000004399	Upper_layer_intratelencephalic	0.284502698535081	0.730909090909091	0.010440718202716	0.611379011376604	Upper-layer intratelencephalic
ENSG00000004399	Vascular	0.181481481481482	0.730909090909091	0.999999999995407	0.582146703564207	Vascular
ENSG00000004468	Astrocyte	0.174076865109269	0.248888888888889	0.999999999995407	0.597371381306236	Astrocyte
ENSG00000004468	Ependymal	0.130952380952381	0.248888888888889	0.999999999995407	0.546339729617396	Ependymal
ENSG00000004478	Cerebellar_inhibitory	0.273764258555133	0.670297748729121	0.107872082271605	0.626796668919027	Cerebellar inhibitory
ENSG00000004478	Splatter	0.246142542248347	0.670297748729121	0.999999999995407	0.605864144672177	Splatter
ENSG00000004478	Thalamic_excitatory	0.282170542635659	0.670297748729121	0.0870367197291944	0.625175679122006	Thalamic excitatory
ENSG00000004478	Upper_rhombic_lip	0.245877061469265	0.670297748729121	0.598808646015903	0.606793925472213	Upper rhombic lip
ENSG00000004660	Amygdala_excitatory	0.269938650306748	0.716831683168317	0.00169959444212116	0.60159210437583	Amygdala excitatory
ENSG00000004660	Deep_layer_corticothalamic_and_6b	0.25635103926097	0.716831683168317	0.0115276606539899	0.600384466855024	Deep-layer corticothalamic and 6b
ENSG00000004660	Deep_layer_intratelencephalic	0.301158301158301	0.716831683168317	0.000945652779535422	0.620372528037612	Deep-layer intratelencephalic
ENSG00000004660	Eccentric_medium_spiny_neuron	0.297169811320755	0.716831683168317	0.0017704593263734	0.628333523001608	Eccentric medium spiny neuron
ENSG00000004660	Hippocampal_CA1_3	0.289249806651199	0.716831683168317	0.000241555796121773	0.60745002686042	Hippocampal CA1-3
ENSG00000004660	Hippocampal_CA4	0.291699604743083	0.716831683168317	0.00233719568618506	0.623841565997448	Hippocampal CA4
ENSG00000004660	Hippocampal_dentate_gyrus	0.27724358974359	0.716831683168317	0.0522311616725145	0.611877664165362	Hippocampal dentate gyrus
ENSG00000004660	Medium_spiny_neuron	0.2339593114241	0.716831683168317	0.0565708029731739	0.60628497681988	Medium spiny neuron
ENSG00000004660	Miscellaneous	0.251660516605166	0.716831683168317	0.0345927735917088	0.587795803945215	Miscellaneous
ENSG00000004660	Upper_layer_intratelencephalic	0.284502698535081	0.716831683168317	0.010440718202716	0.611379011376604	Upper-layer intratelencephalic
ENSG00000004776	Astrocyte	0.174076865109269	0.695833333333333	0.999999999995407	0.597371381306236	Astrocyte
ENSG00000004776	CGE_interneuron	0.314828897338403	0.695833333333333	0.000385368556468535	0.63809901781267	CGE interneuron
ENSG00000004776	Ependymal	0.130952380952381	0.695833333333333	0.999999999995407	0.546339729617396	Ependymal
ENSG00000004776	Lower_rhombic_lip	0.202298850574713	0.695833333333333	0.660514880832517	0.587999948987511	Lower rhombic lip
ENSG00000004776	Vascular	0.181481481481482	0.695833333333333	0.999999999995407	0.582146703564207	Vascular
ENSG00000004777	CGE_interneuron	0.314828897338403	0.676249676249676	0.000385368556468535	0.63809901781267	CGE interneuron
ENSG00000004777	Deep_layer_corticothalamic_and_6b	0.25635103926097	0.676249676249676	0.0115276606539899	0.600384466855024	Deep-layer corticothalamic and 6b
ENSG00000004777	Medium_spiny_neuron	0.2339593114241	0.676249676249676	0.0565708029731739	0.60628497681988	Medium spiny neuron
ENSG00000004779	Cerebellar_inhibitory	0.273764258555133	0.572649572649573	0.107872082271605	0.626796668919027	Cerebellar inhibitory
ENSG00000004779	Hippocampal_CA4	0.291699604743083	0.572649572649573	0.00233719568618506	0.623841565997448	Hippocampal CA4
ENSG00000004779	Lower_rhombic_lip	0.202298850574713	0.572649572649573	0.660514880832517	0.587999948987511	Lower rhombic lip
ENSG00000004779	Splatter	0.246142542248347	0.572649572649573	0.999999999995407	0.605864144672177	Splatter
ENSG00000004799	Astrocyte	0.174076865109269	0.683698296836983	0.999999999995407	0.597371381306236	Astrocyte
ENSG00000004799	Choroid_plexus	0.156199677938808	0.683698296836983	0.999999999995407	0.580861534275408	Choroid plexus
ENSG00000004799	Committed_oligodendrocyte_precursor	0.23003663003663	0.683698296836983	0.999999999995407	0.61866912101385	Committed oligodendrocyte precursor
ENSG00000004799	Oligodendrocyte	0.20280296784831	0.683698296836983	0.878227924325911	0.603702343915088	Oligodendrocyte
ENSG00000004799	Vascular	0.181481481481482	0.683698296836983	0.999999999995407	0.582146703564207	Vascular
ENSG00000004838	Choroid_plexus	0.156199677938808	0.637121212121212	0.999999999995407	0.580861534275408	Choroid plexus
ENSG00000004838	Ependymal	0.130952380952381	0.637121212121212	0.999999999995407	0.546339729617396	Ependymal
ENSG00000004846	CGE_interneuron	0.314828897338403	0.558472553699284	0.000385368556468535	0.63809901781267	CGE interneuron
ENSG00000004846	Fibroblast	0.182417582417582	0.558472553699284	0.999999999995407	0.585107124306785	Fibroblast
ENSG00000004864	Choroid_plexus	0.156199677938808	0.734320987654321	0.999999999995407	0.580861534275408	Choroid plexus
ENSG00000004864	Committed_oligodendrocyte_precursor	0.23003663003663	0.734320987654321	0.999999999995407	0.61866912101385	Committed oligodendrocyte precursor
ENSG00000004864	Oligodendrocyte	0.20280296784831	0.734320987654321	0.878227924325911	0.603702343915088	Oligodendrocyte
ENSG00000004866	Deep_layer_corticothalamic_and_6b	0.25635103926097	0.79260543038706	0.0115276606539899	0.600384466855024	Deep-layer corticothalamic and 6b
ENSG00000004866	Deep_layer_intratelencephalic	0.301158301158301	0.79260543038706	0.000945652779535422	0.620372528037612	Deep-layer intratelencephalic
ENSG00000004866	Hippocampal_CA4	0.291699604743083	0.79260543038706	0.00233719568618506	0.623841565997448	Hippocampal CA4
ENSG00000004866	Mammillary_body	0.24199843871975	0.79260543038706	0.442267102983809	0.59754923028262	Mammillary body
ENSG00000004866	MGE_interneuron	0.298136645962733	0.79260543038706	0.0621508265424027	0.639172160777322	MGE interneuron
ENSG00000004939	Committed_oligodendrocyte_precursor	0.23003663003663	0.567874130991584	0.999999999995407	0.61866912101385	Committed oligodendrocyte precursor
ENSG00000004939	Microglia	0.137825421133231	0.567874130991584	0.999999999995407	0.531741746379713	Microglia
ENSG00000004948	CGE_interneuron	0.314828897338403	0.50210970464135	0.000385368556468535	0.63809901781267	CGE interneuron
ENSG00000004948	Medium_spiny_neuron	0.2339593114241	0.50210970464135	0.0565708029731739	0.60628497681988	Medium spiny neuron
ENSG00000004948	Microglia	0.137825421133231	0.50210970464135	0.999999999995407	0.531741746379713	Microglia
ENSG00000004948	Splatter	0.246142542248347	0.50210970464135	0.999999999995407	0.605864144672177	Splatter
ENSG00000005001	Miscellaneous	0.251660516605166	0.520504731861199	0.0345927735917088	0.587795803945215	Miscellaneous
ENSG00000005020	Deep_layer_corticothalamic_and_6b	0.25635103926097	0.671309192200557	0.0115276606539899	0.600384466855024	Deep-layer corticothalamic and 6b
ENSG00000005020	Deep_layer_intratelencephalic	0.301158301158301	0.671309192200557	0.000945652779535422	0.620372528037612	Deep-layer intratelencephalic
ENSG00000005020	Microglia	0.137825421133231	0.671309192200557	0.999999999995407	0.531741746379713	Microglia
ENSG00000005059	CGE_interneuron	0.314828897338403	0.405753968253968	0.000385368556468535	0.63809901781267	CGE interneuron
ENSG00000005059	LAMP5_LHX6_and_Chandelier	0.314800313234143	0.405753968253968	0.0292090308417908	0.642511853217236	LAMP5-LHX6 and Chandelier
ENSG00000005059	MGE_interneuron	0.298136645962733	0.405753968253968	0.0621508265424027	0.639172160777322	MGE interneuron
ENSG00000005102	CGE_interneuron	0.314828897338403	0.681102362204724	0.000385368556468535	0.63809901781267	CGE interneuron
ENSG00000005102	Deep_layer_intratelencephalic	0.301158301158301	0.681102362204724	0.000945652779535422	0.620372528037612	Deep-layer intratelencephalic
ENSG00000005102	Hippocampal_dentate_gyrus	0.27724358974359	0.681102362204724	0.0522311616725145	0.611877664165362	Hippocampal dentate gyrus
ENSG00000005102	LAMP5_LHX6_and_Chandelier	0.314800313234143	0.681102362204724	0.0292090308417908	0.642511853217236	LAMP5-LHX6 and Chandelier
ENSG00000005102	Medium_spiny_neuron	0.2339593114241	0.681102362204724	0.0565708029731739	0.60628497681988	Medium spiny neuron
ENSG00000005102	Upper_layer_intratelencephalic	0.284502698535081	0.681102362204724	0.010440718202716	0.611379011376604	Upper-layer intratelencephalic
ENSG00000005108	CGE_interneuron	0.314828897338403	0.646549989941662	0.000385368556468535	0.63809901781267	CGE interneuron
ENSG00000005108	LAMP5_LHX6_and_Chandelier	0.314800313234143	0.646549989941662	0.0292090308417908	0.642511853217236	LAMP5-LHX6 and Chandelier
ENSG00000005108	MGE_interneuron	0.298136645962733	0.646549989941662	0.0621508265424027	0.639172160777322	MGE interneuron
ENSG00000005108	Oligodendrocyte_precursor	0.234192037470726	0.646549989941662	0.254000762285231	0.605164009728215	Oligodendrocyte precursor
ENSG00000005108	Splatter	0.246142542248347	0.646549989941662	0.999999999995407	0.605864144672177	Splatter
ENSG00000005108	Thalamic_excitatory	0.282170542635659	0.646549989941662	0.0870367197291944	0.625175679122006	Thalamic excitatory
ENSG00000005187	Fibroblast	0.182417582417582	0.549488054607509	0.999999999995407	0.585107124306785	Fibroblast
ENSG00000005189	Committed_oligodendrocyte_precursor	0.23003663003663	0.384151593453919	0.999999999995407	0.61866912101385	Committed oligodendrocyte precursor
ENSG00000005206	Astrocyte	0.174076865109269	0.594031531531532	0.999999999995407	0.597371381306236	Astrocyte
ENSG00000005238	Astrocyte	0.174076865109269	0.850681536555143	0.999999999995407	0.597371381306236	Astrocyte
ENSG00000005243	Astrocyte	0.174076865109269	0.722222222222222	0.999999999995407	0.597371381306236	Astrocyte
ENSG00000005243	Bergmann_glia	0.20125786163522	0.722222222222222	0.999999999995407	0.603785425955124	Bergmann glia
ENSG00000005243	Choroid_plexus	0.156199677938808	0.722222222222222	0.999999999995407	0.580861534275408	Choroid plexus
ENSG00000005243	Fibroblast	0.182417582417582	0.722222222222222	0.999999999995407	0.585107124306785	Fibroblast
ENSG00000005243	Vascular	0.181481481481482	0.722222222222222	0.999999999995407	0.582146703564207	Vascular
ENSG00000005249	Deep_layer_corticothalamic_and_6b	0.25635103926097	0.759170653907496	0.0115276606539899	0.600384466855024	Deep-layer corticothalamic and 6b
ENSG00000005249	Deep_layer_intratelencephalic	0.301158301158301	0.759170653907496	0.000945652779535422	0.620372528037612	Deep-layer intratelencephalic
ENSG00000005249	Eccentric_medium_spiny_neuron	0.297169811320755	0.759170653907496	0.0017704593263734	0.628333523001608	Eccentric medium spiny neuron
ENSG00000005249	Hippocampal_CA1_3	0.289249806651199	0.759170653907496	0.000241555796121773	0.60745002686042	Hippocampal CA1-3
ENSG00000005249	Medium_spiny_neuron	0.2339593114241	0.759170653907496	0.0565708029731739	0.60628497681988	Medium spiny neuron
ENSG00000005249	Upper_layer_intratelencephalic	0.284502698535081	0.759170653907496	0.010440718202716	0.611379011376604	Upper-layer intratelencephalic
ENSG00000005379	Amygdala_excitatory	0.269938650306748	0.594866271764495	0.00169959444212116	0.60159210437583	Amygdala excitatory
ENSG00000005379	Deep_layer_near_projecting	0.229635376260667	0.594866271764495	0.22491672376637	0.597407487363077	Deep-layer near-projecting
ENSG00000005379	Hippocampal_CA1_3	0.289249806651199	0.594866271764495	0.000241555796121773	0.60745002686042	Hippocampal CA1-3
ENSG00000005379	Hippocampal_CA4	0.291699604743083	0.594866271764495	0.00233719568618506	0.623841565997448	Hippocampal CA4
ENSG00000005379	Midbrain_derived_inhibitory	0.332802547770701	0.594866271764495	0.256515305950701	0.632087882646956	Midbrain-derived inhibitory
ENSG00000005381	Midbrain_derived_inhibitory	0.332802547770701	0.622371364653244	0.256515305950701	0.632087882646956	Midbrain-derived inhibitory
ENSG00000005421	Astrocyte	0.174076865109269	0.524882629107981	0.999999999995407	0.597371381306236	Astrocyte
ENSG00000005421	Bergmann_glia	0.20125786163522	0.524882629107981	0.999999999995407	0.603785425955124	Bergmann glia
ENSG00000005421	Oligodendrocyte_precursor	0.234192037470726	0.524882629107981	0.254000762285231	0.605164009728215	Oligodendrocyte precursor
ENSG00000005448	Ependymal	0.130952380952381	0.629740518962076	0.999999999995407	0.546339729617396	Ependymal
ENSG00000005469	Eccentric_medium_spiny_neuron	0.297169811320755	0.571350762527233	0.0017704593263734	0.628333523001608	Eccentric medium spiny neuron
ENSG00000005469	Hippocampal_CA1_3	0.289249806651199	0.571350762527233	0.000241555796121773	0.60745002686042	Hippocampal CA1-3
ENSG00000005469	Upper_layer_intratelencephalic	0.284502698535081	0.571350762527233	0.010440718202716	0.611379011376604	Upper-layer intratelencephalic
ENSG00000005471	Lower_rhombic_lip	0.202298850574713	0.639562157935887	0.660514880832517	0.587999948987511	Lower rhombic lip
ENSG00000005471	Microglia	0.137825421133231	0.639562157935887	0.999999999995407	0.531741746379713	Microglia
ENSG00000005471	Thalamic_excitatory	0.282170542635659	0.639562157935887	0.0870367197291944	0.625175679122006	Thalamic excitatory
ENSG00000005471	Vascular	0.181481481481482	0.639562157935887	0.999999999995407	0.582146703564207	Vascular
ENSG00000005486	Eccentric_medium_spiny_neuron	0.297169811320755	0.558608058608059	0.0017704593263734	0.628333523001608	Eccentric medium spiny neuron
ENSG00000005486	Splatter	0.246142542248347	0.558608058608059	0.999999999995407	0.605864144672177	Splatter
ENSG00000005513	Committed_oligodendrocyte_precursor	0.23003663003663	0.678624813153961	0.999999999995407	0.61866912101385	Committed oligodendrocyte precursor
ENSG00000005513	Oligodendrocyte	0.20280296784831	0.678624813153961	0.878227924325911	0.603702343915088	Oligodendrocyte
ENSG00000005513	Oligodendrocyte_precursor	0.234192037470726	0.678624813153961	0.254000762285231	0.605164009728215	Oligodendrocyte precursor
ENSG00000005801	Mammillary_body	0.24199843871975	0.0339162692103869	0.442267102983809	0.59754923028262	Mammillary body
ENSG00000005801	Midbrain_derived_inhibitory	0.332802547770701	0.0339162692103869	0.256515305950701	0.632087882646956	Midbrain-derived inhibitory
ENSG00000005844	Cerebellar_inhibitory	0.273764258555133	0.474928774928775	0.107872082271605	0.626796668919027	Cerebellar inhibitory
ENSG00000005844	Microglia	0.137825421133231	0.474928774928775	0.999999999995407	0.531741746379713	Microglia
ENSG00000005844	Miscellaneous	0.251660516605166	0.474928774928775	0.0345927735917088	0.587795803945215	Miscellaneous
ENSG00000005844	Upper_rhombic_lip	0.245877061469265	0.474928774928775	0.598808646015903	0.606793925472213	Upper rhombic lip
ENSG00000005882	Upper_rhombic_lip	0.245877061469265	0.814086814086814	0.598808646015903	0.606793925472213	Upper rhombic lip
ENSG00000005884	CGE_interneuron	0.314828897338403	0.679987313669521	0.000385368556468535	0.63809901781267	CGE interneuron
ENSG00000005961	Amygdala_excitatory	0.269938650306748	0.531921719602182	0.00169959444212116	0.60159210437583	Amygdala excitatory
ENSG00000005961	Deep_layer_intratelencephalic	0.301158301158301	0.531921719602182	0.000945652779535422	0.620372528037612	Deep-layer intratelencephalic
ENSG00000005961	Deep_layer_near_projecting	0.229635376260667	0.531921719602182	0.22491672376637	0.597407487363077	Deep-layer near-projecting
ENSG00000005961	Splatter	0.246142542248347	0.531921719602182	0.999999999995407	0.605864144672177	Splatter
ENSG00000005961	Upper_rhombic_lip	0.245877061469265	0.531921719602182	0.598808646015903	0.606793925472213	Upper rhombic lip
ENSG00000005981	Astrocyte	0.174076865109269	0.709702660406886	0.999999999995407	0.597371381306236	Astrocyte
ENSG00000005981	Bergmann_glia	0.20125786163522	0.709702660406886	0.999999999995407	0.603785425955124	Bergmann glia
ENSG00000005981	Oligodendrocyte_precursor	0.234192037470726	0.709702660406886	0.254000762285231	0.605164009728215	Oligodendrocyte precursor
ENSG00000005981	Splatter	0.246142542248347	0.709702660406886	0.999999999995407	0.605864144672177	Splatter
ENSG00000006007	MGE_interneuron	0.298136645962733	0.658610271903323	0.0621508265424027	0.639172160777322	MGE interneuron
ENSG00000006016	Ependymal	0.130952380952381	0.759083728278041	0.999999999995407	0.546339729617396	Ependymal
ENSG00000006016	Upper_layer_intratelencephalic	0.284502698535081	0.759083728278041	0.010440718202716	0.611379011376604	Upper-layer intratelencephalic
ENSG00000006042	Choroid_plexus	0.156199677938808	0.774336283185841	0.999999999995407	0.580861534275408	Choroid plexus
ENSG00000006042	Committed_oligodendrocyte_precursor	0.23003663003663	0.774336283185841	0.999999999995407	0.61866912101385	Committed oligodendrocyte precursor
ENSG00000006042	Oligodendrocyte	0.20280296784831	0.774336283185841	0.878227924325911	0.603702343915088	Oligodendrocyte
ENSG00000006047	Deep_layer_corticothalamic_and_6b	0.25635103926097	0.757326007326007	0.0115276606539899	0.600384466855024	Deep-layer corticothalamic and 6b
ENSG00000006047	Deep_layer_intratelencephalic	0.301158301158301	0.757326007326007	0.000945652779535422	0.620372528037612	Deep-layer intratelencephalic
ENSG00000006047	Hippocampal_CA1_3	0.289249806651199	0.757326007326007	0.000241555796121773	0.60745002686042	Hippocampal CA1-3
ENSG00000006047	Hippocampal_CA4	0.291699604743083	0.757326007326007	0.00233719568618506	0.623841565997448	Hippocampal CA4
ENSG00000006047	Miscellaneous	0.251660516605166	0.757326007326007	0.0345927735917088	0.587795803945215	Miscellaneous
ENSG00000006047	Upper_layer_intratelencephalic	0.284502698535081	0.757326007326007	0.010440718202716	0.611379011376604	Upper-layer intratelencephalic
ENSG00000006062	Hippocampal_CA4	0.291699604743083	0.639211545230553	0.00233719568618506	0.623841565997448	Hippocampal CA4
ENSG00000006062	Hippocampal_dentate_gyrus	0.27724358974359	0.639211545230553	0.0522311616725145	0.611877664165362	Hippocampal dentate gyrus
ENSG00000006062	Microglia	0.137825421133231	0.639211545230553	0.999999999995407	0.531741746379713	Microglia
ENSG00000006071	Deep_layer_corticothalamic_and_6b	0.25635103926097	0.779464473961628	0.0115276606539899	0.600384466855024	Deep-layer corticothalamic and 6b
ENSG00000006071	Deep_layer_intratelencephalic	0.301158301158301	0.779464473961628	0.000945652779535422	0.620372528037612	Deep-layer intratelencephalic
ENSG00000006071	Hippocampal_CA4	0.291699604743083	0.779464473961628	0.00233719568618506	0.623841565997448	Hippocampal CA4
ENSG00000006071	LAMP5_LHX6_and_Chandelier	0.314800313234143	0.779464473961628	0.0292090308417908	0.642511853217236	LAMP5-LHX6 and Chandelier
ENSG00000006071	Lower_rhombic_lip	0.202298850574713	0.779464473961628	0.660514880832517	0.587999948987511	Lower rhombic lip
ENSG00000006071	Mammillary_body	0.24199843871975	0.779464473961628	0.442267102983809	0.59754923028262	Mammillary body
ENSG00000006071	Miscellaneous	0.251660516605166	0.779464473961628	0.0345927735917088	0.587795803945215	Miscellaneous
ENSG00000006071	Upper_layer_intratelencephalic	0.284502698535081	0.779464473961628	0.010440718202716	0.611379011376604	Upper-layer intratelencephalic
ENSG00000006116	Amygdala_excitatory	0.269938650306748	0.804232804232804	0.00169959444212116	0.60159210437583	Amygdala excitatory
ENSG00000006116	Deep_layer_corticothalamic_and_6b	0.25635103926097	0.804232804232804	0.0115276606539899	0.600384466855024	Deep-layer corticothalamic and 6b
ENSG00000006116	Deep_layer_intratelencephalic	0.301158301158301	0.804232804232804	0.000945652779535422	0.620372528037612	Deep-layer intratelencephalic
ENSG00000006116	Deep_layer_near_projecting	0.229635376260667	0.804232804232804	0.22491672376637	0.597407487363077	Deep-layer near-projecting
ENSG00000006116	Hippocampal_CA1_3	0.289249806651199	0.804232804232804	0.000241555796121773	0.60745002686042	Hippocampal CA1-3
ENSG00000006116	Hippocampal_dentate_gyrus	0.27724358974359	0.804232804232804	0.0522311616725145	0.611877664165362	Hippocampal dentate gyrus
ENSG00000006116	LAMP5_LHX6_and_Chandelier	0.314800313234143	0.804232804232804	0.0292090308417908	0.642511853217236	LAMP5-LHX6 and Chandelier
ENSG00000006116	Medium_spiny_neuron	0.2339593114241	0.804232804232804	0.0565708029731739	0.60628497681988	Medium spiny neuron
ENSG00000006116	MGE_interneuron	0.298136645962733	0.804232804232804	0.0621508265424027	0.639172160777322	MGE interneuron
ENSG00000006116	Miscellaneous	0.251660516605166	0.804232804232804	0.0345927735917088	0.587795803945215	Miscellaneous
ENSG00000006116	Upper_layer_intratelencephalic	0.284502698535081	0.804232804232804	0.010440718202716	0.611379011376604	Upper-layer intratelencephalic
ENSG00000006118	Astrocyte	0.174076865109269	0.635060280221571	0.999999999995407	0.597371381306236	Astrocyte
ENSG00000006118	Cerebellar_inhibitory	0.273764258555133	0.635060280221571	0.107872082271605	0.626796668919027	Cerebellar inhibitory
ENSG00000006118	Eccentric_medium_spiny_neuron	0.297169811320755	0.635060280221571	0.0017704593263734	0.628333523001608	Eccentric medium spiny neuron
ENSG00000006118	Midbrain_derived_inhibitory	0.332802547770701	0.635060280221571	0.256515305950701	0.632087882646956	Midbrain-derived inhibitory
ENSG00000006128	Eccentric_medium_spiny_neuron	0.297169811320755	0.746770025839793	0.0017704593263734	0.628333523001608	Eccentric medium spiny neuron
ENSG00000006128	LAMP5_LHX6_and_Chandelier	0.314800313234143	0.746770025839793	0.0292090308417908	0.642511853217236	LAMP5-LHX6 and Chandelier
ENSG00000006128	Mammillary_body	0.24199843871975	0.746770025839793	0.442267102983809	0.59754923028262	Mammillary body
ENSG00000006128	Medium_spiny_neuron	0.2339593114241	0.746770025839793	0.0565708029731739	0.60628497681988	Medium spiny neuron
ENSG00000006128	MGE_interneuron	0.298136645962733	0.746770025839793	0.0621508265424027	0.639172160777322	MGE interneuron
ENSG00000006128	Splatter	0.246142542248347	0.746770025839793	0.999999999995407	0.605864144672177	Splatter
ENSG00000006210	Deep_layer_corticothalamic_and_6b	0.25635103926097	0.26784214945424	0.0115276606539899	0.600384466855024	Deep-layer corticothalamic and 6b
ENSG00000006210	Eccentric_medium_spiny_neuron	0.297169811320755	0.26784214945424	0.0017704593263734	0.628333523001608	Eccentric medium spiny neuron
ENSG00000006210	Hippocampal_CA1_3	0.289249806651199	0.26784214945424	0.000241555796121773	0.60745002686042	Hippocampal CA1-3
ENSG00000006210	Midbrain_derived_inhibitory	0.332802547770701	0.26784214945424	0.256515305950701	0.632087882646956	Midbrain-derived inhibitory
ENSG00000006210	Vascular	0.181481481481482	0.26784214945424	0.999999999995407	0.582146703564207	Vascular
ENSG00000006282	Thalamic_excitatory	0.282170542635659	0.664172901080632	0.0870367197291944	0.625175679122006	Thalamic excitatory
ENSG00000006282	Upper_rhombic_lip	0.245877061469265	0.664172901080632	0.598808646015903	0.606793925472213	Upper rhombic lip
ENSG00000006283	Deep_layer_intratelencephalic	0.301158301158301	0.779413826952742	0.000945652779535422	0.620372528037612	Deep-layer intratelencephalic
ENSG00000006283	Mammillary_body	0.24199843871975	0.779413826952742	0.442267102983809	0.59754923028262	Mammillary body
ENSG00000006283	MGE_interneuron	0.298136645962733	0.779413826952742	0.0621508265424027	0.639172160777322	MGE interneuron
ENSG00000006283	Midbrain_derived_inhibitory	0.332802547770701	0.779413826952742	0.256515305950701	0.632087882646956	Midbrain-derived inhibitory
ENSG00000006283	Miscellaneous	0.251660516605166	0.779413826952742	0.0345927735917088	0.587795803945215	Miscellaneous
ENSG00000006283	Splatter	0.246142542248347	0.779413826952742	0.999999999995407	0.605864144672177	Splatter
ENSG00000006283	Thalamic_excitatory	0.282170542635659	0.779413826952742	0.0870367197291944	0.625175679122006	Thalamic excitatory
ENSG00000006327	Lower_rhombic_lip	0.202298850574713	0.627906976744186	0.660514880832517	0.587999948987511	Lower rhombic lip
ENSG00000006327	Microglia	0.137825421133231	0.627906976744186	0.999999999995407	0.531741746379713	Microglia
ENSG00000006327	Splatter	0.246142542248347	0.627906976744186	0.999999999995407	0.605864144672177	Splatter
ENSG00000006327	Upper_rhombic_lip	0.245877061469265	0.627906976744186	0.598808646015903	0.606793925472213	Upper rhombic lip
ENSG00000006327	Vascular	0.181481481481482	0.627906976744186	0.999999999995407	0.582146703564207	Vascular
ENSG00000006377	CGE_interneuron	0.314828897338403	0.861205915813424	0.000385368556468535	0.63809901781267	CGE interneuron
ENSG00000006377	Eccentric_medium_spiny_neuron	0.297169811320755	0.861205915813424	0.0017704593263734	0.628333523001608	Eccentric medium spiny neuron
ENSG00000006377	LAMP5_LHX6_and_Chandelier	0.314800313234143	0.861205915813424	0.0292090308417908	0.642511853217236	LAMP5-LHX6 and Chandelier
ENSG00000006377	Medium_spiny_neuron	0.2339593114241	0.861205915813424	0.0565708029731739	0.60628497681988	Medium spiny neuron
ENSG00000006377	MGE_interneuron	0.298136645962733	0.861205915813424	0.0621508265424027	0.639172160777322	MGE interneuron
ENSG00000006377	Splatter	0.246142542248347	0.861205915813424	0.999999999995407	0.605864144672177	Splatter
ENSG00000006432	Cerebellar_inhibitory	0.273764258555133	0.77536231884058	0.107872082271605	0.626796668919027	Cerebellar inhibitory
ENSG00000006432	Mammillary_body	0.24199843871975	0.77536231884058	0.442267102983809	0.59754923028262	Mammillary body
ENSG00000006432	MGE_interneuron	0.298136645962733	0.77536231884058	0.0621508265424027	0.639172160777322	MGE interneuron
ENSG00000006432	Thalamic_excitatory	0.282170542635659	0.77536231884058	0.0870367197291944	0.625175679122006	Thalamic excitatory
ENSG00000006451	Eccentric_medium_spiny_neuron	0.297169811320755	0.805825242718447	0.0017704593263734	0.628333523001608	Eccentric medium spiny neuron
ENSG00000006451	Hippocampal_dentate_gyrus	0.27724358974359	0.805825242718447	0.0522311616725145	0.611877664165362	Hippocampal dentate gyrus
ENSG00000006453	Choroid_plexus	0.156199677938808	0.610567514677104	0.999999999995407	0.580861534275408	Choroid plexus
ENSG00000006453	Mammillary_body	0.24199843871975	0.610567514677104	0.442267102983809	0.59754923028262	Mammillary body
ENSG00000006453	Vascular	0.181481481481482	0.610567514677104	0.999999999995407	0.582146703564207	Vascular
ENSG00000006459	Thalamic_excitatory	0.282170542635659	0.700318809776833	0.0870367197291944	0.625175679122006	Thalamic excitatory
ENSG00000006468	Deep_layer_corticothalamic_and_6b	0.25635103926097	0.816212438853948	0.0115276606539899	0.600384466855024	Deep-layer corticothalamic and 6b
ENSG00000006468	Deep_layer_near_projecting	0.229635376260667	0.816212438853948	0.22491672376637	0.597407487363077	Deep-layer near-projecting
ENSG00000006468	Hippocampal_CA1_3	0.289249806651199	0.816212438853948	0.000241555796121773	0.60745002686042	Hippocampal CA1-3
ENSG00000006468	Oligodendrocyte_precursor	0.234192037470726	0.816212438853948	0.254000762285231	0.605164009728215	Oligodendrocyte precursor
ENSG00000006468	Thalamic_excitatory	0.282170542635659	0.816212438853948	0.0870367197291944	0.625175679122006	Thalamic excitatory
ENSG00000006468	Upper_rhombic_lip	0.245877061469265	0.816212438853948	0.598808646015903	0.606793925472213	Upper rhombic lip
ENSG00000006534	Choroid_plexus	0.156199677938808	0.637464387464387	0.999999999995407	0.580861534275408	Choroid plexus
ENSG00000006534	Committed_oligodendrocyte_precursor	0.23003663003663	0.637464387464387	0.999999999995407	0.61866912101385	Committed oligodendrocyte precursor
ENSG00000006534	Ependymal	0.130952380952381	0.637464387464387	0.999999999995407	0.546339729617396	Ependymal
ENSG00000006534	Microglia	0.137825421133231	0.637464387464387	0.999999999995407	0.531741746379713	Microglia
ENSG00000006534	Oligodendrocyte	0.20280296784831	0.637464387464387	0.878227924325911	0.603702343915088	Oligodendrocyte
ENSG00000006555	Amygdala_excitatory	0.269938650306748	0.659636789689514	0.00169959444212116	0.60159210437583	Amygdala excitatory
ENSG00000006555	Choroid_plexus	0.156199677938808	0.659636789689514	0.999999999995407	0.580861534275408	Choroid plexus
ENSG00000006555	Deep_layer_corticothalamic_and_6b	0.25635103926097	0.659636789689514	0.0115276606539899	0.600384466855024	Deep-layer corticothalamic and 6b
ENSG00000006555	Eccentric_medium_spiny_neuron	0.297169811320755	0.659636789689514	0.0017704593263734	0.628333523001608	Eccentric medium spiny neuron
ENSG00000006555	Hippocampal_CA1_3	0.289249806651199	0.659636789689514	0.000241555796121773	0.60745002686042	Hippocampal CA1-3
ENSG00000006555	Medium_spiny_neuron	0.2339593114241	0.659636789689514	0.0565708029731739	0.60628497681988	Medium spiny neuron
ENSG00000006555	Miscellaneous	0.251660516605166	0.659636789689514	0.0345927735917088	0.587795803945215	Miscellaneous
ENSG00000006576	Midbrain_derived_inhibitory	0.332802547770701	0.731369924141009	0.256515305950701	0.632087882646956	Midbrain-derived inhibitory
ENSG00000006606	Fibroblast	0.182417582417582	0.170212765957447	0.999999999995407	0.585107124306785	Fibroblast
ENSG00000006606	Vascular	0.181481481481482	0.170212765957447	0.999999999995407	0.582146703564207	Vascular
ENSG00000006607	Oligodendrocyte_precursor	0.234192037470726	0.460151802656547	0.254000762285231	0.605164009728215	Oligodendrocyte precursor
ENSG00000006611	Astrocyte	0.174076865109269	0.721542454579162	0.999999999995407	0.597371381306236	Astrocyte
ENSG00000006611	Hippocampal_CA4	0.291699604743083	0.721542454579162	0.00233719568618506	0.623841565997448	Hippocampal CA4
ENSG00000006611	Hippocampal_dentate_gyrus	0.27724358974359	0.721542454579162	0.0522311616725145	0.611877664165362	Hippocampal dentate gyrus
ENSG00000006611	Lower_rhombic_lip	0.202298850574713	0.721542454579162	0.660514880832517	0.587999948987511	Lower rhombic lip
ENSG00000006611	Oligodendrocyte	0.20280296784831	0.721542454579162	0.878227924325911	0.603702343915088	Oligodendrocyte
ENSG00000006625	Amygdala_excitatory	0.269938650306748	0.601063829787234	0.00169959444212116	0.60159210437583	Amygdala excitatory
ENSG00000006625	Deep_layer_intratelencephalic	0.301158301158301	0.601063829787234	0.000945652779535422	0.620372528037612	Deep-layer intratelencephalic
ENSG00000006625	Hippocampal_dentate_gyrus	0.27724358974359	0.601063829787234	0.0522311616725145	0.611877664165362	Hippocampal dentate gyrus
ENSG00000006625	Miscellaneous	0.251660516605166	0.601063829787234	0.0345927735917088	0.587795803945215	Miscellaneous
ENSG00000006625	Thalamic_excitatory	0.282170542635659	0.601063829787234	0.0870367197291944	0.625175679122006	Thalamic excitatory
ENSG00000006625	Upper_layer_intratelencephalic	0.284502698535081	0.601063829787234	0.010440718202716	0.611379011376604	Upper-layer intratelencephalic
ENSG00000006634	Medium_spiny_neuron	0.2339593114241	0.557368941641939	0.0565708029731739	0.60628497681988	Medium spiny neuron
ENSG00000006638	CGE_interneuron	0.314828897338403	0.54907677356657	0.000385368556468535	0.63809901781267	CGE interneuron
ENSG00000006638	Deep_layer_corticothalamic_and_6b	0.25635103926097	0.54907677356657	0.0115276606539899	0.600384466855024	Deep-layer corticothalamic and 6b
ENSG00000006638	Fibroblast	0.182417582417582	0.54907677356657	0.999999999995407	0.585107124306785	Fibroblast
ENSG00000006638	Vascular	0.181481481481482	0.54907677356657	0.999999999995407	0.582146703564207	Vascular
ENSG00000006695	Midbrain_derived_inhibitory	0.332802547770701	0.583145221971407	0.256515305950701	0.632087882646956	Midbrain-derived inhibitory
ENSG00000006704	Choroid_plexus	0.156199677938808	0.712217514124294	0.999999999995407	0.580861534275408	Choroid plexus
ENSG00000006704	Mammillary_body	0.24199843871975	0.712217514124294	0.442267102983809	0.59754923028262	Mammillary body
ENSG00000006704	Midbrain_derived_inhibitory	0.332802547770701	0.712217514124294	0.256515305950701	0.632087882646956	Midbrain-derived inhibitory
ENSG00000006712	CGE_interneuron	0.314828897338403	0.74827369742624	0.000385368556468535	0.63809901781267	CGE interneuron
ENSG00000006712	Upper_rhombic_lip	0.245877061469265	0.74827369742624	0.598808646015903	0.606793925472213	Upper rhombic lip
ENSG00000006715	Deep_layer_corticothalamic_and_6b	0.25635103926097	0.723263075722092	0.0115276606539899	0.600384466855024	Deep-layer corticothalamic and 6b
ENSG00000006715	Deep_layer_intratelencephalic	0.301158301158301	0.723263075722092	0.000945652779535422	0.620372528037612	Deep-layer intratelencephalic
ENSG00000006740	Amygdala_excitatory	0.269938650306748	0.731051344743276	0.00169959444212116	0.60159210437583	Amygdala excitatory
ENSG00000006740	Deep_layer_corticothalamic_and_6b	0.25635103926097	0.731051344743276	0.0115276606539899	0.600384466855024	Deep-layer corticothalamic and 6b
ENSG00000006740	Deep_layer_near_projecting	0.229635376260667	0.731051344743276	0.22491672376637	0.597407487363077	Deep-layer near-projecting
ENSG00000006740	Hippocampal_dentate_gyrus	0.27724358974359	0.731051344743276	0.0522311616725145	0.611877664165362	Hippocampal dentate gyrus
ENSG00000006740	Mammillary_body	0.24199843871975	0.731051344743276	0.442267102983809	0.59754923028262	Mammillary body
ENSG00000006740	Midbrain_derived_inhibitory	0.332802547770701	0.731051344743276	0.256515305950701	0.632087882646956	Midbrain-derived inhibitory
ENSG00000006740	Thalamic_excitatory	0.282170542635659	0.731051344743276	0.0870367197291944	0.625175679122006	Thalamic excitatory
ENSG00000006747	Cerebellar_inhibitory	0.273764258555133	0.64009324009324	0.107872082271605	0.626796668919027	Cerebellar inhibitory
ENSG00000006747	Ependymal	0.130952380952381	0.64009324009324	0.999999999995407	0.546339729617396	Ependymal
ENSG00000006747	Medium_spiny_neuron	0.2339593114241	0.64009324009324	0.0565708029731739	0.60628497681988	Medium spiny neuron
ENSG00000006747	Microglia	0.137825421133231	0.64009324009324	0.999999999995407	0.531741746379713	Microglia
ENSG00000006788	Deep_layer_corticothalamic_and_6b	0.25635103926097	0.715686274509804	0.0115276606539899	0.600384466855024	Deep-layer corticothalamic and 6b
ENSG00000006788	Deep_layer_near_projecting	0.229635376260667	0.715686274509804	0.22491672376637	0.597407487363077	Deep-layer near-projecting
ENSG00000006788	Hippocampal_dentate_gyrus	0.27724358974359	0.715686274509804	0.0522311616725145	0.611877664165362	Hippocampal dentate gyrus
ENSG00000006788	Miscellaneous	0.251660516605166	0.715686274509804	0.0345927735917088	0.587795803945215	Miscellaneous
ENSG00000006788	Thalamic_excitatory	0.282170542635659	0.715686274509804	0.0870367197291944	0.625175679122006	Thalamic excitatory
ENSG00000006831	Oligodendrocyte	0.20280296784831	0.716753022452504	0.878227924325911	0.603702343915088	Oligodendrocyte
ENSG00000006831	Vascular	0.181481481481482	0.716753022452504	0.999999999995407	0.582146703564207	Vascular
ENSG00000006837	Bergmann_glia	0.20125786163522	0.54954954954955	0.999999999995407	0.603785425955124	Bergmann glia
ENSG00000006837	Upper_rhombic_lip	0.245877061469265	0.54954954954955	0.598808646015903	0.606793925472213	Upper rhombic lip
ENSG00000007001	Amygdala_excitatory	0.269938650306748	0.435331230283912	0.00169959444212116	0.60159210437583	Amygdala excitatory
ENSG00000007001	Bergmann_glia	0.20125786163522	0.435331230283912	0.999999999995407	0.603785425955124	Bergmann glia
ENSG00000007001	Eccentric_medium_spiny_neuron	0.297169811320755	0.435331230283912	0.0017704593263734	0.628333523001608	Eccentric medium spiny neuron
ENSG00000007001	Hippocampal_CA1_3	0.289249806651199	0.435331230283912	0.000241555796121773	0.60745002686042	Hippocampal CA1-3
ENSG00000007001	Hippocampal_CA4	0.291699604743083	0.435331230283912	0.00233719568618506	0.623841565997448	Hippocampal CA4
ENSG00000007001	Hippocampal_dentate_gyrus	0.27724358974359	0.435331230283912	0.0522311616725145	0.611877664165362	Hippocampal dentate gyrus
ENSG00000007047	Deep_layer_corticothalamic_and_6b	0.25635103926097	0.81959219858156	0.0115276606539899	0.600384466855024	Deep-layer corticothalamic and 6b
ENSG00000007047	Midbrain_derived_inhibitory	0.332802547770701	0.81959219858156	0.256515305950701	0.632087882646956	Midbrain-derived inhibitory
ENSG00000007062	Committed_oligodendrocyte_precursor	0.23003663003663	0.316377649325626	0.999999999995407	0.61866912101385	Committed oligodendrocyte precursor
ENSG00000007062	Ependymal	0.130952380952381	0.316377649325626	0.999999999995407	0.546339729617396	Ependymal
ENSG00000007062	MGE_interneuron	0.298136645962733	0.316377649325626	0.0621508265424027	0.639172160777322	MGE interneuron
ENSG00000007062	Oligodendrocyte_precursor	0.234192037470726	0.316377649325626	0.254000762285231	0.605164009728215	Oligodendrocyte precursor
ENSG00000007062	Vascular	0.181481481481482	0.316377649325626	0.999999999995407	0.582146703564207	Vascular
ENSG00000007080	Hippocampal_CA4	0.291699604743083	0.721973094170404	0.00233719568618506	0.623841565997448	Hippocampal CA4
ENSG00000007080	Lower_rhombic_lip	0.202298850574713	0.721973094170404	0.660514880832517	0.587999948987511	Lower rhombic lip
ENSG00000007129	Cerebellar_inhibitory	0.273764258555133	0.025028441410694	0.107872082271605	0.626796668919027	Cerebellar inhibitory
ENSG00000007129	Lower_rhombic_lip	0.202298850574713	0.025028441410694	0.660514880832517	0.587999948987511	Lower rhombic lip
ENSG00000007129	Microglia	0.137825421133231	0.025028441410694	0.999999999995407	0.531741746379713	Microglia
ENSG00000007129	Splatter	0.246142542248347	0.025028441410694	0.999999999995407	0.605864144672177	Splatter
ENSG00000007171	Amygdala_excitatory	0.269938650306748	0.620121422376409	0.00169959444212116	0.60159210437583	Amygdala excitatory
ENSG00000007171	CGE_interneuron	0.314828897338403	0.620121422376409	0.000385368556468535	0.63809901781267	CGE interneuron
ENSG00000007171	Deep_layer_intratelencephalic	0.301158301158301	0.620121422376409	0.000945652779535422	0.620372528037612	Deep-layer intratelencephalic
ENSG00000007171	Hippocampal_dentate_gyrus	0.27724358974359	0.620121422376409	0.0522311616725145	0.611877664165362	Hippocampal dentate gyrus
ENSG00000007171	MGE_interneuron	0.298136645962733	0.620121422376409	0.0621508265424027	0.639172160777322	MGE interneuron
ENSG00000007171	Miscellaneous	0.251660516605166	0.620121422376409	0.0345927735917088	0.587795803945215	Miscellaneous
ENSG00000007171	Upper_layer_intratelencephalic	0.284502698535081	0.620121422376409	0.010440718202716	0.611379011376604	Upper-layer intratelencephalic
ENSG00000007174	Ependymal	0.130952380952381	0.607148164660425	0.999999999995407	0.546339729617396	Ependymal
ENSG00000007174	Hippocampal_dentate_gyrus	0.27724358974359	0.607148164660425	0.0522311616725145	0.611877664165362	Hippocampal dentate gyrus
ENSG00000007237	CGE_interneuron	0.314828897338403	0.799719887955182	0.000385368556468535	0.63809901781267	CGE interneuron
ENSG00000007237	Deep_layer_corticothalamic_and_6b	0.25635103926097	0.799719887955182	0.0115276606539899	0.600384466855024	Deep-layer corticothalamic and 6b
ENSG00000007237	Deep_layer_near_projecting	0.229635376260667	0.799719887955182	0.22491672376637	0.597407487363077	Deep-layer near-projecting
ENSG00000007255	Oligodendrocyte	0.20280296784831	0.626834381551363	0.878227924325911	0.603702343915088	Oligodendrocyte
ENSG00000007264	Amygdala_excitatory	0.269938650306748	0.668639053254438	0.00169959444212116	0.60159210437583	Amygdala excitatory
ENSG00000007264	Deep_layer_corticothalamic_and_6b	0.25635103926097	0.668639053254438	0.0115276606539899	0.600384466855024	Deep-layer corticothalamic and 6b
ENSG00000007264	Deep_layer_intratelencephalic	0.301158301158301	0.668639053254438	0.000945652779535422	0.620372528037612	Deep-layer intratelencephalic
ENSG00000007264	Deep_layer_near_projecting	0.229635376260667	0.668639053254438	0.22491672376637	0.597407487363077	Deep-layer near-projecting
ENSG00000007264	Hippocampal_CA1_3	0.289249806651199	0.668639053254438	0.000241555796121773	0.60745002686042	Hippocampal CA1-3
ENSG00000007264	Hippocampal_CA4	0.291699604743083	0.668639053254438	0.00233719568618506	0.623841565997448	Hippocampal CA4
ENSG00000007264	Hippocampal_dentate_gyrus	0.27724358974359	0.668639053254438	0.0522311616725145	0.611877664165362	Hippocampal dentate gyrus
ENSG00000007264	Miscellaneous	0.251660516605166	0.668639053254438	0.0345927735917088	0.587795803945215	Miscellaneous
ENSG00000007264	Upper_layer_intratelencephalic	0.284502698535081	0.668639053254438	0.010440718202716	0.611379011376604	Upper-layer intratelencephalic
ENSG00000007312	Fibroblast	0.182417582417582	0.457059679767103	0.999999999995407	0.585107124306785	Fibroblast
ENSG00000007312	Miscellaneous	0.251660516605166	0.457059679767103	0.0345927735917088	0.587795803945215	Miscellaneous
ENSG00000007312	Vascular	0.181481481481482	0.457059679767103	0.999999999995407	0.582146703564207	Vascular
ENSG00000007314	Fibroblast	0.182417582417582	0.749455337690632	0.999999999995407	0.585107124306785	Fibroblast
ENSG00000007314	Miscellaneous	0.251660516605166	0.749455337690632	0.0345927735917088	0.587795803945215	Miscellaneous
ENSG00000007372	Astrocyte	0.174076865109269	0.848623853211009	0.999999999995407	0.597371381306236	Astrocyte
ENSG00000007372	Bergmann_glia	0.20125786163522	0.848623853211009	0.999999999995407	0.603785425955124	Bergmann glia
ENSG00000007372	Ependymal	0.130952380952381	0.848623853211009	0.999999999995407	0.546339729617396	Ependymal
ENSG00000007372	Upper_rhombic_lip	0.245877061469265	0.848623853211009	0.598808646015903	0.606793925472213	Upper rhombic lip
ENSG00000007376	Deep_layer_near_projecting	0.229635376260667	0.59508547008547	0.22491672376637	0.597407487363077	Deep-layer near-projecting
ENSG00000007376	Miscellaneous	0.251660516605166	0.59508547008547	0.0345927735917088	0.587795803945215	Miscellaneous
ENSG00000007376	Upper_layer_intratelencephalic	0.284502698535081	0.59508547008547	0.010440718202716	0.611379011376604	Upper-layer intratelencephalic
ENSG00000007384	Astrocyte	0.174076865109269	0.748148148148148	0.999999999995407	0.597371381306236	Astrocyte
ENSG00000007384	Bergmann_glia	0.20125786163522	0.748148148148148	0.999999999995407	0.603785425955124	Bergmann glia
ENSG00000007384	Committed_oligodendrocyte_precursor	0.23003663003663	0.748148148148148	0.999999999995407	0.61866912101385	Committed oligodendrocyte precursor
ENSG00000007384	Fibroblast	0.182417582417582	0.748148148148148	0.999999999995407	0.585107124306785	Fibroblast
ENSG00000007384	Oligodendrocyte_precursor	0.234192037470726	0.748148148148148	0.254000762285231	0.605164009728215	Oligodendrocyte precursor
ENSG00000007384	Vascular	0.181481481481482	0.748148148148148	0.999999999995407	0.582146703564207	Vascular
ENSG00000007402	Cerebellar_inhibitory	0.273764258555133	0.779819189268008	0.107872082271605	0.626796668919027	Cerebellar inhibitory
ENSG00000007402	Eccentric_medium_spiny_neuron	0.297169811320755	0.779819189268008	0.0017704593263734	0.628333523001608	Eccentric medium spiny neuron
ENSG00000007402	Mammillary_body	0.24199843871975	0.779819189268008	0.442267102983809	0.59754923028262	Mammillary body
ENSG00000007402	Medium_spiny_neuron	0.2339593114241	0.779819189268008	0.0565708029731739	0.60628497681988	Medium spiny neuron
ENSG00000007402	MGE_interneuron	0.298136645962733	0.779819189268008	0.0621508265424027	0.639172160777322	MGE interneuron
ENSG00000007402	Midbrain_derived_inhibitory	0.332802547770701	0.779819189268008	0.256515305950701	0.632087882646956	Midbrain-derived inhibitory
ENSG00000007402	Miscellaneous	0.251660516605166	0.779819189268008	0.0345927735917088	0.587795803945215	Miscellaneous
ENSG00000007402	Splatter	0.246142542248347	0.779819189268008	0.999999999995407	0.605864144672177	Splatter
ENSG00000007516	Amygdala_excitatory	0.269938650306748	0.615162037037037	0.00169959444212116	0.60159210437583	Amygdala excitatory
ENSG00000007516	Deep_layer_corticothalamic_and_6b	0.25635103926097	0.615162037037037	0.0115276606539899	0.600384466855024	Deep-layer corticothalamic and 6b
ENSG00000007516	Deep_layer_near_projecting	0.229635376260667	0.615162037037037	0.22491672376637	0.597407487363077	Deep-layer near-projecting
ENSG00000007516	Eccentric_medium_spiny_neuron	0.297169811320755	0.615162037037037	0.0017704593263734	0.628333523001608	Eccentric medium spiny neuron
ENSG00000007516	Ependymal	0.130952380952381	0.615162037037037	0.999999999995407	0.546339729617396	Ependymal
ENSG00000007516	MGE_interneuron	0.298136645962733	0.615162037037037	0.0621508265424027	0.639172160777322	MGE interneuron
ENSG00000007516	Miscellaneous	0.251660516605166	0.615162037037037	0.0345927735917088	0.587795803945215	Miscellaneous
ENSG00000007516	Splatter	0.246142542248347	0.615162037037037	0.999999999995407	0.605864144672177	Splatter
ENSG00000007541	Upper_layer_intratelencephalic	0.284502698535081	0.620195065978199	0.010440718202716	0.611379011376604	Upper-layer intratelencephalic
ENSG00000007908	Vascular	0.181481481481482	0.385792349726776	0.999999999995407	0.582146703564207	Vascular
ENSG00000007933	Ependymal	0.130952380952381	0.481829573934837	0.999999999995407	0.546339729617396	Ependymal
ENSG00000007933	Fibroblast	0.182417582417582	0.481829573934837	0.999999999995407	0.585107124306785	Fibroblast
ENSG00000007933	Oligodendrocyte_precursor	0.234192037470726	0.481829573934837	0.254000762285231	0.605164009728215	Oligodendrocyte precursor
ENSG00000007944	Cerebellar_inhibitory	0.273764258555133	0.755056179775281	0.107872082271605	0.626796668919027	Cerebellar inhibitory
ENSG00000007944	Deep_layer_near_projecting	0.229635376260667	0.755056179775281	0.22491672376637	0.597407487363077	Deep-layer near-projecting
ENSG00000007944	Miscellaneous	0.251660516605166	0.755056179775281	0.0345927735917088	0.587795803945215	Miscellaneous
ENSG00000007944	Oligodendrocyte	0.20280296784831	0.755056179775281	0.878227924325911	0.603702343915088	Oligodendrocyte
ENSG00000008083	Bergmann_glia	0.20125786163522	0.803103263777421	0.999999999995407	0.603785425955124	Bergmann glia
ENSG00000008083	Cerebellar_inhibitory	0.273764258555133	0.803103263777421	0.107872082271605	0.626796668919027	Cerebellar inhibitory
ENSG00000008083	Upper_rhombic_lip	0.245877061469265	0.803103263777421	0.598808646015903	0.606793925472213	Upper rhombic lip
ENSG00000008118	CGE_interneuron	0.314828897338403	0.684173669467787	0.000385368556468535	0.63809901781267	CGE interneuron
ENSG00000008118	Deep_layer_intratelencephalic	0.301158301158301	0.684173669467787	0.000945652779535422	0.620372528037612	Deep-layer intratelencephalic
ENSG00000008118	Eccentric_medium_spiny_neuron	0.297169811320755	0.684173669467787	0.0017704593263734	0.628333523001608	Eccentric medium spiny neuron
ENSG00000008118	Hippocampal_CA1_3	0.289249806651199	0.684173669467787	0.000241555796121773	0.60745002686042	Hippocampal CA1-3
ENSG00000008118	Hippocampal_CA4	0.291699604743083	0.684173669467787	0.00233719568618506	0.623841565997448	Hippocampal CA4
ENSG00000008118	LAMP5_LHX6_and_Chandelier	0.314800313234143	0.684173669467787	0.0292090308417908	0.642511853217236	LAMP5-LHX6 and Chandelier
ENSG00000008118	Medium_spiny_neuron	0.2339593114241	0.684173669467787	0.0565708029731739	0.60628497681988	Medium spiny neuron
ENSG00000008118	MGE_interneuron	0.298136645962733	0.684173669467787	0.0621508265424027	0.639172160777322	MGE interneuron
ENSG00000008118	Miscellaneous	0.251660516605166	0.684173669467787	0.0345927735917088	0.587795803945215	Miscellaneous
ENSG00000008118	Upper_layer_intratelencephalic	0.284502698535081	0.684173669467787	0.010440718202716	0.611379011376604	Upper-layer intratelencephalic
ENSG00000008130	Bergmann_glia	0.20125786163522	0.666666666666667	0.999999999995407	0.603785425955124	Bergmann glia
ENSG00000008196	Cerebellar_inhibitory	0.273764258555133	0.855072463768116	0.107872082271605	0.626796668919027	Cerebellar inhibitory
ENSG00000008196	Splatter	0.246142542248347	0.855072463768116	0.999999999995407	0.605864144672177	Splatter
ENSG00000008197	Amygdala_excitatory	0.269938650306748	0.825221238938053	0.00169959444212116	0.60159210437583	Amygdala excitatory
ENSG00000008197	Deep_layer_intratelencephalic	0.301158301158301	0.825221238938053	0.000945652779535422	0.620372528037612	Deep-layer intratelencephalic
ENSG00000008197	Splatter	0.246142542248347	0.825221238938053	0.999999999995407	0.605864144672177	Splatter
ENSG00000008226	Choroid_plexus	0.156199677938808	0.452991452991453	0.999999999995407	0.580861534275408	Choroid plexus
ENSG00000008226	Ependymal	0.130952380952381	0.452991452991453	0.999999999995407	0.546339729617396	Ependymal
ENSG00000008256	Deep_layer_corticothalamic_and_6b	0.25635103926097	0.757727652464495	0.0115276606539899	0.600384466855024	Deep-layer corticothalamic and 6b
ENSG00000008256	MGE_interneuron	0.298136645962733	0.757727652464495	0.0621508265424027	0.639172160777322	MGE interneuron
ENSG00000008277	Cerebellar_inhibitory	0.273764258555133	0.734439834024896	0.107872082271605	0.626796668919027	Cerebellar inhibitory
ENSG00000008277	Hippocampal_dentate_gyrus	0.27724358974359	0.734439834024896	0.0522311616725145	0.611877664165362	Hippocampal dentate gyrus
ENSG00000008277	LAMP5_LHX6_and_Chandelier	0.314800313234143	0.734439834024896	0.0292090308417908	0.642511853217236	LAMP5-LHX6 and Chandelier
ENSG00000008282	Oligodendrocyte	0.20280296784831	0.612724757952974	0.878227924325911	0.603702343915088	Oligodendrocyte
ENSG00000008282	Vascular	0.181481481481482	0.612724757952974	0.999999999995407	0.582146703564207	Vascular
ENSG00000008283	CGE_interneuron	0.314828897338403	0.673306772908367	0.000385368556468535	0.63809901781267	CGE interneuron
ENSG00000008283	Splatter	0.246142542248347	0.673306772908367	0.999999999995407	0.605864144672177	Splatter
ENSG00000008300	Amygdala_excitatory	0.269938650306748	0.687097423510467	0.00169959444212116	0.60159210437583	Amygdala excitatory
ENSG00000008300	CGE_interneuron	0.314828897338403	0.687097423510467	0.000385368556468535	0.63809901781267	CGE interneuron
ENSG00000008300	Deep_layer_near_projecting	0.229635376260667	0.687097423510467	0.22491672376637	0.597407487363077	Deep-layer near-projecting
ENSG00000008300	Eccentric_medium_spiny_neuron	0.297169811320755	0.687097423510467	0.0017704593263734	0.628333523001608	Eccentric medium spiny neuron
ENSG00000008300	Hippocampal_CA1_3	0.289249806651199	0.687097423510467	0.000241555796121773	0.60745002686042	Hippocampal CA1-3
ENSG00000008300	LAMP5_LHX6_and_Chandelier	0.314800313234143	0.687097423510467	0.0292090308417908	0.642511853217236	LAMP5-LHX6 and Chandelier
ENSG00000008300	MGE_interneuron	0.298136645962733	0.687097423510467	0.0621508265424027	0.639172160777322	MGE interneuron
ENSG00000008300	Miscellaneous	0.251660516605166	0.687097423510467	0.0345927735917088	0.587795803945215	Miscellaneous
ENSG00000008311	Astrocyte	0.174076865109269	0.631749460043197	0.999999999995407	0.597371381306236	Astrocyte
ENSG00000008311	Bergmann_glia	0.20125786163522	0.631749460043197	0.999999999995407	0.603785425955124	Bergmann glia
ENSG00000008311	Committed_oligodendrocyte_precursor	0.23003663003663	0.631749460043197	0.999999999995407	0.61866912101385	Committed oligodendrocyte precursor
ENSG00000008311	Fibroblast	0.182417582417582	0.631749460043197	0.999999999995407	0.585107124306785	Fibroblast
ENSG00000008311	Oligodendrocyte	0.20280296784831	0.631749460043197	0.878227924325911	0.603702343915088	Oligodendrocyte
ENSG00000008311	Oligodendrocyte_precursor	0.234192037470726	0.631749460043197	0.254000762285231	0.605164009728215	Oligodendrocyte precursor
ENSG00000008323	Vascular	0.181481481481482	0.519409282700422	0.999999999995407	0.582146703564207	Vascular
ENSG00000008394	Astrocyte	0.174076865109269	0.529032258064516	0.999999999995407	0.597371381306236	Astrocyte
ENSG00000008394	Bergmann_glia	0.20125786163522	0.529032258064516	0.999999999995407	0.603785425955124	Bergmann glia
ENSG00000008394	Deep_layer_corticothalamic_and_6b	0.25635103926097	0.529032258064516	0.0115276606539899	0.600384466855024	Deep-layer corticothalamic and 6b
ENSG00000008394	Ependymal	0.130952380952381	0.529032258064516	0.999999999995407	0.546339729617396	Ependymal
ENSG00000008438	CGE_interneuron	0.314828897338403	0.421768707482993	0.000385368556468535	0.63809901781267	CGE interneuron
ENSG00000008438	Deep_layer_corticothalamic_and_6b	0.25635103926097	0.421768707482993	0.0115276606539899	0.600384466855024	Deep-layer corticothalamic and 6b
ENSG00000008438	Deep_layer_intratelencephalic	0.301158301158301	0.421768707482993	0.000945652779535422	0.620372528037612	Deep-layer intratelencephalic
ENSG00000008438	Deep_layer_near_projecting	0.229635376260667	0.421768707482993	0.22491672376637	0.597407487363077	Deep-layer near-projecting
ENSG00000008438	LAMP5_LHX6_and_Chandelier	0.314800313234143	0.421768707482993	0.0292090308417908	0.642511853217236	LAMP5-LHX6 and Chandelier
ENSG00000008438	MGE_interneuron	0.298136645962733	0.421768707482993	0.0621508265424027	0.639172160777322	MGE interneuron
ENSG00000008438	Miscellaneous	0.251660516605166	0.421768707482993	0.0345927735917088	0.587795803945215	Miscellaneous
ENSG00000008438	Upper_layer_intratelencephalic	0.284502698535081	0.421768707482993	0.010440718202716	0.611379011376604	Upper-layer intratelencephalic
ENSG00000008441	CGE_interneuron	0.314828897338403	0.903718459495352	0.000385368556468535	0.63809901781267	CGE interneuron
ENSG00000008441	Committed_oligodendrocyte_precursor	0.23003663003663	0.903718459495352	0.999999999995407	0.61866912101385	Committed oligodendrocyte precursor
ENSG00000008441	Ependymal	0.130952380952381	0.903718459495352	0.999999999995407	0.546339729617396	Ependymal
ENSG00000008441	Oligodendrocyte	0.20280296784831	0.903718459495352	0.878227924325911	0.603702343915088	Oligodendrocyte
ENSG00000008513	Deep_layer_corticothalamic_and_6b	0.25635103926097	0.608823529411765	0.0115276606539899	0.600384466855024	Deep-layer corticothalamic and 6b
ENSG00000008513	Hippocampal_CA4	0.291699604743083	0.608823529411765	0.00233719568618506	0.623841565997448	Hippocampal CA4
ENSG00000008513	Microglia	0.137825421133231	0.608823529411765	0.999999999995407	0.531741746379713	Microglia
ENSG00000008513	Miscellaneous	0.251660516605166	0.608823529411765	0.0345927735917088	0.587795803945215	Miscellaneous
ENSG00000008513	Vascular	0.181481481481482	0.608823529411765	0.999999999995407	0.582146703564207	Vascular
ENSG00000008516	Cerebellar_inhibitory	0.273764258555133	0.527876631079478	0.107872082271605	0.626796668919027	Cerebellar inhibitory
ENSG00000008516	Deep_layer_near_projecting	0.229635376260667	0.527876631079478	0.22491672376637	0.597407487363077	Deep-layer near-projecting
ENSG00000008517	Fibroblast	0.182417582417582	0.0106382978723404	0.999999999995407	0.585107124306785	Fibroblast
ENSG00000008517	Miscellaneous	0.251660516605166	0.0106382978723404	0.0345927735917088	0.587795803945215	Miscellaneous
ENSG00000008517	Vascular	0.181481481481482	0.0106382978723404	0.999999999995407	0.582146703564207	Vascular
ENSG00000008710	Deep_layer_corticothalamic_and_6b	0.25635103926097	0.499109148655976	0.0115276606539899	0.600384466855024	Deep-layer corticothalamic and 6b
ENSG00000008710	Deep_layer_intratelencephalic	0.301158301158301	0.499109148655976	0.000945652779535422	0.620372528037612	Deep-layer intratelencephalic
ENSG00000008710	Deep_layer_near_projecting	0.229635376260667	0.499109148655976	0.22491672376637	0.597407487363077	Deep-layer near-projecting
ENSG00000008710	Hippocampal_CA1_3	0.289249806651199	0.499109148655976	0.000241555796121773	0.60745002686042	Hippocampal CA1-3
ENSG00000008710	Hippocampal_CA4	0.291699604743083	0.499109148655976	0.00233719568618506	0.623841565997448	Hippocampal CA4
ENSG00000008710	Miscellaneous	0.251660516605166	0.499109148655976	0.0345927735917088	0.587795803945215	Miscellaneous
ENSG00000008735	Cerebellar_inhibitory	0.273764258555133	0.649676375404531	0.107872082271605	0.626796668919027	Cerebellar inhibitory
ENSG00000008735	Deep_layer_near_projecting	0.229635376260667	0.649676375404531	0.22491672376637	0.597407487363077	Deep-layer near-projecting
ENSG00000008735	Lower_rhombic_lip	0.202298850574713	0.649676375404531	0.660514880832517	0.587999948987511	Lower rhombic lip
ENSG00000008735	Thalamic_excitatory	0.282170542635659	0.649676375404531	0.0870367197291944	0.625175679122006	Thalamic excitatory
ENSG00000008853	Deep_layer_intratelencephalic	0.301158301158301	0.818890417239798	0.000945652779535422	0.620372528037612	Deep-layer intratelencephalic
ENSG00000008853	Medium_spiny_neuron	0.2339593114241	0.818890417239798	0.0565708029731739	0.60628497681988	Medium spiny neuron
ENSG00000008853	Upper_layer_intratelencephalic	0.284502698535081	0.818890417239798	0.010440718202716	0.611379011376604	Upper-layer intratelencephalic
ENSG00000008952	CGE_interneuron	0.314828897338403	0.793650793650794	0.000385368556468535	0.63809901781267	CGE interneuron
ENSG00000008952	Splatter	0.246142542248347	0.793650793650794	0.999999999995407	0.605864144672177	Splatter
ENSG00000009413	Oligodendrocyte_precursor	0.234192037470726	0.653674121405751	0.254000762285231	0.605164009728215	Oligodendrocyte precursor
ENSG00000009709	CGE_interneuron	0.314828897338403	0.813201320132013	0.000385368556468535	0.63809901781267	CGE interneuron
ENSG00000009709	Ependymal	0.130952380952381	0.813201320132013	0.999999999995407	0.546339729617396	Ependymal
ENSG00000009709	Splatter	0.246142542248347	0.813201320132013	0.999999999995407	0.605864144672177	Splatter
ENSG00000009724	Upper_layer_intratelencephalic	0.284502698535081	0.514091350826045	0.010440718202716	0.611379011376604	Upper-layer intratelencephalic
ENSG00000009724	Upper_rhombic_lip	0.245877061469265	0.514091350826045	0.598808646015903	0.606793925472213	Upper rhombic lip
ENSG00000009765	Lower_rhombic_lip	0.202298850574713	0.551326412918109	0.660514880832517	0.587999948987511	Lower rhombic lip
ENSG00000009765	Thalamic_excitatory	0.282170542635659	0.551326412918109	0.0870367197291944	0.625175679122006	Thalamic excitatory
ENSG00000009790	Microglia	0.137825421133231	0.47610405323654	0.999999999995407	0.531741746379713	Microglia
ENSG00000009950	Amygdala_excitatory	0.269938650306748	0.61150234741784	0.00169959444212116	0.60159210437583	Amygdala excitatory
ENSG00000009950	Deep_layer_intratelencephalic	0.301158301158301	0.61150234741784	0.000945652779535422	0.620372528037612	Deep-layer intratelencephalic
ENSG00000009950	Deep_layer_near_projecting	0.229635376260667	0.61150234741784	0.22491672376637	0.597407487363077	Deep-layer near-projecting
ENSG00000009950	Hippocampal_dentate_gyrus	0.27724358974359	0.61150234741784	0.0522311616725145	0.611877664165362	Hippocampal dentate gyrus
ENSG00000009950	MGE_interneuron	0.298136645962733	0.61150234741784	0.0621508265424027	0.639172160777322	MGE interneuron
ENSG00000009950	Microglia	0.137825421133231	0.61150234741784	0.999999999995407	0.531741746379713	Microglia
ENSG00000009950	Miscellaneous	0.251660516605166	0.61150234741784	0.0345927735917088	0.587795803945215	Miscellaneous
ENSG00000010017	Eccentric_medium_spiny_neuron	0.297169811320755	0.72930955647005	0.0017704593263734	0.628333523001608	Eccentric medium spiny neuron
ENSG00000010030	Deep_layer_near_projecting	0.229635376260667	0.286412512218964	0.22491672376637	0.597407487363077	Deep-layer near-projecting
ENSG00000010030	Eccentric_medium_spiny_neuron	0.297169811320755	0.286412512218964	0.0017704593263734	0.628333523001608	Eccentric medium spiny neuron
ENSG00000010030	LAMP5_LHX6_and_Chandelier	0.314800313234143	0.286412512218964	0.0292090308417908	0.642511853217236	LAMP5-LHX6 and Chandelier
ENSG00000010030	Medium_spiny_neuron	0.2339593114241	0.286412512218964	0.0565708029731739	0.60628497681988	Medium spiny neuron
ENSG00000010030	Miscellaneous	0.251660516605166	0.286412512218964	0.0345927735917088	0.587795803945215	Miscellaneous
ENSG00000010030	Vascular	0.181481481481482	0.286412512218964	0.999999999995407	0.582146703564207	Vascular
ENSG00000010219	Microglia	0.137825421133231	0.487907465825447	0.999999999995407	0.531741746379713	Microglia
ENSG00000010256	Cerebellar_inhibitory	0.273764258555133	0.666666666666667	0.107872082271605	0.626796668919027	Cerebellar inhibitory
ENSG00000010278	Committed_oligodendrocyte_precursor	0.23003663003663	0.672514619883041	0.999999999995407	0.61866912101385	Committed oligodendrocyte precursor
ENSG00000010278	Fibroblast	0.182417582417582	0.672514619883041	0.999999999995407	0.585107124306785	Fibroblast
ENSG00000010278	Oligodendrocyte	0.20280296784831	0.672514619883041	0.878227924325911	0.603702343915088	Oligodendrocyte
ENSG00000010278	Oligodendrocyte_precursor	0.234192037470726	0.672514619883041	0.254000762285231	0.605164009728215	Oligodendrocyte precursor
ENSG00000010278	Vascular	0.181481481481482	0.672514619883041	0.999999999995407	0.582146703564207	Vascular
ENSG00000010282	Astrocyte	0.174076865109269	0.705687830687831	0.999999999995407	0.597371381306236	Astrocyte
ENSG00000010282	Committed_oligodendrocyte_precursor	0.23003663003663	0.705687830687831	0.999999999995407	0.61866912101385	Committed oligodendrocyte precursor
ENSG00000010282	Oligodendrocyte	0.20280296784831	0.705687830687831	0.878227924325911	0.603702343915088	Oligodendrocyte
ENSG00000010292	Oligodendrocyte	0.20280296784831	0.609564596716631	0.878227924325911	0.603702343915088	Oligodendrocyte
ENSG00000010295	Mammillary_body	0.24199843871975	0.772913018096906	0.442267102983809	0.59754923028262	Mammillary body
ENSG00000010310	Committed_oligodendrocyte_precursor	0.23003663003663	0.582975679542203	0.999999999995407	0.61866912101385	Committed oligodendrocyte precursor
ENSG00000010310	Ependymal	0.130952380952381	0.582975679542203	0.999999999995407	0.546339729617396	Ependymal
ENSG00000010310	Lower_rhombic_lip	0.202298850574713	0.582975679542203	0.660514880832517	0.587999948987511	Lower rhombic lip
ENSG00000010310	Mammillary_body	0.24199843871975	0.582975679542203	0.442267102983809	0.59754923028262	Mammillary body
ENSG00000010310	Oligodendrocyte	0.20280296784831	0.582975679542203	0.878227924325911	0.603702343915088	Oligodendrocyte
ENSG00000010310	Splatter	0.246142542248347	0.582975679542203	0.999999999995407	0.605864144672177	Splatter
ENSG00000010318	Cerebellar_inhibitory	0.273764258555133	0.584426946631671	0.107872082271605	0.626796668919027	Cerebellar inhibitory
ENSG00000010319	Vascular	0.181481481481482	0.621057118499574	0.999999999995407	0.582146703564207	Vascular
ENSG00000010322	Hippocampal_dentate_gyrus	0.27724358974359	0.683289007092199	0.0522311616725145	0.611877664165362	Hippocampal dentate gyrus
ENSG00000010327	Microglia	0.137825421133231	0.57431906614786	0.999999999995407	0.531741746379713	Microglia
ENSG00000010327	Vascular	0.181481481481482	0.57431906614786	0.999999999995407	0.582146703564207	Vascular
ENSG00000010361	Ependymal	0.130952380952381	0.627591706539075	0.999999999995407	0.546339729617396	Ependymal
ENSG00000010379	Fibroblast	0.182417582417582	0.730897009966777	0.999999999995407	0.585107124306785	Fibroblast
ENSG00000010379	Vascular	0.181481481481482	0.730897009966777	0.999999999995407	0.582146703564207	Vascular
ENSG00000010438	Amygdala_excitatory	0.269938650306748	0.244264507422402	0.00169959444212116	0.60159210437583	Amygdala excitatory
ENSG00000010438	Deep_layer_intratelencephalic	0.301158301158301	0.244264507422402	0.000945652779535422	0.620372528037612	Deep-layer intratelencephalic
ENSG00000010438	Hippocampal_CA4	0.291699604743083	0.244264507422402	0.00233719568618506	0.623841565997448	Hippocampal CA4
ENSG00000010438	Hippocampal_dentate_gyrus	0.27724358974359	0.244264507422402	0.0522311616725145	0.611877664165362	Hippocampal dentate gyrus
ENSG00000010438	Lower_rhombic_lip	0.202298850574713	0.244264507422402	0.660514880832517	0.587999948987511	Lower rhombic lip
ENSG00000010438	Miscellaneous	0.251660516605166	0.244264507422402	0.0345927735917088	0.587795803945215	Miscellaneous
ENSG00000010438	Upper_layer_intratelencephalic	0.284502698535081	0.244264507422402	0.010440718202716	0.611379011376604	Upper-layer intratelencephalic
ENSG00000010438	Upper_rhombic_lip	0.245877061469265	0.244264507422402	0.598808646015903	0.606793925472213	Upper rhombic lip
ENSG00000010610	Fibroblast	0.182417582417582	0.253275109170306	0.999999999995407	0.585107124306785	Fibroblast
ENSG00000010610	Microglia	0.137825421133231	0.253275109170306	0.999999999995407	0.531741746379713	Microglia
ENSG00000010626	Ependymal	0.130952380952381	0.569484936831876	0.999999999995407	0.546339729617396	Ependymal
ENSG00000010810	Astrocyte	0.174076865109269	0.828677839851024	0.999999999995407	0.597371381306236	Astrocyte
ENSG00000010810	Bergmann_glia	0.20125786163522	0.828677839851024	0.999999999995407	0.603785425955124	Bergmann glia
ENSG00000010810	Committed_oligodendrocyte_precursor	0.23003663003663	0.828677839851024	0.999999999995407	0.61866912101385	Committed oligodendrocyte precursor
ENSG00000010810	Oligodendrocyte_precursor	0.234192037470726	0.828677839851024	0.254000762285231	0.605164009728215	Oligodendrocyte precursor
ENSG00000010818	Deep_layer_corticothalamic_and_6b	0.25635103926097	0.644726083401472	0.0115276606539899	0.600384466855024	Deep-layer corticothalamic and 6b
ENSG00000010818	Deep_layer_near_projecting	0.229635376260667	0.644726083401472	0.22491672376637	0.597407487363077	Deep-layer near-projecting
ENSG00000010818	Midbrain_derived_inhibitory	0.332802547770701	0.644726083401472	0.256515305950701	0.632087882646956	Midbrain-derived inhibitory
ENSG00000010932	Choroid_plexus	0.156199677938808	0.540100250626566	0.999999999995407	0.580861534275408	Choroid plexus
ENSG00000010932	Fibroblast	0.182417582417582	0.540100250626566	0.999999999995407	0.585107124306785	Fibroblast
ENSG00000011009	Committed_oligodendrocyte_precursor	0.23003663003663	0.841269841269841	0.999999999995407	0.61866912101385	Committed oligodendrocyte precursor
ENSG00000011009	Ependymal	0.130952380952381	0.841269841269841	0.999999999995407	0.546339729617396	Ependymal
ENSG00000011028	Ependymal	0.130952380952381	0.74622492675231	0.999999999995407	0.546339729617396	Ependymal
ENSG00000011028	Fibroblast	0.182417582417582	0.74622492675231	0.999999999995407	0.585107124306785	Fibroblast
ENSG00000011028	Microglia	0.137825421133231	0.74622492675231	0.999999999995407	0.531741746379713	Microglia
ENSG00000011083	Amygdala_excitatory	0.269938650306748	0.805031446540881	0.00169959444212116	0.60159210437583	Amygdala excitatory
ENSG00000011083	Deep_layer_corticothalamic_and_6b	0.25635103926097	0.805031446540881	0.0115276606539899	0.600384466855024	Deep-layer corticothalamic and 6b
ENSG00000011083	Deep_layer_intratelencephalic	0.301158301158301	0.805031446540881	0.000945652779535422	0.620372528037612	Deep-layer intratelencephalic
ENSG00000011083	Hippocampal_CA1_3	0.289249806651199	0.805031446540881	0.000241555796121773	0.60745002686042	Hippocampal CA1-3
ENSG00000011083	Hippocampal_CA4	0.291699604743083	0.805031446540881	0.00233719568618506	0.623841565997448	Hippocampal CA4
ENSG00000011083	Miscellaneous	0.251660516605166	0.805031446540881	0.0345927735917088	0.587795803945215	Miscellaneous
ENSG00000011083	Thalamic_excitatory	0.282170542635659	0.805031446540881	0.0870367197291944	0.625175679122006	Thalamic excitatory
ENSG00000011083	Upper_layer_intratelencephalic	0.284502698535081	0.805031446540881	0.010440718202716	0.611379011376604	Upper-layer intratelencephalic
ENSG00000011105	LAMP5_LHX6_and_Chandelier	0.314800313234143	0.782426778242678	0.0292090308417908	0.642511853217236	LAMP5-LHX6 and Chandelier
ENSG00000011105	Mammillary_body	0.24199843871975	0.782426778242678	0.442267102983809	0.59754923028262	Mammillary body
ENSG00000011105	MGE_interneuron	0.298136645962733	0.782426778242678	0.0621508265424027	0.639172160777322	MGE interneuron
ENSG00000011105	Thalamic_excitatory	0.282170542635659	0.782426778242678	0.0870367197291944	0.625175679122006	Thalamic excitatory
ENSG00000011105	Upper_rhombic_lip	0.245877061469265	0.782426778242678	0.598808646015903	0.606793925472213	Upper rhombic lip
ENSG00000011105	Vascular	0.181481481481482	0.782426778242678	0.999999999995407	0.582146703564207	Vascular
ENSG00000011114	Bergmann_glia	0.20125786163522	0.719375736160188	0.999999999995407	0.603785425955124	Bergmann glia
ENSG00000011143	Ependymal	0.130952380952381	0.692903995229577	0.999999999995407	0.546339729617396	Ependymal
ENSG00000011243	Hippocampal_dentate_gyrus	0.27724358974359	0.710526315789474	0.0522311616725145	0.611877664165362	Hippocampal dentate gyrus
ENSG00000011332	Amygdala_excitatory	0.269938650306748	0.852713178294574	0.00169959444212116	0.60159210437583	Amygdala excitatory
ENSG00000011332	CGE_interneuron	0.314828897338403	0.852713178294574	0.000385368556468535	0.63809901781267	CGE interneuron
ENSG00000011332	Deep_layer_corticothalamic_and_6b	0.25635103926097	0.852713178294574	0.0115276606539899	0.600384466855024	Deep-layer corticothalamic and 6b
ENSG00000011332	Deep_layer_intratelencephalic	0.301158301158301	0.852713178294574	0.000945652779535422	0.620372528037612	Deep-layer intratelencephalic
ENSG00000011332	Eccentric_medium_spiny_neuron	0.297169811320755	0.852713178294574	0.0017704593263734	0.628333523001608	Eccentric medium spiny neuron
ENSG00000011332	Hippocampal_CA1_3	0.289249806651199	0.852713178294574	0.000241555796121773	0.60745002686042	Hippocampal CA1-3
ENSG00000011332	LAMP5_LHX6_and_Chandelier	0.314800313234143	0.852713178294574	0.0292090308417908	0.642511853217236	LAMP5-LHX6 and Chandelier
ENSG00000011332	Medium_spiny_neuron	0.2339593114241	0.852713178294574	0.0565708029731739	0.60628497681988	Medium spiny neuron
ENSG00000011332	MGE_interneuron	0.298136645962733	0.852713178294574	0.0621508265424027	0.639172160777322	MGE interneuron
ENSG00000011332	Miscellaneous	0.251660516605166	0.852713178294574	0.0345927735917088	0.587795803945215	Miscellaneous
ENSG00000011332	Upper_layer_intratelencephalic	0.284502698535081	0.852713178294574	0.010440718202716	0.611379011376604	Upper-layer intratelencephalic
ENSG00000011347	Amygdala_excitatory	0.269938650306748	0.877551020408163	0.00169959444212116	0.60159210437583	Amygdala excitatory
ENSG00000011347	Deep_layer_corticothalamic_and_6b	0.25635103926097	0.877551020408163	0.0115276606539899	0.600384466855024	Deep-layer corticothalamic and 6b
ENSG00000011347	Deep_layer_intratelencephalic	0.301158301158301	0.877551020408163	0.000945652779535422	0.620372528037612	Deep-layer intratelencephalic
ENSG00000011347	Deep_layer_near_projecting	0.229635376260667	0.877551020408163	0.22491672376637	0.597407487363077	Deep-layer near-projecting
ENSG00000011347	Hippocampal_dentate_gyrus	0.27724358974359	0.877551020408163	0.0522311616725145	0.611877664165362	Hippocampal dentate gyrus
ENSG00000011347	Midbrain_derived_inhibitory	0.332802547770701	0.877551020408163	0.256515305950701	0.632087882646956	Midbrain-derived inhibitory
ENSG00000011347	Miscellaneous	0.251660516605166	0.877551020408163	0.0345927735917088	0.587795803945215	Miscellaneous
ENSG00000011347	Thalamic_excitatory	0.282170542635659	0.877551020408163	0.0870367197291944	0.625175679122006	Thalamic excitatory
ENSG00000011347	Upper_layer_intratelencephalic	0.284502698535081	0.877551020408163	0.010440718202716	0.611379011376604	Upper-layer intratelencephalic
ENSG00000011376	Medium_spiny_neuron	0.2339593114241	0.609819121447028	0.0565708029731739	0.60628497681988	Medium spiny neuron
ENSG00000011405	Astrocyte	0.174076865109269	0.690589165678134	0.999999999995407	0.597371381306236	Astrocyte
ENSG00000011405	Bergmann_glia	0.20125786163522	0.690589165678134	0.999999999995407	0.603785425955124	Bergmann glia
ENSG00000011422	Mammillary_body	0.24199843871975	0.377114427860697	0.442267102983809	0.59754923028262	Mammillary body
ENSG00000011422	Microglia	0.137825421133231	0.377114427860697	0.999999999995407	0.531741746379713	Microglia
ENSG00000011422	Thalamic_excitatory	0.282170542635659	0.377114427860697	0.0870367197291944	0.625175679122006	Thalamic excitatory
ENSG00000011426	Committed_oligodendrocyte_precursor	0.23003663003663	0.543594306049822	0.999999999995407	0.61866912101385	Committed oligodendrocyte precursor
ENSG00000011426	Oligodendrocyte	0.20280296784831	0.543594306049822	0.878227924325911	0.603702343915088	Oligodendrocyte
ENSG00000011465	Fibroblast	0.182417582417582	0.624883936861653	0.999999999995407	0.585107124306785	Fibroblast
ENSG00000011465	Vascular	0.181481481481482	0.624883936861653	0.999999999995407	0.582146703564207	Vascular
ENSG00000011478	CGE_interneuron	0.314828897338403	0.639616055846422	0.000385368556468535	0.63809901781267	CGE interneuron
ENSG00000011478	MGE_interneuron	0.298136645962733	0.639616055846422	0.0621508265424027	0.639172160777322	MGE interneuron
ENSG00000011590	Deep_layer_intratelencephalic	0.301158301158301	0.454483230663929	0.000945652779535422	0.620372528037612	Deep-layer intratelencephalic
ENSG00000011590	Hippocampal_CA4	0.291699604743083	0.454483230663929	0.00233719568618506	0.623841565997448	Hippocampal CA4
ENSG00000011590	Lower_rhombic_lip	0.202298850574713	0.454483230663929	0.660514880832517	0.587999948987511	Lower rhombic lip
ENSG00000011590	Miscellaneous	0.251660516605166	0.454483230663929	0.0345927735917088	0.587795803945215	Miscellaneous
ENSG00000011590	Upper_layer_intratelencephalic	0.284502698535081	0.454483230663929	0.010440718202716	0.611379011376604	Upper-layer intratelencephalic
ENSG00000011600	Microglia	0.137825421133231	0.551622418879056	0.999999999995407	0.531741746379713	Microglia
ENSG00000011638	Deep_layer_corticothalamic_and_6b	0.25635103926097	0.445134575569358	0.0115276606539899	0.600384466855024	Deep-layer corticothalamic and 6b
ENSG00000011638	Deep_layer_near_projecting	0.229635376260667	0.445134575569358	0.22491672376637	0.597407487363077	Deep-layer near-projecting
ENSG00000011638	Eccentric_medium_spiny_neuron	0.297169811320755	0.445134575569358	0.0017704593263734	0.628333523001608	Eccentric medium spiny neuron
ENSG00000011638	Medium_spiny_neuron	0.2339593114241	0.445134575569358	0.0565708029731739	0.60628497681988	Medium spiny neuron
ENSG00000011638	Miscellaneous	0.251660516605166	0.445134575569358	0.0345927735917088	0.587795803945215	Miscellaneous
ENSG00000011638	Upper_rhombic_lip	0.245877061469265	0.445134575569358	0.598808646015903	0.606793925472213	Upper rhombic lip
ENSG00000012048	Oligodendrocyte	0.20280296784831	0.29951690821256	0.878227924325911	0.603702343915088	Oligodendrocyte
ENSG00000012061	Upper_layer_intratelencephalic	0.284502698535081	0.646464646464647	0.010440718202716	0.611379011376604	Upper-layer intratelencephalic
ENSG00000012124	Committed_oligodendrocyte_precursor	0.23003663003663	0.324281778827233	0.999999999995407	0.61866912101385	Committed oligodendrocyte precursor
ENSG00000012124	Oligodendrocyte	0.20280296784831	0.324281778827233	0.878227924325911	0.603702343915088	Oligodendrocyte
ENSG00000012171	Astrocyte	0.174076865109269	0.649755229194482	0.999999999995407	0.597371381306236	Astrocyte
ENSG00000012171	Bergmann_glia	0.20125786163522	0.649755229194482	0.999999999995407	0.603785425955124	Bergmann glia
ENSG00000012171	Committed_oligodendrocyte_precursor	0.23003663003663	0.649755229194482	0.999999999995407	0.61866912101385	Committed oligodendrocyte precursor
ENSG00000012171	Fibroblast	0.182417582417582	0.649755229194482	0.999999999995407	0.585107124306785	Fibroblast
ENSG00000012171	Oligodendrocyte	0.20280296784831	0.649755229194482	0.878227924325911	0.603702343915088	Oligodendrocyte
ENSG00000012223	Astrocyte	0.174076865109269	0.407511737089202	0.999999999995407	0.597371381306236	Astrocyte
ENSG00000012223	Vascular	0.181481481481482	0.407511737089202	0.999999999995407	0.582146703564207	Vascular
ENSG00000012232	Deep_layer_near_projecting	0.229635376260667	0.735582154515778	0.22491672376637	0.597407487363077	Deep-layer near-projecting
ENSG00000012232	Mammillary_body	0.24199843871975	0.735582154515778	0.442267102983809	0.59754923028262	Mammillary body
ENSG00000012232	Midbrain_derived_inhibitory	0.332802547770701	0.735582154515778	0.256515305950701	0.632087882646956	Midbrain-derived inhibitory
ENSG00000012232	Thalamic_excitatory	0.282170542635659	0.735582154515778	0.0870367197291944	0.625175679122006	Thalamic excitatory
ENSG00000012504	CGE_interneuron	0.314828897338403	0.677871148459384	0.000385368556468535	0.63809901781267	CGE interneuron
ENSG00000012504	Ependymal	0.130952380952381	0.677871148459384	0.999999999995407	0.546339729617396	Ependymal
ENSG00000012504	Fibroblast	0.182417582417582	0.677871148459384	0.999999999995407	0.585107124306785	Fibroblast
ENSG00000012660	Midbrain_derived_inhibitory	0.332802547770701	0.711259754738016	0.256515305950701	0.632087882646956	Midbrain-derived inhibitory
ENSG00000012660	Vascular	0.181481481481482	0.711259754738016	0.999999999995407	0.582146703564207	Vascular
ENSG00000012779	Microglia	0.137825421133231	0.709693372898121	0.999999999995407	0.531741746379713	Microglia
ENSG00000012822	Medium_spiny_neuron	0.2339593114241	0.712011577424023	0.0565708029731739	0.60628497681988	Medium spiny neuron
ENSG00000012822	MGE_interneuron	0.298136645962733	0.712011577424023	0.0621508265424027	0.639172160777322	MGE interneuron
ENSG00000012983	Committed_oligodendrocyte_precursor	0.23003663003663	0.762017336485422	0.999999999995407	0.61866912101385	Committed oligodendrocyte precursor
ENSG00000012983	Oligodendrocyte	0.20280296784831	0.762017336485422	0.878227924325911	0.603702343915088	Oligodendrocyte
ENSG00000012983	Oligodendrocyte_precursor	0.234192037470726	0.762017336485422	0.254000762285231	0.605164009728215	Oligodendrocyte precursor
ENSG00000013016	Cerebellar_inhibitory	0.273764258555133	0.781308411214953	0.107872082271605	0.626796668919027	Cerebellar inhibitory
ENSG00000013016	Committed_oligodendrocyte_precursor	0.23003663003663	0.781308411214953	0.999999999995407	0.61866912101385	Committed oligodendrocyte precursor
ENSG00000013016	Deep_layer_intratelencephalic	0.301158301158301	0.781308411214953	0.000945652779535422	0.620372528037612	Deep-layer intratelencephalic
ENSG00000013016	Hippocampal_dentate_gyrus	0.27724358974359	0.781308411214953	0.0522311616725145	0.611877664165362	Hippocampal dentate gyrus
ENSG00000013016	Midbrain_derived_inhibitory	0.332802547770701	0.781308411214953	0.256515305950701	0.632087882646956	Midbrain-derived inhibitory
ENSG00000013016	Oligodendrocyte_precursor	0.234192037470726	0.781308411214953	0.254000762285231	0.605164009728215	Oligodendrocyte precursor
ENSG00000013016	Thalamic_excitatory	0.282170542635659	0.781308411214953	0.0870367197291944	0.625175679122006	Thalamic excitatory
ENSG00000013293	Cerebellar_inhibitory	0.273764258555133	0.763510592304367	0.107872082271605	0.626796668919027	Cerebellar inhibitory
ENSG00000013293	CGE_interneuron	0.314828897338403	0.763510592304367	0.000385368556468535	0.63809901781267	CGE interneuron
ENSG00000013293	Hippocampal_dentate_gyrus	0.27724358974359	0.763510592304367	0.0522311616725145	0.611877664165362	Hippocampal dentate gyrus
ENSG00000013293	MGE_interneuron	0.298136645962733	0.763510592304367	0.0621508265424027	0.639172160777322	MGE interneuron
ENSG00000013293	Oligodendrocyte	0.20280296784831	0.763510592304367	0.878227924325911	0.603702343915088	Oligodendrocyte
ENSG00000013297	Committed_oligodendrocyte_precursor	0.23003663003663	0.79549114331723	0.999999999995407	0.61866912101385	Committed oligodendrocyte precursor
ENSG00000013297	Fibroblast	0.182417582417582	0.79549114331723	0.999999999995407	0.585107124306785	Fibroblast
ENSG00000013297	Oligodendrocyte	0.20280296784831	0.79549114331723	0.878227924325911	0.603702343915088	Oligodendrocyte
ENSG00000013364	Fibroblast	0.182417582417582	0.657708100037327	0.999999999995407	0.585107124306785	Fibroblast
ENSG00000013364	Vascular	0.181481481481482	0.657708100037327	0.999999999995407	0.582146703564207	Vascular
ENSG00000013374	Upper_rhombic_lip	0.245877061469265	0.601084010840109	0.598808646015903	0.606793925472213	Upper rhombic lip
ENSG00000013375	Committed_oligodendrocyte_precursor	0.23003663003663	0.591020910209102	0.999999999995407	0.61866912101385	Committed oligodendrocyte precursor
ENSG00000013375	Lower_rhombic_lip	0.202298850574713	0.591020910209102	0.660514880832517	0.587999948987511	Lower rhombic lip
ENSG00000013392	CGE_interneuron	0.314828897338403	0.648401826484018	0.000385368556468535	0.63809901781267	CGE interneuron
ENSG00000013392	Splatter	0.246142542248347	0.648401826484018	0.999999999995407	0.605864144672177	Splatter
ENSG00000013523	Committed_oligodendrocyte_precursor	0.23003663003663	0.704477611940298	0.999999999995407	0.61866912101385	Committed oligodendrocyte precursor
ENSG00000013523	Oligodendrocyte_precursor	0.234192037470726	0.704477611940298	0.254000762285231	0.605164009728215	Oligodendrocyte precursor
ENSG00000013583	Oligodendrocyte	0.20280296784831	0.652557319223986	0.878227924325911	0.603702343915088	Oligodendrocyte
ENSG00000013588	Fibroblast	0.182417582417582	0.505135387488329	0.999999999995407	0.585107124306785	Fibroblast
ENSG00000013588	Vascular	0.181481481481482	0.505135387488329	0.999999999995407	0.582146703564207	Vascular
ENSG00000013725	Amygdala_excitatory	0.269938650306748	0.418163672654691	0.00169959444212116	0.60159210437583	Amygdala excitatory
ENSG00000013725	CGE_interneuron	0.314828897338403	0.418163672654691	0.000385368556468535	0.63809901781267	CGE interneuron
ENSG00000013725	LAMP5_LHX6_and_Chandelier	0.314800313234143	0.418163672654691	0.0292090308417908	0.642511853217236	LAMP5-LHX6 and Chandelier
ENSG00000013725	Mammillary_body	0.24199843871975	0.418163672654691	0.442267102983809	0.59754923028262	Mammillary body
ENSG00000013725	Miscellaneous	0.251660516605166	0.418163672654691	0.0345927735917088	0.587795803945215	Miscellaneous
ENSG00000013725	Splatter	0.246142542248347	0.418163672654691	0.999999999995407	0.605864144672177	Splatter
ENSG00000013810	Cerebellar_inhibitory	0.273764258555133	0.252187748607796	0.107872082271605	0.626796668919027	Cerebellar inhibitory
ENSG00000014123	Oligodendrocyte	0.20280296784831	0.659109991603694	0.878227924325911	0.603702343915088	Oligodendrocyte
ENSG00000014138	Microglia	0.137825421133231	0.588628762541806	0.999999999995407	0.531741746379713	Microglia
ENSG00000014138	Oligodendrocyte	0.20280296784831	0.588628762541806	0.878227924325911	0.603702343915088	Oligodendrocyte
ENSG00000014216	Mammillary_body	0.24199843871975	0.758636788048553	0.442267102983809	0.59754923028262	Mammillary body
ENSG00000014257	Microglia	0.137825421133231	0.489637305699482	0.999999999995407	0.531741746379713	Microglia
ENSG00000014641	Cerebellar_inhibitory	0.273764258555133	0.729540918163673	0.107872082271605	0.626796668919027	Cerebellar inhibitory
ENSG00000014641	Lower_rhombic_lip	0.202298850574713	0.729540918163673	0.660514880832517	0.587999948987511	Lower rhombic lip
ENSG00000014641	Mammillary_body	0.24199843871975	0.729540918163673	0.442267102983809	0.59754923028262	Mammillary body
ENSG00000014641	Splatter	0.246142542248347	0.729540918163673	0.999999999995407	0.605864144672177	Splatter
ENSG00000014641	Thalamic_excitatory	0.282170542635659	0.729540918163673	0.0870367197291944	0.625175679122006	Thalamic excitatory
ENSG00000014641	Upper_rhombic_lip	0.245877061469265	0.729540918163673	0.598808646015903	0.606793925472213	Upper rhombic lip
ENSG00000014914	Deep_layer_near_projecting	0.229635376260667	0.606488011283498	0.22491672376637	0.597407487363077	Deep-layer near-projecting
ENSG00000014914	MGE_interneuron	0.298136645962733	0.606488011283498	0.0621508265424027	0.639172160777322	MGE interneuron
ENSG00000014914	Thalamic_excitatory	0.282170542635659	0.606488011283498	0.0870367197291944	0.625175679122006	Thalamic excitatory
ENSG00000015133	Eccentric_medium_spiny_neuron	0.297169811320755	0.608316896778435	0.0017704593263734	0.628333523001608	Eccentric medium spiny neuron
ENSG00000015133	Ependymal	0.130952380952381	0.608316896778435	0.999999999995407	0.546339729617396	Ependymal
ENSG00000015133	Medium_spiny_neuron	0.2339593114241	0.608316896778435	0.0565708029731739	0.60628497681988	Medium spiny neuron
ENSG00000015413	Ependymal	0.130952380952381	0.515004055150041	0.999999999995407	0.546339729617396	Ependymal
ENSG00000015413	Mammillary_body	0.24199843871975	0.515004055150041	0.442267102983809	0.59754923028262	Mammillary body
ENSG00000015413	Upper_rhombic_lip	0.245877061469265	0.515004055150041	0.598808646015903	0.606793925472213	Upper rhombic lip
ENSG00000015475	CGE_interneuron	0.314828897338403	0.348717948717949	0.000385368556468535	0.63809901781267	CGE interneuron
ENSG00000015475	Deep_layer_corticothalamic_and_6b	0.25635103926097	0.348717948717949	0.0115276606539899	0.600384466855024	Deep-layer corticothalamic and 6b
ENSG00000015475	Deep_layer_near_projecting	0.229635376260667	0.348717948717949	0.22491672376637	0.597407487363077	Deep-layer near-projecting
ENSG00000015475	LAMP5_LHX6_and_Chandelier	0.314800313234143	0.348717948717949	0.0292090308417908	0.642511853217236	LAMP5-LHX6 and Chandelier
ENSG00000015475	Microglia	0.137825421133231	0.348717948717949	0.999999999995407	0.531741746379713	Microglia
ENSG00000015475	Miscellaneous	0.251660516605166	0.348717948717949	0.0345927735917088	0.587795803945215	Miscellaneous
ENSG00000015479	Fibroblast	0.182417582417582	0.853207398661944	0.999999999995407	0.585107124306785	Fibroblast
ENSG00000015479	Upper_rhombic_lip	0.245877061469265	0.853207398661944	0.598808646015903	0.606793925472213	Upper rhombic lip
ENSG00000015520	Vascular	0.181481481481482	0.525775775775776	0.999999999995407	0.582146703564207	Vascular
ENSG00000015568	Cerebellar_inhibitory	0.273764258555133	0.630028328611898	0.107872082271605	0.626796668919027	Cerebellar inhibitory
ENSG00000015568	Upper_rhombic_lip	0.245877061469265	0.630028328611898	0.598808646015903	0.606793925472213	Upper rhombic lip
ENSG00000015592	Committed_oligodendrocyte_precursor	0.23003663003663	0.804012345679012	0.999999999995407	0.61866912101385	Committed oligodendrocyte precursor
ENSG00000015592	Midbrain_derived_inhibitory	0.332802547770701	0.804012345679012	0.256515305950701	0.632087882646956	Midbrain-derived inhibitory
ENSG00000015592	Oligodendrocyte	0.20280296784831	0.804012345679012	0.878227924325911	0.603702343915088	Oligodendrocyte
ENSG00000016082	Medium_spiny_neuron	0.2339593114241	0.830945558739255	0.0565708029731739	0.60628497681988	Medium spiny neuron
ENSG00000016082	Splatter	0.246142542248347	0.830945558739255	0.999999999995407	0.605864144672177	Splatter
ENSG00000016391	Astrocyte	0.174076865109269	0.640852974186308	0.999999999995407	0.597371381306236	Astrocyte
ENSG00000016391	Bergmann_glia	0.20125786163522	0.640852974186308	0.999999999995407	0.603785425955124	Bergmann glia
ENSG00000016391	Cerebellar_inhibitory	0.273764258555133	0.640852974186308	0.107872082271605	0.626796668919027	Cerebellar inhibitory
ENSG00000016391	Midbrain_derived_inhibitory	0.332802547770701	0.640852974186308	0.256515305950701	0.632087882646956	Midbrain-derived inhibitory
ENSG00000016391	Oligodendrocyte_precursor	0.234192037470726	0.640852974186308	0.254000762285231	0.605164009728215	Oligodendrocyte precursor
ENSG00000016402	Astrocyte	0.174076865109269	0.346594333936106	0.999999999995407	0.597371381306236	Astrocyte
ENSG00000016402	Choroid_plexus	0.156199677938808	0.346594333936106	0.999999999995407	0.580861534275408	Choroid plexus
ENSG00000016402	Ependymal	0.130952380952381	0.346594333936106	0.999999999995407	0.546339729617396	Ependymal
ENSG00000016402	Miscellaneous	0.251660516605166	0.346594333936106	0.0345927735917088	0.587795803945215	Miscellaneous
ENSG00000016402	Oligodendrocyte_precursor	0.234192037470726	0.346594333936106	0.254000762285231	0.605164009728215	Oligodendrocyte precursor
ENSG00000016602	Committed_oligodendrocyte_precursor	0.23003663003663	0.426550598476605	0.999999999995407	0.61866912101385	Committed oligodendrocyte precursor
ENSG00000016602	Oligodendrocyte	0.20280296784831	0.426550598476605	0.878227924325911	0.603702343915088	Oligodendrocyte
ENSG00000016602	Oligodendrocyte_precursor	0.234192037470726	0.426550598476605	0.254000762285231	0.605164009728215	Oligodendrocyte precursor
ENSG00000017260	Midbrain_derived_inhibitory	0.332802547770701	0.74392455567646	0.256515305950701	0.632087882646956	Midbrain-derived inhibitory
ENSG00000017260	Thalamic_excitatory	0.282170542635659	0.74392455567646	0.0870367197291944	0.625175679122006	Thalamic excitatory
ENSG00000017427	CGE_interneuron	0.314828897338403	0.77124183006536	0.000385368556468535	0.63809901781267	CGE interneuron
ENSG00000017427	LAMP5_LHX6_and_Chandelier	0.314800313234143	0.77124183006536	0.0292090308417908	0.642511853217236	LAMP5-LHX6 and Chandelier
ENSG00000017427	Lower_rhombic_lip	0.202298850574713	0.77124183006536	0.660514880832517	0.587999948987511	Lower rhombic lip
ENSG00000017427	MGE_interneuron	0.298136645962733	0.77124183006536	0.0621508265424027	0.639172160777322	MGE interneuron
ENSG00000017427	Midbrain_derived_inhibitory	0.332802547770701	0.77124183006536	0.256515305950701	0.632087882646956	Midbrain-derived inhibitory
ENSG00000018236	Hippocampal_CA4	0.291699604743083	0.680419122462345	0.00233719568618506	0.623841565997448	Hippocampal CA4
ENSG00000018236	Hippocampal_dentate_gyrus	0.27724358974359	0.680419122462345	0.0522311616725145	0.611877664165362	Hippocampal dentate gyrus
ENSG00000018236	Mammillary_body	0.24199843871975	0.680419122462345	0.442267102983809	0.59754923028262	Mammillary body
ENSG00000018236	Oligodendrocyte_precursor	0.234192037470726	0.680419122462345	0.254000762285231	0.605164009728215	Oligodendrocyte precursor
ENSG00000018280	Microglia	0.137825421133231	0.641212121212121	0.999999999995407	0.531741746379713	Microglia
ENSG00000018408	Ependymal	0.130952380952381	0.723333333333333	0.999999999995407	0.546339729617396	Ependymal
ENSG00000018408	Fibroblast	0.182417582417582	0.723333333333333	0.999999999995407	0.585107124306785	Fibroblast
ENSG00000018408	Vascular	0.181481481481482	0.723333333333333	0.999999999995407	0.582146703564207	Vascular
ENSG00000018625	Astrocyte	0.174076865109269	0.791830065359477	0.999999999995407	0.597371381306236	Astrocyte
ENSG00000018625	Bergmann_glia	0.20125786163522	0.791830065359477	0.999999999995407	0.603785425955124	Bergmann glia
ENSG00000018625	Fibroblast	0.182417582417582	0.791830065359477	0.999999999995407	0.585107124306785	Fibroblast
ENSG00000018625	Vascular	0.181481481481482	0.791830065359477	0.999999999995407	0.582146703564207	Vascular
ENSG00000018699	LAMP5_LHX6_and_Chandelier	0.314800313234143	0.58916567813365	0.0292090308417908	0.642511853217236	LAMP5-LHX6 and Chandelier
ENSG00000019102	Upper_rhombic_lip	0.245877061469265	0.573904179408767	0.598808646015903	0.606793925472213	Upper rhombic lip
ENSG00000019102	Vascular	0.181481481481482	0.573904179408767	0.999999999995407	0.582146703564207	Vascular
ENSG00000019144	Committed_oligodendrocyte_precursor	0.23003663003663	0.70564028080368	0.999999999995407	0.61866912101385	Committed oligodendrocyte precursor
ENSG00000019144	Oligodendrocyte	0.20280296784831	0.70564028080368	0.878227924325911	0.603702343915088	Oligodendrocyte
ENSG00000019144	Oligodendrocyte_precursor	0.234192037470726	0.70564028080368	0.254000762285231	0.605164009728215	Oligodendrocyte precursor
ENSG00000019169	Microglia	0.137825421133231	0.338461538461539	0.999999999995407	0.531741746379713	Microglia
ENSG00000019186	Amygdala_excitatory	0.269938650306748	0.566147859922179	0.00169959444212116	0.60159210437583	Amygdala excitatory
ENSG00000019186	Cerebellar_inhibitory	0.273764258555133	0.566147859922179	0.107872082271605	0.626796668919027	Cerebellar inhibitory
ENSG00000019186	Midbrain_derived_inhibitory	0.332802547770701	0.566147859922179	0.256515305950701	0.632087882646956	Midbrain-derived inhibitory
ENSG00000019186	Thalamic_excitatory	0.282170542635659	0.566147859922179	0.0870367197291944	0.625175679122006	Thalamic excitatory
ENSG00000019485	Microglia	0.137825421133231	0.767204757858964	0.999999999995407	0.531741746379713	Microglia
ENSG00000019505	Amygdala_excitatory	0.269938650306748	0.713615023474178	0.00169959444212116	0.60159210437583	Amygdala excitatory
ENSG00000019505	CGE_interneuron	0.314828897338403	0.713615023474178	0.000385368556468535	0.63809901781267	CGE interneuron
ENSG00000019505	Deep_layer_intratelencephalic	0.301158301158301	0.713615023474178	0.000945652779535422	0.620372528037612	Deep-layer intratelencephalic
ENSG00000019505	Deep_layer_near_projecting	0.229635376260667	0.713615023474178	0.22491672376637	0.597407487363077	Deep-layer near-projecting
ENSG00000019505	Hippocampal_dentate_gyrus	0.27724358974359	0.713615023474178	0.0522311616725145	0.611877664165362	Hippocampal dentate gyrus
ENSG00000019505	Lower_rhombic_lip	0.202298850574713	0.713615023474178	0.660514880832517	0.587999948987511	Lower rhombic lip
ENSG00000019505	Mammillary_body	0.24199843871975	0.713615023474178	0.442267102983809	0.59754923028262	Mammillary body
ENSG00000019505	MGE_interneuron	0.298136645962733	0.713615023474178	0.0621508265424027	0.639172160777322	MGE interneuron
ENSG00000019505	Midbrain_derived_inhibitory	0.332802547770701	0.713615023474178	0.256515305950701	0.632087882646956	Midbrain-derived inhibitory
ENSG00000019505	Splatter	0.246142542248347	0.713615023474178	0.999999999995407	0.605864144672177	Splatter
ENSG00000019505	Thalamic_excitatory	0.282170542635659	0.713615023474178	0.0870367197291944	0.625175679122006	Thalamic excitatory
ENSG00000019505	Upper_layer_intratelencephalic	0.284502698535081	0.713615023474178	0.010440718202716	0.611379011376604	Upper-layer intratelencephalic
ENSG00000019549	Deep_layer_intratelencephalic	0.301158301158301	0.789800995024876	0.000945652779535422	0.620372528037612	Deep-layer intratelencephalic
ENSG00000019549	Fibroblast	0.182417582417582	0.789800995024876	0.999999999995407	0.585107124306785	Fibroblast
ENSG00000019549	Hippocampal_dentate_gyrus	0.27724358974359	0.789800995024876	0.0522311616725145	0.611877664165362	Hippocampal dentate gyrus
ENSG00000019549	Mammillary_body	0.24199843871975	0.789800995024876	0.442267102983809	0.59754923028262	Mammillary body
ENSG00000019549	Oligodendrocyte_precursor	0.234192037470726	0.789800995024876	0.254000762285231	0.605164009728215	Oligodendrocyte precursor
ENSG00000019549	Vascular	0.181481481481482	0.789800995024876	0.999999999995407	0.582146703564207	Vascular
ENSG00000019582	Microglia	0.137825421133231	0.608108108108108	0.999999999995407	0.531741746379713	Microglia
ENSG00000019991	Cerebellar_inhibitory	0.273764258555133	0.712912087912088	0.107872082271605	0.626796668919027	Cerebellar inhibitory
ENSG00000019991	Hippocampal_CA4	0.291699604743083	0.712912087912088	0.00233719568618506	0.623841565997448	Hippocampal CA4
ENSG00000019991	Hippocampal_dentate_gyrus	0.27724358974359	0.712912087912088	0.0522311616725145	0.611877664165362	Hippocampal dentate gyrus
ENSG00000019991	Lower_rhombic_lip	0.202298850574713	0.712912087912088	0.660514880832517	0.587999948987511	Lower rhombic lip
ENSG00000019991	MGE_interneuron	0.298136645962733	0.712912087912088	0.0621508265424027	0.639172160777322	MGE interneuron
ENSG00000019991	Microglia	0.137825421133231	0.712912087912088	0.999999999995407	0.531741746379713	Microglia
ENSG00000019991	Midbrain_derived_inhibitory	0.332802547770701	0.712912087912088	0.256515305950701	0.632087882646956	Midbrain-derived inhibitory
ENSG00000020129	Eccentric_medium_spiny_neuron	0.297169811320755	0.820759030635574	0.0017704593263734	0.628333523001608	Eccentric medium spiny neuron
ENSG00000020129	Hippocampal_dentate_gyrus	0.27724358974359	0.820759030635574	0.0522311616725145	0.611877664165362	Hippocampal dentate gyrus
ENSG00000020129	Mammillary_body	0.24199843871975	0.820759030635574	0.442267102983809	0.59754923028262	Mammillary body
ENSG00000020129	Medium_spiny_neuron	0.2339593114241	0.820759030635574	0.0565708029731739	0.60628497681988	Medium spiny neuron
ENSG00000020129	Midbrain_derived_inhibitory	0.332802547770701	0.820759030635574	0.256515305950701	0.632087882646956	Midbrain-derived inhibitory
ENSG00000020129	Splatter	0.246142542248347	0.820759030635574	0.999999999995407	0.605864144672177	Splatter
ENSG00000020129	Thalamic_excitatory	0.282170542635659	0.820759030635574	0.0870367197291944	0.625175679122006	Thalamic excitatory
ENSG00000020181	Fibroblast	0.182417582417582	0.690333831589437	0.999999999995407	0.585107124306785	Fibroblast
ENSG00000020181	Hippocampal_CA4	0.291699604743083	0.690333831589437	0.00233719568618506	0.623841565997448	Hippocampal CA4
ENSG00000020181	Vascular	0.181481481481482	0.690333831589437	0.999999999995407	0.582146703564207	Vascular
ENSG00000020256	Deep_layer_intratelencephalic	0.301158301158301	0.693587860988742	0.000945652779535422	0.620372528037612	Deep-layer intratelencephalic
ENSG00000020426	Deep_layer_corticothalamic_and_6b	0.25635103926097	0.72168284789644	0.0115276606539899	0.600384466855024	Deep-layer corticothalamic and 6b
ENSG00000020426	Deep_layer_intratelencephalic	0.301158301158301	0.72168284789644	0.000945652779535422	0.620372528037612	Deep-layer intratelencephalic
ENSG00000020577	Bergmann_glia	0.20125786163522	0.827298050139276	0.999999999995407	0.603785425955124	Bergmann glia
ENSG00000020577	Fibroblast	0.182417582417582	0.827298050139276	0.999999999995407	0.585107124306785	Fibroblast
ENSG00000020577	Oligodendrocyte_precursor	0.234192037470726	0.827298050139276	0.254000762285231	0.605164009728215	Oligodendrocyte precursor
ENSG00000020633	Microglia	0.137825421133231	0.802409638554217	0.999999999995407	0.531741746379713	Microglia
ENSG00000020633	Miscellaneous	0.251660516605166	0.802409638554217	0.0345927735917088	0.587795803945215	Miscellaneous
ENSG00000020633	Vascular	0.181481481481482	0.802409638554217	0.999999999995407	0.582146703564207	Vascular
ENSG00000021300	Astrocyte	0.174076865109269	0.754458161865569	0.999999999995407	0.597371381306236	Astrocyte
ENSG00000021300	Bergmann_glia	0.20125786163522	0.754458161865569	0.999999999995407	0.603785425955124	Bergmann glia
ENSG00000021300	Committed_oligodendrocyte_precursor	0.23003663003663	0.754458161865569	0.999999999995407	0.61866912101385	Committed oligodendrocyte precursor
ENSG00000021300	Oligodendrocyte	0.20280296784831	0.754458161865569	0.878227924325911	0.603702343915088	Oligodendrocyte
ENSG00000021300	Oligodendrocyte_precursor	0.234192037470726	0.754458161865569	0.254000762285231	0.605164009728215	Oligodendrocyte precursor
ENSG00000021300	Upper_rhombic_lip	0.245877061469265	0.754458161865569	0.598808646015903	0.606793925472213	Upper rhombic lip
ENSG00000021355	Fibroblast	0.182417582417582	0.452946350043975	0.999999999995407	0.585107124306785	Fibroblast
ENSG00000021355	Microglia	0.137825421133231	0.452946350043975	0.999999999995407	0.531741746379713	Microglia
ENSG00000021355	Vascular	0.181481481481482	0.452946350043975	0.999999999995407	0.582146703564207	Vascular
ENSG00000021461	Astrocyte	0.174076865109269	0.499668654738237	0.999999999995407	0.597371381306236	Astrocyte
ENSG00000021461	Deep_layer_near_projecting	0.229635376260667	0.499668654738237	0.22491672376637	0.597407487363077	Deep-layer near-projecting
ENSG00000021461	Hippocampal_dentate_gyrus	0.27724358974359	0.499668654738237	0.0522311616725145	0.611877664165362	Hippocampal dentate gyrus
ENSG00000021461	Upper_layer_intratelencephalic	0.284502698535081	0.499668654738237	0.010440718202716	0.611379011376604	Upper-layer intratelencephalic
ENSG00000021645	Cerebellar_inhibitory	0.273764258555133	0.7997029492892	0.107872082271605	0.626796668919027	Cerebellar inhibitory
ENSG00000021645	CGE_interneuron	0.314828897338403	0.7997029492892	0.000385368556468535	0.63809901781267	CGE interneuron
ENSG00000021645	Deep_layer_corticothalamic_and_6b	0.25635103926097	0.7997029492892	0.0115276606539899	0.600384466855024	Deep-layer corticothalamic and 6b
ENSG00000021645	Eccentric_medium_spiny_neuron	0.297169811320755	0.7997029492892	0.0017704593263734	0.628333523001608	Eccentric medium spiny neuron
ENSG00000021645	Hippocampal_CA4	0.291699604743083	0.7997029492892	0.00233719568618506	0.623841565997448	Hippocampal CA4
ENSG00000021645	MGE_interneuron	0.298136645962733	0.7997029492892	0.0621508265424027	0.639172160777322	MGE interneuron
ENSG00000021645	Midbrain_derived_inhibitory	0.332802547770701	0.7997029492892	0.256515305950701	0.632087882646956	Midbrain-derived inhibitory
ENSG00000021762	Cerebellar_inhibitory	0.273764258555133	0.590064467197573	0.107872082271605	0.626796668919027	Cerebellar inhibitory
ENSG00000021762	Lower_rhombic_lip	0.202298850574713	0.590064467197573	0.660514880832517	0.587999948987511	Lower rhombic lip
ENSG00000021762	Thalamic_excitatory	0.282170542635659	0.590064467197573	0.0870367197291944	0.625175679122006	Thalamic excitatory
ENSG00000021826	Deep_layer_near_projecting	0.229635376260667	0.700222222222222	0.22491672376637	0.597407487363077	Deep-layer near-projecting
ENSG00000021826	Fibroblast	0.182417582417582	0.700222222222222	0.999999999995407	0.585107124306785	Fibroblast
ENSG00000021826	Lower_rhombic_lip	0.202298850574713	0.700222222222222	0.660514880832517	0.587999948987511	Lower rhombic lip
ENSG00000021826	Oligodendrocyte	0.20280296784831	0.700222222222222	0.878227924325911	0.603702343915088	Oligodendrocyte
ENSG00000022355	Cerebellar_inhibitory	0.273764258555133	0.726608187134503	0.107872082271605	0.626796668919027	Cerebellar inhibitory
ENSG00000022355	CGE_interneuron	0.314828897338403	0.726608187134503	0.000385368556468535	0.63809901781267	CGE interneuron
ENSG00000022355	Deep_layer_corticothalamic_and_6b	0.25635103926097	0.726608187134503	0.0115276606539899	0.600384466855024	Deep-layer corticothalamic and 6b
ENSG00000022355	Deep_layer_near_projecting	0.229635376260667	0.726608187134503	0.22491672376637	0.597407487363077	Deep-layer near-projecting
ENSG00000022355	LAMP5_LHX6_and_Chandelier	0.314800313234143	0.726608187134503	0.0292090308417908	0.642511853217236	LAMP5-LHX6 and Chandelier
ENSG00000022355	Mammillary_body	0.24199843871975	0.726608187134503	0.442267102983809	0.59754923028262	Mammillary body
ENSG00000022355	MGE_interneuron	0.298136645962733	0.726608187134503	0.0621508265424027	0.639172160777322	MGE interneuron
ENSG00000022355	Thalamic_excitatory	0.282170542635659	0.726608187134503	0.0870367197291944	0.625175679122006	Thalamic excitatory
ENSG00000022355	Upper_layer_intratelencephalic	0.284502698535081	0.726608187134503	0.010440718202716	0.611379011376604	Upper-layer intratelencephalic
ENSG00000022556	Amygdala_excitatory	0.269938650306748	0.102636534839925	0.00169959444212116	0.60159210437583	Amygdala excitatory
ENSG00000022556	Deep_layer_intratelencephalic	0.301158301158301	0.102636534839925	0.000945652779535422	0.620372528037612	Deep-layer intratelencephalic
ENSG00000022556	Deep_layer_near_projecting	0.229635376260667	0.102636534839925	0.22491672376637	0.597407487363077	Deep-layer near-projecting
ENSG00000022556	Miscellaneous	0.251660516605166	0.102636534839925	0.0345927735917088	0.587795803945215	Miscellaneous
ENSG00000022556	Splatter	0.246142542248347	0.102636534839925	0.999999999995407	0.605864144672177	Splatter
ENSG00000022556	Thalamic_excitatory	0.282170542635659	0.102636534839925	0.0870367197291944	0.625175679122006	Thalamic excitatory
ENSG00000022556	Upper_layer_intratelencephalic	0.284502698535081	0.102636534839925	0.010440718202716	0.611379011376604	Upper-layer intratelencephalic
ENSG00000022567	Choroid_plexus	0.156199677938808	0.609323432343234	0.999999999995407	0.580861534275408	Choroid plexus
ENSG00000023171	Choroid_plexus	0.156199677938808	0.77309007981756	0.999999999995407	0.580861534275408	Choroid plexus
ENSG00000023171	Hippocampal_CA4	0.291699604743083	0.77309007981756	0.00233719568618506	0.623841565997448	Hippocampal CA4
ENSG00000023171	Hippocampal_dentate_gyrus	0.27724358974359	0.77309007981756	0.0522311616725145	0.611877664165362	Hippocampal dentate gyrus
ENSG00000023171	Midbrain_derived_inhibitory	0.332802547770701	0.77309007981756	0.256515305950701	0.632087882646956	Midbrain-derived inhibitory
ENSG00000023191	Committed_oligodendrocyte_precursor	0.23003663003663	0.206073752711497	0.999999999995407	0.61866912101385	Committed oligodendrocyte precursor
ENSG00000023191	Oligodendrocyte	0.20280296784831	0.206073752711497	0.878227924325911	0.603702343915088	Oligodendrocyte
ENSG00000023330	Upper_rhombic_lip	0.245877061469265	0.670833333333333	0.598808646015903	0.606793925472213	Upper rhombic lip
ENSG00000023445	Deep_layer_corticothalamic_and_6b	0.25635103926097	0.490618101545254	0.0115276606539899	0.600384466855024	Deep-layer corticothalamic and 6b
ENSG00000023445	Deep_layer_near_projecting	0.229635376260667	0.490618101545254	0.22491672376637	0.597407487363077	Deep-layer near-projecting
ENSG00000023445	Hippocampal_CA4	0.291699604743083	0.490618101545254	0.00233719568618506	0.623841565997448	Hippocampal CA4
ENSG00000023445	MGE_interneuron	0.298136645962733	0.490618101545254	0.0621508265424027	0.639172160777322	MGE interneuron
ENSG00000023445	Vascular	0.181481481481482	0.490618101545254	0.999999999995407	0.582146703564207	Vascular
ENSG00000023516	Eccentric_medium_spiny_neuron	0.297169811320755	0.453796247588988	0.0017704593263734	0.628333523001608	Eccentric medium spiny neuron
ENSG00000023572	Deep_layer_corticothalamic_and_6b	0.25635103926097	0.463414634146342	0.0115276606539899	0.600384466855024	Deep-layer corticothalamic and 6b
ENSG00000023572	Deep_layer_intratelencephalic	0.301158301158301	0.463414634146342	0.000945652779535422	0.620372528037612	Deep-layer intratelencephalic
ENSG00000023572	LAMP5_LHX6_and_Chandelier	0.314800313234143	0.463414634146342	0.0292090308417908	0.642511853217236	LAMP5-LHX6 and Chandelier
ENSG00000023572	Lower_rhombic_lip	0.202298850574713	0.463414634146342	0.660514880832517	0.587999948987511	Lower rhombic lip
ENSG00000023697	Choroid_plexus	0.156199677938808	0.678197064989518	0.999999999995407	0.580861534275408	Choroid plexus
ENSG00000023697	Microglia	0.137825421133231	0.678197064989518	0.999999999995407	0.531741746379713	Microglia
ENSG00000023697	Oligodendrocyte_precursor	0.234192037470726	0.678197064989518	0.254000762285231	0.605164009728215	Oligodendrocyte precursor
ENSG00000023839	Bergmann_glia	0.20125786163522	0.542394822006473	0.999999999995407	0.603785425955124	Bergmann glia
ENSG00000023892	Choroid_plexus	0.156199677938808	0.760169043845747	0.999999999995407	0.580861534275408	Choroid plexus
ENSG00000023892	Microglia	0.137825421133231	0.760169043845747	0.999999999995407	0.531741746379713	Microglia
ENSG00000023902	CGE_interneuron	0.314828897338403	0.710676446617767	0.000385368556468535	0.63809901781267	CGE interneuron
ENSG00000023902	LAMP5_LHX6_and_Chandelier	0.314800313234143	0.710676446617767	0.0292090308417908	0.642511853217236	LAMP5-LHX6 and Chandelier
ENSG00000023902	Microglia	0.137825421133231	0.710676446617767	0.999999999995407	0.531741746379713	Microglia
ENSG00000023909	Lower_rhombic_lip	0.202298850574713	0.757907542579075	0.660514880832517	0.587999948987511	Lower rhombic lip
ENSG00000023909	Mammillary_body	0.24199843871975	0.757907542579075	0.442267102983809	0.59754923028262	Mammillary body
ENSG00000024422	Astrocyte	0.174076865109269	0.802332719459791	0.999999999995407	0.597371381306236	Astrocyte
ENSG00000024422	Fibroblast	0.182417582417582	0.802332719459791	0.999999999995407	0.585107124306785	Fibroblast
ENSG00000024422	Vascular	0.181481481481482	0.802332719459791	0.999999999995407	0.582146703564207	Vascular
ENSG00000024526	CGE_interneuron	0.314828897338403	0.598849157418825	0.000385368556468535	0.63809901781267	CGE interneuron
ENSG00000024526	Deep_layer_intratelencephalic	0.301158301158301	0.598849157418825	0.000945652779535422	0.620372528037612	Deep-layer intratelencephalic
ENSG00000024526	Mammillary_body	0.24199843871975	0.598849157418825	0.442267102983809	0.59754923028262	Mammillary body
ENSG00000024526	MGE_interneuron	0.298136645962733	0.598849157418825	0.0621508265424027	0.639172160777322	MGE interneuron
ENSG00000024526	Thalamic_excitatory	0.282170542635659	0.598849157418825	0.0870367197291944	0.625175679122006	Thalamic excitatory
ENSG00000024862	Hippocampal_CA1_3	0.289249806651199	0.679347826086957	0.000241555796121773	0.60745002686042	Hippocampal CA1-3
ENSG00000024862	Hippocampal_CA4	0.291699604743083	0.679347826086957	0.00233719568618506	0.623841565997448	Hippocampal CA4
ENSG00000024862	Hippocampal_dentate_gyrus	0.27724358974359	0.679347826086957	0.0522311616725145	0.611877664165362	Hippocampal dentate gyrus
ENSG00000025039	Eccentric_medium_spiny_neuron	0.297169811320755	0.763333333333333	0.0017704593263734	0.628333523001608	Eccentric medium spiny neuron
ENSG00000025039	Upper_rhombic_lip	0.245877061469265	0.763333333333333	0.598808646015903	0.606793925472213	Upper rhombic lip
ENSG00000025423	Astrocyte	0.174076865109269	0.335436382754995	0.999999999995407	0.597371381306236	Astrocyte
ENSG00000025423	Bergmann_glia	0.20125786163522	0.335436382754995	0.999999999995407	0.603785425955124	Bergmann glia
ENSG00000025708	Ependymal	0.130952380952381	0.393499308437068	0.999999999995407	0.546339729617396	Ependymal
ENSG00000025708	Microglia	0.137825421133231	0.393499308437068	0.999999999995407	0.531741746379713	Microglia
ENSG00000025770	CGE_interneuron	0.314828897338403	0.559779614325069	0.000385368556468535	0.63809901781267	CGE interneuron
ENSG00000025772	Eccentric_medium_spiny_neuron	0.297169811320755	0.645091693635383	0.0017704593263734	0.628333523001608	Eccentric medium spiny neuron
ENSG00000025772	Hippocampal_CA1_3	0.289249806651199	0.645091693635383	0.000241555796121773	0.60745002686042	Hippocampal CA1-3
ENSG00000025772	Hippocampal_CA4	0.291699604743083	0.645091693635383	0.00233719568618506	0.623841565997448	Hippocampal CA4
ENSG00000025772	Medium_spiny_neuron	0.2339593114241	0.645091693635383	0.0565708029731739	0.60628497681988	Medium spiny neuron
ENSG00000026025	Ependymal	0.130952380952381	0.7310443490701	0.999999999995407	0.546339729617396	Ependymal
ENSG00000026025	Fibroblast	0.182417582417582	0.7310443490701	0.999999999995407	0.585107124306785	Fibroblast
ENSG00000026025	Vascular	0.181481481481482	0.7310443490701	0.999999999995407	0.582146703564207	Vascular
ENSG00000026103	Astrocyte	0.174076865109269	0.225870646766169	0.999999999995407	0.597371381306236	Astrocyte
ENSG00000026103	Ependymal	0.130952380952381	0.225870646766169	0.999999999995407	0.546339729617396	Ependymal
ENSG00000026103	Fibroblast	0.182417582417582	0.225870646766169	0.999999999995407	0.585107124306785	Fibroblast
ENSG00000026103	Vascular	0.181481481481482	0.225870646766169	0.999999999995407	0.582146703564207	Vascular
ENSG00000026297	MGE_interneuron	0.298136645962733	0.399739583333333	0.0621508265424027	0.639172160777322	MGE interneuron
ENSG00000026297	Microglia	0.137825421133231	0.399739583333333	0.999999999995407	0.531741746379713	Microglia
ENSG00000026508	Astrocyte	0.174076865109269	0.460916442048518	0.999999999995407	0.597371381306236	Astrocyte
ENSG00000026508	Vascular	0.181481481481482	0.460916442048518	0.999999999995407	0.582146703564207	Vascular
ENSG00000026559	Amygdala_excitatory	0.269938650306748	0.758284600389864	0.00169959444212116	0.60159210437583	Amygdala excitatory
ENSG00000026559	CGE_interneuron	0.314828897338403	0.758284600389864	0.000385368556468535	0.63809901781267	CGE interneuron
ENSG00000026559	Deep_layer_corticothalamic_and_6b	0.25635103926097	0.758284600389864	0.0115276606539899	0.600384466855024	Deep-layer corticothalamic and 6b
ENSG00000026559	Deep_layer_intratelencephalic	0.301158301158301	0.758284600389864	0.000945652779535422	0.620372528037612	Deep-layer intratelencephalic
ENSG00000026559	Hippocampal_CA1_3	0.289249806651199	0.758284600389864	0.000241555796121773	0.60745002686042	Hippocampal CA1-3
ENSG00000026559	Hippocampal_CA4	0.291699604743083	0.758284600389864	0.00233719568618506	0.623841565997448	Hippocampal CA4
ENSG00000026559	Miscellaneous	0.251660516605166	0.758284600389864	0.0345927735917088	0.587795803945215	Miscellaneous
ENSG00000026559	Upper_layer_intratelencephalic	0.284502698535081	0.758284600389864	0.010440718202716	0.611379011376604	Upper-layer intratelencephalic
ENSG00000026652	Committed_oligodendrocyte_precursor	0.23003663003663	0.677248677248677	0.999999999995407	0.61866912101385	Committed oligodendrocyte precursor
ENSG00000026652	Hippocampal_dentate_gyrus	0.27724358974359	0.677248677248677	0.0522311616725145	0.611877664165362	Hippocampal dentate gyrus
ENSG00000026652	MGE_interneuron	0.298136645962733	0.677248677248677	0.0621508265424027	0.639172160777322	MGE interneuron
ENSG00000026652	Oligodendrocyte	0.20280296784831	0.677248677248677	0.878227924325911	0.603702343915088	Oligodendrocyte
ENSG00000026751	Microglia	0.137825421133231	0.190049751243781	0.999999999995407	0.531741746379713	Microglia
ENSG00000026751	Miscellaneous	0.251660516605166	0.190049751243781	0.0345927735917088	0.587795803945215	Miscellaneous
ENSG00000027001	Ependymal	0.130952380952381	0.593267882187938	0.999999999995407	0.546339729617396	Ependymal
ENSG00000027001	Hippocampal_dentate_gyrus	0.27724358974359	0.593267882187938	0.0522311616725145	0.611877664165362	Hippocampal dentate gyrus
ENSG00000027075	Fibroblast	0.182417582417582	0.762811127379209	0.999999999995407	0.585107124306785	Fibroblast
ENSG00000027075	Medium_spiny_neuron	0.2339593114241	0.762811127379209	0.0565708029731739	0.60628497681988	Medium spiny neuron
ENSG00000027075	Thalamic_excitatory	0.282170542635659	0.762811127379209	0.0870367197291944	0.625175679122006	Thalamic excitatory
ENSG00000027075	Vascular	0.181481481481482	0.762811127379209	0.999999999995407	0.582146703564207	Vascular
ENSG00000027644	Fibroblast	0.182417582417582	0.701876124389617	0.999999999995407	0.585107124306785	Fibroblast
ENSG00000027644	Lower_rhombic_lip	0.202298850574713	0.701876124389617	0.660514880832517	0.587999948987511	Lower rhombic lip
ENSG00000027644	Upper_rhombic_lip	0.245877061469265	0.701876124389617	0.598808646015903	0.606793925472213	Upper rhombic lip
ENSG00000027697	Microglia	0.137825421133231	0.224267211997273	0.999999999995407	0.531741746379713	Microglia
ENSG00000027697	Vascular	0.181481481481482	0.224267211997273	0.999999999995407	0.582146703564207	Vascular
ENSG00000027847	CGE_interneuron	0.314828897338403	0.761467889908257	0.000385368556468535	0.63809901781267	CGE interneuron
ENSG00000027847	Splatter	0.246142542248347	0.761467889908257	0.999999999995407	0.605864144672177	Splatter
ENSG00000027869	Fibroblast	0.182417582417582	0.401885175664096	0.999999999995407	0.585107124306785	Fibroblast
ENSG00000027869	Lower_rhombic_lip	0.202298850574713	0.401885175664096	0.660514880832517	0.587999948987511	Lower rhombic lip
ENSG00000027869	Upper_rhombic_lip	0.245877061469265	0.401885175664096	0.598808646015903	0.606793925472213	Upper rhombic lip
ENSG00000028116	Committed_oligodendrocyte_precursor	0.23003663003663	0.484251968503937	0.999999999995407	0.61866912101385	Committed oligodendrocyte precursor
ENSG00000028116	Oligodendrocyte	0.20280296784831	0.484251968503937	0.878227924325911	0.603702343915088	Oligodendrocyte
ENSG00000028116	Oligodendrocyte_precursor	0.234192037470726	0.484251968503937	0.254000762285231	0.605164009728215	Oligodendrocyte precursor
ENSG00000028137	Microglia	0.137825421133231	0.363702096890817	0.999999999995407	0.531741746379713	Microglia
ENSG00000028137	Vascular	0.181481481481482	0.363702096890817	0.999999999995407	0.582146703564207	Vascular
ENSG00000028277	Amygdala_excitatory	0.269938650306748	0.863247863247863	0.00169959444212116	0.60159210437583	Amygdala excitatory
ENSG00000028277	Deep_layer_intratelencephalic	0.301158301158301	0.863247863247863	0.000945652779535422	0.620372528037612	Deep-layer intratelencephalic
ENSG00000028277	Eccentric_medium_spiny_neuron	0.297169811320755	0.863247863247863	0.0017704593263734	0.628333523001608	Eccentric medium spiny neuron
ENSG00000028277	Hippocampal_dentate_gyrus	0.27724358974359	0.863247863247863	0.0522311616725145	0.611877664165362	Hippocampal dentate gyrus
ENSG00000028277	Mammillary_body	0.24199843871975	0.863247863247863	0.442267102983809	0.59754923028262	Mammillary body
ENSG00000028277	Microglia	0.137825421133231	0.863247863247863	0.999999999995407	0.531741746379713	Microglia
ENSG00000028277	Splatter	0.246142542248347	0.863247863247863	0.999999999995407	0.605864144672177	Splatter
ENSG00000028277	Upper_layer_intratelencephalic	0.284502698535081	0.863247863247863	0.010440718202716	0.611379011376604	Upper-layer intratelencephalic
ENSG00000028277	Upper_rhombic_lip	0.245877061469265	0.863247863247863	0.598808646015903	0.606793925472213	Upper rhombic lip
ENSG00000028528	Committed_oligodendrocyte_precursor	0.23003663003663	0.747126436781609	0.999999999995407	0.61866912101385	Committed oligodendrocyte precursor
ENSG00000028528	Oligodendrocyte	0.20280296784831	0.747126436781609	0.878227924325911	0.603702343915088	Oligodendrocyte
ENSG00000028528	Oligodendrocyte_precursor	0.234192037470726	0.747126436781609	0.254000762285231	0.605164009728215	Oligodendrocyte precursor
ENSG00000028839	Hippocampal_CA4	0.291699604743083	0.863799283154122	0.00233719568618506	0.623841565997448	Hippocampal CA4
ENSG00000029153	Amygdala_excitatory	0.269938650306748	0.341719077568134	0.00169959444212116	0.60159210437583	Amygdala excitatory
ENSG00000029153	Deep_layer_corticothalamic_and_6b	0.25635103926097	0.341719077568134	0.0115276606539899	0.600384466855024	Deep-layer corticothalamic and 6b
ENSG00000029153	Deep_layer_intratelencephalic	0.301158301158301	0.341719077568134	0.000945652779535422	0.620372528037612	Deep-layer intratelencephalic
ENSG00000029153	Deep_layer_near_projecting	0.229635376260667	0.341719077568134	0.22491672376637	0.597407487363077	Deep-layer near-projecting
ENSG00000029153	Hippocampal_CA1_3	0.289249806651199	0.341719077568134	0.000241555796121773	0.60745002686042	Hippocampal CA1-3
ENSG00000029153	Hippocampal_CA4	0.291699604743083	0.341719077568134	0.00233719568618506	0.623841565997448	Hippocampal CA4
ENSG00000029153	Miscellaneous	0.251660516605166	0.341719077568134	0.0345927735917088	0.587795803945215	Miscellaneous
ENSG00000029153	Thalamic_excitatory	0.282170542635659	0.341719077568134	0.0870367197291944	0.625175679122006	Thalamic excitatory
ENSG00000029153	Upper_layer_intratelencephalic	0.284502698535081	0.341719077568134	0.010440718202716	0.611379011376604	Upper-layer intratelencephalic
ENSG00000029534	Cerebellar_inhibitory	0.273764258555133	0.706737588652482	0.107872082271605	0.626796668919027	Cerebellar inhibitory
ENSG00000029534	CGE_interneuron	0.314828897338403	0.706737588652482	0.000385368556468535	0.63809901781267	CGE interneuron
ENSG00000029534	LAMP5_LHX6_and_Chandelier	0.314800313234143	0.706737588652482	0.0292090308417908	0.642511853217236	LAMP5-LHX6 and Chandelier
ENSG00000029534	Lower_rhombic_lip	0.202298850574713	0.706737588652482	0.660514880832517	0.587999948987511	Lower rhombic lip
ENSG00000029534	Mammillary_body	0.24199843871975	0.706737588652482	0.442267102983809	0.59754923028262	Mammillary body
ENSG00000029534	MGE_interneuron	0.298136645962733	0.706737588652482	0.0621508265424027	0.639172160777322	MGE interneuron
ENSG00000029534	Midbrain_derived_inhibitory	0.332802547770701	0.706737588652482	0.256515305950701	0.632087882646956	Midbrain-derived inhibitory
ENSG00000029534	Splatter	0.246142542248347	0.706737588652482	0.999999999995407	0.605864144672177	Splatter
ENSG00000029534	Upper_rhombic_lip	0.245877061469265	0.706737588652482	0.598808646015903	0.606793925472213	Upper rhombic lip
ENSG00000029559	LAMP5_LHX6_and_Chandelier	0.314800313234143	0.450052576235542	0.0292090308417908	0.642511853217236	LAMP5-LHX6 and Chandelier
ENSG00000029559	Upper_rhombic_lip	0.245877061469265	0.450052576235542	0.598808646015903	0.606793925472213	Upper rhombic lip
ENSG00000029639	Midbrain_derived_inhibitory	0.332802547770701	0.558766859344894	0.256515305950701	0.632087882646956	Midbrain-derived inhibitory
ENSG00000030304	Ependymal	0.130952380952381	0.693517453011124	0.999999999995407	0.546339729617396	Ependymal
ENSG00000030304	Oligodendrocyte	0.20280296784831	0.693517453011124	0.878227924325911	0.603702343915088	Oligodendrocyte
ENSG00000030419	Astrocyte	0.174076865109269	0.890367553865653	0.999999999995407	0.597371381306236	Astrocyte
ENSG00000030419	Oligodendrocyte	0.20280296784831	0.890367553865653	0.878227924325911	0.603702343915088	Oligodendrocyte
ENSG00000030419	Oligodendrocyte_precursor	0.234192037470726	0.890367553865653	0.254000762285231	0.605164009728215	Oligodendrocyte precursor
ENSG00000030582	Microglia	0.137825421133231	0.474985947161327	0.999999999995407	0.531741746379713	Microglia
ENSG00000030582	Vascular	0.181481481481482	0.474985947161327	0.999999999995407	0.582146703564207	Vascular
ENSG00000031081	Astrocyte	0.174076865109269	0.524007386888273	0.999999999995407	0.597371381306236	Astrocyte
ENSG00000031081	Bergmann_glia	0.20125786163522	0.524007386888273	0.999999999995407	0.603785425955124	Bergmann glia
ENSG00000031081	Committed_oligodendrocyte_precursor	0.23003663003663	0.524007386888273	0.999999999995407	0.61866912101385	Committed oligodendrocyte precursor
ENSG00000031081	Oligodendrocyte_precursor	0.234192037470726	0.524007386888273	0.254000762285231	0.605164009728215	Oligodendrocyte precursor
ENSG00000031081	Vascular	0.181481481481482	0.524007386888273	0.999999999995407	0.582146703564207	Vascular
ENSG00000031691	Oligodendrocyte	0.20280296784831	0.388059701492537	0.878227924325911	0.603702343915088	Oligodendrocyte
ENSG00000031698	Cerebellar_inhibitory	0.273764258555133	0.74189364461738	0.107872082271605	0.626796668919027	Cerebellar inhibitory
ENSG00000032389	Amygdala_excitatory	0.269938650306748	0.688199827734711	0.00169959444212116	0.60159210437583	Amygdala excitatory
ENSG00000032389	Medium_spiny_neuron	0.2339593114241	0.688199827734711	0.0565708029731739	0.60628497681988	Medium spiny neuron
ENSG00000032742	Ependymal	0.130952380952381	0.699433656957929	0.999999999995407	0.546339729617396	Ependymal
ENSG00000033011	Hippocampal_CA4	0.291699604743083	0.573275862068966	0.00233719568618506	0.623841565997448	Hippocampal CA4
ENSG00000033100	Thalamic_excitatory	0.282170542635659	0.74006908462867	0.0870367197291944	0.625175679122006	Thalamic excitatory
ENSG00000033122	Amygdala_excitatory	0.269938650306748	0.795767195767196	0.00169959444212116	0.60159210437583	Amygdala excitatory
ENSG00000033122	Eccentric_medium_spiny_neuron	0.297169811320755	0.795767195767196	0.0017704593263734	0.628333523001608	Eccentric medium spiny neuron
ENSG00000033122	Hippocampal_CA1_3	0.289249806651199	0.795767195767196	0.000241555796121773	0.60745002686042	Hippocampal CA1-3
ENSG00000033122	Hippocampal_dentate_gyrus	0.27724358974359	0.795767195767196	0.0522311616725145	0.611877664165362	Hippocampal dentate gyrus
ENSG00000033122	LAMP5_LHX6_and_Chandelier	0.314800313234143	0.795767195767196	0.0292090308417908	0.642511853217236	LAMP5-LHX6 and Chandelier
ENSG00000033122	Medium_spiny_neuron	0.2339593114241	0.795767195767196	0.0565708029731739	0.60628497681988	Medium spiny neuron
ENSG00000033122	Miscellaneous	0.251660516605166	0.795767195767196	0.0345927735917088	0.587795803945215	Miscellaneous
ENSG00000033122	Thalamic_excitatory	0.282170542635659	0.795767195767196	0.0870367197291944	0.625175679122006	Thalamic excitatory
ENSG00000033170	Committed_oligodendrocyte_precursor	0.23003663003663	0.774492753623188	0.999999999995407	0.61866912101385	Committed oligodendrocyte precursor
ENSG00000033170	Oligodendrocyte	0.20280296784831	0.774492753623188	0.878227924325911	0.603702343915088	Oligodendrocyte
ENSG00000033327	Deep_layer_corticothalamic_and_6b	0.25635103926097	0.721400394477318	0.0115276606539899	0.600384466855024	Deep-layer corticothalamic and 6b
ENSG00000033327	Mammillary_body	0.24199843871975	0.721400394477318	0.442267102983809	0.59754923028262	Mammillary body
ENSG00000033327	Microglia	0.137825421133231	0.721400394477318	0.999999999995407	0.531741746379713	Microglia
ENSG00000033327	Oligodendrocyte	0.20280296784831	0.721400394477318	0.878227924325911	0.603702343915088	Oligodendrocyte
ENSG00000033800	Fibroblast	0.182417582417582	0.798259088581669	0.999999999995407	0.585107124306785	Fibroblast
ENSG00000033867	Hippocampal_dentate_gyrus	0.27724358974359	0.722266348954197	0.0522311616725145	0.611877664165362	Hippocampal dentate gyrus
ENSG00000033867	MGE_interneuron	0.298136645962733	0.722266348954197	0.0621508265424027	0.639172160777322	MGE interneuron
ENSG00000033867	Microglia	0.137825421133231	0.722266348954197	0.999999999995407	0.531741746379713	Microglia
ENSG00000034053	Deep_layer_intratelencephalic	0.301158301158301	0.65865598575879	0.000945652779535422	0.620372528037612	Deep-layer intratelencephalic
ENSG00000034053	Hippocampal_CA1_3	0.289249806651199	0.65865598575879	0.000241555796121773	0.60745002686042	Hippocampal CA1-3
ENSG00000034053	Hippocampal_CA4	0.291699604743083	0.65865598575879	0.00233719568618506	0.623841565997448	Hippocampal CA4
ENSG00000034053	Miscellaneous	0.251660516605166	0.65865598575879	0.0345927735917088	0.587795803945215	Miscellaneous
ENSG00000034053	Upper_layer_intratelencephalic	0.284502698535081	0.65865598575879	0.010440718202716	0.611379011376604	Upper-layer intratelencephalic
ENSG00000034152	Choroid_plexus	0.156199677938808	0.749279538904899	0.999999999995407	0.580861534275408	Choroid plexus
ENSG00000034239	Choroid_plexus	0.156199677938808	0.57345971563981	0.999999999995407	0.580861534275408	Choroid plexus
ENSG00000034239	Ependymal	0.130952380952381	0.57345971563981	0.999999999995407	0.546339729617396	Ependymal
ENSG00000034510	Deep_layer_intratelencephalic	0.301158301158301	0.893939393939394	0.000945652779535422	0.620372528037612	Deep-layer intratelencephalic
ENSG00000034510	Vascular	0.181481481481482	0.893939393939394	0.999999999995407	0.582146703564207	Vascular
ENSG00000034677	Astrocyte	0.174076865109269	0.726332537788385	0.999999999995407	0.597371381306236	Astrocyte
ENSG00000034713	Midbrain_derived_inhibitory	0.332802547770701	0.868945868945869	0.256515305950701	0.632087882646956	Midbrain-derived inhibitory
ENSG00000034713	Splatter	0.246142542248347	0.868945868945869	0.999999999995407	0.605864144672177	Splatter
ENSG00000034713	Upper_rhombic_lip	0.245877061469265	0.868945868945869	0.598808646015903	0.606793925472213	Upper rhombic lip
ENSG00000034971	Fibroblast	0.182417582417582	0.498015873015873	0.999999999995407	0.585107124306785	Fibroblast
ENSG00000035141	Deep_layer_near_projecting	0.229635376260667	0.448979591836735	0.22491672376637	0.597407487363077	Deep-layer near-projecting
ENSG00000035141	MGE_interneuron	0.298136645962733	0.448979591836735	0.0621508265424027	0.639172160777322	MGE interneuron
ENSG00000035403	Vascular	0.181481481481482	0.780129335684891	0.999999999995407	0.582146703564207	Vascular
ENSG00000035499	Deep_layer_corticothalamic_and_6b	0.25635103926097	0.672337744171393	0.0115276606539899	0.600384466855024	Deep-layer corticothalamic and 6b
ENSG00000035499	Deep_layer_intratelencephalic	0.301158301158301	0.672337744171393	0.000945652779535422	0.620372528037612	Deep-layer intratelencephalic
ENSG00000035499	Deep_layer_near_projecting	0.229635376260667	0.672337744171393	0.22491672376637	0.597407487363077	Deep-layer near-projecting
ENSG00000035499	Hippocampal_dentate_gyrus	0.27724358974359	0.672337744171393	0.0522311616725145	0.611877664165362	Hippocampal dentate gyrus
ENSG00000035499	Mammillary_body	0.24199843871975	0.672337744171393	0.442267102983809	0.59754923028262	Mammillary body
ENSG00000035499	Miscellaneous	0.251660516605166	0.672337744171393	0.0345927735917088	0.587795803945215	Miscellaneous
ENSG00000035499	Oligodendrocyte	0.20280296784831	0.672337744171393	0.878227924325911	0.603702343915088	Oligodendrocyte
ENSG00000035664	Committed_oligodendrocyte_precursor	0.23003663003663	0.777477477477478	0.999999999995407	0.61866912101385	Committed oligodendrocyte precursor
ENSG00000035664	Fibroblast	0.182417582417582	0.777477477477478	0.999999999995407	0.585107124306785	Fibroblast
ENSG00000035664	Oligodendrocyte	0.20280296784831	0.777477477477478	0.878227924325911	0.603702343915088	Oligodendrocyte
ENSG00000035664	Oligodendrocyte_precursor	0.234192037470726	0.777477477477478	0.254000762285231	0.605164009728215	Oligodendrocyte precursor
ENSG00000035664	Upper_rhombic_lip	0.245877061469265	0.777477477477478	0.598808646015903	0.606793925472213	Upper rhombic lip
ENSG00000035681	Eccentric_medium_spiny_neuron	0.297169811320755	0.655398037077426	0.0017704593263734	0.628333523001608	Eccentric medium spiny neuron
ENSG00000035681	Medium_spiny_neuron	0.2339593114241	0.655398037077426	0.0565708029731739	0.60628497681988	Medium spiny neuron
ENSG00000035687	Oligodendrocyte	0.20280296784831	0.717105263157895	0.878227924325911	0.603702343915088	Oligodendrocyte
ENSG00000035720	Hippocampal_CA1_3	0.289249806651199	0.577401129943503	0.000241555796121773	0.60745002686042	Hippocampal CA1-3
ENSG00000035720	Miscellaneous	0.251660516605166	0.577401129943503	0.0345927735917088	0.587795803945215	Miscellaneous
ENSG00000035862	CGE_interneuron	0.314828897338403	0.786363636363636	0.000385368556468535	0.63809901781267	CGE interneuron
ENSG00000035862	Committed_oligodendrocyte_precursor	0.23003663003663	0.786363636363636	0.999999999995407	0.61866912101385	Committed oligodendrocyte precursor
ENSG00000035862	LAMP5_LHX6_and_Chandelier	0.314800313234143	0.786363636363636	0.0292090308417908	0.642511853217236	LAMP5-LHX6 and Chandelier
ENSG00000035862	MGE_interneuron	0.298136645962733	0.786363636363636	0.0621508265424027	0.639172160777322	MGE interneuron
ENSG00000035862	Midbrain_derived_inhibitory	0.332802547770701	0.786363636363636	0.256515305950701	0.632087882646956	Midbrain-derived inhibitory
ENSG00000035928	Oligodendrocyte	0.20280296784831	0.605637895960477	0.878227924325911	0.603702343915088	Oligodendrocyte
ENSG00000036448	Amygdala_excitatory	0.269938650306748	0.581342434584756	0.00169959444212116	0.60159210437583	Amygdala excitatory
ENSG00000036448	Deep_layer_corticothalamic_and_6b	0.25635103926097	0.581342434584756	0.0115276606539899	0.600384466855024	Deep-layer corticothalamic and 6b
ENSG00000036448	Deep_layer_intratelencephalic	0.301158301158301	0.581342434584756	0.000945652779535422	0.620372528037612	Deep-layer intratelencephalic
ENSG00000036448	Hippocampal_CA1_3	0.289249806651199	0.581342434584756	0.000241555796121773	0.60745002686042	Hippocampal CA1-3
ENSG00000036448	Hippocampal_dentate_gyrus	0.27724358974359	0.581342434584756	0.0522311616725145	0.611877664165362	Hippocampal dentate gyrus
ENSG00000036448	Miscellaneous	0.251660516605166	0.581342434584756	0.0345927735917088	0.587795803945215	Miscellaneous
ENSG00000036448	Upper_layer_intratelencephalic	0.284502698535081	0.581342434584756	0.010440718202716	0.611379011376604	Upper-layer intratelencephalic
ENSG00000036530	Eccentric_medium_spiny_neuron	0.297169811320755	0.79	0.0017704593263734	0.628333523001608	Eccentric medium spiny neuron
ENSG00000036530	Hippocampal_CA1_3	0.289249806651199	0.79	0.000241555796121773	0.60745002686042	Hippocampal CA1-3
ENSG00000036530	Medium_spiny_neuron	0.2339593114241	0.79	0.0565708029731739	0.60628497681988	Medium spiny neuron
ENSG00000036530	Upper_layer_intratelencephalic	0.284502698535081	0.79	0.010440718202716	0.611379011376604	Upper-layer intratelencephalic
ENSG00000036549	Oligodendrocyte	0.20280296784831	0.774824658545589	0.878227924325911	0.603702343915088	Oligodendrocyte
ENSG00000036565	Microglia	0.137825421133231	0.566349206349206	0.999999999995407	0.531741746379713	Microglia
ENSG00000036565	Splatter	0.246142542248347	0.566349206349206	0.999999999995407	0.605864144672177	Splatter
ENSG00000036672	Hippocampal_dentate_gyrus	0.27724358974359	0.730578512396694	0.0522311616725145	0.611877664165362	Hippocampal dentate gyrus
ENSG00000036672	Medium_spiny_neuron	0.2339593114241	0.730578512396694	0.0565708029731739	0.60628497681988	Medium spiny neuron
ENSG00000036672	Upper_layer_intratelencephalic	0.284502698535081	0.730578512396694	0.010440718202716	0.611379011376604	Upper-layer intratelencephalic
ENSG00000036672	Upper_rhombic_lip	0.245877061469265	0.730578512396694	0.598808646015903	0.606793925472213	Upper rhombic lip
ENSG00000036828	Hippocampal_CA4	0.291699604743083	0.725108225108225	0.00233719568618506	0.623841565997448	Hippocampal CA4
ENSG00000036828	Midbrain_derived_inhibitory	0.332802547770701	0.725108225108225	0.256515305950701	0.632087882646956	Midbrain-derived inhibitory
ENSG00000037042	Hippocampal_CA1_3	0.289249806651199	0.798226164079823	0.000241555796121773	0.60745002686042	Hippocampal CA1-3
ENSG00000037042	Miscellaneous	0.251660516605166	0.798226164079823	0.0345927735917088	0.587795803945215	Miscellaneous
ENSG00000037042	Thalamic_excitatory	0.282170542635659	0.798226164079823	0.0870367197291944	0.625175679122006	Thalamic excitatory
ENSG00000037241	Hippocampal_CA4	0.291699604743083	0.505747126436782	0.00233719568618506	0.623841565997448	Hippocampal CA4
ENSG00000037241	Lower_rhombic_lip	0.202298850574713	0.505747126436782	0.660514880832517	0.587999948987511	Lower rhombic lip
ENSG00000037241	Splatter	0.246142542248347	0.505747126436782	0.999999999995407	0.605864144672177	Splatter
ENSG00000037280	Hippocampal_CA4	0.291699604743083	0.664465639520665	0.00233719568618506	0.623841565997448	Hippocampal CA4
ENSG00000037280	Vascular	0.181481481481482	0.664465639520665	0.999999999995407	0.582146703564207	Vascular
ENSG00000037474	Hippocampal_CA1_3	0.289249806651199	0.556279878313777	0.000241555796121773	0.60745002686042	Hippocampal CA1-3
ENSG00000037749	Deep_layer_corticothalamic_and_6b	0.25635103926097	0.601289134438306	0.0115276606539899	0.600384466855024	Deep-layer corticothalamic and 6b
ENSG00000038002	Committed_oligodendrocyte_precursor	0.23003663003663	0.504816955684008	0.999999999995407	0.61866912101385	Committed oligodendrocyte precursor
ENSG00000038002	Oligodendrocyte	0.20280296784831	0.504816955684008	0.878227924325911	0.603702343915088	Oligodendrocyte
ENSG00000038210	Astrocyte	0.174076865109269	0.586971586971587	0.999999999995407	0.597371381306236	Astrocyte
ENSG00000038210	Oligodendrocyte_precursor	0.234192037470726	0.586971586971587	0.254000762285231	0.605164009728215	Oligodendrocyte precursor
ENSG00000038295	Cerebellar_inhibitory	0.273764258555133	0.66962816716025	0.107872082271605	0.626796668919027	Cerebellar inhibitory
ENSG00000038295	Deep_layer_near_projecting	0.229635376260667	0.66962816716025	0.22491672376637	0.597407487363077	Deep-layer near-projecting
ENSG00000038295	Eccentric_medium_spiny_neuron	0.297169811320755	0.66962816716025	0.0017704593263734	0.628333523001608	Eccentric medium spiny neuron
ENSG00000038295	Hippocampal_dentate_gyrus	0.27724358974359	0.66962816716025	0.0522311616725145	0.611877664165362	Hippocampal dentate gyrus
ENSG00000038295	Lower_rhombic_lip	0.202298850574713	0.66962816716025	0.660514880832517	0.587999948987511	Lower rhombic lip
ENSG00000038295	Thalamic_excitatory	0.282170542635659	0.66962816716025	0.0870367197291944	0.625175679122006	Thalamic excitatory
ENSG00000038295	Upper_rhombic_lip	0.245877061469265	0.66962816716025	0.598808646015903	0.606793925472213	Upper rhombic lip
ENSG00000038382	Committed_oligodendrocyte_precursor	0.23003663003663	0.759444623829512	0.999999999995407	0.61866912101385	Committed oligodendrocyte precursor
ENSG00000038427	Cerebellar_inhibitory	0.273764258555133	0.33441303494307	0.107872082271605	0.626796668919027	Cerebellar inhibitory
ENSG00000038427	Committed_oligodendrocyte_precursor	0.23003663003663	0.33441303494307	0.999999999995407	0.61866912101385	Committed oligodendrocyte precursor
ENSG00000038427	Mammillary_body	0.24199843871975	0.33441303494307	0.442267102983809	0.59754923028262	Mammillary body
ENSG00000038427	Oligodendrocyte_precursor	0.234192037470726	0.33441303494307	0.254000762285231	0.605164009728215	Oligodendrocyte precursor
ENSG00000038945	MGE_interneuron	0.298136645962733	0.401330376940133	0.0621508265424027	0.639172160777322	MGE interneuron
ENSG00000038945	Microglia	0.137825421133231	0.401330376940133	0.999999999995407	0.531741746379713	Microglia
ENSG00000038945	Upper_rhombic_lip	0.245877061469265	0.401330376940133	0.598808646015903	0.606793925472213	Upper rhombic lip
ENSG00000039068	Choroid_plexus	0.156199677938808	0.551398337112623	0.999999999995407	0.580861534275408	Choroid plexus
ENSG00000039068	Committed_oligodendrocyte_precursor	0.23003663003663	0.551398337112623	0.999999999995407	0.61866912101385	Committed oligodendrocyte precursor
ENSG00000039068	Fibroblast	0.182417582417582	0.551398337112623	0.999999999995407	0.585107124306785	Fibroblast
ENSG00000039068	Oligodendrocyte	0.20280296784831	0.551398337112623	0.878227924325911	0.603702343915088	Oligodendrocyte
ENSG00000039139	Choroid_plexus	0.156199677938808	0.625144175317186	0.999999999995407	0.580861534275408	Choroid plexus
ENSG00000039139	Ependymal	0.130952380952381	0.625144175317186	0.999999999995407	0.546339729617396	Ependymal
ENSG00000039319	Committed_oligodendrocyte_precursor	0.23003663003663	0.460472168074507	0.999999999995407	0.61866912101385	Committed oligodendrocyte precursor
ENSG00000039319	Oligodendrocyte	0.20280296784831	0.460472168074507	0.878227924325911	0.603702343915088	Oligodendrocyte
ENSG00000039319	Oligodendrocyte_precursor	0.234192037470726	0.460472168074507	0.254000762285231	0.605164009728215	Oligodendrocyte precursor
ENSG00000039523	Deep_layer_corticothalamic_and_6b	0.25635103926097	0.555099808586273	0.0115276606539899	0.600384466855024	Deep-layer corticothalamic and 6b
ENSG00000039537	Eccentric_medium_spiny_neuron	0.297169811320755	0.466452533904354	0.0017704593263734	0.628333523001608	Eccentric medium spiny neuron
ENSG00000039537	Ependymal	0.130952380952381	0.466452533904354	0.999999999995407	0.546339729617396	Ependymal
ENSG00000039537	Fibroblast	0.182417582417582	0.466452533904354	0.999999999995407	0.585107124306785	Fibroblast
ENSG00000039560	Choroid_plexus	0.156199677938808	0.624149659863946	0.999999999995407	0.580861534275408	Choroid plexus
ENSG00000039560	Midbrain_derived_inhibitory	0.332802547770701	0.624149659863946	0.256515305950701	0.632087882646956	Midbrain-derived inhibitory
ENSG00000039560	Oligodendrocyte	0.20280296784831	0.624149659863946	0.878227924325911	0.603702343915088	Oligodendrocyte
ENSG00000039560	Thalamic_excitatory	0.282170542635659	0.624149659863946	0.0870367197291944	0.625175679122006	Thalamic excitatory
ENSG00000039600	Amygdala_excitatory	0.269938650306748	0.556440903054449	0.00169959444212116	0.60159210437583	Amygdala excitatory
ENSG00000039600	Deep_layer_corticothalamic_and_6b	0.25635103926097	0.556440903054449	0.0115276606539899	0.600384466855024	Deep-layer corticothalamic and 6b
ENSG00000039600	Deep_layer_intratelencephalic	0.301158301158301	0.556440903054449	0.000945652779535422	0.620372528037612	Deep-layer intratelencephalic
ENSG00000039600	Eccentric_medium_spiny_neuron	0.297169811320755	0.556440903054449	0.0017704593263734	0.628333523001608	Eccentric medium spiny neuron
ENSG00000039600	Ependymal	0.130952380952381	0.556440903054449	0.999999999995407	0.546339729617396	Ependymal
ENSG00000039600	Hippocampal_CA4	0.291699604743083	0.556440903054449	0.00233719568618506	0.623841565997448	Hippocampal CA4
ENSG00000039600	Miscellaneous	0.251660516605166	0.556440903054449	0.0345927735917088	0.587795803945215	Miscellaneous
ENSG00000039600	Splatter	0.246142542248347	0.556440903054449	0.999999999995407	0.605864144672177	Splatter
ENSG00000039600	Upper_layer_intratelencephalic	0.284502698535081	0.556440903054449	0.010440718202716	0.611379011376604	Upper-layer intratelencephalic
ENSG00000040199	Amygdala_excitatory	0.269938650306748	0.674225245653817	0.00169959444212116	0.60159210437583	Amygdala excitatory
ENSG00000040199	Deep_layer_intratelencephalic	0.301158301158301	0.674225245653817	0.000945652779535422	0.620372528037612	Deep-layer intratelencephalic
ENSG00000040199	Hippocampal_dentate_gyrus	0.27724358974359	0.674225245653817	0.0522311616725145	0.611877664165362	Hippocampal dentate gyrus
ENSG00000040199	Upper_layer_intratelencephalic	0.284502698535081	0.674225245653817	0.010440718202716	0.611379011376604	Upper-layer intratelencephalic
ENSG00000040341	Mammillary_body	0.24199843871975	0.784795321637427	0.442267102983809	0.59754923028262	Mammillary body
ENSG00000040487	Upper_rhombic_lip	0.245877061469265	0.651775486827033	0.598808646015903	0.606793925472213	Upper rhombic lip
ENSG00000040531	Astrocyte	0.174076865109269	0.658492279745686	0.999999999995407	0.597371381306236	Astrocyte
ENSG00000040608	Amygdala_excitatory	0.269938650306748	0.651867512332629	0.00169959444212116	0.60159210437583	Amygdala excitatory
ENSG00000040608	Cerebellar_inhibitory	0.273764258555133	0.651867512332629	0.107872082271605	0.626796668919027	Cerebellar inhibitory
ENSG00000040608	Deep_layer_intratelencephalic	0.301158301158301	0.651867512332629	0.000945652779535422	0.620372528037612	Deep-layer intratelencephalic
ENSG00000040608	Hippocampal_CA1_3	0.289249806651199	0.651867512332629	0.000241555796121773	0.60745002686042	Hippocampal CA1-3
ENSG00000040608	Hippocampal_dentate_gyrus	0.27724358974359	0.651867512332629	0.0522311616725145	0.611877664165362	Hippocampal dentate gyrus
ENSG00000040608	Miscellaneous	0.251660516605166	0.651867512332629	0.0345927735917088	0.587795803945215	Miscellaneous
ENSG00000040608	Upper_layer_intratelencephalic	0.284502698535081	0.651867512332629	0.010440718202716	0.611379011376604	Upper-layer intratelencephalic
ENSG00000040608	Upper_rhombic_lip	0.245877061469265	0.651867512332629	0.598808646015903	0.606793925472213	Upper rhombic lip
ENSG00000040731	Amygdala_excitatory	0.269938650306748	0.694585448392555	0.00169959444212116	0.60159210437583	Amygdala excitatory
ENSG00000040731	Bergmann_glia	0.20125786163522	0.694585448392555	0.999999999995407	0.603785425955124	Bergmann glia
ENSG00000040731	CGE_interneuron	0.314828897338403	0.694585448392555	0.000385368556468535	0.63809901781267	CGE interneuron
ENSG00000040731	Deep_layer_corticothalamic_and_6b	0.25635103926097	0.694585448392555	0.0115276606539899	0.600384466855024	Deep-layer corticothalamic and 6b
ENSG00000040731	Deep_layer_intratelencephalic	0.301158301158301	0.694585448392555	0.000945652779535422	0.620372528037612	Deep-layer intratelencephalic
ENSG00000040731	Eccentric_medium_spiny_neuron	0.297169811320755	0.694585448392555	0.0017704593263734	0.628333523001608	Eccentric medium spiny neuron
ENSG00000040731	Midbrain_derived_inhibitory	0.332802547770701	0.694585448392555	0.256515305950701	0.632087882646956	Midbrain-derived inhibitory
ENSG00000040731	Miscellaneous	0.251660516605166	0.694585448392555	0.0345927735917088	0.587795803945215	Miscellaneous
ENSG00000040731	Oligodendrocyte_precursor	0.234192037470726	0.694585448392555	0.254000762285231	0.605164009728215	Oligodendrocyte precursor
ENSG00000040731	Upper_layer_intratelencephalic	0.284502698535081	0.694585448392555	0.010440718202716	0.611379011376604	Upper-layer intratelencephalic
ENSG00000041353	Amygdala_excitatory	0.269938650306748	0.738532110091743	0.00169959444212116	0.60159210437583	Amygdala excitatory
ENSG00000041353	Deep_layer_corticothalamic_and_6b	0.25635103926097	0.738532110091743	0.0115276606539899	0.600384466855024	Deep-layer corticothalamic and 6b
ENSG00000041353	Deep_layer_intratelencephalic	0.301158301158301	0.738532110091743	0.000945652779535422	0.620372528037612	Deep-layer intratelencephalic
ENSG00000041353	Hippocampal_CA1_3	0.289249806651199	0.738532110091743	0.000241555796121773	0.60745002686042	Hippocampal CA1-3
ENSG00000041353	Hippocampal_CA4	0.291699604743083	0.738532110091743	0.00233719568618506	0.623841565997448	Hippocampal CA4
ENSG00000041353	Mammillary_body	0.24199843871975	0.738532110091743	0.442267102983809	0.59754923028262	Mammillary body
ENSG00000041353	MGE_interneuron	0.298136645962733	0.738532110091743	0.0621508265424027	0.639172160777322	MGE interneuron
ENSG00000041353	Miscellaneous	0.251660516605166	0.738532110091743	0.0345927735917088	0.587795803945215	Miscellaneous
ENSG00000041353	Thalamic_excitatory	0.282170542635659	0.738532110091743	0.0870367197291944	0.625175679122006	Thalamic excitatory
ENSG00000041353	Upper_layer_intratelencephalic	0.284502698535081	0.738532110091743	0.010440718202716	0.611379011376604	Upper-layer intratelencephalic
ENSG00000041357	Midbrain_derived_inhibitory	0.332802547770701	0.711366538952746	0.256515305950701	0.632087882646956	Midbrain-derived inhibitory
ENSG00000041357	Splatter	0.246142542248347	0.711366538952746	0.999999999995407	0.605864144672177	Splatter
ENSG00000041515	Cerebellar_inhibitory	0.273764258555133	0.499468085106383	0.107872082271605	0.626796668919027	Cerebellar inhibitory
ENSG00000041515	CGE_interneuron	0.314828897338403	0.499468085106383	0.000385368556468535	0.63809901781267	CGE interneuron
ENSG00000041515	Hippocampal_CA1_3	0.289249806651199	0.499468085106383	0.000241555796121773	0.60745002686042	Hippocampal CA1-3
ENSG00000041515	LAMP5_LHX6_and_Chandelier	0.314800313234143	0.499468085106383	0.0292090308417908	0.642511853217236	LAMP5-LHX6 and Chandelier
ENSG00000041515	Midbrain_derived_inhibitory	0.332802547770701	0.499468085106383	0.256515305950701	0.632087882646956	Midbrain-derived inhibitory
ENSG00000041515	Miscellaneous	0.251660516605166	0.499468085106383	0.0345927735917088	0.587795803945215	Miscellaneous
ENSG00000041880	Astrocyte	0.174076865109269	0.511569731081926	0.999999999995407	0.597371381306236	Astrocyte
ENSG00000041880	MGE_interneuron	0.298136645962733	0.511569731081926	0.0621508265424027	0.639172160777322	MGE interneuron
ENSG00000041982	Astrocyte	0.174076865109269	0.638043313645313	0.999999999995407	0.597371381306236	Astrocyte
ENSG00000041982	Ependymal	0.130952380952381	0.638043313645313	0.999999999995407	0.546339729617396	Ependymal
ENSG00000042062	Fibroblast	0.182417582417582	0.565964912280702	0.999999999995407	0.585107124306785	Fibroblast
ENSG00000042062	Vascular	0.181481481481482	0.565964912280702	0.999999999995407	0.582146703564207	Vascular
ENSG00000042286	Amygdala_excitatory	0.269938650306748	0.66934763181412	0.00169959444212116	0.60159210437583	Amygdala excitatory
ENSG00000042286	Medium_spiny_neuron	0.2339593114241	0.66934763181412	0.0565708029731739	0.60628497681988	Medium spiny neuron
ENSG00000042317	Amygdala_excitatory	0.269938650306748	0.367835281023929	0.00169959444212116	0.60159210437583	Amygdala excitatory
ENSG00000042317	Lower_rhombic_lip	0.202298850574713	0.367835281023929	0.660514880832517	0.587999948987511	Lower rhombic lip
ENSG00000042317	Mammillary_body	0.24199843871975	0.367835281023929	0.442267102983809	0.59754923028262	Mammillary body
ENSG00000042317	Miscellaneous	0.251660516605166	0.367835281023929	0.0345927735917088	0.587795803945215	Miscellaneous
ENSG00000042493	Ependymal	0.130952380952381	0.742337164750958	0.999999999995407	0.546339729617396	Ependymal
ENSG00000042493	Microglia	0.137825421133231	0.742337164750958	0.999999999995407	0.531741746379713	Microglia
ENSG00000042753	Hippocampal_CA4	0.291699604743083	0.814553990610329	0.00233719568618506	0.623841565997448	Hippocampal CA4
ENSG00000042753	Lower_rhombic_lip	0.202298850574713	0.814553990610329	0.660514880832517	0.587999948987511	Lower rhombic lip
ENSG00000042781	Cerebellar_inhibitory	0.273764258555133	0.420607458669742	0.107872082271605	0.626796668919027	Cerebellar inhibitory
ENSG00000042781	Midbrain_derived_inhibitory	0.332802547770701	0.420607458669742	0.256515305950701	0.632087882646956	Midbrain-derived inhibitory
ENSG00000042781	Splatter	0.246142542248347	0.420607458669742	0.999999999995407	0.605864144672177	Splatter
ENSG00000042781	Thalamic_excitatory	0.282170542635659	0.420607458669742	0.0870367197291944	0.625175679122006	Thalamic excitatory
ENSG00000042781	Upper_rhombic_lip	0.245877061469265	0.420607458669742	0.598808646015903	0.606793925472213	Upper rhombic lip
ENSG00000042813	CGE_interneuron	0.314828897338403	0.552706552706553	0.000385368556468535	0.63809901781267	CGE interneuron
ENSG00000042813	LAMP5_LHX6_and_Chandelier	0.314800313234143	0.552706552706553	0.0292090308417908	0.642511853217236	LAMP5-LHX6 and Chandelier
ENSG00000042813	Lower_rhombic_lip	0.202298850574713	0.552706552706553	0.660514880832517	0.587999948987511	Lower rhombic lip
ENSG00000042813	MGE_interneuron	0.298136645962733	0.552706552706553	0.0621508265424027	0.639172160777322	MGE interneuron
ENSG00000042813	Oligodendrocyte_precursor	0.234192037470726	0.552706552706553	0.254000762285231	0.605164009728215	Oligodendrocyte precursor
ENSG00000042813	Thalamic_excitatory	0.282170542635659	0.552706552706553	0.0870367197291944	0.625175679122006	Thalamic excitatory
ENSG00000042813	Upper_rhombic_lip	0.245877061469265	0.552706552706553	0.598808646015903	0.606793925472213	Upper rhombic lip
ENSG00000042832	Amygdala_excitatory	0.269938650306748	0.45002408477842	0.00169959444212116	0.60159210437583	Amygdala excitatory
ENSG00000042832	Ependymal	0.130952380952381	0.45002408477842	0.999999999995407	0.546339729617396	Ependymal
ENSG00000042832	Hippocampal_CA1_3	0.289249806651199	0.45002408477842	0.000241555796121773	0.60745002686042	Hippocampal CA1-3
ENSG00000042832	Hippocampal_CA4	0.291699604743083	0.45002408477842	0.00233719568618506	0.623841565997448	Hippocampal CA4
ENSG00000042980	Microglia	0.137825421133231	0.426236559139785	0.999999999995407	0.531741746379713	Microglia
ENSG00000043039	Choroid_plexus	0.156199677938808	0.673835125448029	0.999999999995407	0.580861534275408	Choroid plexus
ENSG00000043039	Deep_layer_near_projecting	0.229635376260667	0.673835125448029	0.22491672376637	0.597407487363077	Deep-layer near-projecting
ENSG00000043039	Ependymal	0.130952380952381	0.673835125448029	0.999999999995407	0.546339729617396	Ependymal
ENSG00000043039	Miscellaneous	0.251660516605166	0.673835125448029	0.0345927735917088	0.587795803945215	Miscellaneous
ENSG00000043143	MGE_interneuron	0.298136645962733	0.733812949640288	0.0621508265424027	0.639172160777322	MGE interneuron
ENSG00000043355	Bergmann_glia	0.20125786163522	0.780701754385965	0.999999999995407	0.603785425955124	Bergmann glia
ENSG00000043355	Cerebellar_inhibitory	0.273764258555133	0.780701754385965	0.107872082271605	0.626796668919027	Cerebellar inhibitory
ENSG00000043355	Fibroblast	0.182417582417582	0.780701754385965	0.999999999995407	0.585107124306785	Fibroblast
ENSG00000043355	Lower_rhombic_lip	0.202298850574713	0.780701754385965	0.660514880832517	0.587999948987511	Lower rhombic lip
ENSG00000043355	Upper_rhombic_lip	0.245877061469265	0.780701754385965	0.598808646015903	0.606793925472213	Upper rhombic lip
ENSG00000043355	Vascular	0.181481481481482	0.780701754385965	0.999999999995407	0.582146703564207	Vascular
ENSG00000043462	Microglia	0.137825421133231	0.573483427141964	0.999999999995407	0.531741746379713	Microglia
ENSG00000043462	Vascular	0.181481481481482	0.573483427141964	0.999999999995407	0.582146703564207	Vascular
ENSG00000043514	Committed_oligodendrocyte_precursor	0.23003663003663	0.645253390435403	0.999999999995407	0.61866912101385	Committed oligodendrocyte precursor
ENSG00000043514	Hippocampal_dentate_gyrus	0.27724358974359	0.645253390435403	0.0522311616725145	0.611877664165362	Hippocampal dentate gyrus
ENSG00000043591	Astrocyte	0.174076865109269	0.735150244584207	0.999999999995407	0.597371381306236	Astrocyte
ENSG00000043591	Deep_layer_intratelencephalic	0.301158301158301	0.735150244584207	0.000945652779535422	0.620372528037612	Deep-layer intratelencephalic
ENSG00000043591	Medium_spiny_neuron	0.2339593114241	0.735150244584207	0.0565708029731739	0.60628497681988	Medium spiny neuron
ENSG00000043591	Miscellaneous	0.251660516605166	0.735150244584207	0.0345927735917088	0.587795803945215	Miscellaneous
ENSG00000043591	Upper_layer_intratelencephalic	0.284502698535081	0.735150244584207	0.010440718202716	0.611379011376604	Upper-layer intratelencephalic
ENSG00000043591	Upper_rhombic_lip	0.245877061469265	0.735150244584207	0.598808646015903	0.606793925472213	Upper rhombic lip
ENSG00000044090	Cerebellar_inhibitory	0.273764258555133	0.60855908912446	0.107872082271605	0.626796668919027	Cerebellar inhibitory
ENSG00000044115	Vascular	0.181481481481482	0.770051508462105	0.999999999995407	0.582146703564207	Vascular
ENSG00000044459	Fibroblast	0.182417582417582	0.564722617354196	0.999999999995407	0.585107124306785	Fibroblast
ENSG00000044524	Amygdala_excitatory	0.269938650306748	0.712105798575788	0.00169959444212116	0.60159210437583	Amygdala excitatory
ENSG00000044524	Cerebellar_inhibitory	0.273764258555133	0.712105798575788	0.107872082271605	0.626796668919027	Cerebellar inhibitory
ENSG00000044524	Eccentric_medium_spiny_neuron	0.297169811320755	0.712105798575788	0.0017704593263734	0.628333523001608	Eccentric medium spiny neuron
ENSG00000044524	LAMP5_LHX6_and_Chandelier	0.314800313234143	0.712105798575788	0.0292090308417908	0.642511853217236	LAMP5-LHX6 and Chandelier
ENSG00000044524	Lower_rhombic_lip	0.202298850574713	0.712105798575788	0.660514880832517	0.587999948987511	Lower rhombic lip
ENSG00000044524	Midbrain_derived_inhibitory	0.332802547770701	0.712105798575788	0.256515305950701	0.632087882646956	Midbrain-derived inhibitory
ENSG00000044524	Thalamic_excitatory	0.282170542635659	0.712105798575788	0.0870367197291944	0.625175679122006	Thalamic excitatory
ENSG00000044524	Upper_rhombic_lip	0.245877061469265	0.712105798575788	0.598808646015903	0.606793925472213	Upper rhombic lip
ENSG00000044574	Vascular	0.181481481481482	0.749745158002039	0.999999999995407	0.582146703564207	Vascular
ENSG00000046604	Choroid_plexus	0.156199677938808	0.435599284436494	0.999999999995407	0.580861534275408	Choroid plexus
ENSG00000046604	Committed_oligodendrocyte_precursor	0.23003663003663	0.435599284436494	0.999999999995407	0.61866912101385	Committed oligodendrocyte precursor
ENSG00000046604	Fibroblast	0.182417582417582	0.435599284436494	0.999999999995407	0.585107124306785	Fibroblast
ENSG00000046604	Lower_rhombic_lip	0.202298850574713	0.435599284436494	0.660514880832517	0.587999948987511	Lower rhombic lip
ENSG00000046604	Miscellaneous	0.251660516605166	0.435599284436494	0.0345927735917088	0.587795803945215	Miscellaneous
ENSG00000046889	Astrocyte	0.174076865109269	0.707347447073475	0.999999999995407	0.597371381306236	Astrocyte
ENSG00000046889	Bergmann_glia	0.20125786163522	0.707347447073475	0.999999999995407	0.603785425955124	Bergmann glia
ENSG00000046889	Oligodendrocyte_precursor	0.234192037470726	0.707347447073475	0.254000762285231	0.605164009728215	Oligodendrocyte precursor
ENSG00000047249	Amygdala_excitatory	0.269938650306748	0.740510697032436	0.00169959444212116	0.60159210437583	Amygdala excitatory
ENSG00000047249	Hippocampal_CA1_3	0.289249806651199	0.740510697032436	0.000241555796121773	0.60745002686042	Hippocampal CA1-3
ENSG00000047249	Hippocampal_CA4	0.291699604743083	0.740510697032436	0.00233719568618506	0.623841565997448	Hippocampal CA4
ENSG00000047249	Hippocampal_dentate_gyrus	0.27724358974359	0.740510697032436	0.0522311616725145	0.611877664165362	Hippocampal dentate gyrus
ENSG00000047365	Astrocyte	0.174076865109269	0.593701095461659	0.999999999995407	0.597371381306236	Astrocyte
ENSG00000047365	Bergmann_glia	0.20125786163522	0.593701095461659	0.999999999995407	0.603785425955124	Bergmann glia
ENSG00000047365	Committed_oligodendrocyte_precursor	0.23003663003663	0.593701095461659	0.999999999995407	0.61866912101385	Committed oligodendrocyte precursor
ENSG00000047365	Medium_spiny_neuron	0.2339593114241	0.593701095461659	0.0565708029731739	0.60628497681988	Medium spiny neuron
ENSG00000047365	Oligodendrocyte	0.20280296784831	0.593701095461659	0.878227924325911	0.603702343915088	Oligodendrocyte
ENSG00000047365	Oligodendrocyte_precursor	0.234192037470726	0.593701095461659	0.254000762285231	0.605164009728215	Oligodendrocyte precursor
ENSG00000047457	Choroid_plexus	0.156199677938808	0.542723004694836	0.999999999995407	0.580861534275408	Choroid plexus
ENSG00000047457	Committed_oligodendrocyte_precursor	0.23003663003663	0.542723004694836	0.999999999995407	0.61866912101385	Committed oligodendrocyte precursor
ENSG00000047457	Ependymal	0.130952380952381	0.542723004694836	0.999999999995407	0.546339729617396	Ependymal
ENSG00000047457	Fibroblast	0.182417582417582	0.542723004694836	0.999999999995407	0.585107124306785	Fibroblast
ENSG00000047578	Choroid_plexus	0.156199677938808	0.491759373712402	0.999999999995407	0.580861534275408	Choroid plexus
ENSG00000047578	Ependymal	0.130952380952381	0.491759373712402	0.999999999995407	0.546339729617396	Ependymal
ENSG00000047579	Medium_spiny_neuron	0.2339593114241	0.582146248812915	0.0565708029731739	0.60628497681988	Medium spiny neuron
ENSG00000047579	Thalamic_excitatory	0.282170542635659	0.582146248812915	0.0870367197291944	0.625175679122006	Thalamic excitatory
ENSG00000047617	Fibroblast	0.182417582417582	0.677688710754843	0.999999999995407	0.585107124306785	Fibroblast
ENSG00000047617	Upper_rhombic_lip	0.245877061469265	0.677688710754843	0.598808646015903	0.606793925472213	Upper rhombic lip
ENSG00000047617	Vascular	0.181481481481482	0.677688710754843	0.999999999995407	0.582146703564207	Vascular
ENSG00000047662	Hippocampal_dentate_gyrus	0.27724358974359	0.512578616352201	0.0522311616725145	0.611877664165362	Hippocampal dentate gyrus
ENSG00000047662	Medium_spiny_neuron	0.2339593114241	0.512578616352201	0.0565708029731739	0.60628497681988	Medium spiny neuron
ENSG00000047662	MGE_interneuron	0.298136645962733	0.512578616352201	0.0621508265424027	0.639172160777322	MGE interneuron
ENSG00000047662	Midbrain_derived_inhibitory	0.332802547770701	0.512578616352201	0.256515305950701	0.632087882646956	Midbrain-derived inhibitory
ENSG00000047662	Oligodendrocyte_precursor	0.234192037470726	0.512578616352201	0.254000762285231	0.605164009728215	Oligodendrocyte precursor
ENSG00000047936	Deep_layer_corticothalamic_and_6b	0.25635103926097	0.512174284493806	0.0115276606539899	0.600384466855024	Deep-layer corticothalamic and 6b
ENSG00000047936	Upper_layer_intratelencephalic	0.284502698535081	0.512174284493806	0.010440718202716	0.611379011376604	Upper-layer intratelencephalic
ENSG00000048028	Deep_layer_intratelencephalic	0.301158301158301	0.682141751779635	0.000945652779535422	0.620372528037612	Deep-layer intratelencephalic
ENSG00000048028	Deep_layer_near_projecting	0.229635376260667	0.682141751779635	0.22491672376637	0.597407487363077	Deep-layer near-projecting
ENSG00000048028	Upper_layer_intratelencephalic	0.284502698535081	0.682141751779635	0.010440718202716	0.611379011376604	Upper-layer intratelencephalic
ENSG00000048028	Upper_rhombic_lip	0.245877061469265	0.682141751779635	0.598808646015903	0.606793925472213	Upper rhombic lip
ENSG00000048052	Choroid_plexus	0.156199677938808	0.765824758341129	0.999999999995407	0.580861534275408	Choroid plexus
ENSG00000048052	Midbrain_derived_inhibitory	0.332802547770701	0.765824758341129	0.256515305950701	0.632087882646956	Midbrain-derived inhibitory
ENSG00000048052	Miscellaneous	0.251660516605166	0.765824758341129	0.0345927735917088	0.587795803945215	Miscellaneous
ENSG00000048052	Thalamic_excitatory	0.282170542635659	0.765824758341129	0.0870367197291944	0.625175679122006	Thalamic excitatory
ENSG00000048140	Amygdala_excitatory	0.269938650306748	0.708206686930091	0.00169959444212116	0.60159210437583	Amygdala excitatory
ENSG00000048140	Deep_layer_intratelencephalic	0.301158301158301	0.708206686930091	0.000945652779535422	0.620372528037612	Deep-layer intratelencephalic
ENSG00000048140	Upper_layer_intratelencephalic	0.284502698535081	0.708206686930091	0.010440718202716	0.611379011376604	Upper-layer intratelencephalic
ENSG00000048342	Ependymal	0.130952380952381	0.563991769547325	0.999999999995407	0.546339729617396	Ependymal
ENSG00000048342	Oligodendrocyte_precursor	0.234192037470726	0.563991769547325	0.254000762285231	0.605164009728215	Oligodendrocyte precursor
ENSG00000048471	Microglia	0.137825421133231	0.672406724067241	0.999999999995407	0.531741746379713	Microglia
ENSG00000048471	Oligodendrocyte	0.20280296784831	0.672406724067241	0.878227924325911	0.603702343915088	Oligodendrocyte
ENSG00000048540	Amygdala_excitatory	0.269938650306748	0.855172413793104	0.00169959444212116	0.60159210437583	Amygdala excitatory
ENSG00000048540	Astrocyte	0.174076865109269	0.855172413793104	0.999999999995407	0.597371381306236	Astrocyte
ENSG00000048540	Bergmann_glia	0.20125786163522	0.855172413793104	0.999999999995407	0.603785425955124	Bergmann glia
ENSG00000048540	Deep_layer_corticothalamic_and_6b	0.25635103926097	0.855172413793104	0.0115276606539899	0.600384466855024	Deep-layer corticothalamic and 6b
ENSG00000048540	Deep_layer_intratelencephalic	0.301158301158301	0.855172413793104	0.000945652779535422	0.620372528037612	Deep-layer intratelencephalic
ENSG00000048540	Deep_layer_near_projecting	0.229635376260667	0.855172413793104	0.22491672376637	0.597407487363077	Deep-layer near-projecting
ENSG00000048540	Hippocampal_dentate_gyrus	0.27724358974359	0.855172413793104	0.0522311616725145	0.611877664165362	Hippocampal dentate gyrus
ENSG00000048540	Medium_spiny_neuron	0.2339593114241	0.855172413793104	0.0565708029731739	0.60628497681988	Medium spiny neuron
ENSG00000048540	Upper_layer_intratelencephalic	0.284502698535081	0.855172413793104	0.010440718202716	0.611379011376604	Upper-layer intratelencephalic
ENSG00000048545	CGE_interneuron	0.314828897338403	0.756218905472637	0.000385368556468535	0.63809901781267	CGE interneuron
ENSG00000048545	Deep_layer_intratelencephalic	0.301158301158301	0.756218905472637	0.000945652779535422	0.620372528037612	Deep-layer intratelencephalic
ENSG00000048545	Hippocampal_CA1_3	0.289249806651199	0.756218905472637	0.000241555796121773	0.60745002686042	Hippocampal CA1-3
ENSG00000048545	LAMP5_LHX6_and_Chandelier	0.314800313234143	0.756218905472637	0.0292090308417908	0.642511853217236	LAMP5-LHX6 and Chandelier
ENSG00000048545	Medium_spiny_neuron	0.2339593114241	0.756218905472637	0.0565708029731739	0.60628497681988	Medium spiny neuron
ENSG00000048545	MGE_interneuron	0.298136645962733	0.756218905472637	0.0621508265424027	0.639172160777322	MGE interneuron
ENSG00000048545	Splatter	0.246142542248347	0.756218905472637	0.999999999995407	0.605864144672177	Splatter
ENSG00000048545	Upper_rhombic_lip	0.245877061469265	0.756218905472637	0.598808646015903	0.606793925472213	Upper rhombic lip
ENSG00000048740	Amygdala_excitatory	0.269938650306748	0.868202175303903	0.00169959444212116	0.60159210437583	Amygdala excitatory
ENSG00000048740	Deep_layer_corticothalamic_and_6b	0.25635103926097	0.868202175303903	0.0115276606539899	0.600384466855024	Deep-layer corticothalamic and 6b
ENSG00000048740	Deep_layer_intratelencephalic	0.301158301158301	0.868202175303903	0.000945652779535422	0.620372528037612	Deep-layer intratelencephalic
ENSG00000048740	Eccentric_medium_spiny_neuron	0.297169811320755	0.868202175303903	0.0017704593263734	0.628333523001608	Eccentric medium spiny neuron
ENSG00000048740	Hippocampal_CA1_3	0.289249806651199	0.868202175303903	0.000241555796121773	0.60745002686042	Hippocampal CA1-3
ENSG00000048740	Hippocampal_CA4	0.291699604743083	0.868202175303903	0.00233719568618506	0.623841565997448	Hippocampal CA4
ENSG00000048740	Hippocampal_dentate_gyrus	0.27724358974359	0.868202175303903	0.0522311616725145	0.611877664165362	Hippocampal dentate gyrus
ENSG00000048740	Mammillary_body	0.24199843871975	0.868202175303903	0.442267102983809	0.59754923028262	Mammillary body
ENSG00000048740	Medium_spiny_neuron	0.2339593114241	0.868202175303903	0.0565708029731739	0.60628497681988	Medium spiny neuron
ENSG00000048740	Miscellaneous	0.251660516605166	0.868202175303903	0.0345927735917088	0.587795803945215	Miscellaneous
ENSG00000048740	Upper_layer_intratelencephalic	0.284502698535081	0.868202175303903	0.010440718202716	0.611379011376604	Upper-layer intratelencephalic
ENSG00000048991	Amygdala_excitatory	0.269938650306748	0.786890064667842	0.00169959444212116	0.60159210437583	Amygdala excitatory
ENSG00000048991	Deep_layer_corticothalamic_and_6b	0.25635103926097	0.786890064667842	0.0115276606539899	0.600384466855024	Deep-layer corticothalamic and 6b
ENSG00000048991	Deep_layer_intratelencephalic	0.301158301158301	0.786890064667842	0.000945652779535422	0.620372528037612	Deep-layer intratelencephalic
ENSG00000048991	Midbrain_derived_inhibitory	0.332802547770701	0.786890064667842	0.256515305950701	0.632087882646956	Midbrain-derived inhibitory
ENSG00000048991	Miscellaneous	0.251660516605166	0.786890064667842	0.0345927735917088	0.587795803945215	Miscellaneous
ENSG00000048991	Upper_layer_intratelencephalic	0.284502698535081	0.786890064667842	0.010440718202716	0.611379011376604	Upper-layer intratelencephalic
ENSG00000049089	Astrocyte	0.174076865109269	0.670537010159652	0.999999999995407	0.597371381306236	Astrocyte
ENSG00000049089	Committed_oligodendrocyte_precursor	0.23003663003663	0.670537010159652	0.999999999995407	0.61866912101385	Committed oligodendrocyte precursor
ENSG00000049089	Oligodendrocyte	0.20280296784831	0.670537010159652	0.878227924325911	0.603702343915088	Oligodendrocyte
ENSG00000049089	Oligodendrocyte_precursor	0.234192037470726	0.670537010159652	0.254000762285231	0.605164009728215	Oligodendrocyte precursor
ENSG00000049130	Bergmann_glia	0.20125786163522	0.6996336996337	0.999999999995407	0.603785425955124	Bergmann glia
ENSG00000049130	CGE_interneuron	0.314828897338403	0.6996336996337	0.000385368556468535	0.63809901781267	CGE interneuron
ENSG00000049130	LAMP5_LHX6_and_Chandelier	0.314800313234143	0.6996336996337	0.0292090308417908	0.642511853217236	LAMP5-LHX6 and Chandelier
ENSG00000049130	Thalamic_excitatory	0.282170542635659	0.6996336996337	0.0870367197291944	0.625175679122006	Thalamic excitatory
ENSG00000049192	CGE_interneuron	0.314828897338403	0.807221724858251	0.000385368556468535	0.63809901781267	CGE interneuron
ENSG00000049192	Choroid_plexus	0.156199677938808	0.807221724858251	0.999999999995407	0.580861534275408	Choroid plexus
ENSG00000049192	Oligodendrocyte_precursor	0.234192037470726	0.807221724858251	0.254000762285231	0.605164009728215	Oligodendrocyte precursor
ENSG00000049192	Vascular	0.181481481481482	0.807221724858251	0.999999999995407	0.582146703564207	Vascular
ENSG00000049246	Astrocyte	0.174076865109269	0.253719008264463	0.999999999995407	0.597371381306236	Astrocyte
ENSG00000049246	Bergmann_glia	0.20125786163522	0.253719008264463	0.999999999995407	0.603785425955124	Bergmann glia
ENSG00000049247	Bergmann_glia	0.20125786163522	0.223118279569892	0.999999999995407	0.603785425955124	Bergmann glia
ENSG00000049247	Midbrain_derived_inhibitory	0.332802547770701	0.223118279569892	0.256515305950701	0.632087882646956	Midbrain-derived inhibitory
ENSG00000049247	Oligodendrocyte	0.20280296784831	0.223118279569892	0.878227924325911	0.603702343915088	Oligodendrocyte
ENSG00000049247	Oligodendrocyte_precursor	0.234192037470726	0.223118279569892	0.254000762285231	0.605164009728215	Oligodendrocyte precursor
ENSG00000049247	Upper_rhombic_lip	0.245877061469265	0.223118279569892	0.598808646015903	0.606793925472213	Upper rhombic lip
ENSG00000049283	Cerebellar_inhibitory	0.273764258555133	0.657172995780591	0.107872082271605	0.626796668919027	Cerebellar inhibitory
ENSG00000049283	Choroid_plexus	0.156199677938808	0.657172995780591	0.999999999995407	0.580861534275408	Choroid plexus
ENSG00000049283	Lower_rhombic_lip	0.202298850574713	0.657172995780591	0.660514880832517	0.587999948987511	Lower rhombic lip
ENSG00000049283	Mammillary_body	0.24199843871975	0.657172995780591	0.442267102983809	0.59754923028262	Mammillary body
ENSG00000049283	Thalamic_excitatory	0.282170542635659	0.657172995780591	0.0870367197291944	0.625175679122006	Thalamic excitatory
ENSG00000049323	Astrocyte	0.174076865109269	0.68467944993221	0.999999999995407	0.597371381306236	Astrocyte
ENSG00000049323	Ependymal	0.130952380952381	0.68467944993221	0.999999999995407	0.546339729617396	Ependymal
ENSG00000049323	LAMP5_LHX6_and_Chandelier	0.314800313234143	0.68467944993221	0.0292090308417908	0.642511853217236	LAMP5-LHX6 and Chandelier
ENSG00000049323	Mammillary_body	0.24199843871975	0.68467944993221	0.442267102983809	0.59754923028262	Mammillary body
ENSG00000049449	Eccentric_medium_spiny_neuron	0.297169811320755	0.740181268882175	0.0017704593263734	0.628333523001608	Eccentric medium spiny neuron
ENSG00000049449	Medium_spiny_neuron	0.2339593114241	0.740181268882175	0.0565708029731739	0.60628497681988	Medium spiny neuron
ENSG00000049449	Upper_rhombic_lip	0.245877061469265	0.740181268882175	0.598808646015903	0.606793925472213	Upper rhombic lip
ENSG00000049540	Astrocyte	0.174076865109269	0.511970534069982	0.999999999995407	0.597371381306236	Astrocyte
ENSG00000049540	Choroid_plexus	0.156199677938808	0.511970534069982	0.999999999995407	0.580861534275408	Choroid plexus
ENSG00000049540	Ependymal	0.130952380952381	0.511970534069982	0.999999999995407	0.546339729617396	Ependymal
ENSG00000049540	Fibroblast	0.182417582417582	0.511970534069982	0.999999999995407	0.585107124306785	Fibroblast
ENSG00000049540	Vascular	0.181481481481482	0.511970534069982	0.999999999995407	0.582146703564207	Vascular
ENSG00000049541	Microglia	0.137825421133231	0.675141242937853	0.999999999995407	0.531741746379713	Microglia
ENSG00000049618	Hippocampal_dentate_gyrus	0.27724358974359	0.725969645868466	0.0522311616725145	0.611877664165362	Hippocampal dentate gyrus
ENSG00000049759	CGE_interneuron	0.314828897338403	0.76	0.000385368556468535	0.63809901781267	CGE interneuron
ENSG00000049759	Deep_layer_intratelencephalic	0.301158301158301	0.76	0.000945652779535422	0.620372528037612	Deep-layer intratelencephalic
ENSG00000049759	Eccentric_medium_spiny_neuron	0.297169811320755	0.76	0.0017704593263734	0.628333523001608	Eccentric medium spiny neuron
ENSG00000049759	Hippocampal_CA1_3	0.289249806651199	0.76	0.000241555796121773	0.60745002686042	Hippocampal CA1-3
ENSG00000049759	Hippocampal_CA4	0.291699604743083	0.76	0.00233719568618506	0.623841565997448	Hippocampal CA4
ENSG00000049759	Medium_spiny_neuron	0.2339593114241	0.76	0.0565708029731739	0.60628497681988	Medium spiny neuron
ENSG00000049759	Upper_layer_intratelencephalic	0.284502698535081	0.76	0.010440718202716	0.611379011376604	Upper-layer intratelencephalic
ENSG00000049860	Deep_layer_near_projecting	0.229635376260667	0.402877697841727	0.22491672376637	0.597407487363077	Deep-layer near-projecting
ENSG00000049860	Medium_spiny_neuron	0.2339593114241	0.402877697841727	0.0565708029731739	0.60628497681988	Medium spiny neuron
ENSG00000049883	Choroid_plexus	0.156199677938808	0.484536082474227	0.999999999995407	0.580861534275408	Choroid plexus
ENSG00000050165	CGE_interneuron	0.314828897338403	0.607619047619048	0.000385368556468535	0.63809901781267	CGE interneuron
ENSG00000050165	Eccentric_medium_spiny_neuron	0.297169811320755	0.607619047619048	0.0017704593263734	0.628333523001608	Eccentric medium spiny neuron
ENSG00000050165	Medium_spiny_neuron	0.2339593114241	0.607619047619048	0.0565708029731739	0.60628497681988	Medium spiny neuron
ENSG00000050327	Choroid_plexus	0.156199677938808	0.32498434564809	0.999999999995407	0.580861534275408	Choroid plexus
ENSG00000050327	Fibroblast	0.182417582417582	0.32498434564809	0.999999999995407	0.585107124306785	Fibroblast
ENSG00000050327	Lower_rhombic_lip	0.202298850574713	0.32498434564809	0.660514880832517	0.587999948987511	Lower rhombic lip
ENSG00000050327	Upper_rhombic_lip	0.245877061469265	0.32498434564809	0.598808646015903	0.606793925472213	Upper rhombic lip
ENSG00000050327	Vascular	0.181481481481482	0.32498434564809	0.999999999995407	0.582146703564207	Vascular
ENSG00000050344	Oligodendrocyte	0.20280296784831	0.364073006724304	0.878227924325911	0.603702343915088	Oligodendrocyte
ENSG00000050344	Splatter	0.246142542248347	0.364073006724304	0.999999999995407	0.605864144672177	Splatter
ENSG00000050344	Upper_rhombic_lip	0.245877061469265	0.364073006724304	0.598808646015903	0.606793925472213	Upper rhombic lip
ENSG00000050393	Bergmann_glia	0.20125786163522	0.479108635097493	0.999999999995407	0.603785425955124	Bergmann glia
ENSG00000050405	Fibroblast	0.182417582417582	0.544137022397892	0.999999999995407	0.585107124306785	Fibroblast
ENSG00000050405	Lower_rhombic_lip	0.202298850574713	0.544137022397892	0.660514880832517	0.587999948987511	Lower rhombic lip
ENSG00000050405	Oligodendrocyte_precursor	0.234192037470726	0.544137022397892	0.254000762285231	0.605164009728215	Oligodendrocyte precursor
ENSG00000050405	Upper_rhombic_lip	0.245877061469265	0.544137022397892	0.598808646015903	0.606793925472213	Upper rhombic lip
ENSG00000050438	Cerebellar_inhibitory	0.273764258555133	0.739859713327234	0.107872082271605	0.626796668919027	Cerebellar inhibitory
ENSG00000050438	Hippocampal_CA1_3	0.289249806651199	0.739859713327234	0.000241555796121773	0.60745002686042	Hippocampal CA1-3
ENSG00000050438	Hippocampal_CA4	0.291699604743083	0.739859713327234	0.00233719568618506	0.623841565997448	Hippocampal CA4
ENSG00000050438	Lower_rhombic_lip	0.202298850574713	0.739859713327234	0.660514880832517	0.587999948987511	Lower rhombic lip
ENSG00000050438	Mammillary_body	0.24199843871975	0.739859713327234	0.442267102983809	0.59754923028262	Mammillary body
ENSG00000050438	Oligodendrocyte	0.20280296784831	0.739859713327234	0.878227924325911	0.603702343915088	Oligodendrocyte
ENSG00000050438	Thalamic_excitatory	0.282170542635659	0.739859713327234	0.0870367197291944	0.625175679122006	Thalamic excitatory
ENSG00000050555	Fibroblast	0.182417582417582	0.521904761904762	0.999999999995407	0.585107124306785	Fibroblast
ENSG00000050555	Vascular	0.181481481481482	0.521904761904762	0.999999999995407	0.582146703564207	Vascular
ENSG00000050628	Amygdala_excitatory	0.269938650306748	0.658119658119658	0.00169959444212116	0.60159210437583	Amygdala excitatory
ENSG00000050628	Choroid_plexus	0.156199677938808	0.658119658119658	0.999999999995407	0.580861534275408	Choroid plexus
ENSG00000050628	Deep_layer_corticothalamic_and_6b	0.25635103926097	0.658119658119658	0.0115276606539899	0.600384466855024	Deep-layer corticothalamic and 6b
ENSG00000050628	Deep_layer_near_projecting	0.229635376260667	0.658119658119658	0.22491672376637	0.597407487363077	Deep-layer near-projecting
ENSG00000050628	Hippocampal_CA1_3	0.289249806651199	0.658119658119658	0.000241555796121773	0.60745002686042	Hippocampal CA1-3
ENSG00000050628	Upper_layer_intratelencephalic	0.284502698535081	0.658119658119658	0.010440718202716	0.611379011376604	Upper-layer intratelencephalic
ENSG00000050730	Deep_layer_corticothalamic_and_6b	0.25635103926097	0.341538461538462	0.0115276606539899	0.600384466855024	Deep-layer corticothalamic and 6b
ENSG00000050730	Deep_layer_near_projecting	0.229635376260667	0.341538461538462	0.22491672376637	0.597407487363077	Deep-layer near-projecting
ENSG00000050730	Lower_rhombic_lip	0.202298850574713	0.341538461538462	0.660514880832517	0.587999948987511	Lower rhombic lip
ENSG00000050730	Splatter	0.246142542248347	0.341538461538462	0.999999999995407	0.605864144672177	Splatter
ENSG00000050730	Upper_rhombic_lip	0.245877061469265	0.341538461538462	0.598808646015903	0.606793925472213	Upper rhombic lip
ENSG00000050748	Cerebellar_inhibitory	0.273764258555133	0.764150943396226	0.107872082271605	0.626796668919027	Cerebellar inhibitory
ENSG00000050748	Upper_rhombic_lip	0.245877061469265	0.764150943396226	0.598808646015903	0.606793925472213	Upper rhombic lip
ENSG00000050767	Bergmann_glia	0.20125786163522	0.611111111111111	0.999999999995407	0.603785425955124	Bergmann glia
ENSG00000050767	Thalamic_excitatory	0.282170542635659	0.611111111111111	0.0870367197291944	0.625175679122006	Thalamic excitatory
ENSG00000050820	Committed_oligodendrocyte_precursor	0.23003663003663	0.681226053639847	0.999999999995407	0.61866912101385	Committed oligodendrocyte precursor
ENSG00000050820	Upper_rhombic_lip	0.245877061469265	0.681226053639847	0.598808646015903	0.606793925472213	Upper rhombic lip
ENSG00000051108	Fibroblast	0.182417582417582	0.658141517476556	0.999999999995407	0.585107124306785	Fibroblast
ENSG00000051108	Microglia	0.137825421133231	0.658141517476556	0.999999999995407	0.531741746379713	Microglia
ENSG00000051108	Vascular	0.181481481481482	0.658141517476556	0.999999999995407	0.582146703564207	Vascular
ENSG00000051128	Bergmann_glia	0.20125786163522	0.69067405355494	0.999999999995407	0.603785425955124	Bergmann glia
ENSG00000051128	Cerebellar_inhibitory	0.273764258555133	0.69067405355494	0.107872082271605	0.626796668919027	Cerebellar inhibitory
ENSG00000051128	Hippocampal_CA4	0.291699604743083	0.69067405355494	0.00233719568618506	0.623841565997448	Hippocampal CA4
ENSG00000051128	Miscellaneous	0.251660516605166	0.69067405355494	0.0345927735917088	0.587795803945215	Miscellaneous
ENSG00000051180	Cerebellar_inhibitory	0.273764258555133	0.660766961651917	0.107872082271605	0.626796668919027	Cerebellar inhibitory
ENSG00000051180	Lower_rhombic_lip	0.202298850574713	0.660766961651917	0.660514880832517	0.587999948987511	Lower rhombic lip
ENSG00000051180	Upper_layer_intratelencephalic	0.284502698535081	0.660766961651917	0.010440718202716	0.611379011376604	Upper-layer intratelencephalic
ENSG00000051341	Deep_layer_intratelencephalic	0.301158301158301	0.449034749034749	0.000945652779535422	0.620372528037612	Deep-layer intratelencephalic
ENSG00000051341	Hippocampal_CA1_3	0.289249806651199	0.449034749034749	0.000241555796121773	0.60745002686042	Hippocampal CA1-3
ENSG00000051341	Hippocampal_CA4	0.291699604743083	0.449034749034749	0.00233719568618506	0.623841565997448	Hippocampal CA4
ENSG00000051341	Hippocampal_dentate_gyrus	0.27724358974359	0.449034749034749	0.0522311616725145	0.611877664165362	Hippocampal dentate gyrus
ENSG00000051341	Lower_rhombic_lip	0.202298850574713	0.449034749034749	0.660514880832517	0.587999948987511	Lower rhombic lip
ENSG00000051341	MGE_interneuron	0.298136645962733	0.449034749034749	0.0621508265424027	0.639172160777322	MGE interneuron
ENSG00000051341	Upper_layer_intratelencephalic	0.284502698535081	0.449034749034749	0.010440718202716	0.611379011376604	Upper-layer intratelencephalic
ENSG00000051341	Upper_rhombic_lip	0.245877061469265	0.449034749034749	0.598808646015903	0.606793925472213	Upper rhombic lip
ENSG00000051523	Microglia	0.137825421133231	0.601709401709402	0.999999999995407	0.531741746379713	Microglia
ENSG00000051523	Vascular	0.181481481481482	0.601709401709402	0.999999999995407	0.582146703564207	Vascular
ENSG00000051596	Hippocampal_dentate_gyrus	0.27724358974359	0.741690408357075	0.0522311616725145	0.611877664165362	Hippocampal dentate gyrus
ENSG00000051620	Thalamic_excitatory	0.282170542635659	0.569105691056911	0.0870367197291944	0.625175679122006	Thalamic excitatory
ENSG00000051620	Upper_rhombic_lip	0.245877061469265	0.569105691056911	0.598808646015903	0.606793925472213	Upper rhombic lip
ENSG00000051620	Vascular	0.181481481481482	0.569105691056911	0.999999999995407	0.582146703564207	Vascular
ENSG00000052126	Ependymal	0.130952380952381	0.635725429017161	0.999999999995407	0.546339729617396	Ependymal
ENSG00000052126	Mammillary_body	0.24199843871975	0.635725429017161	0.442267102983809	0.59754923028262	Mammillary body
ENSG00000052126	Medium_spiny_neuron	0.2339593114241	0.635725429017161	0.0565708029731739	0.60628497681988	Medium spiny neuron
ENSG00000052126	Thalamic_excitatory	0.282170542635659	0.635725429017161	0.0870367197291944	0.625175679122006	Thalamic excitatory
ENSG00000052344	Choroid_plexus	0.156199677938808	0.510204081632653	0.999999999995407	0.580861534275408	Choroid plexus
ENSG00000052723	Mammillary_body	0.24199843871975	0.747181964573269	0.442267102983809	0.59754923028262	Mammillary body
ENSG00000052723	Thalamic_excitatory	0.282170542635659	0.747181964573269	0.0870367197291944	0.625175679122006	Thalamic excitatory
ENSG00000052749	Eccentric_medium_spiny_neuron	0.297169811320755	0.686712927268054	0.0017704593263734	0.628333523001608	Eccentric medium spiny neuron
ENSG00000052749	Medium_spiny_neuron	0.2339593114241	0.686712927268054	0.0565708029731739	0.60628497681988	Medium spiny neuron
ENSG00000052795	Hippocampal_CA4	0.291699604743083	0.516756433273489	0.00233719568618506	0.623841565997448	Hippocampal CA4
ENSG00000052802	Midbrain_derived_inhibitory	0.332802547770701	0.608646188850967	0.256515305950701	0.632087882646956	Midbrain-derived inhibitory
ENSG00000052850	Choroid_plexus	0.156199677938808	0.747769667477697	0.999999999995407	0.580861534275408	Choroid plexus
ENSG00000052850	Ependymal	0.130952380952381	0.747769667477697	0.999999999995407	0.546339729617396	Ependymal
ENSG00000052850	Fibroblast	0.182417582417582	0.747769667477697	0.999999999995407	0.585107124306785	Fibroblast
ENSG00000053108	Amygdala_excitatory	0.269938650306748	0.602533650039588	0.00169959444212116	0.60159210437583	Amygdala excitatory
ENSG00000053108	Cerebellar_inhibitory	0.273764258555133	0.602533650039588	0.107872082271605	0.626796668919027	Cerebellar inhibitory
ENSG00000053108	Deep_layer_intratelencephalic	0.301158301158301	0.602533650039588	0.000945652779535422	0.620372528037612	Deep-layer intratelencephalic
ENSG00000053108	Eccentric_medium_spiny_neuron	0.297169811320755	0.602533650039588	0.0017704593263734	0.628333523001608	Eccentric medium spiny neuron
ENSG00000053108	Medium_spiny_neuron	0.2339593114241	0.602533650039588	0.0565708029731739	0.60628497681988	Medium spiny neuron
ENSG00000053108	Miscellaneous	0.251660516605166	0.602533650039588	0.0345927735917088	0.587795803945215	Miscellaneous
ENSG00000053108	Thalamic_excitatory	0.282170542635659	0.602533650039588	0.0870367197291944	0.625175679122006	Thalamic excitatory
ENSG00000053108	Upper_layer_intratelencephalic	0.284502698535081	0.602533650039588	0.010440718202716	0.611379011376604	Upper-layer intratelencephalic
ENSG00000053254	Choroid_plexus	0.156199677938808	0.77991452991453	0.999999999995407	0.580861534275408	Choroid plexus
ENSG00000053254	Microglia	0.137825421133231	0.77991452991453	0.999999999995407	0.531741746379713	Microglia
ENSG00000053254	Upper_rhombic_lip	0.245877061469265	0.77991452991453	0.598808646015903	0.606793925472213	Upper rhombic lip
ENSG00000053328	Choroid_plexus	0.156199677938808	0.584699453551913	0.999999999995407	0.580861534275408	Choroid plexus
ENSG00000053328	Fibroblast	0.182417582417582	0.584699453551913	0.999999999995407	0.585107124306785	Fibroblast
ENSG00000053328	Mammillary_body	0.24199843871975	0.584699453551913	0.442267102983809	0.59754923028262	Mammillary body
ENSG00000053371	Ependymal	0.130952380952381	0.620241411327762	0.999999999995407	0.546339729617396	Ependymal
ENSG00000053438	Amygdala_excitatory	0.269938650306748	0.888888888888889	0.00169959444212116	0.60159210437583	Amygdala excitatory
ENSG00000053438	Deep_layer_corticothalamic_and_6b	0.25635103926097	0.888888888888889	0.0115276606539899	0.600384466855024	Deep-layer corticothalamic and 6b
ENSG00000053438	Eccentric_medium_spiny_neuron	0.297169811320755	0.888888888888889	0.0017704593263734	0.628333523001608	Eccentric medium spiny neuron
ENSG00000053438	Ependymal	0.130952380952381	0.888888888888889	0.999999999995407	0.546339729617396	Ependymal
ENSG00000053438	Hippocampal_CA1_3	0.289249806651199	0.888888888888889	0.000241555796121773	0.60745002686042	Hippocampal CA1-3
ENSG00000053438	Hippocampal_CA4	0.291699604743083	0.888888888888889	0.00233719568618506	0.623841565997448	Hippocampal CA4
ENSG00000053438	Medium_spiny_neuron	0.2339593114241	0.888888888888889	0.0565708029731739	0.60628497681988	Medium spiny neuron
ENSG00000053501	Hippocampal_CA4	0.291699604743083	0.673101673101673	0.00233719568618506	0.623841565997448	Hippocampal CA4
ENSG00000053524	Amygdala_excitatory	0.269938650306748	0.448234590065829	0.00169959444212116	0.60159210437583	Amygdala excitatory
ENSG00000053524	Medium_spiny_neuron	0.2339593114241	0.448234590065829	0.0565708029731739	0.60628497681988	Medium spiny neuron
ENSG00000053702	CGE_interneuron	0.314828897338403	0.466192170818505	0.000385368556468535	0.63809901781267	CGE interneuron
ENSG00000053702	MGE_interneuron	0.298136645962733	0.466192170818505	0.0621508265424027	0.639172160777322	MGE interneuron
ENSG00000053702	Oligodendrocyte	0.20280296784831	0.466192170818505	0.878227924325911	0.603702343915088	Oligodendrocyte
ENSG00000053702	Splatter	0.246142542248347	0.466192170818505	0.999999999995407	0.605864144672177	Splatter
ENSG00000053702	Thalamic_excitatory	0.282170542635659	0.466192170818505	0.0870367197291944	0.625175679122006	Thalamic excitatory
ENSG00000053702	Upper_rhombic_lip	0.245877061469265	0.466192170818505	0.598808646015903	0.606793925472213	Upper rhombic lip
ENSG00000053747	CGE_interneuron	0.314828897338403	0.492349234923492	0.000385368556468535	0.63809901781267	CGE interneuron
ENSG00000053747	Eccentric_medium_spiny_neuron	0.297169811320755	0.492349234923492	0.0017704593263734	0.628333523001608	Eccentric medium spiny neuron
ENSG00000053747	Vascular	0.181481481481482	0.492349234923492	0.999999999995407	0.582146703564207	Vascular
ENSG00000053770	Mammillary_body	0.24199843871975	0.640136054421769	0.442267102983809	0.59754923028262	Mammillary body
ENSG00000053918	Microglia	0.137825421133231	0.647435897435897	0.999999999995407	0.531741746379713	Microglia
ENSG00000053918	Midbrain_derived_inhibitory	0.332802547770701	0.647435897435897	0.256515305950701	0.632087882646956	Midbrain-derived inhibitory
ENSG00000053918	Oligodendrocyte	0.20280296784831	0.647435897435897	0.878227924325911	0.603702343915088	Oligodendrocyte
ENSG00000054116	Cerebellar_inhibitory	0.273764258555133	0.809259259259259	0.107872082271605	0.626796668919027	Cerebellar inhibitory
ENSG00000054148	Lower_rhombic_lip	0.202298850574713	0.677333333333333	0.660514880832517	0.587999948987511	Lower rhombic lip
ENSG00000054179	Astrocyte	0.174076865109269	0.534680134680135	0.999999999995407	0.597371381306236	Astrocyte
ENSG00000054179	Ependymal	0.130952380952381	0.534680134680135	0.999999999995407	0.546339729617396	Ependymal
ENSG00000054219	Microglia	0.137825421133231	0.531358885017422	0.999999999995407	0.531741746379713	Microglia
ENSG00000054219	Vascular	0.181481481481482	0.531358885017422	0.999999999995407	0.582146703564207	Vascular
ENSG00000054277	Deep_layer_intratelencephalic	0.301158301158301	0.472636815920398	0.000945652779535422	0.620372528037612	Deep-layer intratelencephalic
ENSG00000054277	Hippocampal_CA1_3	0.289249806651199	0.472636815920398	0.000241555796121773	0.60745002686042	Hippocampal CA1-3
ENSG00000054277	Miscellaneous	0.251660516605166	0.472636815920398	0.0345927735917088	0.587795803945215	Miscellaneous
ENSG00000054277	Thalamic_excitatory	0.282170542635659	0.472636815920398	0.0870367197291944	0.625175679122006	Thalamic excitatory
ENSG00000054277	Upper_layer_intratelencephalic	0.284502698535081	0.472636815920398	0.010440718202716	0.611379011376604	Upper-layer intratelencephalic
ENSG00000054356	CGE_interneuron	0.314828897338403	0.685733741913517	0.000385368556468535	0.63809901781267	CGE interneuron
ENSG00000054356	LAMP5_LHX6_and_Chandelier	0.314800313234143	0.685733741913517	0.0292090308417908	0.642511853217236	LAMP5-LHX6 and Chandelier
ENSG00000054356	Mammillary_body	0.24199843871975	0.685733741913517	0.442267102983809	0.59754923028262	Mammillary body
ENSG00000054356	MGE_interneuron	0.298136645962733	0.685733741913517	0.0621508265424027	0.639172160777322	MGE interneuron
ENSG00000054356	Midbrain_derived_inhibitory	0.332802547770701	0.685733741913517	0.256515305950701	0.632087882646956	Midbrain-derived inhibitory
ENSG00000054356	Splatter	0.246142542248347	0.685733741913517	0.999999999995407	0.605864144672177	Splatter
ENSG00000054356	Upper_rhombic_lip	0.245877061469265	0.685733741913517	0.598808646015903	0.606793925472213	Upper rhombic lip
ENSG00000054392	Amygdala_excitatory	0.269938650306748	0.613252197430696	0.00169959444212116	0.60159210437583	Amygdala excitatory
ENSG00000054392	Choroid_plexus	0.156199677938808	0.613252197430696	0.999999999995407	0.580861534275408	Choroid plexus
ENSG00000054392	Deep_layer_near_projecting	0.229635376260667	0.613252197430696	0.22491672376637	0.597407487363077	Deep-layer near-projecting
ENSG00000054392	Ependymal	0.130952380952381	0.613252197430696	0.999999999995407	0.546339729617396	Ependymal
ENSG00000054392	Upper_layer_intratelencephalic	0.284502698535081	0.613252197430696	0.010440718202716	0.611379011376604	Upper-layer intratelencephalic
ENSG00000054598	Fibroblast	0.182417582417582	0.749246534056661	0.999999999995407	0.585107124306785	Fibroblast
ENSG00000054598	Vascular	0.181481481481482	0.749246534056661	0.999999999995407	0.582146703564207	Vascular
ENSG00000054611	Microglia	0.137825421133231	0.626692456479691	0.999999999995407	0.531741746379713	Microglia
ENSG00000054654	Choroid_plexus	0.156199677938808	0.460981612856522	0.999999999995407	0.580861534275408	Choroid plexus
ENSG00000054654	Fibroblast	0.182417582417582	0.460981612856522	0.999999999995407	0.585107124306785	Fibroblast
ENSG00000054654	Vascular	0.181481481481482	0.460981612856522	0.999999999995407	0.582146703564207	Vascular
ENSG00000054690	Committed_oligodendrocyte_precursor	0.23003663003663	0.610459433040078	0.999999999995407	0.61866912101385	Committed oligodendrocyte precursor
ENSG00000054690	Oligodendrocyte	0.20280296784831	0.610459433040078	0.878227924325911	0.603702343915088	Oligodendrocyte
ENSG00000054690	Oligodendrocyte_precursor	0.234192037470726	0.610459433040078	0.254000762285231	0.605164009728215	Oligodendrocyte precursor
ENSG00000054793	Deep_layer_intratelencephalic	0.301158301158301	0.778414517669532	0.000945652779535422	0.620372528037612	Deep-layer intratelencephalic
ENSG00000054793	Eccentric_medium_spiny_neuron	0.297169811320755	0.778414517669532	0.0017704593263734	0.628333523001608	Eccentric medium spiny neuron
ENSG00000054803	Amygdala_excitatory	0.269938650306748	0.742951907131012	0.00169959444212116	0.60159210437583	Amygdala excitatory
ENSG00000054803	CGE_interneuron	0.314828897338403	0.742951907131012	0.000385368556468535	0.63809901781267	CGE interneuron
ENSG00000054803	MGE_interneuron	0.298136645962733	0.742951907131012	0.0621508265424027	0.639172160777322	MGE interneuron
ENSG00000054803	Midbrain_derived_inhibitory	0.332802547770701	0.742951907131012	0.256515305950701	0.632087882646956	Midbrain-derived inhibitory
ENSG00000054803	Miscellaneous	0.251660516605166	0.742951907131012	0.0345927735917088	0.587795803945215	Miscellaneous
ENSG00000054803	Splatter	0.246142542248347	0.742951907131012	0.999999999995407	0.605864144672177	Splatter
ENSG00000054803	Thalamic_excitatory	0.282170542635659	0.742951907131012	0.0870367197291944	0.625175679122006	Thalamic excitatory
ENSG00000054803	Upper_layer_intratelencephalic	0.284502698535081	0.742951907131012	0.010440718202716	0.611379011376604	Upper-layer intratelencephalic
ENSG00000054938	Splatter	0.246142542248347	0.699300699300699	0.999999999995407	0.605864144672177	Splatter
ENSG00000054938	Upper_rhombic_lip	0.245877061469265	0.699300699300699	0.598808646015903	0.606793925472213	Upper rhombic lip
ENSG00000054965	Mammillary_body	0.24199843871975	0.856737588652482	0.442267102983809	0.59754923028262	Mammillary body
ENSG00000054967	Cerebellar_inhibitory	0.273764258555133	0.606201550387597	0.107872082271605	0.626796668919027	Cerebellar inhibitory
ENSG00000054967	Committed_oligodendrocyte_precursor	0.23003663003663	0.606201550387597	0.999999999995407	0.61866912101385	Committed oligodendrocyte precursor
ENSG00000054967	Mammillary_body	0.24199843871975	0.606201550387597	0.442267102983809	0.59754923028262	Mammillary body
ENSG00000054967	Microglia	0.137825421133231	0.606201550387597	0.999999999995407	0.531741746379713	Microglia
ENSG00000054967	Splatter	0.246142542248347	0.606201550387597	0.999999999995407	0.605864144672177	Splatter
ENSG00000055118	Cerebellar_inhibitory	0.273764258555133	0.77825711820535	0.107872082271605	0.626796668919027	Cerebellar inhibitory
ENSG00000055118	CGE_interneuron	0.314828897338403	0.77825711820535	0.000385368556468535	0.63809901781267	CGE interneuron
ENSG00000055118	LAMP5_LHX6_and_Chandelier	0.314800313234143	0.77825711820535	0.0292090308417908	0.642511853217236	LAMP5-LHX6 and Chandelier
ENSG00000055118	Lower_rhombic_lip	0.202298850574713	0.77825711820535	0.660514880832517	0.587999948987511	Lower rhombic lip
ENSG00000055118	Mammillary_body	0.24199843871975	0.77825711820535	0.442267102983809	0.59754923028262	Mammillary body
ENSG00000055118	Midbrain_derived_inhibitory	0.332802547770701	0.77825711820535	0.256515305950701	0.632087882646956	Midbrain-derived inhibitory
ENSG00000055118	Splatter	0.246142542248347	0.77825711820535	0.999999999995407	0.605864144672177	Splatter
ENSG00000055118	Upper_rhombic_lip	0.245877061469265	0.77825711820535	0.598808646015903	0.606793925472213	Upper rhombic lip
ENSG00000055163	Hippocampal_CA1_3	0.289249806651199	0.808193668528864	0.000241555796121773	0.60745002686042	Hippocampal CA1-3
ENSG00000055163	Hippocampal_dentate_gyrus	0.27724358974359	0.808193668528864	0.0522311616725145	0.611877664165362	Hippocampal dentate gyrus
ENSG00000055163	LAMP5_LHX6_and_Chandelier	0.314800313234143	0.808193668528864	0.0292090308417908	0.642511853217236	LAMP5-LHX6 and Chandelier
ENSG00000055163	Thalamic_excitatory	0.282170542635659	0.808193668528864	0.0870367197291944	0.625175679122006	Thalamic excitatory
ENSG00000055208	Microglia	0.137825421133231	0.526214526214526	0.999999999995407	0.531741746379713	Microglia
ENSG00000055732	Amygdala_excitatory	0.269938650306748	0.653405666063894	0.00169959444212116	0.60159210437583	Amygdala excitatory
ENSG00000055732	Choroid_plexus	0.156199677938808	0.653405666063894	0.999999999995407	0.580861534275408	Choroid plexus
ENSG00000055732	Fibroblast	0.182417582417582	0.653405666063894	0.999999999995407	0.585107124306785	Fibroblast
ENSG00000055732	Hippocampal_CA1_3	0.289249806651199	0.653405666063894	0.000241555796121773	0.60745002686042	Hippocampal CA1-3
ENSG00000055732	Hippocampal_dentate_gyrus	0.27724358974359	0.653405666063894	0.0522311616725145	0.611877664165362	Hippocampal dentate gyrus
ENSG00000055813	CGE_interneuron	0.314828897338403	0.760699216395419	0.000385368556468535	0.63809901781267	CGE interneuron
ENSG00000055813	Deep_layer_intratelencephalic	0.301158301158301	0.760699216395419	0.000945652779535422	0.620372528037612	Deep-layer intratelencephalic
ENSG00000055813	Hippocampal_dentate_gyrus	0.27724358974359	0.760699216395419	0.0522311616725145	0.611877664165362	Hippocampal dentate gyrus
ENSG00000055813	LAMP5_LHX6_and_Chandelier	0.314800313234143	0.760699216395419	0.0292090308417908	0.642511853217236	LAMP5-LHX6 and Chandelier
ENSG00000055813	Mammillary_body	0.24199843871975	0.760699216395419	0.442267102983809	0.59754923028262	Mammillary body
ENSG00000055813	Midbrain_derived_inhibitory	0.332802547770701	0.760699216395419	0.256515305950701	0.632087882646956	Midbrain-derived inhibitory
ENSG00000055813	Splatter	0.246142542248347	0.760699216395419	0.999999999995407	0.605864144672177	Splatter
ENSG00000055813	Thalamic_excitatory	0.282170542635659	0.760699216395419	0.0870367197291944	0.625175679122006	Thalamic excitatory
ENSG00000055955	Amygdala_excitatory	0.269938650306748	0.432974910394265	0.00169959444212116	0.60159210437583	Amygdala excitatory
ENSG00000055955	Deep_layer_intratelencephalic	0.301158301158301	0.432974910394265	0.000945652779535422	0.620372528037612	Deep-layer intratelencephalic
ENSG00000055955	Hippocampal_CA1_3	0.289249806651199	0.432974910394265	0.000241555796121773	0.60745002686042	Hippocampal CA1-3
ENSG00000056291	Amygdala_excitatory	0.269938650306748	0.445238095238095	0.00169959444212116	0.60159210437583	Amygdala excitatory
ENSG00000056291	Deep_layer_corticothalamic_and_6b	0.25635103926097	0.445238095238095	0.0115276606539899	0.600384466855024	Deep-layer corticothalamic and 6b
ENSG00000056291	Eccentric_medium_spiny_neuron	0.297169811320755	0.445238095238095	0.0017704593263734	0.628333523001608	Eccentric medium spiny neuron
ENSG00000056291	Medium_spiny_neuron	0.2339593114241	0.445238095238095	0.0565708029731739	0.60628497681988	Medium spiny neuron
ENSG00000056487	Astrocyte	0.174076865109269	0.641556811048337	0.999999999995407	0.597371381306236	Astrocyte
ENSG00000056487	Bergmann_glia	0.20125786163522	0.641556811048337	0.999999999995407	0.603785425955124	Bergmann glia
ENSG00000056487	Ependymal	0.130952380952381	0.641556811048337	0.999999999995407	0.546339729617396	Ependymal
ENSG00000056487	Oligodendrocyte_precursor	0.234192037470726	0.641556811048337	0.254000762285231	0.605164009728215	Oligodendrocyte precursor
ENSG00000056558	Astrocyte	0.174076865109269	0.661057692307692	0.999999999995407	0.597371381306236	Astrocyte
ENSG00000056558	Upper_rhombic_lip	0.245877061469265	0.661057692307692	0.598808646015903	0.606793925472213	Upper rhombic lip
ENSG00000056736	Astrocyte	0.174076865109269	0.453519256308101	0.999999999995407	0.597371381306236	Astrocyte
ENSG00000056736	Bergmann_glia	0.20125786163522	0.453519256308101	0.999999999995407	0.603785425955124	Bergmann glia
ENSG00000056736	Committed_oligodendrocyte_precursor	0.23003663003663	0.453519256308101	0.999999999995407	0.61866912101385	Committed oligodendrocyte precursor
ENSG00000056736	Oligodendrocyte_precursor	0.234192037470726	0.453519256308101	0.254000762285231	0.605164009728215	Oligodendrocyte precursor
ENSG00000056972	Astrocyte	0.174076865109269	0.526253687315634	0.999999999995407	0.597371381306236	Astrocyte
ENSG00000056972	Oligodendrocyte_precursor	0.234192037470726	0.526253687315634	0.254000762285231	0.605164009728215	Oligodendrocyte precursor
ENSG00000057019	Bergmann_glia	0.20125786163522	0.636989247311828	0.999999999995407	0.603785425955124	Bergmann glia
ENSG00000057019	Eccentric_medium_spiny_neuron	0.297169811320755	0.636989247311828	0.0017704593263734	0.628333523001608	Eccentric medium spiny neuron
ENSG00000057019	Oligodendrocyte_precursor	0.234192037470726	0.636989247311828	0.254000762285231	0.605164009728215	Oligodendrocyte precursor
ENSG00000057252	Microglia	0.137825421133231	0.580606060606061	0.999999999995407	0.531741746379713	Microglia
ENSG00000057294	CGE_interneuron	0.314828897338403	0.572680207088809	0.000385368556468535	0.63809901781267	CGE interneuron
ENSG00000057294	Fibroblast	0.182417582417582	0.572680207088809	0.999999999995407	0.585107124306785	Fibroblast
ENSG00000057294	Hippocampal_CA1_3	0.289249806651199	0.572680207088809	0.000241555796121773	0.60745002686042	Hippocampal CA1-3
ENSG00000057294	Hippocampal_CA4	0.291699604743083	0.572680207088809	0.00233719568618506	0.623841565997448	Hippocampal CA4
ENSG00000057294	LAMP5_LHX6_and_Chandelier	0.314800313234143	0.572680207088809	0.0292090308417908	0.642511853217236	LAMP5-LHX6 and Chandelier
ENSG00000057468	Cerebellar_inhibitory	0.273764258555133	0.613960113960114	0.107872082271605	0.626796668919027	Cerebellar inhibitory
ENSG00000057468	Hippocampal_dentate_gyrus	0.27724358974359	0.613960113960114	0.0522311616725145	0.611877664165362	Hippocampal dentate gyrus
ENSG00000057468	Midbrain_derived_inhibitory	0.332802547770701	0.613960113960114	0.256515305950701	0.632087882646956	Midbrain-derived inhibitory
ENSG00000057593	Mammillary_body	0.24199843871975	0.458708708708709	0.442267102983809	0.59754923028262	Mammillary body
ENSG00000057657	Fibroblast	0.182417582417582	0.692525252525253	0.999999999995407	0.585107124306785	Fibroblast
ENSG00000057657	MGE_interneuron	0.298136645962733	0.692525252525253	0.0621508265424027	0.639172160777322	MGE interneuron
ENSG00000057657	Microglia	0.137825421133231	0.692525252525253	0.999999999995407	0.531741746379713	Microglia
ENSG00000057657	Vascular	0.181481481481482	0.692525252525253	0.999999999995407	0.582146703564207	Vascular
ENSG00000057663	MGE_interneuron	0.298136645962733	0.786666666666667	0.0621508265424027	0.639172160777322	MGE interneuron
ENSG00000057704	Committed_oligodendrocyte_precursor	0.23003663003663	0.70440251572327	0.999999999995407	0.61866912101385	Committed oligodendrocyte precursor
ENSG00000057704	Microglia	0.137825421133231	0.70440251572327	0.999999999995407	0.531741746379713	Microglia
ENSG00000057704	Midbrain_derived_inhibitory	0.332802547770701	0.70440251572327	0.256515305950701	0.632087882646956	Midbrain-derived inhibitory
ENSG00000057704	Oligodendrocyte	0.20280296784831	0.70440251572327	0.878227924325911	0.603702343915088	Oligodendrocyte
ENSG00000057704	Vascular	0.181481481481482	0.70440251572327	0.999999999995407	0.582146703564207	Vascular
ENSG00000057757	LAMP5_LHX6_and_Chandelier	0.314800313234143	0.819905213270142	0.0292090308417908	0.642511853217236	LAMP5-LHX6 and Chandelier
ENSG00000057757	Splatter	0.246142542248347	0.819905213270142	0.999999999995407	0.605864144672177	Splatter
ENSG00000057935	Amygdala_excitatory	0.269938650306748	0.745791245791246	0.00169959444212116	0.60159210437583	Amygdala excitatory
ENSG00000057935	Hippocampal_CA4	0.291699604743083	0.745791245791246	0.00233719568618506	0.623841565997448	Hippocampal CA4
ENSG00000057935	Hippocampal_dentate_gyrus	0.27724358974359	0.745791245791246	0.0522311616725145	0.611877664165362	Hippocampal dentate gyrus
ENSG00000057935	Upper_layer_intratelencephalic	0.284502698535081	0.745791245791246	0.010440718202716	0.611379011376604	Upper-layer intratelencephalic
ENSG00000058056	CGE_interneuron	0.314828897338403	0.755890305137119	0.000385368556468535	0.63809901781267	CGE interneuron
ENSG00000058056	LAMP5_LHX6_and_Chandelier	0.314800313234143	0.755890305137119	0.0292090308417908	0.642511853217236	LAMP5-LHX6 and Chandelier
ENSG00000058056	Mammillary_body	0.24199843871975	0.755890305137119	0.442267102983809	0.59754923028262	Mammillary body
ENSG00000058056	MGE_interneuron	0.298136645962733	0.755890305137119	0.0621508265424027	0.639172160777322	MGE interneuron
ENSG00000058085	Amygdala_excitatory	0.269938650306748	0.571388656049176	0.00169959444212116	0.60159210437583	Amygdala excitatory
ENSG00000058085	Eccentric_medium_spiny_neuron	0.297169811320755	0.571388656049176	0.0017704593263734	0.628333523001608	Eccentric medium spiny neuron
ENSG00000058085	Medium_spiny_neuron	0.2339593114241	0.571388656049176	0.0565708029731739	0.60628497681988	Medium spiny neuron
ENSG00000058085	Upper_rhombic_lip	0.245877061469265	0.571388656049176	0.598808646015903	0.606793925472213	Upper rhombic lip
ENSG00000058091	Amygdala_excitatory	0.269938650306748	0.797441364605544	0.00169959444212116	0.60159210437583	Amygdala excitatory
ENSG00000058091	Hippocampal_CA4	0.291699604743083	0.797441364605544	0.00233719568618506	0.623841565997448	Hippocampal CA4
ENSG00000058091	LAMP5_LHX6_and_Chandelier	0.314800313234143	0.797441364605544	0.0292090308417908	0.642511853217236	LAMP5-LHX6 and Chandelier
ENSG00000058091	Mammillary_body	0.24199843871975	0.797441364605544	0.442267102983809	0.59754923028262	Mammillary body
ENSG00000058091	Midbrain_derived_inhibitory	0.332802547770701	0.797441364605544	0.256515305950701	0.632087882646956	Midbrain-derived inhibitory
ENSG00000058091	Miscellaneous	0.251660516605166	0.797441364605544	0.0345927735917088	0.587795803945215	Miscellaneous
ENSG00000058272	Oligodendrocyte_precursor	0.234192037470726	0.767961165048544	0.254000762285231	0.605164009728215	Oligodendrocyte precursor
ENSG00000058335	CGE_interneuron	0.314828897338403	0.742243436754177	0.000385368556468535	0.63809901781267	CGE interneuron
ENSG00000058335	Hippocampal_CA1_3	0.289249806651199	0.742243436754177	0.000241555796121773	0.60745002686042	Hippocampal CA1-3
ENSG00000058335	Hippocampal_CA4	0.291699604743083	0.742243436754177	0.00233719568618506	0.623841565997448	Hippocampal CA4
ENSG00000058335	LAMP5_LHX6_and_Chandelier	0.314800313234143	0.742243436754177	0.0292090308417908	0.642511853217236	LAMP5-LHX6 and Chandelier
ENSG00000058335	Mammillary_body	0.24199843871975	0.742243436754177	0.442267102983809	0.59754923028262	Mammillary body
ENSG00000058335	Midbrain_derived_inhibitory	0.332802547770701	0.742243436754177	0.256515305950701	0.632087882646956	Midbrain-derived inhibitory
ENSG00000058335	Oligodendrocyte	0.20280296784831	0.742243436754177	0.878227924325911	0.603702343915088	Oligodendrocyte
ENSG00000058335	Thalamic_excitatory	0.282170542635659	0.742243436754177	0.0870367197291944	0.625175679122006	Thalamic excitatory
ENSG00000058404	Amygdala_excitatory	0.269938650306748	0.776776776776777	0.00169959444212116	0.60159210437583	Amygdala excitatory
ENSG00000058404	Eccentric_medium_spiny_neuron	0.297169811320755	0.776776776776777	0.0017704593263734	0.628333523001608	Eccentric medium spiny neuron
ENSG00000058404	Hippocampal_CA1_3	0.289249806651199	0.776776776776777	0.000241555796121773	0.60745002686042	Hippocampal CA1-3
ENSG00000058404	Hippocampal_CA4	0.291699604743083	0.776776776776777	0.00233719568618506	0.623841565997448	Hippocampal CA4
ENSG00000058404	Hippocampal_dentate_gyrus	0.27724358974359	0.776776776776777	0.0522311616725145	0.611877664165362	Hippocampal dentate gyrus
ENSG00000058404	Medium_spiny_neuron	0.2339593114241	0.776776776776777	0.0565708029731739	0.60628497681988	Medium spiny neuron
ENSG00000058453	Choroid_plexus	0.156199677938808	0.651793092050901	0.999999999995407	0.580861534275408	Choroid plexus
ENSG00000058453	Ependymal	0.130952380952381	0.651793092050901	0.999999999995407	0.546339729617396	Ependymal
ENSG00000058668	Amygdala_excitatory	0.269938650306748	0.685477178423237	0.00169959444212116	0.60159210437583	Amygdala excitatory
ENSG00000058668	Deep_layer_corticothalamic_and_6b	0.25635103926097	0.685477178423237	0.0115276606539899	0.600384466855024	Deep-layer corticothalamic and 6b
ENSG00000058668	Eccentric_medium_spiny_neuron	0.297169811320755	0.685477178423237	0.0017704593263734	0.628333523001608	Eccentric medium spiny neuron
ENSG00000058668	Midbrain_derived_inhibitory	0.332802547770701	0.685477178423237	0.256515305950701	0.632087882646956	Midbrain-derived inhibitory
ENSG00000058668	Oligodendrocyte_precursor	0.234192037470726	0.685477178423237	0.254000762285231	0.605164009728215	Oligodendrocyte precursor
ENSG00000058866	Bergmann_glia	0.20125786163522	0.709650231774126	0.999999999995407	0.603785425955124	Bergmann glia
ENSG00000058866	Hippocampal_CA4	0.291699604743083	0.709650231774126	0.00233719568618506	0.623841565997448	Hippocampal CA4
ENSG00000058866	Hippocampal_dentate_gyrus	0.27724358974359	0.709650231774126	0.0522311616725145	0.611877664165362	Hippocampal dentate gyrus
ENSG00000058866	Lower_rhombic_lip	0.202298850574713	0.709650231774126	0.660514880832517	0.587999948987511	Lower rhombic lip
ENSG00000058866	Oligodendrocyte_precursor	0.234192037470726	0.709650231774126	0.254000762285231	0.605164009728215	Oligodendrocyte precursor
ENSG00000059145	Lower_rhombic_lip	0.202298850574713	0.59299681673488	0.660514880832517	0.587999948987511	Lower rhombic lip
ENSG00000059377	Microglia	0.137825421133231	0.564102564102564	0.999999999995407	0.531741746379713	Microglia
ENSG00000059378	Fibroblast	0.182417582417582	0.502615311459819	0.999999999995407	0.585107124306785	Fibroblast
ENSG00000059378	Microglia	0.137825421133231	0.502615311459819	0.999999999995407	0.531741746379713	Microglia
ENSG00000059378	Vascular	0.181481481481482	0.502615311459819	0.999999999995407	0.582146703564207	Vascular
ENSG00000059573	Committed_oligodendrocyte_precursor	0.23003663003663	0.710272536687631	0.999999999995407	0.61866912101385	Committed oligodendrocyte precursor
ENSG00000059588	Amygdala_excitatory	0.269938650306748	0.486325313592433	0.00169959444212116	0.60159210437583	Amygdala excitatory
ENSG00000059588	Eccentric_medium_spiny_neuron	0.297169811320755	0.486325313592433	0.0017704593263734	0.628333523001608	Eccentric medium spiny neuron
ENSG00000059588	Hippocampal_CA1_3	0.289249806651199	0.486325313592433	0.000241555796121773	0.60745002686042	Hippocampal CA1-3
ENSG00000059691	Deep_layer_intratelencephalic	0.301158301158301	0.596648713345302	0.000945652779535422	0.620372528037612	Deep-layer intratelencephalic
ENSG00000059691	Upper_layer_intratelencephalic	0.284502698535081	0.596648713345302	0.010440718202716	0.611379011376604	Upper-layer intratelencephalic
ENSG00000059758	Eccentric_medium_spiny_neuron	0.297169811320755	0.776927979604844	0.0017704593263734	0.628333523001608	Eccentric medium spiny neuron
ENSG00000059758	Hippocampal_dentate_gyrus	0.27724358974359	0.776927979604844	0.0522311616725145	0.611877664165362	Hippocampal dentate gyrus
ENSG00000059758	Medium_spiny_neuron	0.2339593114241	0.776927979604844	0.0565708029731739	0.60628497681988	Medium spiny neuron
ENSG00000059804	Fibroblast	0.182417582417582	0.458333333333333	0.999999999995407	0.585107124306785	Fibroblast
ENSG00000059804	Vascular	0.181481481481482	0.458333333333333	0.999999999995407	0.582146703564207	Vascular
ENSG00000059915	Amygdala_excitatory	0.269938650306748	0.739583333333333	0.00169959444212116	0.60159210437583	Amygdala excitatory
ENSG00000059915	Deep_layer_corticothalamic_and_6b	0.25635103926097	0.739583333333333	0.0115276606539899	0.600384466855024	Deep-layer corticothalamic and 6b
ENSG00000059915	Deep_layer_intratelencephalic	0.301158301158301	0.739583333333333	0.000945652779535422	0.620372528037612	Deep-layer intratelencephalic
ENSG00000059915	Deep_layer_near_projecting	0.229635376260667	0.739583333333333	0.22491672376637	0.597407487363077	Deep-layer near-projecting
ENSG00000059915	Eccentric_medium_spiny_neuron	0.297169811320755	0.739583333333333	0.0017704593263734	0.628333523001608	Eccentric medium spiny neuron
ENSG00000059915	Hippocampal_CA1_3	0.289249806651199	0.739583333333333	0.000241555796121773	0.60745002686042	Hippocampal CA1-3
ENSG00000059915	Hippocampal_CA4	0.291699604743083	0.739583333333333	0.00233719568618506	0.623841565997448	Hippocampal CA4
ENSG00000059915	Hippocampal_dentate_gyrus	0.27724358974359	0.739583333333333	0.0522311616725145	0.611877664165362	Hippocampal dentate gyrus
ENSG00000059915	Medium_spiny_neuron	0.2339593114241	0.739583333333333	0.0565708029731739	0.60628497681988	Medium spiny neuron
ENSG00000059915	Miscellaneous	0.251660516605166	0.739583333333333	0.0345927735917088	0.587795803945215	Miscellaneous
ENSG00000059915	Upper_layer_intratelencephalic	0.284502698535081	0.739583333333333	0.010440718202716	0.611379011376604	Upper-layer intratelencephalic
ENSG00000060138	Ependymal	0.130952380952381	0.724014336917563	0.999999999995407	0.546339729617396	Ependymal
ENSG00000060138	Fibroblast	0.182417582417582	0.724014336917563	0.999999999995407	0.585107124306785	Fibroblast
ENSG00000060138	Vascular	0.181481481481482	0.724014336917563	0.999999999995407	0.582146703564207	Vascular
ENSG00000060140	Amygdala_excitatory	0.269938650306748	0.509478672985782	0.00169959444212116	0.60159210437583	Amygdala excitatory
ENSG00000060140	Deep_layer_corticothalamic_and_6b	0.25635103926097	0.509478672985782	0.0115276606539899	0.600384466855024	Deep-layer corticothalamic and 6b
ENSG00000060140	Deep_layer_intratelencephalic	0.301158301158301	0.509478672985782	0.000945652779535422	0.620372528037612	Deep-layer intratelencephalic
ENSG00000060140	Deep_layer_near_projecting	0.229635376260667	0.509478672985782	0.22491672376637	0.597407487363077	Deep-layer near-projecting
ENSG00000060140	Hippocampal_CA1_3	0.289249806651199	0.509478672985782	0.000241555796121773	0.60745002686042	Hippocampal CA1-3
ENSG00000060140	Medium_spiny_neuron	0.2339593114241	0.509478672985782	0.0565708029731739	0.60628497681988	Medium spiny neuron
ENSG00000060140	Miscellaneous	0.251660516605166	0.509478672985782	0.0345927735917088	0.587795803945215	Miscellaneous
ENSG00000060140	Thalamic_excitatory	0.282170542635659	0.509478672985782	0.0870367197291944	0.625175679122006	Thalamic excitatory
ENSG00000060140	Upper_layer_intratelencephalic	0.284502698535081	0.509478672985782	0.010440718202716	0.611379011376604	Upper-layer intratelencephalic
ENSG00000060491	Deep_layer_intratelencephalic	0.301158301158301	0.284096504185131	0.000945652779535422	0.620372528037612	Deep-layer intratelencephalic
ENSG00000060491	Miscellaneous	0.251660516605166	0.284096504185131	0.0345927735917088	0.587795803945215	Miscellaneous
ENSG00000060491	Upper_layer_intratelencephalic	0.284502698535081	0.284096504185131	0.010440718202716	0.611379011376604	Upper-layer intratelencephalic
ENSG00000060558	Microglia	0.137825421133231	0.670231729055259	0.999999999995407	0.531741746379713	Microglia
ENSG00000060558	Miscellaneous	0.251660516605166	0.670231729055259	0.0345927735917088	0.587795803945215	Miscellaneous
ENSG00000060566	Deep_layer_corticothalamic_and_6b	0.25635103926097	0.44179320318149	0.0115276606539899	0.600384466855024	Deep-layer corticothalamic and 6b
ENSG00000060566	Deep_layer_near_projecting	0.229635376260667	0.44179320318149	0.22491672376637	0.597407487363077	Deep-layer near-projecting
ENSG00000060566	Lower_rhombic_lip	0.202298850574713	0.44179320318149	0.660514880832517	0.587999948987511	Lower rhombic lip
ENSG00000060566	Mammillary_body	0.24199843871975	0.44179320318149	0.442267102983809	0.59754923028262	Mammillary body
ENSG00000060566	Splatter	0.246142542248347	0.44179320318149	0.999999999995407	0.605864144672177	Splatter
ENSG00000060566	Thalamic_excitatory	0.282170542635659	0.44179320318149	0.0870367197291944	0.625175679122006	Thalamic excitatory
ENSG00000060566	Upper_rhombic_lip	0.245877061469265	0.44179320318149	0.598808646015903	0.606793925472213	Upper rhombic lip
ENSG00000060656	Cerebellar_inhibitory	0.273764258555133	0.78180129990715	0.107872082271605	0.626796668919027	Cerebellar inhibitory
ENSG00000060656	Deep_layer_corticothalamic_and_6b	0.25635103926097	0.78180129990715	0.0115276606539899	0.600384466855024	Deep-layer corticothalamic and 6b
ENSG00000060656	Deep_layer_intratelencephalic	0.301158301158301	0.78180129990715	0.000945652779535422	0.620372528037612	Deep-layer intratelencephalic
ENSG00000060656	Fibroblast	0.182417582417582	0.78180129990715	0.999999999995407	0.585107124306785	Fibroblast
ENSG00000060656	Hippocampal_CA1_3	0.289249806651199	0.78180129990715	0.000241555796121773	0.60745002686042	Hippocampal CA1-3
ENSG00000060656	Lower_rhombic_lip	0.202298850574713	0.78180129990715	0.660514880832517	0.587999948987511	Lower rhombic lip
ENSG00000060656	MGE_interneuron	0.298136645962733	0.78180129990715	0.0621508265424027	0.639172160777322	MGE interneuron
ENSG00000060656	Splatter	0.246142542248347	0.78180129990715	0.999999999995407	0.605864144672177	Splatter
ENSG00000060709	Amygdala_excitatory	0.269938650306748	0.545276554087127	0.00169959444212116	0.60159210437583	Amygdala excitatory
ENSG00000060709	CGE_interneuron	0.314828897338403	0.545276554087127	0.000385368556468535	0.63809901781267	CGE interneuron
ENSG00000060709	Choroid_plexus	0.156199677938808	0.545276554087127	0.999999999995407	0.580861534275408	Choroid plexus
ENSG00000060709	Eccentric_medium_spiny_neuron	0.297169811320755	0.545276554087127	0.0017704593263734	0.628333523001608	Eccentric medium spiny neuron
ENSG00000060709	Hippocampal_CA1_3	0.289249806651199	0.545276554087127	0.000241555796121773	0.60745002686042	Hippocampal CA1-3
ENSG00000060709	Hippocampal_CA4	0.291699604743083	0.545276554087127	0.00233719568618506	0.623841565997448	Hippocampal CA4
ENSG00000060709	Hippocampal_dentate_gyrus	0.27724358974359	0.545276554087127	0.0522311616725145	0.611877664165362	Hippocampal dentate gyrus
ENSG00000060709	LAMP5_LHX6_and_Chandelier	0.314800313234143	0.545276554087127	0.0292090308417908	0.642511853217236	LAMP5-LHX6 and Chandelier
ENSG00000060709	MGE_interneuron	0.298136645962733	0.545276554087127	0.0621508265424027	0.639172160777322	MGE interneuron
ENSG00000060709	Miscellaneous	0.251660516605166	0.545276554087127	0.0345927735917088	0.587795803945215	Miscellaneous
ENSG00000060709	Upper_layer_intratelencephalic	0.284502698535081	0.545276554087127	0.010440718202716	0.611379011376604	Upper-layer intratelencephalic
ENSG00000060718	Committed_oligodendrocyte_precursor	0.23003663003663	0.680324843115541	0.999999999995407	0.61866912101385	Committed oligodendrocyte precursor
ENSG00000060718	Deep_layer_near_projecting	0.229635376260667	0.680324843115541	0.22491672376637	0.597407487363077	Deep-layer near-projecting
ENSG00000060718	Eccentric_medium_spiny_neuron	0.297169811320755	0.680324843115541	0.0017704593263734	0.628333523001608	Eccentric medium spiny neuron
ENSG00000060718	Fibroblast	0.182417582417582	0.680324843115541	0.999999999995407	0.585107124306785	Fibroblast
ENSG00000060718	Midbrain_derived_inhibitory	0.332802547770701	0.680324843115541	0.256515305950701	0.632087882646956	Midbrain-derived inhibitory
ENSG00000060718	Oligodendrocyte_precursor	0.234192037470726	0.680324843115541	0.254000762285231	0.605164009728215	Oligodendrocyte precursor
ENSG00000060762	Cerebellar_inhibitory	0.273764258555133	0.7217125382263	0.107872082271605	0.626796668919027	Cerebellar inhibitory
ENSG00000060982	Deep_layer_near_projecting	0.229635376260667	0.584628670120898	0.22491672376637	0.597407487363077	Deep-layer near-projecting
ENSG00000060982	LAMP5_LHX6_and_Chandelier	0.314800313234143	0.584628670120898	0.0292090308417908	0.642511853217236	LAMP5-LHX6 and Chandelier
ENSG00000060982	Lower_rhombic_lip	0.202298850574713	0.584628670120898	0.660514880832517	0.587999948987511	Lower rhombic lip
ENSG00000060982	Mammillary_body	0.24199843871975	0.584628670120898	0.442267102983809	0.59754923028262	Mammillary body
ENSG00000060982	MGE_interneuron	0.298136645962733	0.584628670120898	0.0621508265424027	0.639172160777322	MGE interneuron
ENSG00000060982	Midbrain_derived_inhibitory	0.332802547770701	0.584628670120898	0.256515305950701	0.632087882646956	Midbrain-derived inhibitory
ENSG00000060982	Oligodendrocyte_precursor	0.234192037470726	0.584628670120898	0.254000762285231	0.605164009728215	Oligodendrocyte precursor
ENSG00000060982	Thalamic_excitatory	0.282170542635659	0.584628670120898	0.0870367197291944	0.625175679122006	Thalamic excitatory
ENSG00000061337	Amygdala_excitatory	0.269938650306748	0.705257270693512	0.00169959444212116	0.60159210437583	Amygdala excitatory
ENSG00000061337	Deep_layer_corticothalamic_and_6b	0.25635103926097	0.705257270693512	0.0115276606539899	0.600384466855024	Deep-layer corticothalamic and 6b
ENSG00000061337	Eccentric_medium_spiny_neuron	0.297169811320755	0.705257270693512	0.0017704593263734	0.628333523001608	Eccentric medium spiny neuron
ENSG00000061337	Hippocampal_CA1_3	0.289249806651199	0.705257270693512	0.000241555796121773	0.60745002686042	Hippocampal CA1-3
ENSG00000061337	Hippocampal_CA4	0.291699604743083	0.705257270693512	0.00233719568618506	0.623841565997448	Hippocampal CA4
ENSG00000061337	Medium_spiny_neuron	0.2339593114241	0.705257270693512	0.0565708029731739	0.60628497681988	Medium spiny neuron
ENSG00000061337	Upper_layer_intratelencephalic	0.284502698535081	0.705257270693512	0.010440718202716	0.611379011376604	Upper-layer intratelencephalic
ENSG00000061337	Vascular	0.181481481481482	0.705257270693512	0.999999999995407	0.582146703564207	Vascular
ENSG00000061455	Ependymal	0.130952380952381	0.763025210084034	0.999999999995407	0.546339729617396	Ependymal
ENSG00000061455	Fibroblast	0.182417582417582	0.763025210084034	0.999999999995407	0.585107124306785	Fibroblast
ENSG00000061492	Amygdala_excitatory	0.269938650306748	0.619692863595303	0.00169959444212116	0.60159210437583	Amygdala excitatory
ENSG00000061492	Cerebellar_inhibitory	0.273764258555133	0.619692863595303	0.107872082271605	0.626796668919027	Cerebellar inhibitory
ENSG00000061492	Eccentric_medium_spiny_neuron	0.297169811320755	0.619692863595303	0.0017704593263734	0.628333523001608	Eccentric medium spiny neuron
ENSG00000061492	Hippocampal_CA1_3	0.289249806651199	0.619692863595303	0.000241555796121773	0.60745002686042	Hippocampal CA1-3
ENSG00000061492	Hippocampal_dentate_gyrus	0.27724358974359	0.619692863595303	0.0522311616725145	0.611877664165362	Hippocampal dentate gyrus
ENSG00000061492	Medium_spiny_neuron	0.2339593114241	0.619692863595303	0.0565708029731739	0.60628497681988	Medium spiny neuron
ENSG00000061492	Miscellaneous	0.251660516605166	0.619692863595303	0.0345927735917088	0.587795803945215	Miscellaneous
ENSG00000061492	Upper_layer_intratelencephalic	0.284502698535081	0.619692863595303	0.010440718202716	0.611379011376604	Upper-layer intratelencephalic
ENSG00000061656	Cerebellar_inhibitory	0.273764258555133	0.622425629290618	0.107872082271605	0.626796668919027	Cerebellar inhibitory
ENSG00000061656	Deep_layer_corticothalamic_and_6b	0.25635103926097	0.622425629290618	0.0115276606539899	0.600384466855024	Deep-layer corticothalamic and 6b
ENSG00000061656	Deep_layer_near_projecting	0.229635376260667	0.622425629290618	0.22491672376637	0.597407487363077	Deep-layer near-projecting
ENSG00000061656	Lower_rhombic_lip	0.202298850574713	0.622425629290618	0.660514880832517	0.587999948987511	Lower rhombic lip
ENSG00000061656	Mammillary_body	0.24199843871975	0.622425629290618	0.442267102983809	0.59754923028262	Mammillary body
ENSG00000061656	MGE_interneuron	0.298136645962733	0.622425629290618	0.0621508265424027	0.639172160777322	MGE interneuron
ENSG00000061656	Miscellaneous	0.251660516605166	0.622425629290618	0.0345927735917088	0.587795803945215	Miscellaneous
ENSG00000061656	Splatter	0.246142542248347	0.622425629290618	0.999999999995407	0.605864144672177	Splatter
ENSG00000061656	Thalamic_excitatory	0.282170542635659	0.622425629290618	0.0870367197291944	0.625175679122006	Thalamic excitatory
ENSG00000061676	Hippocampal_dentate_gyrus	0.27724358974359	0.799054373522459	0.0522311616725145	0.611877664165362	Hippocampal dentate gyrus
ENSG00000061918	Cerebellar_inhibitory	0.273764258555133	0.714593430263867	0.107872082271605	0.626796668919027	Cerebellar inhibitory
ENSG00000061918	Eccentric_medium_spiny_neuron	0.297169811320755	0.714593430263867	0.0017704593263734	0.628333523001608	Eccentric medium spiny neuron
ENSG00000061918	LAMP5_LHX6_and_Chandelier	0.314800313234143	0.714593430263867	0.0292090308417908	0.642511853217236	LAMP5-LHX6 and Chandelier
ENSG00000061918	Medium_spiny_neuron	0.2339593114241	0.714593430263867	0.0565708029731739	0.60628497681988	Medium spiny neuron
ENSG00000061918	Midbrain_derived_inhibitory	0.332802547770701	0.714593430263867	0.256515305950701	0.632087882646956	Midbrain-derived inhibitory
ENSG00000061938	Committed_oligodendrocyte_precursor	0.23003663003663	0.718483412322275	0.999999999995407	0.61866912101385	Committed oligodendrocyte precursor
ENSG00000061938	Oligodendrocyte_precursor	0.234192037470726	0.718483412322275	0.254000762285231	0.605164009728215	Oligodendrocyte precursor
ENSG00000062038	Choroid_plexus	0.156199677938808	0.597909127462807	0.999999999995407	0.580861534275408	Choroid plexus
ENSG00000062038	Committed_oligodendrocyte_precursor	0.23003663003663	0.597909127462807	0.999999999995407	0.61866912101385	Committed oligodendrocyte precursor
ENSG00000062038	MGE_interneuron	0.298136645962733	0.597909127462807	0.0621508265424027	0.639172160777322	MGE interneuron
ENSG00000062282	Deep_layer_corticothalamic_and_6b	0.25635103926097	0.741408934707904	0.0115276606539899	0.600384466855024	Deep-layer corticothalamic and 6b
ENSG00000062282	Eccentric_medium_spiny_neuron	0.297169811320755	0.741408934707904	0.0017704593263734	0.628333523001608	Eccentric medium spiny neuron
ENSG00000062282	Medium_spiny_neuron	0.2339593114241	0.741408934707904	0.0565708029731739	0.60628497681988	Medium spiny neuron
ENSG00000062282	Midbrain_derived_inhibitory	0.332802547770701	0.741408934707904	0.256515305950701	0.632087882646956	Midbrain-derived inhibitory
ENSG00000062524	Amygdala_excitatory	0.269938650306748	0.25733024691358	0.00169959444212116	0.60159210437583	Amygdala excitatory
ENSG00000062524	Medium_spiny_neuron	0.2339593114241	0.25733024691358	0.0565708029731739	0.60628497681988	Medium spiny neuron
ENSG00000062524	Miscellaneous	0.251660516605166	0.25733024691358	0.0345927735917088	0.587795803945215	Miscellaneous
ENSG00000062524	Upper_layer_intratelencephalic	0.284502698535081	0.25733024691358	0.010440718202716	0.611379011376604	Upper-layer intratelencephalic
ENSG00000062582	Cerebellar_inhibitory	0.273764258555133	0.608782435129741	0.107872082271605	0.626796668919027	Cerebellar inhibitory
ENSG00000062582	LAMP5_LHX6_and_Chandelier	0.314800313234143	0.608782435129741	0.0292090308417908	0.642511853217236	LAMP5-LHX6 and Chandelier
ENSG00000062582	Splatter	0.246142542248347	0.608782435129741	0.999999999995407	0.605864144672177	Splatter
ENSG00000062598	Midbrain_derived_inhibitory	0.332802547770701	0.796759259259259	0.256515305950701	0.632087882646956	Midbrain-derived inhibitory
ENSG00000063015	Amygdala_excitatory	0.269938650306748	0.699530516431925	0.00169959444212116	0.60159210437583	Amygdala excitatory
ENSG00000063015	Cerebellar_inhibitory	0.273764258555133	0.699530516431925	0.107872082271605	0.626796668919027	Cerebellar inhibitory
ENSG00000063015	CGE_interneuron	0.314828897338403	0.699530516431925	0.000385368556468535	0.63809901781267	CGE interneuron
ENSG00000063015	Deep_layer_corticothalamic_and_6b	0.25635103926097	0.699530516431925	0.0115276606539899	0.600384466855024	Deep-layer corticothalamic and 6b
ENSG00000063015	Deep_layer_near_projecting	0.229635376260667	0.699530516431925	0.22491672376637	0.597407487363077	Deep-layer near-projecting
ENSG00000063015	Eccentric_medium_spiny_neuron	0.297169811320755	0.699530516431925	0.0017704593263734	0.628333523001608	Eccentric medium spiny neuron
ENSG00000063015	Medium_spiny_neuron	0.2339593114241	0.699530516431925	0.0565708029731739	0.60628497681988	Medium spiny neuron
ENSG00000063015	Midbrain_derived_inhibitory	0.332802547770701	0.699530516431925	0.256515305950701	0.632087882646956	Midbrain-derived inhibitory
ENSG00000063127	Choroid_plexus	0.156199677938808	0.198822463768116	0.999999999995407	0.580861534275408	Choroid plexus
ENSG00000063127	Ependymal	0.130952380952381	0.198822463768116	0.999999999995407	0.546339729617396	Ependymal
ENSG00000063127	Lower_rhombic_lip	0.202298850574713	0.198822463768116	0.660514880832517	0.587999948987511	Lower rhombic lip
ENSG00000063177	CGE_interneuron	0.314828897338403	0.74290780141844	0.000385368556468535	0.63809901781267	CGE interneuron
ENSG00000063177	Upper_rhombic_lip	0.245877061469265	0.74290780141844	0.598808646015903	0.606793925472213	Upper rhombic lip
ENSG00000063180	Amygdala_excitatory	0.269938650306748	0.788617886178862	0.00169959444212116	0.60159210437583	Amygdala excitatory
ENSG00000063180	Deep_layer_intratelencephalic	0.301158301158301	0.788617886178862	0.000945652779535422	0.620372528037612	Deep-layer intratelencephalic
ENSG00000063180	Miscellaneous	0.251660516605166	0.788617886178862	0.0345927735917088	0.587795803945215	Miscellaneous
ENSG00000063180	Upper_layer_intratelencephalic	0.284502698535081	0.788617886178862	0.010440718202716	0.611379011376604	Upper-layer intratelencephalic
ENSG00000063180	Upper_rhombic_lip	0.245877061469265	0.788617886178862	0.598808646015903	0.606793925472213	Upper rhombic lip
ENSG00000063241	Committed_oligodendrocyte_precursor	0.23003663003663	0.59349593495935	0.999999999995407	0.61866912101385	Committed oligodendrocyte precursor
ENSG00000063245	Upper_rhombic_lip	0.245877061469265	0.69849537037037	0.598808646015903	0.606793925472213	Upper rhombic lip
ENSG00000063438	Amygdala_excitatory	0.269938650306748	0.350549976087996	0.00169959444212116	0.60159210437583	Amygdala excitatory
ENSG00000063438	Deep_layer_intratelencephalic	0.301158301158301	0.350549976087996	0.000945652779535422	0.620372528037612	Deep-layer intratelencephalic
ENSG00000063438	Eccentric_medium_spiny_neuron	0.297169811320755	0.350549976087996	0.0017704593263734	0.628333523001608	Eccentric medium spiny neuron
ENSG00000063438	Hippocampal_CA4	0.291699604743083	0.350549976087996	0.00233719568618506	0.623841565997448	Hippocampal CA4
ENSG00000063438	Hippocampal_dentate_gyrus	0.27724358974359	0.350549976087996	0.0522311616725145	0.611877664165362	Hippocampal dentate gyrus
ENSG00000063438	Upper_layer_intratelencephalic	0.284502698535081	0.350549976087996	0.010440718202716	0.611379011376604	Upper-layer intratelencephalic
ENSG00000063660	Hippocampal_CA1_3	0.289249806651199	0.646356033452808	0.000241555796121773	0.60745002686042	Hippocampal CA1-3
ENSG00000063660	Hippocampal_CA4	0.291699604743083	0.646356033452808	0.00233719568618506	0.623841565997448	Hippocampal CA4
ENSG00000063660	LAMP5_LHX6_and_Chandelier	0.314800313234143	0.646356033452808	0.0292090308417908	0.642511853217236	LAMP5-LHX6 and Chandelier
ENSG00000063660	Thalamic_excitatory	0.282170542635659	0.646356033452808	0.0870367197291944	0.625175679122006	Thalamic excitatory
ENSG00000063660	Upper_layer_intratelencephalic	0.284502698535081	0.646356033452808	0.010440718202716	0.611379011376604	Upper-layer intratelencephalic
ENSG00000063761	Choroid_plexus	0.156199677938808	0.697896749521989	0.999999999995407	0.580861534275408	Choroid plexus
ENSG00000063854	Hippocampal_CA4	0.291699604743083	0.626623376623377	0.00233719568618506	0.623841565997448	Hippocampal CA4
ENSG00000064012	Ependymal	0.130952380952381	0.410577592205985	0.999999999995407	0.546339729617396	Ependymal
ENSG00000064012	Microglia	0.137825421133231	0.410577592205985	0.999999999995407	0.531741746379713	Microglia
ENSG00000064042	Amygdala_excitatory	0.269938650306748	0.524199045671438	0.00169959444212116	0.60159210437583	Amygdala excitatory
ENSG00000064042	Hippocampal_dentate_gyrus	0.27724358974359	0.524199045671438	0.0522311616725145	0.611877664165362	Hippocampal dentate gyrus
ENSG00000064042	Mammillary_body	0.24199843871975	0.524199045671438	0.442267102983809	0.59754923028262	Mammillary body
ENSG00000064042	MGE_interneuron	0.298136645962733	0.524199045671438	0.0621508265424027	0.639172160777322	MGE interneuron
ENSG00000064042	Oligodendrocyte	0.20280296784831	0.524199045671438	0.878227924325911	0.603702343915088	Oligodendrocyte
ENSG00000064102	Committed_oligodendrocyte_precursor	0.23003663003663	0.737016052880076	0.999999999995407	0.61866912101385	Committed oligodendrocyte precursor
ENSG00000064102	Oligodendrocyte	0.20280296784831	0.737016052880076	0.878227924325911	0.603702343915088	Oligodendrocyte
ENSG00000064115	Committed_oligodendrocyte_precursor	0.23003663003663	0.539766081871345	0.999999999995407	0.61866912101385	Committed oligodendrocyte precursor
ENSG00000064115	Deep_layer_intratelencephalic	0.301158301158301	0.539766081871345	0.000945652779535422	0.620372528037612	Deep-layer intratelencephalic
ENSG00000064195	Ependymal	0.130952380952381	0.829268292682927	0.999999999995407	0.546339729617396	Ependymal
ENSG00000064199	Choroid_plexus	0.156199677938808	0.518763796909492	0.999999999995407	0.580861534275408	Choroid plexus
ENSG00000064199	Ependymal	0.130952380952381	0.518763796909492	0.999999999995407	0.546339729617396	Ependymal
ENSG00000064201	Microglia	0.137825421133231	0.28125	0.999999999995407	0.531741746379713	Microglia
ENSG00000064201	Miscellaneous	0.251660516605166	0.28125	0.0345927735917088	0.587795803945215	Miscellaneous
ENSG00000064205	Lower_rhombic_lip	0.202298850574713	0.534666666666667	0.660514880832517	0.587999948987511	Lower rhombic lip
ENSG00000064205	Mammillary_body	0.24199843871975	0.534666666666667	0.442267102983809	0.59754923028262	Mammillary body
ENSG00000064205	Midbrain_derived_inhibitory	0.332802547770701	0.534666666666667	0.256515305950701	0.632087882646956	Midbrain-derived inhibitory
ENSG00000064218	Choroid_plexus	0.156199677938808	0.686440677966102	0.999999999995407	0.580861534275408	Choroid plexus
ENSG00000064218	Ependymal	0.130952380952381	0.686440677966102	0.999999999995407	0.546339729617396	Ependymal
ENSG00000064218	Upper_layer_intratelencephalic	0.284502698535081	0.686440677966102	0.010440718202716	0.611379011376604	Upper-layer intratelencephalic
ENSG00000064225	Bergmann_glia	0.20125786163522	0.596173212487412	0.999999999995407	0.603785425955124	Bergmann glia
ENSG00000064225	Deep_layer_near_projecting	0.229635376260667	0.596173212487412	0.22491672376637	0.597407487363077	Deep-layer near-projecting
ENSG00000064225	Oligodendrocyte_precursor	0.234192037470726	0.596173212487412	0.254000762285231	0.605164009728215	Oligodendrocyte precursor
ENSG00000064270	Deep_layer_corticothalamic_and_6b	0.25635103926097	0.612050739957717	0.0115276606539899	0.600384466855024	Deep-layer corticothalamic and 6b
ENSG00000064270	Deep_layer_near_projecting	0.229635376260667	0.612050739957717	0.22491672376637	0.597407487363077	Deep-layer near-projecting
ENSG00000064270	Hippocampal_CA4	0.291699604743083	0.612050739957717	0.00233719568618506	0.623841565997448	Hippocampal CA4
ENSG00000064270	Oligodendrocyte_precursor	0.234192037470726	0.612050739957717	0.254000762285231	0.605164009728215	Oligodendrocyte precursor
ENSG00000064300	Committed_oligodendrocyte_precursor	0.23003663003663	0.764246682279469	0.999999999995407	0.61866912101385	Committed oligodendrocyte precursor
ENSG00000064300	Fibroblast	0.182417582417582	0.764246682279469	0.999999999995407	0.585107124306785	Fibroblast
ENSG00000064300	Oligodendrocyte	0.20280296784831	0.764246682279469	0.878227924325911	0.603702343915088	Oligodendrocyte
ENSG00000064309	Cerebellar_inhibitory	0.273764258555133	0.537183544303797	0.107872082271605	0.626796668919027	Cerebellar inhibitory
ENSG00000064309	Lower_rhombic_lip	0.202298850574713	0.537183544303797	0.660514880832517	0.587999948987511	Lower rhombic lip
ENSG00000064309	Mammillary_body	0.24199843871975	0.537183544303797	0.442267102983809	0.59754923028262	Mammillary body
ENSG00000064309	Splatter	0.246142542248347	0.537183544303797	0.999999999995407	0.605864144672177	Splatter
ENSG00000064309	Upper_rhombic_lip	0.245877061469265	0.537183544303797	0.598808646015903	0.606793925472213	Upper rhombic lip
ENSG00000064393	Cerebellar_inhibitory	0.273764258555133	0.794101279910963	0.107872082271605	0.626796668919027	Cerebellar inhibitory
ENSG00000064393	Committed_oligodendrocyte_precursor	0.23003663003663	0.794101279910963	0.999999999995407	0.61866912101385	Committed oligodendrocyte precursor
ENSG00000064393	Oligodendrocyte	0.20280296784831	0.794101279910963	0.878227924325911	0.603702343915088	Oligodendrocyte
ENSG00000064393	Oligodendrocyte_precursor	0.234192037470726	0.794101279910963	0.254000762285231	0.605164009728215	Oligodendrocyte precursor
ENSG00000064490	Astrocyte	0.174076865109269	0.653846153846154	0.999999999995407	0.597371381306236	Astrocyte
ENSG00000064490	Bergmann_glia	0.20125786163522	0.653846153846154	0.999999999995407	0.603785425955124	Bergmann glia
ENSG00000064490	Committed_oligodendrocyte_precursor	0.23003663003663	0.653846153846154	0.999999999995407	0.61866912101385	Committed oligodendrocyte precursor
ENSG00000064490	Ependymal	0.130952380952381	0.653846153846154	0.999999999995407	0.546339729617396	Ependymal
ENSG00000064545	CGE_interneuron	0.314828897338403	0.60473208072373	0.000385368556468535	0.63809901781267	CGE interneuron
ENSG00000064547	CGE_interneuron	0.314828897338403	0.683908045977011	0.000385368556468535	0.63809901781267	CGE interneuron
ENSG00000064547	Deep_layer_near_projecting	0.229635376260667	0.683908045977011	0.22491672376637	0.597407487363077	Deep-layer near-projecting
ENSG00000064547	Hippocampal_dentate_gyrus	0.27724358974359	0.683908045977011	0.0522311616725145	0.611877664165362	Hippocampal dentate gyrus
ENSG00000064547	Microglia	0.137825421133231	0.683908045977011	0.999999999995407	0.531741746379713	Microglia
ENSG00000064547	Splatter	0.246142542248347	0.683908045977011	0.999999999995407	0.605864144672177	Splatter
ENSG00000064601	MGE_interneuron	0.298136645962733	0.664583333333333	0.0621508265424027	0.639172160777322	MGE interneuron
ENSG00000064601	Midbrain_derived_inhibitory	0.332802547770701	0.664583333333333	0.256515305950701	0.632087882646956	Midbrain-derived inhibitory
ENSG00000064651	Committed_oligodendrocyte_precursor	0.23003663003663	0.711221122112211	0.999999999995407	0.61866912101385	Committed oligodendrocyte precursor
ENSG00000064651	Midbrain_derived_inhibitory	0.332802547770701	0.711221122112211	0.256515305950701	0.632087882646956	Midbrain-derived inhibitory
ENSG00000064651	Oligodendrocyte	0.20280296784831	0.711221122112211	0.878227924325911	0.603702343915088	Oligodendrocyte
ENSG00000064655	Astrocyte	0.174076865109269	0.705700123915737	0.999999999995407	0.597371381306236	Astrocyte
ENSG00000064655	Eccentric_medium_spiny_neuron	0.297169811320755	0.705700123915737	0.0017704593263734	0.628333523001608	Eccentric medium spiny neuron
ENSG00000064655	Fibroblast	0.182417582417582	0.705700123915737	0.999999999995407	0.585107124306785	Fibroblast
ENSG00000064655	Upper_rhombic_lip	0.245877061469265	0.705700123915737	0.598808646015903	0.606793925472213	Upper rhombic lip
ENSG00000064666	Choroid_plexus	0.156199677938808	0.705501618122977	0.999999999995407	0.580861534275408	Choroid plexus
ENSG00000064666	Fibroblast	0.182417582417582	0.705501618122977	0.999999999995407	0.585107124306785	Fibroblast
ENSG00000064666	Vascular	0.181481481481482	0.705501618122977	0.999999999995407	0.582146703564207	Vascular
ENSG00000064687	Cerebellar_inhibitory	0.273764258555133	0.460391425908667	0.107872082271605	0.626796668919027	Cerebellar inhibitory
ENSG00000064687	Lower_rhombic_lip	0.202298850574713	0.460391425908667	0.660514880832517	0.587999948987511	Lower rhombic lip
ENSG00000064687	Midbrain_derived_inhibitory	0.332802547770701	0.460391425908667	0.256515305950701	0.632087882646956	Midbrain-derived inhibitory
ENSG00000064687	Splatter	0.246142542248347	0.460391425908667	0.999999999995407	0.605864144672177	Splatter
ENSG00000064687	Upper_rhombic_lip	0.245877061469265	0.460391425908667	0.598808646015903	0.606793925472213	Upper rhombic lip
ENSG00000064692	Choroid_plexus	0.156199677938808	0.60246644903881	0.999999999995407	0.580861534275408	Choroid plexus
ENSG00000064692	Ependymal	0.130952380952381	0.60246644903881	0.999999999995407	0.546339729617396	Ependymal
ENSG00000064692	Medium_spiny_neuron	0.2339593114241	0.60246644903881	0.0565708029731739	0.60628497681988	Medium spiny neuron
ENSG00000064692	Thalamic_excitatory	0.282170542635659	0.60246644903881	0.0870367197291944	0.625175679122006	Thalamic excitatory
ENSG00000064692	Upper_rhombic_lip	0.245877061469265	0.60246644903881	0.598808646015903	0.606793925472213	Upper rhombic lip
ENSG00000064703	Hippocampal_CA1_3	0.289249806651199	0.574838187702265	0.000241555796121773	0.60745002686042	Hippocampal CA1-3
ENSG00000064763	Deep_layer_near_projecting	0.229635376260667	0.587702265372168	0.22491672376637	0.597407487363077	Deep-layer near-projecting
ENSG00000064763	Hippocampal_CA1_3	0.289249806651199	0.587702265372168	0.000241555796121773	0.60745002686042	Hippocampal CA1-3
ENSG00000064763	Hippocampal_CA4	0.291699604743083	0.587702265372168	0.00233719568618506	0.623841565997448	Hippocampal CA4
ENSG00000064763	LAMP5_LHX6_and_Chandelier	0.314800313234143	0.587702265372168	0.0292090308417908	0.642511853217236	LAMP5-LHX6 and Chandelier
ENSG00000064763	Mammillary_body	0.24199843871975	0.587702265372168	0.442267102983809	0.59754923028262	Mammillary body
ENSG00000064763	Medium_spiny_neuron	0.2339593114241	0.587702265372168	0.0565708029731739	0.60628497681988	Medium spiny neuron
ENSG00000064763	MGE_interneuron	0.298136645962733	0.587702265372168	0.0621508265424027	0.639172160777322	MGE interneuron
ENSG00000064763	Thalamic_excitatory	0.282170542635659	0.587702265372168	0.0870367197291944	0.625175679122006	Thalamic excitatory
ENSG00000064787	Committed_oligodendrocyte_precursor	0.23003663003663	0.398516163222046	0.999999999995407	0.61866912101385	Committed oligodendrocyte precursor
ENSG00000064787	Oligodendrocyte	0.20280296784831	0.398516163222046	0.878227924325911	0.603702343915088	Oligodendrocyte
ENSG00000064787	Oligodendrocyte_precursor	0.234192037470726	0.398516163222046	0.254000762285231	0.605164009728215	Oligodendrocyte precursor
ENSG00000064886	Astrocyte	0.174076865109269	0.216239316239316	0.999999999995407	0.597371381306236	Astrocyte
ENSG00000064886	Fibroblast	0.182417582417582	0.216239316239316	0.999999999995407	0.585107124306785	Fibroblast
ENSG00000064886	Microglia	0.137825421133231	0.216239316239316	0.999999999995407	0.531741746379713	Microglia
ENSG00000064932	Vascular	0.181481481481482	0.63128355295266	0.999999999995407	0.582146703564207	Vascular
ENSG00000064961	Astrocyte	0.174076865109269	0.765509989484753	0.999999999995407	0.597371381306236	Astrocyte
ENSG00000064961	Bergmann_glia	0.20125786163522	0.765509989484753	0.999999999995407	0.603785425955124	Bergmann glia
ENSG00000064961	Committed_oligodendrocyte_precursor	0.23003663003663	0.765509989484753	0.999999999995407	0.61866912101385	Committed oligodendrocyte precursor
ENSG00000064961	Ependymal	0.130952380952381	0.765509989484753	0.999999999995407	0.546339729617396	Ependymal
ENSG00000064961	Vascular	0.181481481481482	0.765509989484753	0.999999999995407	0.582146703564207	Vascular
ENSG00000064989	Bergmann_glia	0.20125786163522	0.623282718727404	0.999999999995407	0.603785425955124	Bergmann glia
ENSG00000064989	Deep_layer_near_projecting	0.229635376260667	0.623282718727404	0.22491672376637	0.597407487363077	Deep-layer near-projecting
ENSG00000064989	Eccentric_medium_spiny_neuron	0.297169811320755	0.623282718727404	0.0017704593263734	0.628333523001608	Eccentric medium spiny neuron
ENSG00000064989	Oligodendrocyte_precursor	0.234192037470726	0.623282718727404	0.254000762285231	0.605164009728215	Oligodendrocyte precursor
ENSG00000064989	Vascular	0.181481481481482	0.623282718727404	0.999999999995407	0.582146703564207	Vascular
ENSG00000064999	LAMP5_LHX6_and_Chandelier	0.314800313234143	0.711346266901822	0.0292090308417908	0.642511853217236	LAMP5-LHX6 and Chandelier
ENSG00000064999	Thalamic_excitatory	0.282170542635659	0.711346266901822	0.0870367197291944	0.625175679122006	Thalamic excitatory
ENSG00000065054	Vascular	0.181481481481482	0.696340257171118	0.999999999995407	0.582146703564207	Vascular
ENSG00000065057	Lower_rhombic_lip	0.202298850574713	0.535087719298246	0.660514880832517	0.587999948987511	Lower rhombic lip
ENSG00000065057	Splatter	0.246142542248347	0.535087719298246	0.999999999995407	0.605864144672177	Splatter
ENSG00000065057	Thalamic_excitatory	0.282170542635659	0.535087719298246	0.0870367197291944	0.625175679122006	Thalamic excitatory
ENSG00000065060	LAMP5_LHX6_and_Chandelier	0.314800313234143	0.609953703703704	0.0292090308417908	0.642511853217236	LAMP5-LHX6 and Chandelier
ENSG00000065060	MGE_interneuron	0.298136645962733	0.609953703703704	0.0621508265424027	0.639172160777322	MGE interneuron
ENSG00000065150	Miscellaneous	0.251660516605166	0.735338802795503	0.0345927735917088	0.587795803945215	Miscellaneous
ENSG00000065150	Upper_layer_intratelencephalic	0.284502698535081	0.735338802795503	0.010440718202716	0.611379011376604	Upper-layer intratelencephalic
ENSG00000065308	Choroid_plexus	0.156199677938808	0.792792792792793	0.999999999995407	0.580861534275408	Choroid plexus
ENSG00000065308	Deep_layer_intratelencephalic	0.301158301158301	0.792792792792793	0.000945652779535422	0.620372528037612	Deep-layer intratelencephalic
ENSG00000065308	Fibroblast	0.182417582417582	0.792792792792793	0.999999999995407	0.585107124306785	Fibroblast
[truncated: 38,283 more rows]
