# Supplementary material for: Connecting genomic results for psychiatric disorders to human brain cell types and regions reveals convergence with functional connectivity
Source: Nat Commun. 2025 Jan 4;16:395. doi: 10.1038/s41467-024-55611-1 (PMC11700164; doi:10.1038/s41467-024-55611-1)
Supplement: Supplementary file 4 — Source Datasets [file 41467_2024_55611_MOESM4_ESM.zip › Source_Data_v241210/Main_Figures/Figure2/PlotDF_Supercluster.tsv]

Trait	Supercluster	dataset_name	Supercluster_ID	P	P.fdr	BETA	SE	Enrichment	Coefficient_z-score	if.sig.fdr	disorder_type	minuslog10P
volume_accumbens	Amygdala excitatory	accumbens	Amygdala_excitatory	0.85767810274925	0.990305421974703	-6.69564017296968e-09	6.25792577949317e-09	0.931424724443534	-1.06994560320784	no	structural MRI	0.0666756776879613
volume_accumbens	Astrocyte	accumbens	Astrocyte	0.940440825206881	0.990305421974703	-1.21540578965774e-08	7.79863703264032e-09	1.14200608083589	-1.55848487956395	no	structural MRI	0.0266685261047059
volume_accumbens	Bergmann glia	accumbens	Bergmann_glia	0.458452322667573	0.990305421974703	7.66181973168432e-10	7.34358115552378e-09	1.44071279632041	0.104333561098064	no	structural MRI	0.338705822652675
volume_accumbens	Cerebellar inhibitory	accumbens	Cerebellar_inhibitory	0.699307651788674	0.990305421974703	-3.78921287899835e-09	7.25332748420268e-09	1.2025654613043	-0.522410285107219	no	structural MRI	0.155331719705683
volume_accumbens	CGE interneuron	accumbens	CGE_interneuron	0.985734232291475	0.990305421974703	-1.5886365333362e-08	7.2543814221638e-09	0.874426201765769	-2.18989937375302	no	structural MRI	0.00624016113130325
volume_accumbens	Choroid plexus	accumbens	Choroid_plexus	0.611780957275436	0.990305421974703	-2.25473293758376e-09	7.94021122752245e-09	1.29113784536344	-0.283963848438739	no	structural MRI	0.213404045296597
volume_accumbens	Committed oligodendrocyte precursor	accumbens	Committed_oligodendrocyte_precursor	0.401153628875779	0.990305421974703	2.30425870625769e-09	9.20370044735023e-09	1.51271041006792	0.250362201533959	no	structural MRI	0.396689274772472
volume_accumbens	Deep-layer corticothalamic and 6b	accumbens	Deep_layer_corticothalamic_and_6b	0.865649695822186	0.990305421974703	-7.25232966028043e-09	6.55690517522042e-09	0.954050878521276	-1.10605986612223	no	structural MRI	0.0626578192409462
volume_accumbens	Deep-layer intratelencephalic	accumbens	Deep_layer_intratelencephalic	0.644588923600689	0.990305421974703	-2.77014193383854e-09	7.47168161317257e-09	1.12433327391476	-0.370752138173926	no	structural MRI	0.190717161529905
volume_accumbens	Deep-layer near-projecting	accumbens	Deep_layer_near_projecting	0.477049260851934	0.990305421974703	3.90325835837856e-10	6.78111204002029e-09	1.17862499892941	0.0575607412964509	no	structural MRI	0.32143677271763
volume_accumbens	Eccentric medium spiny neuron	accumbens	Eccentric_medium_spiny_neuron	0.164862003087152	0.990305421974703	6.73055988535279e-09	6.90547597480701e-09	1.35137450570145	0.974669944534981	no	structural MRI	0.782879427745913
volume_accumbens	Ependymal	accumbens	Ependymal	0.0107866259501272	0.334385404453945	1.99007524697164e-08	8.66079040824694e-09	1.87674011788905	2.29779864557934	no	structural MRI	1.96711438111828
volume_accumbens	Fibroblast	accumbens	Fibroblast	0.671073311383234	0.990305421974703	-3.94924174617997e-09	8.91720587295123e-09	1.40021916515232	-0.442878834743436	no	structural MRI	0.173230032751984
volume_accumbens	Hippocampal CA1-3	accumbens	Hippocampal_CA1_3	0.294259574793616	0.990305421974703	3.59047941151548e-09	6.63695155090117e-09	1.20391313048893	0.540983218572383	no	structural MRI	0.53126939692164
volume_accumbens	Hippocampal CA4	accumbens	Hippocampal_CA4	0.254457816995545	0.990305421974703	4.60870838017888e-09	6.97731915132001e-09	1.28222866460619	0.660527099338287	no	structural MRI	0.594384202971532
volume_accumbens	Hippocampal dentate gyrus	accumbens	Hippocampal_dentate_gyrus	0.379472666892925	0.990305421974703	2.11170399561916e-09	6.88151725589224e-09	1.21601125683956	0.306866046700825	no	structural MRI	0.420819500519703
volume_accumbens	LAMP5-LHX6 and Chandelier	accumbens	LAMP5_LHX6_and_Chandelier	0.96934466101341	0.990305421974703	-1.25135644110956e-08	6.68728177744423e-09	0.90763632587084	-1.87124826312883	no	structural MRI	0.013521777374266
volume_accumbens	Lower rhombic lip	accumbens	Lower_rhombic_lip	0.864257437573857	0.990305421974703	-7.08490435060922e-09	6.44287855462369e-09	1.06514360996225	-1.09964890546087	no	structural MRI	0.0633568743445535
volume_accumbens	Mammillary body	accumbens	Mammillary_body	0.990305421974703	0.990305421974703	-1.5695952920334e-08	6.71351575036881e-09	0.754894355834465	-2.33796322284218	no	structural MRI	0.00423084315819684
volume_accumbens	Medium spiny neuron	accumbens	Medium_spiny_neuron	0.511247786912945	0.990305421974703	-1.6611823761288e-10	5.89118622628843e-09	1.17146386191586	-0.0281977569935925	no	structural MRI	0.291368558952477
volume_accumbens	MGE interneuron	accumbens	MGE_interneuron	0.828473781682195	0.990305421974703	-6.58779316771264e-09	6.94804002754922e-09	1.0535832283623	-0.94815129757339	no	structural MRI	0.0817212309391727
volume_accumbens	Microglia	accumbens	Microglia	0.101136797642121	0.990305421974703	1.12151676264869e-08	8.79551510551487e-09	1.69837744816077	1.27510071803014	no	structural MRI	0.995090801824435
volume_accumbens	Midbrain-derived inhibitory	accumbens	Midbrain_derived_inhibitory	0.942900245177636	0.990305421974703	-1.01054482744126e-08	6.39749080899166e-09	0.933917405037041	-1.57959559085406	no	structural MRI	0.0255342513353204
volume_accumbens	Miscellaneous	accumbens	Miscellaneous	0.339787222174179	0.990305421974703	2.64318053412553e-09	6.39927252740067e-09	1.20759892356046	0.413043908164225	no	structural MRI	0.468792956966638
volume_accumbens	Oligodendrocyte precursor	accumbens	Oligodendrocyte_precursor	0.227439951920209	0.990305421974703	4.82943628441941e-09	6.46247633342994e-09	1.3013161844687	0.747304289446613	no	structural MRI	0.64313324512552
volume_accumbens	Oligodendrocyte	accumbens	Oligodendrocyte	0.917471418066815	0.990305421974703	-1.08715464516016e-08	7.83104593422086e-09	1.13279817392888	-1.38826237809359	no	structural MRI	0.0374074564156143
volume_accumbens	Splatter	accumbens	Splatter	0.985688222976377	0.990305421974703	-1.46071471662803e-08	6.67409739551769e-09	0.884284364334634	-2.18863260462612	no	structural MRI	0.00626043237414453
volume_accumbens	Thalamic excitatory	accumbens	Thalamic_excitatory	0.494510366009639	0.990305421974703	1.06092186872848e-10	7.70968033423685e-09	1.18931867605045	0.0137609060652902	no	structural MRI	0.305824600217256
volume_accumbens	Upper-layer intratelencephalic	accumbens	Upper_layer_intratelencephalic	0.804862707515722	0.990305421974703	-6.21621608144882e-09	7.23556619961832e-09	1.07311153743547	-0.859119509096155	no	structural MRI	0.0942781947295856
volume_accumbens	Upper rhombic lip	accumbens	Upper_rhombic_lip	0.726821256133813	0.990305421974703	-5.07190398417815e-09	8.40794833220885e-09	1.29284349206843	-0.603227301569979	no	structural MRI	0.138572380089056
volume_accumbens	Vascular	accumbens	Vascular	0.491361949742938	0.990305421974703	1.99404308672286e-10	9.20862819880222e-09	1.54342369269734	0.0216540731548074	no	structural MRI	0.308598477600536
smoking_initiation_age	Amygdala excitatory	age_of_initiation	Amygdala_excitatory	0.239336858409444	0.741944261069278	5.65681812013063e-10	7.9849238224729e-10	1.16853308367603	0.708437330887239	no	brain traits	0.620990413918187
smoking_initiation_age	Astrocyte	age_of_initiation	Astrocyte	0.992638056047446	0.995029692957483	-2.40629945655781e-09	9.86552141981761e-10	0.895369630187663	-2.43910012878194	no	brain traits	0.00320907871094392
smoking_initiation_age	Bergmann glia	age_of_initiation	Bergmann_glia	0.702470272606409	0.946807758730377	-5.5480382071463e-10	1.04380885165313e-09	1.12482667660244	-0.531518601165302	no	brain traits	0.153372049666539
smoking_initiation_age	Cerebellar inhibitory	age_of_initiation	Cerebellar_inhibitory	0.129763337616095	0.632607941426609	1.23856322240937e-09	1.0984936712986e-09	1.29564375006771	1.12751056721628	no	brain traits	0.88684799259029
smoking_initiation_age	CGE interneuron	age_of_initiation	CGE_interneuron	0.000986870825373298	0.0305929955865722	2.81980893242912e-09	9.11334012773838e-10	1.4839389914623	3.09415526349821	yes	brain traits	3.00573968978118
smoking_initiation_age	Choroid plexus	age_of_initiation	Choroid_plexus	0.818215761084797	0.975749511754153	-8.39723003683655e-10	9.24208182912913e-10	0.998037948402595	-0.908586419389863	no	brain traits	0.0871321590514933
smoking_initiation_age	Committed oligodendrocyte precursor	age_of_initiation	Committed_oligodendrocyte_precursor	0.818370558245419	0.975749511754153	-8.31812448564128e-10	9.14911209656604e-10	1.02194830061012	-0.909172868126005	no	brain traits	0.0870500032225232
smoking_initiation_age	Deep-layer corticothalamic and 6b	age_of_initiation	Deep_layer_corticothalamic_and_6b	0.0607508520682712	0.420267623469163	1.51655213604001e-09	9.79367831713846e-10	1.28618042367491	1.54850107072245	no	brain traits	1.21644762643824
smoking_initiation_age	Deep-layer intratelencephalic	age_of_initiation	Deep_layer_intratelencephalic	0.038794128107556	0.400872657111412	1.61138008130843e-09	9.13038590642929e-10	1.31787485803941	1.76485429840787	no	brain traits	1.41123400439217
smoking_initiation_age	Deep-layer near-projecting	age_of_initiation	Deep_layer_near_projecting	0.142846954515686	0.632607941426609	9.76996237422808e-10	9.15119793050749e-10	1.24947464867831	1.06761567703151	no	brain traits	0.845129014302109
smoking_initiation_age	Eccentric medium spiny neuron	age_of_initiation	Eccentric_medium_spiny_neuron	0.682812636351604	0.946807758730377	-4.26441441634577e-10	8.96679478977628e-10	1.09728248740339	-0.475578455437383	no	brain traits	0.165698450288715
smoking_initiation_age	Ependymal	age_of_initiation	Ependymal	0.688589531750164	0.946807758730377	-5.28895533679576e-10	1.07530500066947e-09	1.0750725500824	-0.491856295051443	no	brain traits	0.16203958392251
smoking_initiation_age	Fibroblast	age_of_initiation	Fibroblast	0.965591778925858	0.995029692957483	-1.87514549499449e-09	1.03051320651631e-09	0.911311644449657	-1.81962296372065	no	brain traits	0.0152064404897611
smoking_initiation_age	Hippocampal CA1-3	age_of_initiation	Hippocampal_CA1_3	0.224287709582971	0.741944261069278	6.12055771348247e-10	8.07682907250102e-10	1.16391567168976	0.757792155627136	no	brain traits	0.649194524038693
smoking_initiation_age	Hippocampal CA4	age_of_initiation	Hippocampal_CA4	0.033022339581257	0.400872657111412	1.66146632315565e-09	9.03894220025189e-10	1.31856927203483	1.83812030915449	no	brain traits	1.48119216089649
smoking_initiation_age	Hippocampal dentate gyrus	age_of_initiation	Hippocampal_dentate_gyrus	0.391928556825448	0.867841804399206	2.48192107279291e-10	9.04832935240956e-10	1.12511197167563	0.27429605799351	no	brain traits	0.406793091663822
smoking_initiation_age	LAMP5-LHX6 and Chandelier	age_of_initiation	LAMP5_LHX6_and_Chandelier	0.294302696999559	0.76028196724886	5.13120373491784e-10	9.487153376373e-10	1.22642566864147	0.540858098457298	no	brain traits	0.53120575799329
smoking_initiation_age	Lower rhombic lip	age_of_initiation	Lower_rhombic_lip	0.932805042213731	0.995029692957483	-1.50716014192152e-09	1.00677836273644e-09	0.965412437666965	-1.49701284583138	no	brain traits	0.0302091150296566
smoking_initiation_age	Mammillary body	age_of_initiation	Mammillary_body	0.503272791072742	0.946807758730377	-7.61004994689869e-12	9.2762921870311e-10	1.12678898425156	-0.00820376266019095	no	brain traits	0.298196548653903
smoking_initiation_age	Medium spiny neuron	age_of_initiation	Medium_spiny_neuron	0.633514537014842	0.946807758730377	-3.03385350919978e-10	8.89233584553405e-10	1.05981273282613	-0.341176217576562	no	brain traits	0.198243415077472
smoking_initiation_age	MGE interneuron	age_of_initiation	MGE_interneuron	0.273934994594867	0.76028196724886	5.60394187344803e-10	9.32506143935196e-10	1.23159301261393	0.600954954548532	no	brain traits	0.562352484034272
smoking_initiation_age	Microglia	age_of_initiation	Microglia	0.455491233860871	0.941348549979134	1.33343998733613e-10	1.19270770170492e-09	1.04564180309349	0.111799394388922	no	brain traits	0.341519976808405
smoking_initiation_age	Midbrain-derived inhibitory	age_of_initiation	Midbrain_derived_inhibitory	0.185639312175331	0.719352334679408	8.95408689498119e-10	1.00148512342394e-09	1.24858186984828	0.894080869056589	no	brain traits	0.731330049383646
smoking_initiation_age	Miscellaneous	age_of_initiation	Miscellaneous	0.615638021078805	0.946807758730377	-2.41641187372853e-10	8.21784628100502e-10	1.08238365391934	-0.294044423696985	no	brain traits	0.210674566496798
smoking_initiation_age	Oligodendrocyte precursor	age_of_initiation	Oligodendrocyte_precursor	0.594072894372881	0.946807758730377	-2.02019724437021e-10	8.48698772478093e-10	1.08643468633701	-0.238034660810395	no	brain traits	0.226160262625564
smoking_initiation_age	Oligodendrocyte	age_of_initiation	Oligodendrocyte	0.925264364242595	0.995029692957483	-1.43306857205997e-09	9.94218833808906e-10	0.934375792133946	-1.44140155399169	no	brain traits	0.0337341639871093
smoking_initiation_age	Splatter	age_of_initiation	Splatter	0.803349869774908	0.975749511754153	-7.70463940607401e-10	9.02555006751137e-10	1.06277528677561	-0.853647627949885	no	brain traits	0.0950952723795529
smoking_initiation_age	Thalamic excitatory	age_of_initiation	Thalamic_excitatory	0.628691710554601	0.946807758730377	-2.68350109692416e-10	8.17168206871988e-10	1.09990062140067	-0.328390296435571	no	brain traits	0.201562265885106
smoking_initiation_age	Upper-layer intratelencephalic	age_of_initiation	Upper_layer_intratelencephalic	0.0677851005595425	0.420267623469163	1.40991814548579e-09	9.44673809241006e-10	1.28841133972587	1.49249204507806	no	brain traits	1.16886575533456
smoking_initiation_age	Upper rhombic lip	age_of_initiation	Upper_rhombic_lip	0.384457243218797	0.867841804399206	3.02687201030968e-10	1.03026636687472e-09	1.20157866238761	0.293795091020159	no	brain traits	0.415151952524877
smoking_initiation_age	Vascular	age_of_initiation	Vascular	0.995029692957483	0.995029692957483	-2.82054193654314e-09	1.09412886317236e-09	0.754239349365723	-2.57788824651343	no	brain traits	0.0021639591586209
alzheimers_disease	Amygdala excitatory	alzheimers_disease	Amygdala_excitatory	0.129755285128186	0.536323845927316	6.20441912141072e-10	5.50257317034384e-10	1.87210899425263	1.12754868119692	no	neurological	0.886874943650903
alzheimers_disease	Astrocyte	alzheimers_disease	Astrocyte	0.222781088797866	0.536323845927316	1.1814607522592e-09	1.54877754696544e-09	2.9285116253577	0.76283437513287	no	neurological	0.65212167785788
alzheimers_disease	Bergmann glia	alzheimers_disease	Bergmann_glia	0.12351793627023	0.536323845927316	2.72199350187768e-09	2.35145371552564e-09	3.58032637700248	1.1575790260746	no	neurological	0.908269973112117
alzheimers_disease	Cerebellar inhibitory	alzheimers_disease	Cerebellar_inhibitory	0.118950934923192	0.536323845927316	2.78532533616132e-09	2.35995060185874e-09	3.60034035600346	1.18024730431541	no	neurological	0.924632140172428
alzheimers_disease	CGE interneuron	alzheimers_disease	CGE_interneuron	0.159194739979068	0.536323845927316	2.05924470527379e-09	2.06384102573685e-09	3.04767493557889	0.997772929016458	no	neurological	0.798071286069486
alzheimers_disease	Choroid plexus	alzheimers_disease	Choroid_plexus	0.807407777891709	0.889591395583508	-7.89922662036286e-10	9.09647286865979e-10	1.6742482055244	-0.868383464054313	no	neurological	0.0929070712754936
alzheimers_disease	Committed oligodendrocyte precursor	alzheimers_disease	Committed_oligodendrocyte_precursor	0.687535026627861	0.889591395583508	-3.78569918562052e-10	7.74369002281485e-10	2.30315948708769	-0.488875351991996	no	neurological	0.162705171703217
alzheimers_disease	Deep-layer corticothalamic and 6b	alzheimers_disease	Deep_layer_corticothalamic_and_6b	0.220659204835903	0.536323845927316	2.81450990981911e-10	3.65535586224701e-10	1.77257964740531	0.769968784404205	no	neurological	0.656277951171432
alzheimers_disease	Deep-layer intratelencephalic	alzheimers_disease	Deep_layer_intratelencephalic	0.805974099106334	0.889591395583508	-8.92621680692732e-10	1.03413736196099e-09	1.28823859380744	-0.86315581810147	no	neurological	0.0936789145174121
alzheimers_disease	Deep-layer near-projecting	alzheimers_disease	Deep_layer_near_projecting	0.126881701649184	0.536323845927316	1.70187974346593e-09	1.49123398419434e-09	2.66759411507441	1.14125600777894	no	neurological	0.89660100553171
alzheimers_disease	Eccentric medium spiny neuron	alzheimers_disease	Eccentric_medium_spiny_neuron	0.889591395583508	0.889591395583508	-5.46703267308223e-10	4.4652239843744e-10	1.33798002930801	-1.22435799239043	no	neurological	0.0508094263787829
alzheimers_disease	Ependymal	alzheimers_disease	Ependymal	0.847842850832318	0.889591395583508	-7.05902250290139e-10	6.87193082309151e-10	1.9715862047025	-1.02722548940411	no	neurological	0.0716846375322094
alzheimers_disease	Fibroblast	alzheimers_disease	Fibroblast	0.239292268646396	0.536323845927316	1.61780528596976e-09	2.28316213862511e-09	3.3954009337719	0.708580988884117	no	neurological	0.621071332888649
alzheimers_disease	Hippocampal CA1-3	alzheimers_disease	Hippocampal_CA1_3	0.14904502417758	0.536323845927316	5.27351579054971e-10	5.06806681816499e-10	1.85019877487434	1.04053793680232	no	neurological	0.826682518177416
alzheimers_disease	Hippocampal CA4	alzheimers_disease	Hippocampal_CA4	0.583931724157919	0.889591395583508	-8.52101760314889e-11	4.02006537735996e-10	1.59381075112871	-0.211962164872671	no	neurological	0.233637929522713
alzheimers_disease	Hippocampal dentate gyrus	alzheimers_disease	Hippocampal_dentate_gyrus	0.614675222391739	0.889591395583508	-1.18816897794614e-10	4.07569687589364e-10	1.5441147699792	-0.291525354835329	no	neurological	0.211354292972234
alzheimers_disease	LAMP5-LHX6 and Chandelier	alzheimers_disease	LAMP5_LHX6_and_Chandelier	0.155374302793367	0.536323845927316	2.16311543907174e-09	2.13398129806053e-09	2.80395366775575	1.01365248188337	no	neurological	0.808620807143046
alzheimers_disease	Lower rhombic lip	alzheimers_disease	Lower_rhombic_lip	0.391058580522127	0.673489777565885	1.69338902229275e-10	6.12302022440222e-10	2.1076862492811	0.276561069575443	no	neurological	0.407758180476595
alzheimers_disease	Mammillary body	alzheimers_disease	Mammillary_body	0.388317345490722	0.673489777565885	1.78145615449463e-10	6.2792042405889e-10	1.55410526750849	0.283707311665268	no	neurological	0.41081320980765
alzheimers_disease	Medium spiny neuron	alzheimers_disease	Medium_spiny_neuron	0.812159905998661	0.889591395583508	-8.35244045815116e-10	9.42837106016032e-10	1.3227290241148	-0.88588372316449	no	neurological	0.090358454187692
alzheimers_disease	MGE interneuron	alzheimers_disease	MGE_interneuron	0.18901464474335	0.536323845927316	8.55342022763449e-10	9.70289056698564e-10	2.18196362471931	0.881533205861122	no	neurological	0.723504545642471
alzheimers_disease	Microglia	alzheimers_disease	Microglia	0.0178052491113134	0.536323845927316	3.91569232077015e-09	1.86341995227399e-09	4.97021637344167	2.10134721161041	no	neurological	1.74945194578012
alzheimers_disease	Midbrain-derived inhibitory	alzheimers_disease	Midbrain_derived_inhibitory	0.242210769128465	0.536323845927316	1.23096787464241e-09	1.76051536576633e-09	2.21996014471482	0.699208821790991	no	neurological	0.61580655124626
alzheimers_disease	Miscellaneous	alzheimers_disease	Miscellaneous	0.500432293014414	0.816494793865622	-4.83495519746755e-13	4.46194504729089e-10	1.73091144071631	-0.00108359810491236	no	neurological	0.300654672948549
alzheimers_disease	Oligodendrocyte precursor	alzheimers_disease	Oligodendrocyte_precursor	0.879217727811936	0.889591395583508	-9.47273564750549e-10	8.08885288015816e-10	0.98729668001208	-1.17108516965885	no	neurological	0.0559035637450749
alzheimers_disease	Oligodendrocyte	alzheimers_disease	Oligodendrocyte	0.318295018202976	0.657809704286151	3.15469980886285e-10	6.67701127385491e-10	2.35391506390125	0.472471840989047	no	neurological	0.497170158689361
alzheimers_disease	Splatter	alzheimers_disease	Splatter	0.705123536813595	0.889591395583508	-6.4161387060541e-10	1.18994970951051e-09	1.66940528506824	-0.539194106673081	no	neurological	0.151734788460581
alzheimers_disease	Thalamic excitatory	alzheimers_disease	Thalamic_excitatory	0.655392402113791	0.889591395583508	-2.29695464157162e-10	5.74353053056646e-10	1.43100079506108	-0.399920332859287	no	neurological	0.183498597648762
alzheimers_disease	Upper-layer intratelencephalic	alzheimers_disease	Upper_layer_intratelencephalic	0.365289901667925	0.673489777565885	1.46554874267368e-10	4.25593193525454e-10	1.96279037661711	0.344354365851959	no	neurological	0.437362333565571
alzheimers_disease	Upper rhombic lip	alzheimers_disease	Upper_rhombic_lip	0.798493265280193	0.889591395583508	-1.03444528640619e-09	1.23700270766763e-09	1.91903253607212	-0.836251432591154	no	neurological	0.0977287424735057
alzheimers_disease	Vascular	alzheimers_disease	Vascular	0.150434933654468	0.536323845927316	3.59539029391674e-09	3.47525156849865e-09	4.74569949665492	1.03456979244527	no	neurological	0.822651301166669
volume_amygdala	Amygdala excitatory	amygdala	Amygdala_excitatory	0.0475215716067052	0.253877301211106	9.01151250521291e-09	5.39813648344844e-09	1.60696983781745	1.66937470603859	no	structural MRI	1.32310920504636
volume_amygdala	Astrocyte	amygdala	Astrocyte	0.0573271325315401	0.253877301211106	1.0898473442379e-08	6.90819932384215e-09	2.26008615958392	1.57761421341235	no	structural MRI	1.24163978082909
volume_amygdala	Bergmann glia	amygdala	Bergmann_glia	0.0266409562061628	0.253877301211106	1.51234389103197e-08	7.82531908625098e-09	2.49992080225655	1.93262903961212	no	structural MRI	1.57445019137834
volume_amygdala	Cerebellar inhibitory	amygdala	Cerebellar_inhibitory	0.729609510181951	0.837699807986684	-3.89985798564699e-09	6.37614655886046e-09	1.09756932203082	-0.611632425579623	no	structural MRI	0.136909513779661
volume_amygdala	CGE interneuron	amygdala	CGE_interneuron	0.0296510589335813	0.253877301211106	1.2251450333034e-08	6.49618008076806e-09	2.02855782573842	1.88594684579396	no	structural MRI	1.5279597919861
volume_amygdala	Choroid plexus	amygdala	Choroid_plexus	0.289842577841038	0.630212503530975	3.60368740623128e-09	6.50667527355104e-09	1.73709825030289	0.553844667933544	no	structural MRI	0.537837816369465
volume_amygdala	Committed oligodendrocyte precursor	amygdala	Committed_oligodendrocyte_precursor	0.0722552491730781	0.279989090545678	1.02382891142482e-08	7.01637888362737e-09	2.15165150669604	1.45919843897528	no	structural MRI	1.14113059695766
volume_amygdala	Deep-layer corticothalamic and 6b	amygdala	Deep_layer_corticothalamic_and_6b	0.0421177361730082	0.253877301211106	9.96027836287434e-09	5.7686483532579e-09	1.7339801044782	1.72662255574119	no	structural MRI	1.37553498017394
volume_amygdala	Deep-layer intratelencephalic	amygdala	Deep_layer_intratelencephalic	0.542896470893868	0.764990481714087	-6.73781964574332e-10	6.25415190758215e-09	1.21315183325364	-0.107733546375405	no	structural MRI	0.265282981472522
volume_amygdala	Deep-layer near-projecting	amygdala	Deep_layer_near_projecting	0.108072366359398	0.372249261904592	7.60699711335711e-09	6.15032504459509e-09	1.64584298667611	1.23684472905089	no	structural MRI	0.966285339088479
volume_amygdala	Eccentric medium spiny neuron	amygdala	Eccentric_medium_spiny_neuron	0.00368969869176639	0.114380659444758	1.64546564291616e-08	6.1415855043225e-09	2.22743736050558	2.67921962782749	no	structural MRI	2.43300909775586
volume_amygdala	Ependymal	amygdala	Ependymal	0.124777467763645	0.386810150067298	8.27224363119622e-09	7.1843150729629e-09	1.95915877074485	1.15143107550051	no	structural MRI	0.90386383219688
volume_amygdala	Fibroblast	amygdala	Fibroblast	0.398368994978248	0.686079935795872	1.8873669591517e-09	7.32755914787725e-09	1.82822433657612	0.257571030279361	no	structural MRI	0.39971447003209
volume_amygdala	Hippocampal CA1-3	amygdala	Hippocampal_CA1_3	0.326489133254949	0.630212503530975	2.59769954294954e-09	5.77743403345862e-09	1.28151670978336	0.449628594269634	no	structural MRI	0.486131269047253
volume_amygdala	Hippocampal CA4	amygdala	Hippocampal_CA4	0.666795461971712	0.832438262988634	-2.27666480860477e-09	5.2812856722257e-09	1.06406086133638	-0.431081549058737	no	structural MRI	0.176007364523923
volume_amygdala	Hippocampal dentate gyrus	amygdala	Hippocampal_dentate_gyrus	0.345600405162147	0.630212503530975	2.32539250881306e-09	5.85407930132957e-09	1.35364692348111	0.39722600072823	no	structural MRI	0.461425757050836
volume_amygdala	LAMP5-LHX6 and Chandelier	amygdala	LAMP5_LHX6_and_Chandelier	0.325306784739355	0.630212503530975	2.74130075323707e-09	6.05263941663927e-09	1.40457309876534	0.452909972746927	no	structural MRI	0.487706878789664
volume_amygdala	Lower rhombic lip	amygdala	Lower_rhombic_lip	0.939478529159855	0.939478529159855	-1.02289795697301e-08	6.59759297084644e-09	0.715634021744712	-1.55041082633168	no	structural MRI	0.0271131408151312
volume_amygdala	Mammillary body	amygdala	Mammillary_body	0.46781895479743	0.725119379936016	4.70271158247407e-10	5.82353183248326e-09	1.23295202782937	0.0807535996668322	no	structural MRI	0.329922185696686
volume_amygdala	Medium spiny neuron	amygdala	Medium_spiny_neuron	0.057310403636741	0.253877301211106	9.72145482415355e-09	6.16155574246488e-09	1.84578342106122	1.5777597786147	no	structural MRI	1.24176653279872
volume_amygdala	MGE interneuron	amygdala	MGE_interneuron	0.185315772802338	0.479924806054958	5.22649980066466e-09	5.83776643726691e-09	1.55541043392367	0.895291008441161	no	structural MRI	0.732087614952569
volume_amygdala	Microglia	amygdala	Microglia	0.707641326735072	0.837699807986684	-4.23609976554244e-09	7.75122421230956e-09	1.21961813706008	-0.546507190285527	no	structural MRI	0.150186811928369
volume_amygdala	Midbrain-derived inhibitory	amygdala	Midbrain_derived_inhibitory	0.185777344279339	0.479924806054958	5.41683292801921e-09	6.06204699911752e-09	1.59518727099401	0.89356498371058	no	structural MRI	0.731007249730943
volume_amygdala	Miscellaneous	amygdala	Miscellaneous	0.428237823883255	0.698703817914784	9.79614797645426e-10	5.41635656623383e-09	1.21411880872794	0.180862316885202	no	structural MRI	0.368314976513042
volume_amygdala	Oligodendrocyte precursor	amygdala	Oligodendrocyte_precursor	0.671321179829543	0.832438262988634	-2.75379714671878e-09	6.20833847612137e-09	1.04994875905037	-0.443564273647529	no	structural MRI	0.173069650836834
volume_amygdala	Oligodendrocyte	amygdala	Oligodendrocyte	0.877487177286385	0.921502244110786	-7.61070461310696e-09	6.54674863348187e-09	1.09066999144272	-1.16251669938628	no	structural MRI	0.0567592211578128
volume_amygdala	Splatter	amygdala	Splatter	0.881864246399414	0.921502244110786	-7.15026030908119e-09	6.0372474144112e-09	0.902516552182446	-1.18435767466034	no	structural MRI	0.0545982647290694
volume_amygdala	Thalamic excitatory	amygdala	Thalamic_excitatory	0.663145512419642	0.832438262988634	-2.64676439842031e-09	6.28590853838624e-09	1.07950175634974	-0.421063141828629	no	structural MRI	0.178391164948165
volume_amygdala	Upper-layer intratelencephalic	amygdala	Upper_layer_intratelencephalic	0.531132083987105	0.764990481714087	-4.70492597908519e-10	6.02300415277091e-09	1.22690926200197	-0.0781159345028954	no	structural MRI	0.274797463450572
volume_amygdala	Upper rhombic lip	amygdala	Upper_rhombic_lip	0.891776365268503	0.921502244110786	-9.64283189546977e-09	7.80145214292746e-09	0.886037199619954	-1.23603038496002	no	structural MRI	0.0497440419320142
volume_amygdala	Vascular	amygdala	Vascular	0.263092437927	0.627374275056693	5.14111560493199e-09	8.11105485494936e-09	2.07019157468092	0.633840566593491	no	structural MRI	0.579891634672844
amyotrophic_lateral_sclerosis	Amygdala excitatory	amyotrophic_lateral_sclerosis	Amygdala_excitatory	0.222901303662346	0.734193703360866	1.03339404727444e-09	1.35539292918981e-09	1.44443979885777	0.762431340033737	no	neurological	0.651887391494158
amyotrophic_lateral_sclerosis	Astrocyte	amyotrophic_lateral_sclerosis	Astrocyte	0.948810662218473	0.99298526387907	-2.72247466306686e-09	1.66672298624933e-09	1.24985220926329	-1.63342960139603	no	neurological	0.0228204435870745
amyotrophic_lateral_sclerosis	Bergmann glia	amyotrophic_lateral_sclerosis	Bergmann_glia	0.768268164013663	0.99298526387907	-1.27772718373506e-09	1.7427781818728e-09	1.42522497996169	-0.733155370560127	no	neurological	0.114487163010863
amyotrophic_lateral_sclerosis	Cerebellar inhibitory	amyotrophic_lateral_sclerosis	Cerebellar_inhibitory	0.284082238756336	0.750606666055487	1.04698059421419e-09	1.83437237289306e-09	1.6925364731869	0.570756848328975	no	neurological	0.546555918164579
amyotrophic_lateral_sclerosis	CGE interneuron	amyotrophic_lateral_sclerosis	CGE_interneuron	0.405506429346748	0.8949858310168	4.14573303397289e-10	1.73374887015795e-09	1.51425849199413	0.239119581003401	no	neurological	0.392002255613912
amyotrophic_lateral_sclerosis	Choroid plexus	amyotrophic_lateral_sclerosis	Choroid_plexus	0.904408880874428	0.99298526387907	-2.36203129883582e-09	1.80709192467748e-09	1.24709429027684	-1.30708973161804	no	neurological	0.0436351817359857
amyotrophic_lateral_sclerosis	Committed oligodendrocyte precursor	amyotrophic_lateral_sclerosis	Committed_oligodendrocyte_precursor	0.914575084968354	0.99298526387907	-3.05300576376711e-09	2.22932037890967e-09	1.27178304119774	-1.3694782466665	no	neurological	0.038780633928599
amyotrophic_lateral_sclerosis	Deep-layer corticothalamic and 6b	amyotrophic_lateral_sclerosis	Deep_layer_corticothalamic_and_6b	0.176130340099363	0.734193703360866	1.44577003150115e-09	1.55423503528089e-09	1.5414709128494	0.930213255191393	no	neurological	0.754165826299744
amyotrophic_lateral_sclerosis	Deep-layer intratelencephalic	amyotrophic_lateral_sclerosis	Deep_layer_intratelencephalic	0.0276366877772201	0.375516041370131	2.80198929649735e-09	1.46186595620134e-09	1.79766819049744	1.91672108144465	no	neurological	1.55851400783448
amyotrophic_lateral_sclerosis	Deep-layer near-projecting	amyotrophic_lateral_sclerosis	Deep_layer_near_projecting	0.565670564402959	0.922936184025881	-2.50379831427921e-10	1.51412939708867e-09	1.34148423125078	-0.165362241767015	no	neurological	0.247436419898395
amyotrophic_lateral_sclerosis	Eccentric medium spiny neuron	amyotrophic_lateral_sclerosis	Eccentric_medium_spiny_neuron	0.151079019459681	0.734193703360866	1.80262778690459e-09	1.74704281557683e-09	1.59997161677534	1.03181660508384	no	neurological	0.820795842514303
amyotrophic_lateral_sclerosis	Ependymal	amyotrophic_lateral_sclerosis	Ependymal	0.931305902628876	0.99298526387907	-2.45793358782083e-09	1.65451927854498e-09	1.2840219566228	-1.48558775935351	no	neurological	0.0309076444723032
amyotrophic_lateral_sclerosis	Fibroblast	amyotrophic_lateral_sclerosis	Fibroblast	0.99298526387907	0.99298526387907	-4.66281205061539e-09	1.89814658227301e-09	1.00723515886932	-2.45650788730538	no	neurological	0.0030571964829589
amyotrophic_lateral_sclerosis	Hippocampal CA1-3	amyotrophic_lateral_sclerosis	Hippocampal_CA1_3	0.293531048335667	0.750606666055487	8.21819037014873e-10	1.51320484527353e-09	1.41674261670091	0.543098338325977	no	neurological	0.532345954356116
amyotrophic_lateral_sclerosis	Hippocampal CA4	amyotrophic_lateral_sclerosis	Hippocampal_CA4	0.00804253161940627	0.249318480201594	3.62785189525678e-09	1.50722163192871e-09	1.87458501220185	2.40697971579297	no	neurological	2.09460722298345
amyotrophic_lateral_sclerosis	Hippocampal dentate gyrus	amyotrophic_lateral_sclerosis	Hippocampal_dentate_gyrus	0.314770537378107	0.750606666055487	6.76481928984626e-10	1.40240453099596e-09	1.41787631667751	0.482372891724902	no	neurological	0.502005924511579
amyotrophic_lateral_sclerosis	LAMP5-LHX6 and Chandelier	amyotrophic_lateral_sclerosis	LAMP5_LHX6_and_Chandelier	0.0863880802240036	0.535606097388822	2.20050880914158e-09	1.61406017728152e-09	1.68546598359648	1.36333752614341	no	neurological	1.06354617708202
amyotrophic_lateral_sclerosis	Lower rhombic lip	amyotrophic_lateral_sclerosis	Lower_rhombic_lip	0.477935635270148	0.8949858310168	9.3293030223806e-11	1.68595604311296e-09	1.46352888266856	0.05533538706712	no	neurological	0.32063058692174
amyotrophic_lateral_sclerosis	Mammillary body	amyotrophic_lateral_sclerosis	Mammillary_body	0.849249414446635	0.99298526387907	-1.4403739251625e-09	1.39406376949261e-09	1.06953949905842	-1.03321953893597	no	neurological	0.0709647439017767
amyotrophic_lateral_sclerosis	Medium spiny neuron	amyotrophic_lateral_sclerosis	Medium_spiny_neuron	0.0432515364374396	0.375516041370131	3.6262543819788e-09	2.11549524828286e-09	1.90729375241456	1.71413969609349	no	neurological	1.36399846035061
amyotrophic_lateral_sclerosis	MGE interneuron	amyotrophic_lateral_sclerosis	MGE_interneuron	0.23670786190163	0.734193703360866	1.11863244759374e-09	1.56030363843813e-09	1.55658143291715	0.716932538024132	no	neurological	0.625787317382312
amyotrophic_lateral_sclerosis	Microglia	amyotrophic_lateral_sclerosis	Microglia	0.946658958497501	0.99298526387907	-3.7080177278136e-09	2.2984235363686e-09	1.2350110022614	-1.61328739857585	no	neurological	0.0238064509004027
amyotrophic_lateral_sclerosis	Midbrain-derived inhibitory	amyotrophic_lateral_sclerosis	Midbrain_derived_inhibitory	0.564645563711582	0.922936184025881	-2.8466228116433e-10	1.74898958059598e-09	1.3090666922067	-0.162758134366546	no	neurological	0.248224079660405
amyotrophic_lateral_sclerosis	Miscellaneous	amyotrophic_lateral_sclerosis	Miscellaneous	0.482029051930344	0.8949858310168	6.92186858226605e-11	1.53608578170672e-09	1.34913905342548	0.0450617319989466	no	neurological	0.316926786008427
amyotrophic_lateral_sclerosis	Oligodendrocyte precursor	amyotrophic_lateral_sclerosis	Oligodendrocyte_precursor	0.875125572920288	0.99298526387907	-1.74143208691997e-09	1.51302624220083e-09	1.05383164743268	-1.15095960555641	no	neurological	0.0579296250194284
amyotrophic_lateral_sclerosis	Oligodendrocyte	amyotrophic_lateral_sclerosis	Oligodendrocyte	0.490798681525342	0.8949858310168	5.0962399401835e-11	2.20938479160677e-09	1.65806496364089	0.0230663303175781	no	neurological	0.309096612626039
amyotrophic_lateral_sclerosis	Splatter	amyotrophic_lateral_sclerosis	Splatter	0.736875076959692	0.99298526387907	-1.01367658159576e-09	1.59951232452828e-09	1.26318905558235	-0.633741025968468	no	neurological	0.132606132202847
amyotrophic_lateral_sclerosis	Thalamic excitatory	amyotrophic_lateral_sclerosis	Thalamic_excitatory	0.236836678503505	0.734193703360866	1.14992980244146e-09	1.60489266498744e-09	1.49845871708491	0.716515083861053	no	neurological	0.625551038274527
amyotrophic_lateral_sclerosis	Upper-layer intratelencephalic	amyotrophic_lateral_sclerosis	Upper_layer_intratelencephalic	0.0484536827574362	0.375516041370131	2.53449216683216e-09	1.52677010807357e-09	1.82809178544803	1.66003522955404	no	neurological	1.31467320849042
amyotrophic_lateral_sclerosis	Upper rhombic lip	amyotrophic_lateral_sclerosis	Upper_rhombic_lip	0.754643347946564	0.99298526387907	-1.6382936899588e-09	2.37718182272715e-09	1.39926918436656	-0.689174750663087	no	neurological	0.122258251834079
amyotrophic_lateral_sclerosis	Vascular	amyotrophic_lateral_sclerosis	Vascular	0.969568447230434	0.99298526387907	-3.86080587539285e-09	2.05965818126328e-09	1.28203934802404	-1.87448864598729	no	neurological	0.0134215262395475
bip2021	Amygdala excitatory	bip2021	Amygdala_excitatory	0.000150620985242544	0.00132313561240974	4.40643976918364e-09	1.21919197237712e-09	1.47650604423639	3.61422964473117	yes	psychiatric	3.82211451591672
bip2021	Astrocyte	bip2021	Astrocyte	0.987388835046086	0.999908884244812	-2.44368425375357e-09	1.09191492330737e-09	1.09500649399177	-2.23798045213243	no	psychiatric	0.00551178789761962
bip2021	Bergmann glia	bip2021	Bergmann_glia	0.787566977499759	0.999908884244812	-9.02096739916345e-10	1.13043619156279e-09	1.21049894569064	-0.798007659918624	no	psychiatric	0.103712502018806
bip2021	Cerebellar inhibitory	bip2021	Cerebellar_inhibitory	0.0044758679107213	0.013875190523236	2.80595856744303e-09	1.07347919897172e-09	1.4412049604603	2.61389188549796	yes	psychiatric	2.34912273860734
bip2021	CGE interneuron	bip2021	CGE_interneuron	0.000632508137739962	0.00280110746713412	3.8082747188308e-09	1.18129985762551e-09	1.49849497181422	3.22380020131862	yes	psychiatric	3.19893388255874
bip2021	Choroid plexus	bip2021	Choroid_plexus	0.99170720185122	0.999908884244812	-2.47949379582622e-09	1.03494748526409e-09	1.03603440267842	-2.39576773810269	no	psychiatric	0.0036165328764139
bip2021	Committed oligodendrocyte precursor	bip2021	Committed_oligodendrocyte_precursor	0.941723901092064	0.999908884244812	-1.85873374656835e-09	1.18435114977513e-09	1.13712066707277	-1.56941102047417	no	psychiatric	0.0260764069821539
bip2021	Deep-layer corticothalamic and 6b	bip2021	Deep_layer_corticothalamic_and_6b	0.0211306107056155	0.0436699287916054	2.1844396000308e-09	1.0755812991228e-09	1.3258749847066	2.03093862064387	yes	psychiatric	1.67508795101933
bip2021	Deep-layer intratelencephalic	bip2021	Deep_layer_intratelencephalic	2.33085820444678e-06	7.22566043378503e-05	5.56930150179128e-09	1.21614733424412e-09	1.61798053512839	4.57946282080437	yes	psychiatric	5.63248414556968
bip2021	Deep-layer near-projecting	bip2021	Deep_layer_near_projecting	0.0163248090845015	0.0389283908938113	2.33469539682002e-09	1.09283509148991e-09	1.3555465206938	2.1363656923178	yes	psychiatric	1.78715188901352
bip2021	Eccentric medium spiny neuron	bip2021	Eccentric_medium_spiny_neuron	0.000125653719781238	0.00132313561240974	3.96296035046468e-09	1.08250280597685e-09	1.49458091332773	3.66092385958159	yes	psychiatric	3.90082465027432
bip2021	Ependymal	bip2021	Ependymal	0.999577433518856	0.999908884244812	-3.43555742157157e-09	1.02935776107419e-09	0.97094390818801	-3.33757372945473	no	psychiatric	0.000183557076263779
bip2021	Fibroblast	bip2021	Fibroblast	0.999524629463418	0.999908884244812	-3.58165398997417e-09	1.08380221946368e-09	0.994463217830756	-3.30471180594792	no	psychiatric	0.000206499886767396
bip2021	Hippocampal CA1-3	bip2021	Hippocampal_CA1_3	0.000501770777719179	0.00259248235154909	3.86545898498717e-09	1.17507871054554e-09	1.45170867464724	3.28953196947343	yes	psychiatric	3.2994946348605
bip2021	Hippocampal CA4	bip2021	Hippocampal_CA4	0.000816384407970827	0.00316348958088696	3.4229157512008e-09	1.08664388326332e-09	1.43756096052721	3.14998851410397	yes	psychiatric	3.08810529841566
bip2021	Hippocampal dentate gyrus	bip2021	Hippocampal_dentate_gyrus	0.000277020685582552	0.00171752825061182	4.01760071225066e-09	1.16345318766597e-09	1.47477084829389	3.45316919910673	yes	psychiatric	3.55748780025347
bip2021	LAMP5-LHX6 and Chandelier	bip2021	LAMP5_LHX6_and_Chandelier	0.0139355559752063	0.0360001862692831	2.22037018372443e-09	1.00967415585022e-09	1.36874634584889	2.19909578833849	yes	psychiatric	1.85587569992179
bip2021	Lower rhombic lip	bip2021	Lower_rhombic_lip	0.937619492239375	0.999908884244812	-1.56768899212757e-09	1.02123396884448e-09	1.06729391234863	-1.53509287778725	no	psychiatric	0.0279733726527695
bip2021	Mammillary body	bip2021	Mammillary_body	0.680614283601842	0.999908884244812	-4.51482979813152e-10	9.61794642440683e-10	1.11910433318373	-0.469417233046187	no	psychiatric	0.167098940893502
bip2021	Medium spiny neuron	bip2021	Medium_spiny_neuron	0.017654129097063	0.0390912858577823	2.30074361941823e-09	1.09309093874692e-09	1.34997011626376	2.10480531661503	yes	psychiatric	1.75315370192807
bip2021	MGE interneuron	bip2021	MGE_interneuron	0.00121454861103176	0.00418344521577607	3.38563079610849e-09	1.11661935707019e-09	1.45526847790853	3.03203663331772	yes	psychiatric	2.91558509833076
bip2021	Microglia	bip2021	Microglia	0.942895100822435	0.999908884244812	-2.03046953427311e-09	1.28547285109865e-09	1.08711610429811	-1.5795506941572	no	psychiatric	0.0255366208024859
bip2021	Midbrain-derived inhibitory	bip2021	Midbrain_derived_inhibitory	0.129571679862574	0.236277769161165	1.26549696735277e-09	1.12147872688821e-09	1.28035666887679	1.12841816524168	no	psychiatric	0.887489910683197
bip2021	Miscellaneous	bip2021	Miscellaneous	0.00694807310622969	0.0195809332993746	3.05394591825551e-09	1.24147329642274e-09	1.3849344573949	2.45993685651985	yes	psychiatric	2.15813562064159
bip2021	Oligodendrocyte precursor	bip2021	Oligodendrocyte_precursor	0.896257489859474	0.999908884244812	-1.18575051429164e-09	9.40690206261721e-10	1.06469345434659	-1.26051117190194	no	psychiatric	0.0475672019896406
bip2021	Oligodendrocyte	bip2021	Oligodendrocyte	0.984390055329795	0.999908884244812	-2.35923092538148e-09	1.09514744881622e-09	1.07383435655195	-2.15425870546623	no	psychiatric	0.00683278234957831
bip2021	Splatter	bip2021	Splatter	0.979169612641234	0.999908884244812	-2.05045621496128e-09	1.00665882049292e-09	1.02130410860732	-2.03689291070559	no	psychiatric	0.00914207279962435
bip2021	Thalamic excitatory	bip2021	Thalamic_excitatory	0.0712451908849427	0.138037557339577	1.6687271142037e-09	1.13783583048016e-09	1.29373439562595	1.4665798610855	no	psychiatric	1.14724444560185
bip2021	Upper-layer intratelencephalic	bip2021	Upper_layer_intratelencephalic	0.000170727175794805	0.00132313561240974	4.45731393424405e-09	1.24449238608049e-09	1.54143648795403	3.5816321450405	yes	psychiatric	3.76769734380413
bip2021	Upper rhombic lip	bip2021	Upper_rhombic_lip	0.191878470176257	0.330457365303555	1.07138759608517e-09	1.23007333557878e-09	1.34483444014054	0.870994895260496	no	psychiatric	0.716973752769504
bip2021	Vascular	bip2021	Vascular	0.999908884244812	0.999908884244812	-4.54082670688456e-09	1.213328489027e-09	0.933532482007383	-3.74245453556108	no	psychiatric	3.95728725762764e-05
bmi	Amygdala excitatory	bmi2018	Amygdala_excitatory	0.00132847004579895	0.0205912857098837	6.14457294173351e-09	2.04487118149741e-09	1.25338471510117	3.00487042769804	yes	control	2.87664823356901
bmi	Astrocyte	bmi2018	Astrocyte	0.945181909257655	0.999999966098231	-3.85903434630365e-09	2.41215194144107e-09	1.12028772436561	-1.59983054135395	no	control	0.024484599338401
bmi	Bergmann glia	bmi2018	Bergmann_glia	0.614195270163115	0.865456971593481	-7.37805152098119e-10	2.54178659186014e-09	1.20003917113011	-0.290270298246469	no	control	0.21169353232468
bmi	Cerebellar inhibitory	bmi2018	Cerebellar_inhibitory	0.0503485191701707	0.141891281297754	4.05169212551234e-09	2.46831084062968e-09	1.26257969863011	1.64148374622004	no	control	1.29801329821227
bmi	CGE interneuron	bmi2018	CGE_interneuron	0.0197835537680262	0.116155928997593	7.46470294492764e-09	3.62674090801143e-09	1.33608676661489	2.05823992787525	no	control	1.70369569235387
bmi	Choroid plexus	bmi2018	Choroid_plexus	0.999988043592789	0.999999966098231	-8.84696970744096e-09	2.09404481802108e-09	0.94590273270202	-4.22482347622413	no	control	5.19263271793328e-06
bmi	Committed oligodendrocyte precursor	bmi2018	Committed_oligodendrocyte_precursor	0.96511409787124	0.999999966098231	-3.8514096814591e-09	2.123873653629e-09	1.09274273605424	-1.81338926394153	no	control	0.0154213403902132
bmi	Deep-layer corticothalamic and 6b	bmi2018	Deep_layer_corticothalamic_and_6b	0.00343067707804068	0.0354503298064203	8.91110601594856e-09	3.29613741806715e-09	1.32514183150816	2.7034995468041	yes	control	2.46462015918813
bmi	Deep-layer intratelencephalic	bmi2018	Deep_layer_intratelencephalic	0.000785237338498002	0.0205912857098837	7.82083199492168e-09	2.47390125614366e-09	1.33183759290159	3.16133555270224	yes	control	3.10499905762259
bmi	Deep-layer near-projecting	bmi2018	Deep_layer_near_projecting	0.0224817927092116	0.116155928997593	7.02304154905187e-09	3.50277266284991e-09	1.29346873197083	2.00499496400027	no	control	1.6481690608665
bmi	Eccentric medium spiny neuron	bmi2018	Eccentric_medium_spiny_neuron	0.213479905391769	0.441191804476323	1.79401094076944e-09	2.25830828444612e-09	1.1888465918725	0.794404799878525	no	control	0.670642998335387
bmi	Ependymal	bmi2018	Ependymal	0.970761475987912	0.999999966098231	-5.49978028675136e-09	2.90669994698959e-09	1.03500798849922	-1.89210458150225	no	control	0.0128874666806886
bmi	Fibroblast	bmi2018	Fibroblast	0.999999966098231	0.999999966098231	-1.16897015696227e-08	2.16600446863307e-09	0.910661038083223	-5.39689633096643	no	control	1.47233514785293e-08
bmi	Hippocampal CA1-3	bmi2018	Hippocampal_CA1_3	0.0616655996125208	0.159302798999012	3.88175353730887e-09	2.51908028123429e-09	1.19679985477352	1.54094078153273	no	control	1.2099570412313
bmi	Hippocampal CA4	bmi2018	Hippocampal_CA4	0.00902485641258311	0.0699426371975191	5.79057121973658e-09	2.44886205409423e-09	1.27420964806576	2.36459673588203	no	control	2.04455969908645
bmi	Hippocampal dentate gyrus	bmi2018	Hippocampal_dentate_gyrus	0.0868919336547512	0.207203841792099	2.90384195282015e-09	2.13494941034347e-09	1.18343510307412	1.36014555602654	no	control	1.0610205380718
bmi	LAMP5-LHX6 and Chandelier	bmi2018	LAMP5_LHX6_and_Chandelier	0.54888154870855	0.865456971593481	-2.78373556308639e-10	2.26621979006999e-09	1.14789194090565	-0.122836080387438	no	control	0.260521368286972
bmi	Lower rhombic lip	bmi2018	Lower_rhombic_lip	0.572799478915253	0.865456971593481	-4.16607194410967e-10	2.27026518732324e-09	1.12688304563661	-0.183505960773758	no	control	0.241997385784582
bmi	Mammillary body	bmi2018	Mammillary_body	0.477151762443008	0.865456971593481	1.26703121563772e-10	2.21109318713415e-09	1.12236243910548	0.0573033838198359	no	control	0.321343467691803
bmi	Medium spiny neuron	bmi2018	Medium_spiny_neuron	0.19051800281683	0.421861291951553	1.95143098518042e-09	2.22768887714863e-09	1.16325124790207	0.875989014982284	no	control	0.720063979806764
bmi	MGE interneuron	bmi2018	MGE_interneuron	0.600020759595104	0.865456971593481	-5.63944198880457e-10	2.22550250905251e-09	1.14328285484696	-0.253400837153201	no	control	0.2218337235803
bmi	Microglia	bmi2018	Microglia	0.999797034350894	0.999999966098231	-9.02605915776917e-09	2.55247606925681e-09	0.916577115949701	-3.53619736791392	no	control	8.81558080257776e-05
bmi	Midbrain-derived inhibitory	bmi2018	Midbrain_derived_inhibitory	0.232240852463787	0.449966651648588	1.568312204993e-09	2.14400539479305e-09	1.18270394244124	0.73148706099426	no	control	0.63406138305117
bmi	Miscellaneous	bmi2018	Miscellaneous	0.0499381493263452	0.141891281297754	4.07942914963931e-09	2.47921247197728e-09	1.20235672908224	1.64545362519324	no	control	1.30156755634288
bmi	Oligodendrocyte precursor	bmi2018	Oligodendrocyte_precursor	0.776711133992772	0.999999966098231	-1.58704213554095e-09	2.0851053442135e-09	1.08224837155436	-0.761132831943117	no	control	0.109740469279655
bmi	Oligodendrocyte	bmi2018	Oligodendrocyte	0.974277083636123	0.999999966098231	-4.59525219041567e-09	2.35927140763972e-09	1.06337931544596	-1.94774207644591	no	control	0.0113175125455582
bmi	Splatter	bmi2018	Splatter	0.0382550696841494	0.131767462245403	7.0603967544235e-09	3.98598783490941e-09	1.3052008607195	1.77130414011511	no	control	1.41731100260307
bmi	Thalamic excitatory	bmi2018	Thalamic_excitatory	0.0359215089279127	0.131767462245403	6.10731584049505e-09	3.3927428891141e-09	1.27116790593519	1.80011160294253	no	control	1.44464542853864
bmi	Upper-layer intratelencephalic	bmi2018	Upper_layer_intratelencephalic	0.0286800940689215	0.127011845162367	5.08455557339492e-09	2.67529894751494e-09	1.26537753491375	1.90055603995879	no	control	1.54241942854306
bmi	Upper rhombic lip	bmi2018	Upper_rhombic_lip	0.506053920831842	0.865456971593481	-3.61373116204524e-11	2.38129116207086e-09	1.18676690444222	-0.0151755115863387	no	control	0.295803205942616
bmi	Vascular	bmi2018	Vascular	0.999994508295483	0.999999966098231	-1.00609735523106e-08	2.28822398291959e-09	0.948730118660098	-4.39684822264364	no	control	2.3850235170115e-06
volume_brainstem	Amygdala excitatory	brainstem	Amygdala_excitatory	0.911917213706761	0.997509192167273	-1.26524488694414e-08	9.3537820678234e-09	0.976991550167244	-1.35265593935156	no	structural MRI	0.0400445863012604
volume_brainstem	Astrocyte	brainstem	Astrocyte	0.430788259793524	0.997509192167273	1.91182770777185e-09	1.09643473046277e-08	1.61542425660626	0.174367671385685	no	structural MRI	0.36573614097379
volume_brainstem	Bergmann glia	brainstem	Bergmann_glia	0.0519981725114843	0.520525435413001	1.75802580561038e-08	1.08134261637136e-08	1.82708134328325	1.62578056112295	no	structural MRI	1.28401191948299
volume_brainstem	Cerebellar inhibitory	brainstem	Cerebellar_inhibitory	0.773963535687957	0.997509192167273	-8.50717285073184e-09	1.1313276955988e-08	1.2558588558457	-0.75196363386376	no	structural MRI	0.11127950006976
volume_brainstem	CGE interneuron	brainstem	CGE_interneuron	0.0839557153891937	0.520525435413001	1.85608438953528e-08	1.3460168178675e-08	1.63005862499007	1.37894591278278	no	structural MRI	1.07594973338539
volume_brainstem	Choroid plexus	brainstem	Choroid_plexus	0.0758235309821523	0.520525435413001	1.60138725723845e-08	1.11693163489876e-08	1.75859212317093	1.43373793632732	no	structural MRI	1.12019599503016
volume_brainstem	Committed oligodendrocyte precursor	brainstem	Committed_oligodendrocyte_precursor	0.57519930734098	0.997509192167273	-2.17517375001941e-09	1.1470798585038e-08	1.60128627962965	-0.189627054637382	no	structural MRI	0.240181645605305
volume_brainstem	Deep-layer corticothalamic and 6b	brainstem	Deep_layer_corticothalamic_and_6b	0.940463977120605	0.997509192167273	-1.34980943291201e-08	8.6599500635581e-09	0.977922052868437	-1.55868038846105	no	structural MRI	0.0266578347094114
volume_brainstem	Deep-layer intratelencephalic	brainstem	Deep_layer_intratelencephalic	0.908371889320625	0.997509192167273	-1.24369403931359e-08	9.34549140218698e-09	1.09097348241398	-1.33079576641903	no	structural MRI	0.0417363140183897
volume_brainstem	Deep-layer near-projecting	brainstem	Deep_layer_near_projecting	0.800900848573782	0.997509192167273	-7.57403459241808e-09	8.96501643819965e-09	1.09604782559637	-0.844843358027249	no	structural MRI	0.0964212461912148
volume_brainstem	Eccentric medium spiny neuron	brainstem	Eccentric_medium_spiny_neuron	0.76625478533463	0.997509192167273	-6.50981752819706e-09	8.95967685070574e-09	1.15702883875773	-0.726568339089628	no	structural MRI	0.115626800254364
volume_brainstem	Ependymal	brainstem	Ependymal	0.052627820831843	0.520525435413001	2.06106852630477e-08	1.27234994164846e-08	1.79665827634442	1.61989124126845	no	structural MRI	1.27878461250789
volume_brainstem	Fibroblast	brainstem	Fibroblast	0.365969559473054	0.997509192167273	4.08741072809249e-09	1.19324010267079e-08	1.72459338329228	0.342547214005276	no	structural MRI	0.436555036744046
volume_brainstem	Hippocampal CA1-3	brainstem	Hippocampal_CA1_3	0.95535596846957	0.997509192167273	-1.53434824575365e-08	9.03001223268467e-09	0.959616441563522	-1.69916519071811	no	structural MRI	0.0198347788485223
volume_brainstem	Hippocampal CA4	brainstem	Hippocampal_CA4	0.981869787562899	0.997509192167273	-1.86541202298028e-08	8.90838810574021e-09	0.970750217017688	-2.09399500879209	no	structural MRI	0.00794610314229533
volume_brainstem	Hippocampal dentate gyrus	brainstem	Hippocampal_dentate_gyrus	0.726838140922416	0.997509192167273	-5.49427005134559e-09	9.10735912493503e-09	1.14833866087781	-0.603278071719257	no	structural MRI	0.138562291108743
volume_brainstem	LAMP5-LHX6 and Chandelier	brainstem	LAMP5_LHX6_and_Chandelier	0.755728718879843	0.997509192167273	-7.51092799073351e-09	1.08440892395872e-08	1.17142476993224	-0.692628751459763	no	structural MRI	0.121634073595308
volume_brainstem	Lower rhombic lip	brainstem	Lower_rhombic_lip	0.150306657785214	0.776584398556939	1.00398616028387e-08	9.69923369907583e-09	1.49353790350393	1.03511905314698	no	structural MRI	0.823021782052204
volume_brainstem	Mammillary body	brainstem	Mammillary_body	0.63045642967626	0.997509192167273	-3.13313269505429e-09	9.40704262122982e-09	1.14172210722107	-0.333062453441365	no	structural MRI	0.200344921787195
volume_brainstem	Medium spiny neuron	brainstem	Medium_spiny_neuron	0.940743357347717	0.997509192167273	-1.6620549654894e-08	1.06470707109953e-08	1.02859562773287	-1.56104435727377	no	structural MRI	0.0265288395798939
volume_brainstem	MGE interneuron	brainstem	MGE_interneuron	0.937744130166112	0.997509192167273	-1.61071720314447e-08	1.04856985374486e-08	1.02117542108518	-1.53610863157277	no	structural MRI	0.0279156456463898
volume_brainstem	Microglia	brainstem	Microglia	0.97435636765488	0.997509192167273	-2.40887443917561e-08	1.23591071551821e-08	1.34187652761939	-1.94906833392538	no	structural MRI	0.0112821722799527
volume_brainstem	Midbrain-derived inhibitory	brainstem	Midbrain_derived_inhibitory	0.987671897684191	0.997509192167273	-1.91377358379679e-08	8.51797570685697e-09	0.951119037276302	-2.2467469380738	no	structural MRI	0.0053873030748836
volume_brainstem	Miscellaneous	brainstem	Miscellaneous	0.997509192167273	0.997509192167273	-2.36327342150096e-08	8.41555606098231e-09	0.847835664735078	-2.80822016320227	no	structural MRI	0.00108309354684875
volume_brainstem	Oligodendrocyte precursor	brainstem	Oligodendrocyte_precursor	0.0724681629688174	0.520525435413001	1.55487139639356e-08	1.06669545722913e-08	1.49771643704572	1.45765259039588	no	structural MRI	1.13985274768707
volume_brainstem	Oligodendrocyte	brainstem	Oligodendrocyte	0.611192853297648	0.997509192167273	-3.11518768136546e-09	1.10299705230911e-08	1.54538065678634	-0.28242937502361	no	structural MRI	0.213821732625334
volume_brainstem	Splatter	brainstem	Splatter	0.962161577131147	0.997509192167273	-1.62808438392099e-08	9.16538565366895e-09	1.05585668400774	-1.77634029318696	no	structural MRI	0.0167519901616845
volume_brainstem	Thalamic excitatory	brainstem	Thalamic_excitatory	0.931072908549396	0.997509192167273	-1.29105848743423e-08	8.7008552289942e-09	1.02140148178615	-1.48382940924243	no	structural MRI	0.031016309844734
volume_brainstem	Upper-layer intratelencephalic	brainstem	Upper_layer_intratelencephalic	0.983862761257385	0.997509192167273	-2.25024939232263e-08	1.05102994834869e-08	0.964383238160498	-2.14099455097172	no	structural MRI	0.00706547696028734
volume_brainstem	Upper rhombic lip	brainstem	Upper_rhombic_lip	0.937655774994768	0.997509192167273	-1.84120243155799e-08	1.19917698011893e-08	1.24354275327269	-1.53538840561749	no	structural MRI	0.0279565672261396
volume_brainstem	Vascular	brainstem	Vascular	0.732205930978444	0.997509192167273	-9.16041783070379e-09	1.47868327538343e-08	1.66343749092755	-0.619498305228918	no	structural MRI	0.135366757589453
volume_caudate	Amygdala excitatory	caudate	Amygdala_excitatory	0.351957096206777	0.942917194357513	2.5138672454352e-09	6.61470794011812e-09	1.22126134828862	0.380042062052146	no	structural MRI	0.453510274068128
volume_caudate	Astrocyte	caudate	Astrocyte	0.406277143219195	0.942917194357513	1.77517487745456e-09	7.48601580151549e-09	1.57580021541126	0.237132130698307	no	structural MRI	0.391177609997001
volume_caudate	Bergmann glia	caudate	Bergmann_glia	0.0378847187060212	0.812154106149729	1.55091043405746e-08	8.73369318697888e-09	1.82006346821397	1.77577847178067	no	structural MRI	1.42153593303845
volume_caudate	Cerebellar inhibitory	caudate	Cerebellar_inhibitory	0.812583620846405	0.942917194357513	-6.14364417629965e-09	6.9227492294412e-09	1.24467981729776	-0.88745727639127	no	structural MRI	0.090131935944773
volume_caudate	CGE interneuron	caudate	CGE_interneuron	0.725359841889156	0.942917194357513	-4.56746593414914e-09	7.62720307779228e-09	1.2380723483505	-0.598838904322344	no	structural MRI	0.139446491943773
volume_caudate	Choroid plexus	caudate	Choroid_plexus	0.97085879262648	0.994055796658963	-1.40411477866051e-08	7.41518130926851e-09	1.17848043088848	-1.8935676959179	no	structural MRI	0.0128439318249336
volume_caudate	Committed oligodendrocyte precursor	caudate	Committed_oligodendrocyte_precursor	0.765263430413036	0.942917194357513	-6.1919689845135e-09	8.56028764931298e-09	1.45735292770274	-0.723336555753526	no	structural MRI	0.116189039772982
volume_caudate	Deep-layer corticothalamic and 6b	caudate	Deep_layer_corticothalamic_and_6b	0.857018174981061	0.942917194357513	-6.90216023007446e-09	6.46864382974292e-09	1.07098224101177	-1.06701812802526	no	structural MRI	0.067009967796422
volume_caudate	Deep-layer intratelencephalic	caudate	Deep_layer_intratelencephalic	0.994055796658963	0.994055796658963	-1.62248374922269e-08	6.45010037016801e-09	0.949019608585922	-2.51543953754076	no	structural MRI	0.00258923783507733
volume_caudate	Deep-layer near-projecting	caudate	Deep_layer_near_projecting	0.192779142622618	0.942917194357513	6.64348703764497e-09	7.65642829804223e-09	1.36368959061738	0.86770054900713	no	structural MRI	0.714939955567556
volume_caudate	Eccentric medium spiny neuron	caudate	Eccentric_medium_spiny_neuron	0.489576748665758	0.942917194357513	2.12921777914441e-10	8.14849719257962e-09	1.26616572823994	0.0261301897616578	no	structural MRI	0.310179216201432
volume_caudate	Ependymal	caudate	Ependymal	0.837905951844552	0.942917194357513	-7.32339025614049e-09	7.42821756829263e-09	1.32369865587928	-0.985887958828832	no	structural MRI	0.0768047246717474
volume_caudate	Fibroblast	caudate	Fibroblast	0.758942825393127	0.942917194357513	-5.8565877268892e-09	8.33196467311194e-09	1.46429189312405	-0.702905971959889	no	structural MRI	0.119790940246217
volume_caudate	Hippocampal CA1-3	caudate	Hippocampal_CA1_3	0.373636582432993	0.942917194357513	2.49405729912644e-09	7.73982313527993e-09	1.24445967897407	0.322236988563465	no	structural MRI	0.42755060896499
volume_caudate	Hippocampal CA4	caudate	Hippocampal_CA4	0.278349460623351	0.942917194357513	4.28784005720213e-09	7.29532479152798e-09	1.32809714693481	0.587751769761036	no	structural MRI	0.555409615918132
volume_caudate	Hippocampal dentate gyrus	caudate	Hippocampal_dentate_gyrus	0.492020812774603	0.942917194357513	1.43189274620138e-10	7.15867985588587e-09	1.23260292698217	0.020002189999097	no	structural MRI	0.308016525927791
volume_caudate	LAMP5-LHX6 and Chandelier	caudate	LAMP5_LHX6_and_Chandelier	0.793119172833872	0.942917194357513	-5.93138539066651e-09	7.25736501395851e-09	1.14909702407142	-0.817291865471604	no	structural MRI	0.100661551376528
volume_caudate	Lower rhombic lip	caudate	Lower_rhombic_lip	0.850891291808477	0.942917194357513	-6.76203043253543e-09	6.50030430317204e-09	1.18344872535397	-1.04026367338459	no	structural MRI	0.0701259209769904
volume_caudate	Mammillary body	caudate	Mammillary_body	0.0925302692768889	0.812154106149729	1.01664592703755e-08	7.67086828639742e-09	1.40040243716147	1.32533357252443	no	structural MRI	1.03371617396896
volume_caudate	Medium spiny neuron	caudate	Medium_spiny_neuron	0.104794078212868	0.812154106149729	1.1693851077617e-08	9.32004714819722e-09	1.51328918144219	1.25469870395226	no	structural MRI	0.979663258116964
volume_caudate	MGE interneuron	caudate	MGE_interneuron	0.504661325241308	0.942917194357513	-8.85570124101654e-11	7.57903187771298e-09	1.27268325667254	-0.0116844755160059	no	structural MRI	0.296999976181437
volume_caudate	Microglia	caudate	Microglia	0.373323638555987	0.942917194357513	3.22612926026143e-09	9.98605818630664e-09	1.63136639287194	0.323063334908789	no	structural MRI	0.427914510021732
volume_caudate	Midbrain-derived inhibitory	caudate	Midbrain_derived_inhibitory	0.146431986045804	0.907878313483982	9.55784473243e-09	9.08661648266789e-09	1.45305833221158	1.05185959489552	no	structural MRI	0.834364047281099
volume_caudate	Miscellaneous	caudate	Miscellaneous	0.521736201165181	0.942917194357513	-4.23833282331989e-10	7.77510810403172e-09	1.1979019596829	-0.0545115613392196	no	structural MRI	0.282549028294259
volume_caudate	Oligodendrocyte precursor	caudate	Oligodendrocyte_precursor	0.484123043386108	0.942917194357513	3.09439769181675e-10	7.77327880441631e-09	1.24513114878554	0.0398081397782709	no	structural MRI	0.315044245230924
volume_caudate	Oligodendrocyte	caudate	Oligodendrocyte	0.806043007021553	0.942917194357513	-7.2724878854815e-09	8.42301692719061e-09	1.38412435544586	-0.863406538102155	no	structural MRI	0.0936417854730073
volume_caudate	Splatter	caudate	Splatter	0.259844539333845	0.942917194357513	5.34847063261429e-09	8.30733919944722e-09	1.41540613619861	0.643824755942334	no	structural MRI	0.585286405499184
volume_caudate	Thalamic excitatory	caudate	Thalamic_excitatory	0.0586317527078362	0.812154106149729	1.29049713138258e-08	8.23880918858242e-09	1.49486323914135	1.56636365989759	no	structural MRI	1.23186712304249
volume_caudate	Upper-layer intratelencephalic	caudate	Upper_layer_intratelencephalic	0.882083826979609	0.942917194357513	-8.37782248413291e-09	7.06709962053229e-09	1.13041951735056	-1.18546828741349	no	structural MRI	0.0544901406450968
volume_caudate	Upper rhombic lip	caudate	Upper_rhombic_lip	0.83355286033917	0.942917194357513	-7.01682326582737e-09	7.24653425865588e-09	1.35914906801485	-0.968300571745159	no	structural MRI	0.07906685387355
volume_caudate	Vascular	caudate	Vascular	0.692600044885922	0.942917194357513	-5.06288248470164e-09	1.00606965986095e-08	1.58592442552649	-0.503233790531103	no	structural MRI	0.159517484640864
smoking_cigarettes_per_day	Amygdala excitatory	cigarettes_per_day	Amygdala_excitatory	0.00666471227917032	0.10330304032714	5.55317492286467e-09	2.24384813304908e-09	1.53068825998431	2.47484437162807	no	brain traits	2.1762185946771
smoking_cigarettes_per_day	Astrocyte	cigarettes_per_day	Astrocyte	0.433770502870801	0.668733796689145	4.03581915288257e-10	2.41980634878465e-09	1.32083728336479	0.166782732631046	no	brain traits	0.362739984078394
smoking_cigarettes_per_day	Bergmann glia	cigarettes_per_day	Bergmann_glia	0.2529614429364	0.522546345906838	1.72953315582629e-09	2.60002164361987e-09	1.40064565405686	0.665199522500266	no	brain traits	0.596945670112969
smoking_cigarettes_per_day	Cerebellar inhibitory	cigarettes_per_day	Cerebellar_inhibitory	0.0724199861253054	0.280627446235559	3.05037991316947e-09	2.09216432158923e-09	1.47794093799096	1.45800207072281	no	brain traits	1.14014156272398
smoking_cigarettes_per_day	CGE interneuron	cigarettes_per_day	CGE_interneuron	0.269701339822884	0.522546345906838	1.06101122465085e-09	1.72882954216095e-09	1.32487191934159	0.613716505170684	no	brain traits	0.569116896052708
smoking_cigarettes_per_day	Choroid plexus	cigarettes_per_day	Choroid_plexus	0.465951802821234	0.668733796689145	1.73835830183452e-10	2.03435613140466e-09	1.2054489387261	0.0854500485435774	no	brain traits	0.331659003591793
smoking_cigarettes_per_day	Committed oligodendrocyte precursor	cigarettes_per_day	Committed_oligodendrocyte_precursor	0.49615733302743	0.668733796689145	1.76575288718374e-11	1.83316065539301e-09	1.27786081308493	0.00963228663013814	no	brain traits	0.304380585544397
smoking_cigarettes_per_day	Deep-layer corticothalamic and 6b	cigarettes_per_day	Deep_layer_corticothalamic_and_6b	0.0276586065711951	0.214354200926762	3.09125938643966e-09	1.61307534411479e-09	1.38437219659837	1.91637631665373	no	brain traits	1.55816970324639
smoking_cigarettes_per_day	Deep-layer intratelencephalic	cigarettes_per_day	Deep_layer_intratelencephalic	0.0509750060937031	0.263370864817466	3.6066540721168e-09	2.20526718256155e-09	1.45522504012557	1.63547260877816	no	brain traits	1.29264271363297
smoking_cigarettes_per_day	Deep-layer near-projecting	cigarettes_per_day	Deep_layer_near_projecting	0.246688255233995	0.522546345906838	1.15241002875488e-09	1.68247725371812e-09	1.28306568741386	0.684948355889009	no	brain traits	0.607851526669513
smoking_cigarettes_per_day	Eccentric medium spiny neuron	cigarettes_per_day	Eccentric_medium_spiny_neuron	0.487412564063737	0.668733796689145	4.26694016968601e-11	1.35212632370347e-09	1.19488216455162	0.0315572598128176	no	brain traits	0.312103280171351
smoking_cigarettes_per_day	Ependymal	cigarettes_per_day	Ependymal	0.961784065354323	0.993843534199467	-3.54236805195264e-09	1.99933259739427e-09	1.02663173462602	-1.7717752696922	no	brain traits	0.0169224225065614
smoking_cigarettes_per_day	Fibroblast	cigarettes_per_day	Fibroblast	0.699947525361912	0.803643455045159	-1.43911530415126e-09	2.74509568464195e-09	1.14089329685507	-0.524249596180823	no	brain traits	0.154934517557165
smoking_cigarettes_per_day	Hippocampal CA1-3	cigarettes_per_day	Hippocampal_CA1_3	0.00423729688539976	0.10330304032714	3.70620456009136e-09	1.40783693220087e-09	1.40076576560965	2.63255244646655	no	brain traits	2.37291110617276
smoking_cigarettes_per_day	Hippocampal CA4	cigarettes_per_day	Hippocampal_CA4	0.0490515578592354	0.263370864817466	2.3258226345252e-09	1.40607846684255e-09	1.35381135136619	1.65412008602051	no	brain traits	1.30934719503377
smoking_cigarettes_per_day	Hippocampal dentate gyrus	cigarettes_per_day	Hippocampal_dentate_gyrus	0.0183981582835926	0.19011430226379	4.35779790011614e-09	2.08705113766977e-09	1.45943400605563	2.08801682980404	no	brain traits	1.73522564912662
smoking_cigarettes_per_day	LAMP5-LHX6 and Chandelier	cigarettes_per_day	LAMP5_LHX6_and_Chandelier	0.487455036225043	0.668733796689145	6.19015554514287e-11	1.9682063289165e-09	1.22814965676346	0.0314507450473984	no	brain traits	0.312065438262776
smoking_cigarettes_per_day	Lower rhombic lip	cigarettes_per_day	Lower_rhombic_lip	0.697086879106369	0.803643455045159	-8.53458629625232e-10	1.65386032829684e-09	1.16705252176515	-0.516040330022385	no	brain traits	0.156713091679401
smoking_cigarettes_per_day	Mammillary body	cigarettes_per_day	Mammillary_body	0.125906945187622	0.390311530081629	1.59062497368493e-09	1.38803475738774e-09	1.27027243757656	1.14595471418775	no	brain traits	0.899950312994057
smoking_cigarettes_per_day	Medium spiny neuron	cigarettes_per_day	Medium_spiny_neuron	0.864944234565832	0.924595561087613	-1.83198807540922e-09	1.66120649683834e-09	1.03259526107648	-1.10280574925267	no	brain traits	0.0630118918427528
smoking_cigarettes_per_day	MGE interneuron	cigarettes_per_day	MGE_interneuron	0.60774943323813	0.753609297215281	-4.49203469285203e-10	1.64267779296906e-09	1.18814436266739	-0.273458051973351	no	brain traits	0.216275437489427
smoking_cigarettes_per_day	Microglia	cigarettes_per_day	Microglia	0.770755596154314	0.853336552885133	-1.40250486170138e-09	1.89185734287501e-09	1.09225102156569	-0.741337536354633	no	brain traits	0.11308331334798
smoking_cigarettes_per_day	Midbrain-derived inhibitory	cigarettes_per_day	Midbrain_derived_inhibitory	0.313839735092593	0.552550849849452	9.40575577820476e-10	1.93934870222697e-09	1.2521412150244	0.48499559503683	no	brain traits	0.503292071459816
smoking_cigarettes_per_day	Miscellaneous	cigarettes_per_day	Miscellaneous	0.163660550329078	0.422789755016784	2.29709493530576e-09	2.34511330711612e-09	1.32729376880859	0.97952407175182	no	brain traits	0.786055992787933
smoking_cigarettes_per_day	Oligodendrocyte precursor	cigarettes_per_day	Oligodendrocyte_precursor	0.162428295593406	0.422789755016784	2.30155719822549e-09	2.33772949796615e-09	1.29442318589942	0.984526738541764	no	brain traits	0.789338312843273
smoking_cigarettes_per_day	Oligodendrocyte	cigarettes_per_day	Oligodendrocyte	0.557462140202035	0.720055264427628	-2.58429471527319e-10	1.78797011867828e-09	1.20738882821387	-0.14453791415617	no	brain traits	0.253784622198485
smoking_cigarettes_per_day	Splatter	cigarettes_per_day	Splatter	0.0652435272568143	0.280627446235559	4.73530216399628e-09	3.13143248045662e-09	1.57179633060371	1.51218402234424	no	brain traits	1.18546256776111
smoking_cigarettes_per_day	Thalamic excitatory	cigarettes_per_day	Thalamic_excitatory	0.32083597733194	0.552550849849452	8.01585230282499e-10	1.72249676375562e-09	1.2265018278587	0.465362401340467	no	brain traits	0.493716937518012
smoking_cigarettes_per_day	Upper-layer intratelencephalic	cigarettes_per_day	Upper_layer_intratelencephalic	0.192349333557488	0.458679180021703	1.61735138761363e-09	1.86058263081579e-09	1.33167660140982	0.869271464124381	no	brain traits	0.715909314076723
smoking_cigarettes_per_day	Upper rhombic lip	cigarettes_per_day	Upper_rhombic_lip	0.090955717328436	0.313291915242391	4.58002357267502e-09	3.43100477662902e-09	1.6288230931016	1.33489279987972	no	brain traits	1.0411699966978
smoking_cigarettes_per_day	Vascular	cigarettes_per_day	Vascular	0.999867467994203	0.999867467994203	-7.14100706292372e-09	1.95791647996944e-09	0.761010520018925	-3.64724804963856	no	brain traits	5.75617332636401e-05
cortical_thickness	Amygdala excitatory	cortical_thickness	Amygdala_excitatory	0.659353265849492	0.896338926761037	-2.85500078967197e-09	6.95156979059808e-09	1.21675112720328	-0.410698716358042	no	structural MRI	0.180881838362045
cortical_thickness	Astrocyte	cortical_thickness	Astrocyte	0.123583342092317	0.840779496348554	1.24329825972623e-08	1.07434773785399e-08	1.90390008515367	1.15725869373516	no	structural MRI	0.90804006423857
cortical_thickness	Bergmann glia	cortical_thickness	Bergmann_glia	0.134446924160228	0.840779496348554	1.1485556670916e-08	1.03884013471218e-08	1.85570855314186	1.1056134901929	no	structural MRI	0.8714491289968
cortical_thickness	Cerebellar inhibitory	cortical_thickness	Cerebellar_inhibitory	0.461072627029852	0.840779496348554	7.41965473581978e-10	7.59185220834971e-09	1.51680324267622	0.0977318121085057	no	structural MRI	0.336230660219896
cortical_thickness	CGE interneuron	cortical_thickness	CGE_interneuron	0.168697819222926	0.840779496348554	7.51864361631287e-09	7.83744075666754e-09	1.58163478655803	0.959323821352849	no	structural MRI	0.772890531551782
cortical_thickness	Choroid plexus	cortical_thickness	Choroid_plexus	0.104492668902555	0.840779496348554	1.30128257661317e-08	1.03575581693883e-08	1.82003924081482	1.25636038468904	no	structural MRI	0.980914178135243
cortical_thickness	Committed oligodendrocyte precursor	cortical_thickness	Committed_oligodendrocyte_precursor	0.241779824293366	0.840779496348554	6.73494110552034e-09	9.61325784214674e-09	1.82682328099288	0.700588834306805	no	structural MRI	0.616579942365393
cortical_thickness	Deep-layer corticothalamic and 6b	cortical_thickness	Deep_layer_corticothalamic_and_6b	0.407184753840324	0.840779496348554	1.73263898712678e-09	7.37943635709534e-09	1.333585528042	0.23479286266367	no	structural MRI	0.390208491592164
cortical_thickness	Deep-layer intratelencephalic	cortical_thickness	Deep_layer_intratelencephalic	0.601970633070027	0.896338926761037	-1.85243402422975e-09	7.16744313184212e-09	1.32476315021333	-0.258451164544315	no	structural MRI	0.220424695132092
cortical_thickness	Deep-layer near-projecting	cortical_thickness	Deep_layer_near_projecting	0.343140690080747	0.840779496348554	3.15498100714484e-09	7.8111641816125e-09	1.40346749080998	0.403906630790283	no	structural MRI	0.46452777967119
cortical_thickness	Eccentric medium spiny neuron	cortical_thickness	Eccentric_medium_spiny_neuron	0.309618805874875	0.840779496348554	4.07502661887733e-09	8.20038491798353e-09	1.43081651116233	0.49693113916406	no	structural MRI	0.509172668662127
cortical_thickness	Ependymal	cortical_thickness	Ependymal	0.403458828497479	0.840779496348554	2.38691199247846e-09	9.76624102352841e-09	1.64700646933887	0.244404370804285	no	structural MRI	0.394200776849342
cortical_thickness	Fibroblast	cortical_thickness	Fibroblast	0.162756163546329	0.840779496348554	1.05301021154237e-08	1.07101039548769e-08	1.9011319917846	0.98319326869174	no	structural MRI	0.78846255579526
cortical_thickness	Hippocampal CA1-3	cortical_thickness	Hippocampal_CA1_3	0.788353988394379	0.896338926761037	-5.44438202736927e-09	6.79933262080593e-09	1.18669547194287	-0.800723001947203	no	structural MRI	0.103278730878574
cortical_thickness	Hippocampal CA4	cortical_thickness	Hippocampal_CA4	0.769912028679558	0.896338926761037	-5.75726582152529e-09	7.79528801663936e-09	1.2242759204163	-0.738557165461516	no	structural MRI	0.113558895141359
cortical_thickness	Hippocampal dentate gyrus	cortical_thickness	Hippocampal_dentate_gyrus	0.385881174029575	0.840779496348554	1.91017817237141e-09	6.58522171362504e-09	1.34249944043107	0.290070441883404	no	structural MRI	0.413546408820441
cortical_thickness	LAMP5-LHX6 and Chandelier	cortical_thickness	LAMP5_LHX6_and_Chandelier	0.815340858034102	0.896338926761037	-6.26554213730613e-09	6.97915318821522e-09	1.23504218722772	-0.897751054939721	no	structural MRI	0.0886607939397449
cortical_thickness	Lower rhombic lip	cortical_thickness	Lower_rhombic_lip	0.896338926761037	0.896338926761037	-1.02408875697951e-08	8.12148084975726e-09	1.23103349949002	-1.26096308779712	no	structural MRI	0.0475277423581602
cortical_thickness	Mammillary body	cortical_thickness	Mammillary_body	0.848450901951526	0.896338926761037	-7.27751007245589e-09	7.0668325994016e-09	1.12740424998965	-1.02981214994001	no	structural MRI	0.0713732843168078
cortical_thickness	Medium spiny neuron	cortical_thickness	Medium_spiny_neuron	0.272023231533518	0.840779496348554	4.7399214307488e-09	7.8125589901827e-09	1.45768182948567	0.606705362059347	no	structural MRI	0.56539400443649
cortical_thickness	MGE interneuron	cortical_thickness	MGE_interneuron	0.848592178142306	0.896338926761037	-7.71094933557885e-09	7.48334977387228e-09	1.2028156422418	-1.03041412850983	no	structural MRI	0.0713009756395072
cortical_thickness	Microglia	cortical_thickness	Microglia	0.456928225198476	0.840779496348554	1.08672719911881e-09	1.00459608330747e-08	1.66486267260465	0.108175536135969	no	structural MRI	0.340152014040287
cortical_thickness	Midbrain-derived inhibitory	cortical_thickness	Midbrain_derived_inhibitory	0.332379497332578	0.840779496348554	3.27196126493777e-09	7.55035288046623e-09	1.39928667790662	0.43335209846983	no	structural MRI	0.478365773305332
cortical_thickness	Miscellaneous	cortical_thickness	Miscellaneous	0.745232014447704	0.896338926761037	-4.85185593420419e-09	7.35619649732618e-09	1.21853897546242	-0.659560404071279	no	structural MRI	0.127708496503479
cortical_thickness	Oligodendrocyte precursor	cortical_thickness	Oligodendrocyte_precursor	0.605391249982099	0.896338926761037	-1.76558963037598e-09	6.60460966791893e-09	1.2712627262727	-0.267326870042315	no	structural MRI	0.217963860406127
cortical_thickness	Oligodendrocyte	cortical_thickness	Oligodendrocyte	0.0355328556698612	0.840779496348554	1.54604418583445e-08	8.56506970946839e-09	1.94193887435775	1.80505732968566	no	structural MRI	1.44936988815306
cortical_thickness	Splatter	cortical_thickness	Splatter	0.83549155186444	0.896338926761037	-7.03161665974111e-09	7.20381673679421e-09	1.27512847333296	-0.976095994200745	no	structural MRI	0.078057937149651
cortical_thickness	Thalamic excitatory	cortical_thickness	Thalamic_excitatory	0.642217357705979	0.896338926761037	-2.53791938053829e-09	6.96480481802421e-09	1.27401530591712	-0.364392032059593	no	structural MRI	0.192317960597527
cortical_thickness	Upper-layer intratelencephalic	cortical_thickness	Upper_layer_intratelencephalic	0.366095481379437	0.840779496348554	2.62692862112616e-09	7.67630772307764e-09	1.4614120686454	0.342212521422077	no	structural MRI	0.436405631468338
cortical_thickness	Upper rhombic lip	cortical_thickness	Upper_rhombic_lip	0.894157805842312	0.896338926761037	-1.07844420137812e-08	8.63482624428522e-09	1.41080897898999	-1.24894719461421	no	structural MRI	0.0485858277829109
cortical_thickness	Vascular	cortical_thickness	Vascular	0.541851345363707	0.896338926761037	-1.01542856416458e-09	9.66164522824045e-09	1.73502406605888	-0.105098928823896	no	structural MRI	0.266119843984322
alcohol_drinks_per_week	Amygdala excitatory	drinks_per_week	Amygdala_excitatory	0.000454341231635569	0.00704228909035132	2.58109006737612e-09	7.78052434760533e-10	1.35401365061389	3.31737290709786	yes	brain traits	3.34261784901134
alcohol_drinks_per_week	Astrocyte	drinks_per_week	Astrocyte	0.852414536736752	0.956305764488804	-8.87337583907866e-10	8.47630085309049e-10	1.14558125214264	-1.0468453152938	no	brain traits	0.0693491526102004
alcohol_drinks_per_week	Bergmann glia	drinks_per_week	Bergmann_glia	0.695810666305463	0.89875544397789	-4.27651638074907e-10	8.34622707032823e-10	1.193465655383	-0.512389172342623	no	brain traits	0.157508918097628
alcohol_drinks_per_week	Cerebellar inhibitory	drinks_per_week	Cerebellar_inhibitory	0.0450233561851696	0.104422789049317	1.3513509721414e-09	7.97186026399392e-10	1.32458087207824	1.69515135412618	no	brain traits	1.34656213442719
alcohol_drinks_per_week	CGE interneuron	drinks_per_week	CGE_interneuron	0.0471586789254979	0.104422789049317	1.18255080003442e-09	7.06823141564455e-10	1.29608212494992	1.67305048532651	no	brain traits	1.32643836946759
alcohol_drinks_per_week	Choroid plexus	drinks_per_week	Choroid_plexus	0.863760045344726	0.956305764488804	-9.20703350663739e-10	8.39009437835049e-10	1.06966711385511	-1.09736948018069	no	brain traits	0.0636068888363675
alcohol_drinks_per_week	Committed oligodendrocyte precursor	drinks_per_week	Committed_oligodendrocyte_precursor	0.94010685390996	0.98904978752532	-1.35107456986785e-09	8.68483357765765e-10	1.0709627531747	-1.55567122592146	no	brain traits	0.0268227810534127
alcohol_drinks_per_week	Deep-layer corticothalamic and 6b	drinks_per_week	Deep_layer_corticothalamic_and_6b	0.546646847265909	0.806954869773485	-9.32781097069517e-11	7.95928918218097e-10	1.10988038620193	-0.11719402018434	no	brain traits	0.262293152304439
alcohol_drinks_per_week	Deep-layer intratelencephalic	drinks_per_week	Deep_layer_intratelencephalic	0.028612932814555	0.0806364470228369	1.47007385165499e-09	7.73079522018497e-10	1.29540559285781	1.90158167405166	no	brain traits	1.54343762489665
alcohol_drinks_per_week	Deep-layer near-projecting	drinks_per_week	Deep_layer_near_projecting	0.00547925108450376	0.0262929755317612	1.91589934269956e-09	7.53099366834075e-10	1.33075291484803	2.54401932477216	yes	brain traits	2.26127879773722
alcohol_drinks_per_week	Eccentric medium spiny neuron	drinks_per_week	Eccentric_medium_spiny_neuron	0.0069960283135494	0.0262929755317612	1.91968375682208e-09	7.81163514506252e-10	1.33391964623852	2.45746725387635	yes	brain traits	2.15514844156137
alcohol_drinks_per_week	Ependymal	drinks_per_week	Ependymal	0.591278249504946	0.833164806120606	-2.42457529828707e-10	1.05035294275995e-09	1.16814078751741	-0.230834341446805	no	brain traits	0.228208096468033
alcohol_drinks_per_week	Fibroblast	drinks_per_week	Fibroblast	0.776930150635018	0.956305764488804	-9.7437758827792e-10	1.27893484753254e-09	1.09939473467239	-0.761866478310288	no	brain traits	0.109618024387461
alcohol_drinks_per_week	Hippocampal CA1-3	drinks_per_week	Hippocampal_CA1_3	0.00647178032680307	0.0262929755317612	1.85395815285773e-09	7.4596403814555e-10	1.28697243054615	2.48531840417754	yes	brain traits	2.18897623250771
alcohol_drinks_per_week	Hippocampal CA4	drinks_per_week	Hippocampal_CA4	0.0114145137726683	0.0353849926952718	1.69901462884565e-09	7.4639841027422e-10	1.30755981424859	2.27628382571373	yes	brain traits	1.9425425835469
alcohol_drinks_per_week	Hippocampal dentate gyrus	drinks_per_week	Hippocampal_dentate_gyrus	0.00206119568669039	0.0212990220958007	2.1880431078413e-09	7.62745477296662e-10	1.33214757795517	2.86864120859321	yes	brain traits	2.6858807750255
alcohol_drinks_per_week	LAMP5-LHX6 and Chandelier	drinks_per_week	LAMP5_LHX6_and_Chandelier	0.00763344450922099	0.0262929755317612	2.00278572659874e-09	8.25555593346427e-10	1.36363898710193	2.42598529128773	yes	brain traits	2.11727944713223
alcohol_drinks_per_week	Lower rhombic lip	drinks_per_week	Lower_rhombic_lip	0.338285742419857	0.551939895527135	3.55470748800481e-10	8.52149106084555e-10	1.20003998481204	0.417146185171506	no	brain traits	0.470716305844491
alcohol_drinks_per_week	Mammillary body	drinks_per_week	Mammillary_body	0.192656513288672	0.331797328441603	7.05185369545485e-10	8.12286544291838e-10	1.19573991162626	0.868148530221284	no	brain traits	0.71521630387126
alcohol_drinks_per_week	Medium spiny neuron	drinks_per_week	Medium_spiny_neuron	0.00441568281319349	0.0262929755317612	2.23929224262087e-09	8.55176716644995e-10	1.34235454760381	2.61851404398146	yes	brain traits	2.35500213034842
alcohol_drinks_per_week	MGE interneuron	drinks_per_week	MGE_interneuron	0.0601848694807654	0.124382063593582	1.20591835712806e-09	7.7639716668483e-10	1.29130499337742	1.55322354185971	no	brain traits	1.22051267696364
alcohol_drinks_per_week	Microglia	drinks_per_week	Microglia	0.987958548710658	0.98904978752532	-1.89215780463282e-09	8.38795268678833e-10	0.964857642077851	-2.25580409819564	no	brain traits	0.00526127650941183
alcohol_drinks_per_week	Midbrain-derived inhibitory	drinks_per_week	Midbrain_derived_inhibitory	0.108099947111954	0.197123432968857	9.18148057835128e-10	7.42420059424456e-10	1.24251225023793	1.23669618860635	no	brain traits	0.966174518525803
alcohol_drinks_per_week	Miscellaneous	drinks_per_week	Miscellaneous	0.0866312766124512	0.167848098436624	9.21400187338181e-10	6.76607058021359e-10	1.20262914666432	1.36179511640432	no	brain traits	1.06232528572038
alcohol_drinks_per_week	Oligodendrocyte precursor	drinks_per_week	Oligodendrocyte_precursor	0.98904978752532	0.98904978752532	-1.64893488283561e-09	7.19402190317882e-10	0.958518071335378	-2.29209043985117	no	brain traits	0.00478184601325383
alcohol_drinks_per_week	Oligodendrocyte	drinks_per_week	Oligodendrocyte	0.823798787988563	0.956305764488804	-6.77414393224011e-10	7.28449983109115e-10	1.11822084712036	-0.9299394727593	no	brain traits	0.0841788513335541
alcohol_drinks_per_week	Splatter	drinks_per_week	Splatter	0.0457340798282764	0.104422789049317	1.59955540744726e-09	9.47770391956102e-10	1.33274876043359	1.6877034997326	no	brain traits	1.33976005451536
alcohol_drinks_per_week	Thalamic excitatory	drinks_per_week	Thalamic_excitatory	0.534972929114613	0.806954869773485	-7.17758287295361e-11	8.17709176639994e-10	1.12488510894696	-0.0877767191319369	no	brain traits	0.271668193742506
alcohol_drinks_per_week	Upper-layer intratelencephalic	drinks_per_week	Upper_layer_intratelencephalic	2.6235308336342e-05	0.000813294558426603	2.82784014777828e-09	6.99209216553831e-10	1.4316055441412	4.0443404932729	yes	brain traits	4.5811138272924
alcohol_drinks_per_week	Upper rhombic lip	drinks_per_week	Upper_rhombic_lip	0.00461001797907523	0.0262929755317612	2.29529354599193e-09	8.81521646399221e-10	1.44728617341136	2.60378580079977	yes	brain traits	2.33629738085809
alcohol_drinks_per_week	Vascular	drinks_per_week	Vascular	0.644881066061992	0.869187523822685	-5.19156754599758e-10	1.39732315173667e-09	1.13071731885145	-0.371536644157452	no	brain traits	0.190520373916295
educational_attainment	Amygdala excitatory	educational_attainment	Amygdala_excitatory	6.74286190216478e-08	2.09028718967108e-06	8.08291348464863e-09	1.53314307905501e-09	1.34656655413341	5.27211947473991	yes	brain traits	7.17115573484241
educational_attainment	Astrocyte	educational_attainment	Astrocyte	0.983618014828386	0.999999999995407	-3.43967627716276e-09	1.61111693772626e-09	1.03255912154093	-2.13496376123829	no	brain traits	0.00717352581689655
educational_attainment	Bergmann glia	educational_attainment	Bergmann_glia	0.340222488805968	0.620405714881472	7.63210177065364e-10	1.85309960161356e-09	1.19075473462807	0.411855993277862	no	brain traits	0.468236982782425
educational_attainment	Cerebellar inhibitory	educational_attainment	Cerebellar_inhibitory	0.790864300013185	0.999999999995407	-1.19028095518149e-09	1.47052867954393e-09	1.07217523731781	-0.809423829496918	no	brain traits	0.101898028273797
educational_attainment	CGE interneuron	educational_attainment	CGE_interneuron	0.0008495076885503	0.00239406712227812	5.73180667321774e-09	1.82637552429626e-09	1.30390859606672	3.13835057301609	yes	brain traits	3.07083268615355
educational_attainment	Choroid plexus	educational_attainment	Choroid_plexus	0.982485044317033	0.999999999995407	-3.19109741242088e-09	1.51379437628993e-09	0.986716940906239	-2.10801246351684	no	brain traits	0.00767405186349854
educational_attainment	Committed oligodendrocyte precursor	educational_attainment	Committed_oligodendrocyte_precursor	0.900235888358139	0.999999999995407	-2.20697252112527e-09	1.7203039776543e-09	1.02515550407078	-1.2828968309046	no	brain traits	0.0456436776836697
educational_attainment	Deep-layer corticothalamic and 6b	educational_attainment	Deep_layer_corticothalamic_and_6b	0.000157193900850894	0.000605179244735428	5.93198735597556e-09	1.64633516673236e-09	1.28266689984264	3.60314684144745	yes	brain traits	3.80356430866676
educational_attainment	Deep-layer intratelencephalic	educational_attainment	Deep_layer_intratelencephalic	4.70442688782491e-06	4.86124111741907e-05	7.28775690431521e-09	1.64496892570239e-09	1.35171105797349	4.43033104786668	yes	brain traits	5.32749327651207
educational_attainment	Deep-layer near-projecting	educational_attainment	Deep_layer_near_projecting	0.00146747925190638	0.00379098806742481	4.8122822945429e-09	1.61786250125284e-09	1.26191384205705	2.97446927091539	yes	brain traits	2.83342803035038
educational_attainment	Eccentric medium spiny neuron	educational_attainment	Eccentric_medium_spiny_neuron	6.63629329433757e-06	5.14312730311162e-05	6.86623076569422e-09	1.57642815549201e-09	1.3479539080015	4.35556212427025	yes	brain traits	5.17807442835931
educational_attainment	Ependymal	educational_attainment	Ependymal	0.995991701094947	0.999999999995407	-3.8216389170192e-09	1.44138275038023e-09	0.961181896066058	-2.65136995431025	no	brain traits	0.00174428023462035
educational_attainment	Fibroblast	educational_attainment	Fibroblast	0.999999999995407	0.999999999995407	-9.77158390670261e-09	1.4330530539836e-09	0.775433295831121	-6.81871747842103	no	brain traits	1.99466314819673e-12
educational_attainment	Hippocampal CA1-3	educational_attainment	Hippocampal_CA1_3	8.79807478071371e-06	5.4548063640425e-05	6.75272469545664e-09	1.57281698726208e-09	1.30615703738554	4.29339506766877	yes	brain traits	5.05561235098461
educational_attainment	Hippocampal CA4	educational_attainment	Hippocampal_CA4	6.63684369262008e-05	0.000342903590785371	5.86666019165808e-09	1.53524261988101e-09	1.31127491586126	3.82132447059918	yes	brain traits	4.17803841050802
educational_attainment	Hippocampal dentate gyrus	educational_attainment	Hippocampal_dentate_gyrus	0.000175697200084479	0.000605179244735428	5.88917154985458e-09	1.64772172390754e-09	1.28752794071439	3.5741299422141	yes	brain traits	3.75523515937863
educational_attainment	LAMP5-LHX6 and Chandelier	educational_attainment	LAMP5_LHX6_and_Chandelier	0.000450650584019163	0.00139701681045941	5.40871847455378e-09	1.629303450212e-09	1.31340377055231	3.31965078319206	yes	brain traits	3.34616006177461
educational_attainment	Lower rhombic lip	educational_attainment	Lower_rhombic_lip	0.939865665526591	0.999999999995407	-2.28668212480866e-09	1.47181585820967e-09	1.01227547453956	-1.55364688595638	no	brain traits	0.0269342154318284
educational_attainment	Mammillary body	educational_attainment	Mammillary_body	0.59376154830355	0.96876884196895	-3.70975016010488e-10	1.56376542584619e-09	1.08901986915013	-0.237231882658963	no	brain traits	0.226387930519525
educational_attainment	Medium spiny neuron	educational_attainment	Medium_spiny_neuron	7.2570810982775e-07	1.12484757023301e-05	6.2847495660876e-09	1.30448233212495e-09	1.29174569100821	4.81781118173521	yes	brain traits	6.13923802362679
educational_attainment	MGE interneuron	educational_attainment	MGE_interneuron	0.148937670021195	0.307804518043803	1.64946678847191e-09	1.58450151555237e-09	1.1866985423589	1.04100044858392	no	brain traits	0.826995444536244
educational_attainment	Microglia	educational_attainment	Microglia	0.950503948062791	0.999999999995407	-3.29340316677996e-09	1.99629270848181e-09	0.931466933136442	-1.64975965337498	no	brain traits	0.0220460748865724
educational_attainment	Midbrain-derived inhibitory	educational_attainment	Midbrain_derived_inhibitory	0.0153599287055023	0.0366275222977362	3.55458380790461e-09	1.6451206794795e-09	1.24794838091586	2.16068270993302	yes	brain traits	1.81361080011693
educational_attainment	Miscellaneous	educational_attainment	Miscellaneous	0.043491989820292	0.0963036917449323	2.42920830985652e-09	1.4193227121601e-09	1.15553402045035	1.71152641259398	no	brain traits	1.36159072229088
educational_attainment	Oligodendrocyte precursor	educational_attainment	Oligodendrocyte_precursor	0.276740453006191	0.536184627699496	9.51807308507541e-10	1.60628444009032e-09	1.13465475417886	0.592552156238294	no	brain traits	0.557927352484459
educational_attainment	Oligodendrocyte	educational_attainment	Oligodendrocyte	0.901485690002043	0.999999999995407	-2.14818272525795e-09	1.6651759901161e-09	1.03908834371347	-1.29006347557784	no	brain traits	0.0450411627879181
educational_attainment	Splatter	educational_attainment	Splatter	0.759280859319826	0.999999999995407	-1.17038439135916e-09	1.66249871405584e-09	1.04503942250238	-0.70399115588119	no	brain traits	0.119597548095948
educational_attainment	Thalamic excitatory	educational_attainment	Thalamic_excitatory	0.588113258125774	0.96876884196895	-3.091663323791e-10	1.38829962926847e-09	1.08913301992418	-0.222694241114223	no	brain traits	0.230539029973984
educational_attainment	Upper-layer intratelencephalic	educational_attainment	Upper_layer_intratelencephalic	7.97157844354413e-05	0.000353027045356954	6.46364837837203e-09	1.71181706024659e-09	1.31754463155225	3.77589903061309	yes	brain traits	4.09845567591276
educational_attainment	Upper rhombic lip	educational_attainment	Upper_rhombic_lip	0.733090404388416	0.999999999995407	-1.00150054520843e-09	1.60964665917867e-09	1.07781694586429	-0.622186577096025	no	brain traits	0.134842465050502
educational_attainment	Vascular	educational_attainment	Vascular	0.99975577634123	0.999999999995407	-6.17845263274844e-09	1.77184666220925e-09	0.863233544580827	-3.4870131623268	no	brain traits	0.000106077941253044
epilepsy	Amygdala excitatory	epilepsy	Amygdala_excitatory	0.00170528142264237	0.0176212413673045	4.11542318460466e-08	1.40549968113603e-08	1.5559017352888	2.9280854630136	yes	neurological	2.76820393912597
epilepsy	Astrocyte	epilepsy	Astrocyte	0.875777656531389	0.991763627145729	-1.81096385799336e-08	1.56910874845263e-08	1.22163813924133	-1.15413533942707	no	neurological	0.0576061390353144
epilepsy	Bergmann glia	epilepsy	Bergmann_glia	0.24572886347209	0.402187996588462	1.28328296074836e-08	1.86525815331008e-08	1.5069599266656	0.68799214654071	no	neurological	0.609543828011457
epilepsy	Cerebellar inhibitory	epilepsy	Cerebellar_inhibitory	0.317486130076217	0.468670001541082	7.20731173722621e-09	1.51815958477783e-08	1.38812743728148	0.474740060892935	no	neurological	0.4982752428537
epilepsy	CGE interneuron	epilepsy	CGE_interneuron	0.203067443790047	0.393443172343217	1.15243194652497e-08	1.38727786131619e-08	1.40123438901368	0.830714580445757	no	neurological	0.692359698041129
epilepsy	Choroid plexus	epilepsy	Choroid_plexus	0.990060846714499	0.991763627145729	-3.48971537378807e-08	1.49860860263896e-08	0.979454018996903	-2.32863695540176	no	neurological	0.004338113907185
epilepsy	Committed oligodendrocyte precursor	epilepsy	Committed_oligodendrocyte_precursor	0.245085806976858	0.402187996588462	1.4564052361675e-08	2.11062242503653e-08	1.56382114047331	0.690035895995134	no	neurological	0.610681838197564
epilepsy	Deep-layer corticothalamic and 6b	epilepsy	Deep_layer_corticothalamic_and_6b	0.12486996691782	0.276497783889458	1.58259155472412e-08	1.37499329624699e-08	1.35768947358924	1.15098128772247	no	neurological	0.903542003341489
epilepsy	Deep-layer intratelencephalic	epilepsy	Deep_layer_intratelencephalic	0.000869691400499639	0.0176212413673045	4.4482807656974e-08	1.42051244173015e-08	1.6607615787287	3.13146202385915	yes	neurological	3.06063482420385
epilepsy	Deep-layer near-projecting	epilepsy	Deep_layer_near_projecting	0.00897850160897096	0.0671584592021761	3.5841690669649e-08	1.51454203544798e-08	1.58653008239729	2.3665035258693	no	neurological	2.04679613518712
epilepsy	Eccentric medium spiny neuron	epilepsy	Eccentric_medium_spiny_neuron	0.0349237223032947	0.135329423925267	2.66393237665805e-08	1.46943254790824e-08	1.47125734727492	1.81289871416704	no	neurological	1.45687947374003
epilepsy	Ependymal	epilepsy	Ependymal	0.991763627145729	0.991763627145729	-3.71390490090214e-08	1.54857703931815e-08	1.02253049375168	-2.39826938318639	no	neurological	0.00359182346935489
epilepsy	Fibroblast	epilepsy	Fibroblast	0.961764273164271	0.991763627145729	-2.97784896046094e-08	1.68094092460489e-08	1.10423217331695	-1.77153695104478	no	neurological	0.0169313597801953
epilepsy	Hippocampal CA1-3	epilepsy	Hippocampal_CA1_3	0.0200896949143002	0.103796757057218	3.07839133993295e-08	1.50026388361125e-08	1.48269872457142	2.0518999181151	no	neurological	1.69702665847534
epilepsy	Hippocampal CA4	epilepsy	Hippocampal_CA4	0.0108320095487381	0.0671584592021761	3.73382762340879e-08	1.62608457636405e-08	1.58463522412976	2.29620751446871	no	neurological	1.96529096581528
epilepsy	Hippocampal dentate gyrus	epilepsy	Hippocampal_dentate_gyrus	0.0793729403362813	0.223687377311338	1.90822680212596e-08	1.354022608319e-08	1.38466485052597	1.40930202376384	no	neurological	1.10032753114492
epilepsy	LAMP5-LHX6 and Chandelier	epilepsy	LAMP5_LHX6_and_Chandelier	0.121624584242824	0.276497783889458	1.71145357508487e-08	1.46666193375552e-08	1.40594551555946	1.16690393041192	no	neurological	0.914978631297948
epilepsy	Lower rhombic lip	epilepsy	Lower_rhombic_lip	0.191604524306001	0.393443172343217	1.53350449472261e-08	1.75860855271801e-08	1.43353428911932	0.871998769909602	no	neurological	0.717594240257827
epilepsy	Mammillary body	epilepsy	Mammillary_body	0.721819013529219	0.928275340374698	-8.92333974328123e-09	1.51692011929366e-08	1.0962729629264	-0.58825376694432	no	neurological	0.141571682317984
epilepsy	Medium spiny neuron	epilepsy	Medium_spiny_neuron	0.0873065290934779	0.225541866824818	1.92656437691975e-08	1.41916954145654e-08	1.41514999164276	1.35752940056934	no	neurological	1.05895327699042
epilepsy	MGE interneuron	epilepsy	MGE_interneuron	0.0257508253293283	0.114039369315597	3.02061400015907e-08	1.55119970225878e-08	1.5351853105245	1.94727603142304	no	neurological	1.58920884700225
epilepsy	Microglia	epilepsy	Microglia	0.982756921070824	0.991763627145729	-3.15882228942335e-08	1.49399854411996e-08	1.11121381423331	-2.11434094220222	no	neurological	0.00755388897591336
epilepsy	Midbrain-derived inhibitory	epilepsy	Midbrain_derived_inhibitory	0.748609145463466	0.928275340374698	-9.08179400396131e-09	1.35525022070236e-08	1.12179507303075	-0.6701193525174	no	neurological	0.125744871584332
epilepsy	Miscellaneous	epilepsy	Miscellaneous	0.0591527186298475	0.195796328443104	2.29480321394916e-08	1.46921384568848e-08	1.41099350430606	1.56192593793166	no	neurological	1.22802529061663
epilepsy	Oligodendrocyte precursor	epilepsy	Oligodendrocyte_precursor	0.412952724739316	0.58188793031449	3.39068611805772e-09	1.54152951227905e-08	1.2205574453001	0.219955965231234	no	neurological	0.384099663985314
epilepsy	Oligodendrocyte	epilepsy	Oligodendrocyte	0.28013967125013	0.434216490437701	1.42754274448375e-08	2.45102584439454e-08	1.51240591324615	0.582426638931009	no	neurological	0.552625385339075
epilepsy	Splatter	epilepsy	Splatter	0.731589175637931	0.928275340374698	-9.02042773498396e-09	1.46049909341468e-08	1.18080251813874	-0.617626383724346	no	neurological	0.135732728831889
epilepsy	Thalamic excitatory	epilepsy	Thalamic_excitatory	0.0631601059493884	0.195796328443104	2.29642131964952e-08	1.502131574485e-08	1.42464745434802	1.52877508112885	no	neurological	1.19955715014576
epilepsy	Upper-layer intratelencephalic	epilepsy	Upper_layer_intratelencephalic	0.00128763772191631	0.0176212413673045	4.14405119406143e-08	1.37477279396465e-08	1.65849909865051	3.01435350790626	yes	neurological	2.89020630895122
epilepsy	Upper rhombic lip	epilepsy	Upper_rhombic_lip	0.246502320489702	0.402187996588462	1.22028982587272e-08	1.78004757099565e-08	1.5227814859212	0.685537760763419	no	neurological	0.608178988065739
epilepsy	Vascular	epilepsy	Vascular	0.979335423606192	0.991763627145729	-3.06246132147987e-08	1.50105007841111e-08	1.14917016786524	-2.04021262549852	no	neurological	0.00906853631545941
cbc_hematocrit	Amygdala excitatory	hct	Amygdala_excitatory	0.38791607807091	0.567593939537049	1.01184375781338e-09	3.55338862005015e-09	1.24337260448117	0.284754600750395	no	control	0.41126221969675
cbc_hematocrit	Astrocyte	hct	Astrocyte	0.0425662340363578	0.567593939537049	9.23579785650394e-09	5.36449562506651e-09	1.91555894033806	1.72165260296758	no	control	1.37093477147138
cbc_hematocrit	Bergmann glia	hct	Bergmann_glia	0.0306939329392942	0.567593939537049	1.01130105396204e-08	5.40602820724732e-09	1.85658093646393	1.87069141186924	no	control	1.51294746007263
cbc_hematocrit	Cerebellar inhibitory	hct	Cerebellar_inhibitory	0.111058443768512	0.567593939537049	5.00533686772143e-09	4.09964871384888e-09	1.6180537174839	1.22091847792058	no	control	0.954448416470178
cbc_hematocrit	CGE interneuron	hct	CGE_interneuron	0.408177022156513	0.567593939537049	8.3020531827809e-10	3.57482137674225e-09	1.43782409535022	0.232236867464036	no	control	0.38915144702688
cbc_hematocrit	Choroid plexus	hct	Choroid_plexus	0.385517409761443	0.567593939537049	1.43363131672841e-09	4.92620288055342e-09	1.62999877688999	0.291021574119042	no	control	0.413956004662054
cbc_hematocrit	Committed oligodendrocyte precursor	hct	Committed_oligodendrocyte_precursor	0.40309578167946	0.567593939537049	1.24154397497847e-09	5.06046055492662e-09	1.76949387789065	0.245342091199537	no	control	0.394591746632162
cbc_hematocrit	Deep-layer corticothalamic and 6b	hct	Deep_layer_corticothalamic_and_6b	0.502836977096015	0.599536395768326	-3.23965098531257e-11	4.55563374294785e-09	1.27202900291473	-0.00711130694017614	no	control	0.298572793121564
cbc_hematocrit	Deep-layer intratelencephalic	hct	Deep_layer_intratelencephalic	0.280098301249692	0.567593939537049	2.86661506187704e-09	4.92080932105324e-09	1.42487946548942	0.582549510628767	no	control	0.552689525093326
cbc_hematocrit	Deep-layer near-projecting	hct	Deep_layer_near_projecting	0.256576751822105	0.567593939537049	2.18482956610482e-09	3.3410486258761e-09	1.35863390952521	0.653935279236444	no	control	0.590782697192501
cbc_hematocrit	Eccentric medium spiny neuron	hct	Eccentric_medium_spiny_neuron	0.923450031359306	0.948702942281619	-4.19149941925916e-09	2.93385310673552e-09	1.18901675176716	-1.42866710321534	no	control	0.0345865996195638
cbc_hematocrit	Ependymal	hct	Ependymal	0.357341495507113	0.567593939537049	1.5660165634866e-09	4.28371993619204e-09	1.68574423977127	0.365573984016959	no	control	0.446916549363242
cbc_hematocrit	Fibroblast	hct	Fibroblast	0.330684949738341	0.567593939537049	1.97200407054847e-09	4.50206008400437e-09	1.88100609152622	0.438022601598526	no	control	0.480585570415379
cbc_hematocrit	Hippocampal CA1-3	hct	Hippocampal_CA1_3	0.0938925506980345	0.567593939537049	6.53257653955049e-09	4.95959341330022e-09	1.39653748941248	1.3171596933797	no	control	1.02736886267608
cbc_hematocrit	Hippocampal CA4	hct	Hippocampal_CA4	0.164347455126794	0.567593939537049	4.79381134455085e-09	4.90794053904844e-09	1.41233046589048	0.976746011165059	no	control	0.784237016455782
cbc_hematocrit	Hippocampal dentate gyrus	hct	Hippocampal_dentate_gyrus	0.145107899178419	0.567593939537049	5.05604500877884e-09	4.78045948621369e-09	1.39746218388789	1.05764833346249	no	control	0.838308945410486
cbc_hematocrit	LAMP5-LHX6 and Chandelier	hct	LAMP5_LHX6_and_Chandelier	0.339781626119522	0.567593939537049	1.90991568433634e-09	4.62383056937392e-09	1.3781551434352	0.413059184518292	no	control	0.468800109547761
cbc_hematocrit	Lower rhombic lip	hct	Lower_rhombic_lip	0.386659965677975	0.567593939537049	9.74283693722905e-10	3.38251817752102e-09	1.46650841422254	0.288035020830823	no	control	0.41267079194351
cbc_hematocrit	Mammillary body	hct	Mammillary_body	0.210433425079712	0.567593939537049	2.60729086123302e-09	3.23919954245142e-09	1.28067927913868	0.804918260534151	no	control	0.676885276045229
cbc_hematocrit	Medium spiny neuron	hct	Medium_spiny_neuron	0.667359334454523	0.738862120288936	-1.52049323662438e-09	3.51450963763647e-09	1.29435909108305	-0.432633110560174	no	control	0.175640260612114
cbc_hematocrit	MGE interneuron	hct	MGE_interneuron	0.385525282083086	0.567593939537049	1.37060106578279e-09	4.70995331314457e-09	1.3578692312587	0.291000987622893	no	control	0.413947136396041
cbc_hematocrit	Microglia	hct	Microglia	0.464435723220446	0.575900296793353	4.21393531456037e-10	4.72071190482155e-09	1.91894196115003	0.0892648269905312	no	control	0.333074382816246
cbc_hematocrit	Midbrain-derived inhibitory	hct	Midbrain_derived_inhibitory	0.540555314074459	0.62063758282623	-3.16656134093297e-10	3.10956844626579e-09	1.26791628727301	-0.101832823288892	no	control	0.267159858846338
cbc_hematocrit	Miscellaneous	hct	Miscellaneous	0.948702942281619	0.948702942281619	-4.54497222486321e-09	2.78421785793475e-09	1.19954681121452	-1.63240538520019	no	control	0.0228697525080817
cbc_hematocrit	Oligodendrocyte precursor	hct	Oligodendrocyte_precursor	0.417538975071648	0.567593939537049	8.54293702309987e-10	4.10336562754787e-09	1.28659497378673	0.208193414833595	no	control	0.379302979177944
cbc_hematocrit	Oligodendrocyte	hct	Oligodendrocyte	0.336304878181548	0.567593939537049	2.23147521317161e-09	5.28073586053076e-09	1.69053191677485	0.422568988888478	no	control	0.473266833095823
cbc_hematocrit	Splatter	hct	Splatter	0.365978213001765	0.567593939537049	1.26694986404325e-09	3.69886220821288e-09	1.45200917497035	0.342524212237521	no	control	0.43654476776063
cbc_hematocrit	Thalamic excitatory	hct	Thalamic_excitatory	0.439427566093199	0.567593939537049	6.18520728655832e-10	4.05798380241862e-09	1.29997661927086	0.152420699236696	no	control	0.357112702475477
cbc_hematocrit	Upper-layer intratelencephalic	hct	Upper_layer_intratelencephalic	0.899726173662708	0.948702942281619	-4.08391277613306e-09	3.19057469384311e-09	1.30609136443778	-1.27999284392678	no	control	0.0458896454072776
cbc_hematocrit	Upper rhombic lip	hct	Upper_rhombic_lip	0.427086617144605	0.567593939537049	7.36520872579804e-10	4.00726645232304e-09	1.6853082431926	0.18379633132527	no	control	0.369484037075426
cbc_hematocrit	Vascular	hct	Vascular	0.0674664045982197	0.567593939537049	7.72361417534429e-09	5.16654030790907e-09	2.19827896061304	1.49492962699251	no	control	1.17091243353463
hearing_loss	Amygdala excitatory	hearing_loss	Amygdala_excitatory	0.0133299654776067	0.25327167231064	1.3802221421679e-09	6.22714320316949e-10	1.36332273373855	2.21646122007504	no	neurological	1.87517097533515
hearing_loss	Astrocyte	hearing_loss	Astrocyte	0.841788048018658	0.899842396157876	-5.53463076554961e-10	5.52450032826434e-10	1.2500143219608	-1.00183372914894	no	neurological	0.0747972447989656
hearing_loss	Bergmann glia	hearing_loss	Bergmann_glia	0.415852963276729	0.630472139658459	1.41650168673177e-10	6.66544591820686e-10	1.38288547308096	0.212514166961067	no	neurological	0.381060199482634
hearing_loss	Cerebellar inhibitory	hearing_loss	Cerebellar_inhibitory	0.902522323714583	0.902522323714583	-6.62819533222694e-10	5.11411764985907e-10	1.1060003601925	-1.29605843784403	no	neurological	0.0445420470996947
hearing_loss	CGE interneuron	hearing_loss	CGE_interneuron	0.151925164270857	0.401857089204596	5.29958806620712e-10	5.15418066275123e-10	1.31707946030584	1.02821154572767	no	neurological	0.818370285394415
hearing_loss	Choroid plexus	hearing_loss	Choroid_plexus	0.804678411612015	0.899842396157876	-5.16853821904529e-10	6.02076874505538e-10	1.20309013970752	-0.858451542967832	no	neurological	0.0943776500257762
hearing_loss	Committed oligodendrocyte precursor	hearing_loss	Committed_oligodendrocyte_precursor	0.429095491091259	0.630472139658459	1.03015905798793e-10	5.76546788405236e-10	1.39177696594946	0.178677442786111	no	neurological	0.367446048982765
hearing_loss	Deep-layer corticothalamic and 6b	hearing_loss	Deep_layer_corticothalamic_and_6b	0.117011986713801	0.401857089204596	6.43271255718273e-10	5.40538170571063e-10	1.26070434643481	1.1900570408167	no	neurological	0.931769646826389
hearing_loss	Deep-layer intratelencephalic	hearing_loss	Deep_layer_intratelencephalic	0.0255979247952231	0.25327167231064	1.35920878656594e-09	6.9708931472424e-10	1.44736643628147	1.94983448728321	no	neurological	1.59179524119262
hearing_loss	Deep-layer near-projecting	hearing_loss	Deep_layer_near_projecting	0.0326802157820181	0.25327167231064	1.0908545440904e-09	5.9195980034033e-10	1.37197752627279	1.84278483684744	no	neurological	1.48571508455607
hearing_loss	Eccentric medium spiny neuron	hearing_loss	Eccentric_medium_spiny_neuron	0.200379226170548	0.414117067419133	4.17752703238509e-10	4.97166357647609e-10	1.24919292341627	0.840267441294996	no	neurological	0.698147304896347
hearing_loss	Ependymal	hearing_loss	Ependymal	0.447431841047939	0.630472139658459	7.334986018461e-11	5.55039578964134e-10	1.31049579320518	0.132152485992985	no	neurological	0.349273112998969
hearing_loss	Fibroblast	hearing_loss	Fibroblast	0.146314009776082	0.401857089204596	7.97158596516358e-10	7.57486065808363e-10	1.54754556144098	1.05237394124954	no	neurological	0.834714087564761
hearing_loss	Hippocampal CA1-3	hearing_loss	Hippocampal_CA1_3	0.0189066216430135	0.25327167231064	1.2330944629322e-09	5.93726343282912e-10	1.35919195907294	2.0768734230555	no	neurological	1.72338606675908
hearing_loss	Hippocampal CA4	hearing_loss	Hippocampal_CA4	0.526543633546652	0.709689245215052	-3.1117199290006e-11	4.67336159061628e-10	1.15002690211945	-0.0665841893177852	no	neurological	0.278565633930822
hearing_loss	Hippocampal dentate gyrus	hearing_loss	Hippocampal_dentate_gyrus	0.341957592963907	0.623569728345948	2.54626061526131e-10	6.25422690124222e-10	1.19579344652788	0.407126357177027	no	neurological	0.466027748574568
hearing_loss	LAMP5-LHX6 and Chandelier	hearing_loss	LAMP5_LHX6_and_Chandelier	0.047854395957197	0.254018852942053	8.7608917810177e-10	5.25856526792222e-10	1.35985232563865	1.66602320873719	no	neurological	1.32007816128812
hearing_loss	Lower rhombic lip	hearing_loss	Lower_rhombic_lip	0.419294414490189	0.630472139658459	9.68299263428553e-11	4.75358201966669e-10	1.2167639147207	0.203698865281481	no	neurological	0.377480922886789
hearing_loss	Mammillary body	hearing_loss	Mammillary_body	0.145204521598703	0.401857089204596	5.77310303172446e-10	5.46062058025588e-10	1.24033040588111	1.05722471409173	no	neurological	0.838019859704854
hearing_loss	Medium spiny neuron	hearing_loss	Medium_spiny_neuron	0.0741402925611959	0.328335581342439	7.5380410389268e-10	5.2143585772173e-10	1.31096065488038	1.44563150525593	no	neurological	1.12994570455595
hearing_loss	MGE interneuron	hearing_loss	MGE_interneuron	0.155557582917908	0.401857089204596	5.86965645731325e-10	5.79498889748645e-10	1.30450223074551	1.01288484950492	no	neurological	0.808108813619012
hearing_loss	Microglia	hearing_loss	Microglia	0.875394606947663	0.902522323714583	-6.70628212488964e-10	5.82006931432292e-10	1.24671506508008	-1.15226842889754	no	neurological	0.0577961332770345
hearing_loss	Midbrain-derived inhibitory	hearing_loss	Midbrain_derived_inhibitory	0.1765301069696	0.414117067419133	5.18947026392142e-10	5.58806803359359e-10	1.27904465373519	0.928669843087819	no	neurological	0.75318121562622
hearing_loss	Miscellaneous	hearing_loss	Miscellaneous	0.24459233870533	0.473897656241576	3.56075133533711e-10	5.14852443527798e-10	1.19867724935394	0.691606183499615	no	neurological	0.611557150366407
hearing_loss	Oligodendrocyte precursor	hearing_loss	Oligodendrocyte_precursor	0.70736316326669	0.877130322450695	-2.430891984573e-10	4.45464854974034e-10	1.12250601546559	-0.545697815984764	no	neurological	0.150357560306618
hearing_loss	Oligodendrocyte	hearing_loss	Oligodendrocyte	0.822571240444927	0.899842396157876	-5.62686998415122e-10	6.08173254053349e-10	1.22432045090495	-0.92520839195892	no	neurological	0.0848264787976844
hearing_loss	Splatter	hearing_loss	Splatter	0.190964586777199	0.414117067419133	4.89203293685758e-10	5.59506869009383e-10	1.2816048029302	0.874347252522389	no	neurological	0.719047162559617
hearing_loss	Thalamic excitatory	hearing_loss	Thalamic_excitatory	0.665149002793762	0.859150795275275	-2.17702497825234e-10	5.10371363773636e-10	1.10128392717929	-0.426557039202911	no	neurological	0.177081055685651
hearing_loss	Upper-layer intratelencephalic	hearing_loss	Upper_layer_intratelencephalic	0.049164939279107	0.254018852942053	8.83887414469514e-10	5.34715563516809e-10	1.36685169803237	1.65300483991192	no	neurological	1.30834449287458
hearing_loss	Upper rhombic lip	hearing_loss	Upper_rhombic_lip	0.397140578227657	0.630472139658459	1.52602950387342e-10	5.85234141053475e-10	1.34523843561268	0.260755379227607	no	neurological	0.401055736204796
hearing_loss	Vascular	hearing_loss	Vascular	0.756797278389906	0.899842396157876	-5.12609803594945e-10	7.36468823128141e-10	1.35263805804721	-0.696037344008185	no	neurological	0.121020438422293
height	Amygdala excitatory	height2022	Amygdala_excitatory	0.979829169686769	0.999903171486739	-1.43069956933108e-08	6.97822780944547e-09	1.01099574476287	-2.05023339506707	no	control	0.00884963566410049
height	Astrocyte	height2022	Astrocyte	0.0522104927852741	0.539508425447833	1.90344974709516e-08	1.1722277338014e-08	1.81508688134832	1.62378835802023	no	control	1.28224220771027
height	Bergmann glia	height2022	Bergmann_glia	0.0783460758676878	0.607182087974581	1.56647643038772e-08	1.10604624763606e-08	1.73178889137848	1.41628474734735	no	control	1.10598275122716
height	Cerebellar inhibitory	height2022	Cerebellar_inhibitory	0.882543902453864	0.999903171486739	-9.5902890878747e-09	8.07399283724155e-09	1.29634833355814	-1.18780004902149	no	control	0.0542636812724795
height	CGE interneuron	height2022	CGE_interneuron	0.920634233964292	0.999903171486739	-1.03090340899025e-08	7.31474077464999e-09	1.23094818059364	-1.40935057133255	no	control	0.035912879816415
height	Choroid plexus	height2022	Choroid_plexus	0.1889212604346	0.836651296210374	8.06394027222758e-09	9.14404917886349e-09	1.61097941517272	0.881878488893893	no	control	0.723719165583345
height	Committed oligodendrocyte precursor	height2022	Committed_oligodendrocyte_precursor	0.171007375311417	0.836651296210374	1.14777411221721e-08	1.20793926473702e-08	1.76847255037582	0.950191905937498	no	control	0.766985158683998
height	Deep-layer corticothalamic and 6b	height2022	Deep_layer_corticothalamic_and_6b	0.701700750757595	0.999903171486739	-3.90169847986766e-09	7.37145404563787e-09	1.16750141886788	-0.529298352226251	no	control	0.153848058814342
height	Deep-layer intratelencephalic	height2022	Deep_layer_intratelencephalic	0.999903171486739	0.999903171486739	-2.24991903469093e-08	6.03656651127136e-09	1.02532924544719	-3.72715024424883	no	control	4.20541250520576e-05
height	Deep-layer near-projecting	height2022	Deep_layer_near_projecting	0.92812648282418	0.999903171486739	-1.05856049957071e-08	7.24060115655049e-09	1.12039422671832	-1.4619787455259	no	control	0.0323928351502011
height	Eccentric medium spiny neuron	height2022	Eccentric_medium_spiny_neuron	0.987049391344472	0.999903171486739	-1.52475343303991e-08	6.84455049319749e-09	1.07301369433183	-2.22768965552274	no	control	0.00566111495785399
height	Ependymal	height2022	Ependymal	0.578696770471329	0.999903171486739	-2.27253866991069e-09	1.14450621866294e-08	1.5143269110991	-0.19856062228876	no	control	0.237548941293607
height	Fibroblast	height2022	Fibroblast	0.0101291430486158	0.314003434507089	3.09993882245244e-08	1.33530023111977e-08	2.040449212589	2.32152945847456	no	control	1.99442729550845
height	Hippocampal CA1-3	height2022	Hippocampal_CA1_3	0.961270319703501	0.999903171486739	-1.13362169724826e-08	6.42052477984949e-09	1.06195504485402	-1.76562155916924	no	control	0.0171544668088911
height	Hippocampal CA4	height2022	Hippocampal_CA4	0.866542179751897	0.999903171486739	-9.02609615331591e-09	8.13020064959255e-09	1.13931043062065	-1.11019352932799	no	control	0.0622102927450369
height	Hippocampal dentate gyrus	height2022	Hippocampal_dentate_gyrus	0.9949192820888	0.999903171486739	-1.66838303992202e-08	6.49103848899658e-09	1.0341743161902	-2.57028677730106	no	control	0.0022121521843332
height	LAMP5-LHX6 and Chandelier	height2022	LAMP5_LHX6_and_Chandelier	0.683242219174188	0.999903171486739	-3.63685879534375e-09	7.62788755537963e-09	1.23143471382517	-0.476784531620268	no	control	0.165425305393013
height	Lower rhombic lip	height2022	Lower_rhombic_lip	0.943655734437927	0.999903171486739	-1.14275650841981e-08	7.20425734499976e-09	1.22726876126888	-1.58622388637042	no	control	0.0251864166164297
height	Mammillary body	height2022	Mammillary_body	0.89159023594474	0.999903171486739	-9.46731901335109e-09	7.66566229461776e-09	1.08600623127003	-1.23502949249386	no	control	0.0498346962466894
height	Medium spiny neuron	height2022	Medium_spiny_neuron	0.986424337944083	0.999903171486739	-1.36180150139462e-08	6.16385150006428e-09	1.12542653453556	-2.20933535043863	no	control	0.00593622097799732
height	MGE interneuron	height2022	MGE_interneuron	0.961272135654207	0.999903171486739	-1.11190801660432e-08	6.29746723893484e-09	1.14750999088172	-1.7656431933934	no	control	0.0171536463772084
height	Microglia	height2022	Microglia	0.63527764293969	0.999903171486739	-3.70161590763772e-09	1.07025099722696e-08	1.67901214541673	-0.345864280176209	no	control	0.197036428339812
height	Midbrain-derived inhibitory	height2022	Midbrain_derived_inhibitory	0.593821344558014	0.999903171486739	-1.68386034416748e-09	7.09334159869158e-09	1.22727953874024	-0.237386050106212	no	control	0.226344196000394
height	Miscellaneous	height2022	Miscellaneous	0.995388999417056	0.999903171486739	-1.7609828509071e-08	6.76335302495193e-09	1.03510854066842	-2.60371275077662	no	control	0.00200716318901131
height	Oligodendrocyte precursor	height2022	Oligodendrocyte_precursor	0.0284590839024608	0.441115800488142	1.73563103163059e-08	9.11600267920985e-09	1.44714912592368	1.90393870285811	no	control	1.54577908396043
height	Oligodendrocyte	height2022	Oligodendrocyte	0.994832711409531	0.999903171486739	-2.06629358444444e-08	8.05751971500631e-09	1.31445436740213	-2.56442882863343	no	control	0.00224994299288402
height	Splatter	height2022	Splatter	0.304460119383053	0.999903171486739	4.72556717930004e-09	9.23656250435903e-09	1.4019584469516	0.511615352255765	no	control	0.516469586663871
height	Thalamic excitatory	height2022	Thalamic_excitatory	0.7527991430809	0.999903171486739	-4.70070365195645e-09	6.87916581103034e-09	1.18674858391103	-0.683324661897108	no	control	0.123320883942447
height	Upper-layer intratelencephalic	height2022	Upper_layer_intratelencephalic	0.923801673718887	0.999903171486739	-1.06483998710299e-08	7.44062086184912e-09	1.20300811628277	-1.43111711626489	no	control	0.0344212552457631
height	Upper rhombic lip	height2022	Upper_rhombic_lip	0.461611992944578	0.999903171486739	8.16814847456528e-10	8.47551824639068e-09	1.5589336570536	0.0963734397957754	no	control	0.335722916485792
height	Vascular	height2022	Vascular	0.152974846625396	0.836651296210374	1.53943947614056e-08	1.5037145459736e-08	1.98541912216235	1.02375778718282	no	control	0.815379973560485
insomnia	Amygdala excitatory	insomnia	Amygdala_excitatory	0.0018237251160349	0.0422975730700205	2.14984943224945e-09	7.39505607223455e-10	1.33037775546661	2.90714419370161	yes	brain traits	2.73904062082431
insomnia	Astrocyte	insomnia	Astrocyte	0.957583004867953	0.987649909421789	-1.59780928901705e-09	9.27179111500283e-10	0.978619942274346	-1.72330164603429	no	brain traits	0.0188235703685264
insomnia	Bergmann glia	insomnia	Bergmann_glia	0.630762077500087	0.912145338846455	-2.80895291075945e-10	8.41325273637174e-10	1.14988654405181	-0.333872403311496	no	brain traits	0.200134425088744
insomnia	Cerebellar inhibitory	insomnia	Cerebellar_inhibitory	0.239207013252765	0.488798751972602	6.19880444350603e-10	8.74480436256051e-10	1.20810603511956	0.708855702941193	no	brain traits	0.62122609152173
insomnia	CGE interneuron	insomnia	CGE_interneuron	0.0027288756819368	0.0422975730700205	2.45069898150849e-09	8.81959974774754e-10	1.42541811742384	2.77869637126602	yes	brain traits	2.56401624882209
insomnia	Choroid plexus	insomnia	Choroid_plexus	0.931289237495552	0.987649909421789	-1.40570578886305e-09	9.46308920169701e-10	0.936785955484748	-1.48546183904826	no	brain traits	0.030915415968413
insomnia	Committed oligodendrocyte precursor	insomnia	Committed_oligodendrocyte_precursor	0.683284265585722	0.920948357963365	-3.96179015735531e-10	8.30733575675931e-10	1.09731597388993	-0.476902616357089	no	brain traits	0.165398579932917
insomnia	Deep-layer corticothalamic and 6b	insomnia	Deep_layer_corticothalamic_and_6b	0.144312209160631	0.488798751972602	8.60295152224881e-10	8.1072415251115e-10	1.18862191302494	1.06114410130769	no	brain traits	0.840696924992522
insomnia	Deep-layer intratelencephalic	insomnia	Deep_layer_intratelencephalic	0.00840477718001798	0.0651370231451393	2.02960111359076e-09	8.48904626247246e-10	1.35469645365554	2.39084704080719	no	brain traits	2.07547379570118
insomnia	Deep-layer near-projecting	insomnia	Deep_layer_near_projecting	0.0278142061457799	0.123177198645597	1.60657955787503e-09	8.39411596514312e-10	1.29884465105057	1.91393538586602	no	brain traits	1.55573333088502
insomnia	Eccentric medium spiny neuron	insomnia	Eccentric_medium_spiny_neuron	0.252283226824569	0.488798751972602	5.64650277255739e-10	8.46143610865275e-10	1.18339121777617	0.667322036123775	no	brain traits	0.598111622806583
insomnia	Ependymal	insomnia	Ependymal	0.647328950149097	0.912145338846455	-3.0925019075534e-10	8.17864446216817e-10	1.07586313851866	-0.378119127424886	no	brain traits	0.188874969826109
insomnia	Fibroblast	insomnia	Fibroblast	0.987649909421789	0.987649909421789	-1.82706806687654e-09	8.1345479285295e-10	0.90756736154509	-2.24605974779329	no	brain traits	0.00539697175873426
insomnia	Hippocampal CA1-3	insomnia	Hippocampal_CA1_3	0.16597200800946	0.488798751972602	7.25673075820919e-10	7.47958030692318e-10	1.16081460572192	0.970205607859078	no	brain traits	0.779965151671515
insomnia	Hippocampal CA4	insomnia	Hippocampal_CA4	0.189885553948624	0.488798751972602	6.70403502081151e-10	7.63280969325979e-10	1.1940586917463	0.878318114852459	no	brain traits	0.721508074120495
insomnia	Hippocampal dentate gyrus	insomnia	Hippocampal_dentate_gyrus	0.431652552382196	0.704275217044635	1.20895651791927e-10	7.02194016355759e-10	1.09968341842145	0.172168444868485	no	brain traits	0.36486568674118
insomnia	LAMP5-LHX6 and Chandelier	insomnia	LAMP5_LHX6_and_Chandelier	0.0219567522399968	0.11344321990665	1.65024728517024e-09	8.19015632047784e-10	1.33486492695198	2.01491549195969	no	brain traits	1.65843189867366
insomnia	Lower rhombic lip	insomnia	Lower_rhombic_lip	0.230774755809148	0.488798751972602	6.33414004532748e-10	8.60268823938077e-10	1.18280605450821	0.736297755895826	no	brain traits	0.6368116999028
insomnia	Mammillary body	insomnia	Mammillary_body	0.837526434741148	0.987649909421789	-7.38249597108867e-10	7.49992592324463e-10	1.00981512131754	-0.98434251839848	no	brain traits	0.077001476492871
insomnia	Medium spiny neuron	insomnia	Medium_spiny_neuron	0.384082521338571	0.661475453416428	2.25410115321014e-10	7.64682866279331e-10	1.10778472786428	0.294775946030775	no	brain traits	0.415575456070774
insomnia	MGE interneuron	insomnia	MGE_interneuron	0.0124628185505324	0.0772694750133011	1.77706629156288e-09	7.92429915695867e-10	1.35362637189427	2.24255326100651	no	brain traits	1.90438372794044
insomnia	Microglia	insomnia	Microglia	0.827201729817161	0.987649909421789	-8.74658262625337e-10	9.27365108791049e-10	0.96520194534623	-0.943164945859972	no	brain traits	0.0823885660667885
insomnia	Midbrain-derived inhibitory	insomnia	Midbrain_derived_inhibitory	0.120523120531146	0.46702709205819	9.73086514090396e-10	8.30012506369568e-10	1.25001275248084	1.17237572521241	no	brain traits	0.918929632293133
insomnia	Miscellaneous	insomnia	Miscellaneous	0.534788860137733	0.828922733213487	-6.56163154337623e-11	7.51502047148934e-10	1.06686457589251	-0.0873135551429288	no	brain traits	0.271817647840681
insomnia	Oligodendrocyte precursor	insomnia	Oligodendrocyte_precursor	0.807659136339079	0.987649909421789	-6.8019025841221e-10	7.82455248280115e-10	1.02224261597991	-0.869302442417391	no	brain traits	0.0927718897711336
insomnia	Oligodendrocyte	insomnia	Oligodendrocyte	0.97693967191271	0.987649909421789	-1.67188274006561e-09	8.38335911784363e-10	0.940303201966263	-1.9942873931132	no	brain traits	0.0101322540543634
insomnia	Splatter	insomnia	Splatter	0.329172148476778	0.600255094281183	3.64306605781546e-10	8.23849820097244e-10	1.15373418220446	0.442200261375969	no	brain traits	0.482576917914658
insomnia	Thalamic excitatory	insomnia	Thalamic_excitatory	0.185970490414946	0.488798751972602	7.74231071443892e-10	8.67152038001126e-10	1.1917350529074	0.892843512457831	no	brain traits	0.730555963667571
insomnia	Upper-layer intratelencephalic	insomnia	Upper_layer_intratelencephalic	0.00702872517832553	0.0651370231451393	1.99396280666404e-09	8.1194287730665e-10	1.34924883885076	2.45579198043875	no	brain traits	2.15312343717421
insomnia	Upper rhombic lip	insomnia	Upper_rhombic_lip	0.222555891821784	0.488798751972602	6.87818471806495e-10	9.00769697895032e-10	1.22491608117363	0.763589709349489	no	brain traits	0.652560903956975
insomnia	Vascular	insomnia	Vascular	0.981125015578266	0.987649909421789	-1.99774185265753e-09	9.61581149704745e-10	0.87494143079503	-2.07755929207944	no	brain traits	0.00827565101293161
iq	Amygdala excitatory	iq	Amygdala_excitatory	0.000107636256335919	0.00145696327689319	8.99763788308122e-09	2.43154092839062e-09	1.31722685871255	3.70038512534377	yes	brain traits	3.96804141571065
iq	Astrocyte	iq	Astrocyte	0.999059383927536	0.999999980124034	-8.09450407617509e-09	2.604100366629e-09	0.954794979912092	-3.10836870187664	no	brain traits	0.000408696613309475
iq	Bergmann glia	iq	Bergmann_glia	0.905679023842341	0.999999980124034	-3.86461687201893e-09	2.93975029213272e-09	1.08568018349144	-1.31460719040026	no	brain traits	0.0430256907037643
iq	Cerebellar inhibitory	iq	Cerebellar_inhibitory	0.200824816019301	0.36620995862343	2.21187710163911e-09	2.6373354799447e-09	1.18251705775916	0.838678703736808	no	brain traits	0.697182622232548
iq	CGE interneuron	iq	CGE_interneuron	0.00284805708023939	0.00980997438749122	8.29208458579007e-09	2.99918388379069e-09	1.34555789683944	2.76478032260885	yes	brain traits	2.54545131089734
iq	Choroid plexus	iq	Choroid_plexus	0.999849442708777	0.999999980124034	-9.5959973113412e-09	2.65497969960229e-09	0.850619451291409	-3.61433924062721	no	brain traits	6.53911234674006e-05
iq	Committed oligodendrocyte precursor	iq	Committed_oligodendrocyte_precursor	0.999469213573235	0.999999980124034	-7.94254141990674e-09	2.42618241471826e-09	0.924462449572822	-3.27367858728341	no	brain traits	0.000230578815680883
iq	Deep-layer corticothalamic and 6b	iq	Deep_layer_corticothalamic_and_6b	0.0100655161952192	0.0312031002051796	6.33424727741309e-09	2.72570090526241e-09	1.25650652287247	2.32389667743214	yes	brain traits	1.99716394804936
iq	Deep-layer intratelencephalic	iq	Deep_layer_intratelencephalic	0.000318737550619508	0.00247021601730119	9.80939025367382e-09	2.8723182850529e-09	1.38004829425298	3.41514737580454	yes	brain traits	3.4965667690767
iq	Deep-layer near-projecting	iq	Deep_layer_near_projecting	0.0158049796715338	0.0408295308181291	6.85607256121704e-09	3.18989703430809e-09	1.28480717829582	2.14930842202064	yes	brain traits	1.80120605841639
iq	Eccentric medium spiny neuron	iq	Eccentric_medium_spiny_neuron	3.05566013799607e-05	0.000947254642778783	1.08101003556984e-08	2.69681407010586e-09	1.41703446143633	4.00847076390181	yes	brain traits	4.51489495127466
iq	Ependymal	iq	Ependymal	0.999965078934358	0.999999980124034	-9.50214056215149e-09	2.38937984631211e-09	0.850600563689691	-3.97682293035893	no	brain traits	1.51662909234968e-05
iq	Fibroblast	iq	Fibroblast	0.999999980124034	0.999999980124034	-1.33643032910374e-08	2.43343486677165e-09	0.763463814099108	-5.49195027716824	no	brain traits	8.63202248342914e-09
iq	Hippocampal CA1-3	iq	Hippocampal_CA1_3	0.000795505853578016	0.00411011357681975	8.75186036044787e-09	2.77172538337757e-09	1.31331281266342	3.15754959453559	yes	brain traits	3.09935662033257
iq	Hippocampal CA4	iq	Hippocampal_CA4	0.0131968221500186	0.0371910442409615	6.18253065596412e-09	2.78445931942276e-09	1.28120012490888	2.22037025746378	yes	brain traits	1.8795306361326
iq	Hippocampal dentate gyrus	iq	Hippocampal_dentate_gyrus	0.00268288790021953	0.00980997438749122	7.06624284018172e-09	2.53796761834718e-09	1.28502904577858	2.78421315902507	yes	brain traits	2.57139747318462
iq	LAMP5-LHX6 and Chandelier	iq	LAMP5_LHX6_and_Chandelier	0.00249066239944373	0.00980997438749122	7.25889632000741e-09	2.58485706140733e-09	1.33043573456409	2.80823896546731	yes	brain traits	2.60368513556868
iq	Lower rhombic lip	iq	Lower_rhombic_lip	0.238789065570459	0.404376620691984	1.93441680620486e-09	2.72375114822769e-09	1.14932168200903	0.710203209079348	no	brain traits	0.621985563937712
iq	Mammillary body	iq	Mammillary_body	0.70026342052023	0.98673481982396	-1.243704305067e-09	2.3682465522892e-09	1.06815038462371	-0.525158288044296	no	brain traits	0.154738559188395
iq	Medium spiny neuron	iq	Medium_spiny_neuron	0.000140996446150954	0.00145696327689319	9.37914470408613e-09	2.58285865755603e-09	1.34688473825051	3.63130389525881	yes	brain traits	3.85079183370264
iq	MGE interneuron	iq	MGE_interneuron	0.0608591124589987	0.134759463302068	4.35908281263287e-09	2.81666972078679e-09	1.2530705745511	1.54760168736263	no	brain traits	1.21567438548048
iq	Microglia	iq	Microglia	0.952945100149102	0.999999980124034	-4.73302262446743e-09	2.82719437667176e-09	0.933357387643924	-1.67410584271155	no	brain traits	0.0209321186576722
iq	Midbrain-derived inhibitory	iq	Midbrain_derived_inhibitory	0.0568033168104449	0.134759463302068	3.66916756067394e-09	2.31904634779665e-09	1.23873000004079	1.58218811114321	no	brain traits	1.24562630459853
iq	Miscellaneous	iq	Miscellaneous	0.247843735262829	0.404376620691984	1.63287186095133e-09	2.39673240284373e-09	1.11777971135362	0.681290852084248	no	brain traits	0.605822054266072
iq	Oligodendrocyte precursor	iq	Oligodendrocyte_precursor	0.381110386816399	0.590721099565418	7.77102190366689e-10	2.56837410308204e-09	1.13613619892084	0.302565809799347	no	brain traits	0.418949214766077
iq	Oligodendrocyte	iq	Oligodendrocyte	0.899142412116396	0.999999980124034	-4.0051118875727e-09	3.13713011167772e-09	1.04714156288383	-1.27668019654779	no	brain traits	0.0461715163890873
iq	Splatter	iq	Splatter	0.168255500519577	0.325995032256679	2.6788651834132e-09	2.78734335372876e-09	1.16265135744236	0.961081877419068	no	brain traits	0.774030729147065
iq	Thalamic excitatory	iq	Thalamic_excitatory	0.447653882286192	0.66082239766057	3.04758623347083e-10	2.31595250600215e-09	1.11157352404009	0.131591050575197	no	brain traits	0.349057644728181
iq	Upper-layer intratelencephalic	iq	Upper_layer_intratelencephalic	0.000620860118202171	0.00384933273285346	8.94009296942605e-09	2.76858541192471e-09	1.35340516247774	3.22911943800605	yes	brain traits	3.20700623675736
iq	Upper rhombic lip	iq	Upper_rhombic_lip	0.0745287757896024	0.154026136631845	3.9599998405512e-09	2.74453296744802e-09	1.24047836880918	1.44286838144027	no	brain traits	1.12767601243655
iq	Vascular	iq	Vascular	0.999999453001894	0.999999980124034	-1.20472004939495e-08	2.47176300054472e-09	0.777627059243622	-4.87393026406437	no	brain traits	2.37558324178044e-07
cbc_lymphocyte	Amygdala excitatory	lymph	Amygdala_excitatory	0.304001855073389	0.661758651538217	1.80688594413675e-09	3.52270910486102e-09	1.1746724101194	0.512925106885325	no	control	0.517123766240989
cbc_lymphocyte	Astrocyte	lymph	Astrocyte	0.811918475170769	0.867912852768753	-3.77726614727494e-09	4.2681547333083e-09	1.53218897693425	-0.884988099844995	no	control	0.0904875761294688
cbc_lymphocyte	Bergmann glia	lymph	Bergmann_glia	0.229764941608891	0.661758651538217	3.549139962788e-09	4.7985915406228e-09	1.61115774340227	0.739621185246236	no	control	0.638716236863306
cbc_lymphocyte	Cerebellar inhibitory	lymph	Cerebellar_inhibitory	0.642175248586353	0.796297308247078	-1.20857074862218e-09	3.31770418425008e-09	1.39182972009309	-0.364279236937262	no	control	0.192346437495024
cbc_lymphocyte	CGE interneuron	lymph	CGE_interneuron	0.375263999310558	0.661758651538217	1.20745404647122e-09	3.79770325703427e-09	1.34895333038785	0.317943231671595	no	control	0.425663097326078
cbc_lymphocyte	Choroid plexus	lymph	Choroid_plexus	0.448288118783954	0.661758651538217	6.47160871612666e-10	4.97863545306966e-09	1.58380775002154	0.129987599556752	no	control	0.348442771316999
cbc_lymphocyte	Committed oligodendrocyte precursor	lymph	Committed_oligodendrocyte_precursor	0.961163531689407	0.989478577069773	-7.35707131314387e-09	4.16984611333859e-09	1.59297975394692	-1.76435079692987	no	control	0.017202715486232
cbc_lymphocyte	Deep-layer corticothalamic and 6b	lymph	Deep_layer_corticothalamic_and_6b	0.728802245813498	0.806888200722087	-2.02627711796099e-09	3.32615779058638e-09	1.15728906421585	-0.609194525796617	no	control	0.137390297748962
cbc_lymphocyte	Deep-layer intratelencephalic	lymph	Deep_layer_intratelencephalic	0.721010752920009	0.806888200722087	-2.04147656389276e-09	3.48465961719271e-09	1.22698858100738	-0.585846765009835	no	control	0.142058258305535
cbc_lymphocyte	Deep-layer near-projecting	lymph	Deep_layer_near_projecting	0.0114458072611038	0.118273341698072	1.0692263257992e-08	4.69940286303673e-09	1.45090926721159	2.27523869938716	no	control	1.94135357156268
cbc_lymphocyte	Eccentric medium spiny neuron	lymph	Eccentric_medium_spiny_neuron	0.543721983207976	0.732842673019445	-4.18651916514219e-10	3.81233549753238e-09	1.21347527104397	-0.109815077079444	no	control	0.264623107695522
cbc_lymphocyte	Ependymal	lymph	Ependymal	0.424518966980882	0.661758651538217	8.78253357063567e-10	4.61398143900288e-09	1.60259187473983	0.190346096679003	no	control	0.372102901247785
cbc_lymphocyte	Fibroblast	lymph	Fibroblast	0.108228038387216	0.660819676845198	6.73611050548352e-09	5.44989809333029e-09	1.928596804497	1.23600669042369	no	control	0.965660212987396
cbc_lymphocyte	Hippocampal CA1-3	lymph	Hippocampal_CA1_3	0.198033095296337	0.661758651538217	3.67023818112392e-09	4.32470555974353e-09	1.26453879889905	0.848667760248995	no	control	0.703262224367295
cbc_lymphocyte	Hippocampal CA4	lymph	Hippocampal_CA4	0.165878494713705	0.660819676845198	4.09980214090584e-09	4.22407021716405e-09	1.30126313713113	0.970580963414562	no	control	0.780209914352738
cbc_lymphocyte	Hippocampal dentate gyrus	lymph	Hippocampal_dentate_gyrus	0.265753709982104	0.661758651538217	2.79437693293442e-09	4.46595424340975e-09	1.29192322343998	0.625706574817238	no	control	0.575520663912815
cbc_lymphocyte	LAMP5-LHX6 and Chandelier	lymph	LAMP5_LHX6_and_Chandelier	0.396667642454229	0.661758651538217	9.5662090843051e-10	3.65147507932597e-09	1.26145232000372	0.261982044967727	no	control	0.401573224977637
cbc_lymphocyte	Lower rhombic lip	lymph	Lower_rhombic_lip	0.386443590884307	0.661758651538217	1.23251485904521e-09	4.27066219123538e-09	1.38219489788019	0.288600409925815	no	control	0.412913891022719
cbc_lymphocyte	Mammillary body	lymph	Mammillary_body	0.684107236644841	0.806888200722087	-1.72985132936099e-09	3.60975873053685e-09	1.11938532636739	-0.479215221429418	no	control	0.164875815483506
cbc_lymphocyte	Medium spiny neuron	lymph	Medium_spiny_neuron	0.249408432650999	0.661758651538217	2.70674161305404e-09	4.00196879382723e-09	1.34327274809055	0.676352503604978	no	control	0.603088866848317
cbc_lymphocyte	MGE interneuron	lymph	MGE_interneuron	0.388866130392134	0.661758651538217	1.25740441559259e-09	4.45452885887216e-09	1.27320238172944	0.282275512277398	no	control	0.410199881548769
cbc_lymphocyte	Microglia	lymph	Microglia	0.000155750971959412	0.00482828013074177	2.62280529894113e-08	7.27437151516645e-09	2.652056047337	3.60554213305274	yes	control	3.80756923445825
cbc_lymphocyte	Midbrain-derived inhibitory	lymph	Midbrain_derived_inhibitory	0.44722626090514	0.661758651538217	4.27903742710548e-10	3.2252672595503e-09	1.23347957478022	0.132672336360184	no	control	0.34947270281542
cbc_lymphocyte	Miscellaneous	lymph	Miscellaneous	0.105061704470858	0.660819676845198	5.2658706045584e-09	4.20185177734532e-09	1.3583579955252	1.25322616874537	no	control	0.978555557689741
cbc_lymphocyte	Oligodendrocyte precursor	lymph	Oligodendrocyte_precursor	0.634775638216534	0.796297308247078	-1.28914758393142e-09	3.74177135534525e-09	1.24345668233061	-0.344528690158962	no	control	0.197379749200038
cbc_lymphocyte	Oligodendrocyte	lymph	Oligodendrocyte	0.989478577069773	0.989478577069773	-1.17456502228238e-08	5.09083505711066e-09	1.41774085207092	-2.30721484610231	no	control	0.00459360414692374
cbc_lymphocyte	Splatter	lymph	Splatter	0.1705341101536	0.660819676845198	4.02645083129945e-09	4.22921321241476e-09	1.39731515389735	0.952056713404729	no	control	0.768188740601944
cbc_lymphocyte	Thalamic excitatory	lymph	Thalamic_excitatory	0.13507301611502	0.660819676845198	5.67056530576363e-09	5.14231427201693e-09	1.32575033235034	1.10272632239171	no	control	0.869431402442307
cbc_lymphocyte	Upper-layer intratelencephalic	lymph	Upper_layer_intratelencephalic	0.538918533794767	0.732842673019445	-4.09659618827949e-10	4.19262621476021e-09	1.30730143187082	-0.0977095495386007	no	control	0.268476880448535
cbc_lymphocyte	Upper rhombic lip	lymph	Upper_rhombic_lip	0.351670296986135	0.661758651538217	2.16776907436214e-09	5.69244798634426e-09	1.61846967250052	0.380814911188024	no	control	0.453864311807539
cbc_lymphocyte	Vascular	lymph	Vascular	0.00369438331522876	0.0572629413860457	1.92912781620255e-08	7.20147672613003e-09	2.4363884796073	2.67879476608297	no	control	2.4324580458064
mdd2019	Amygdala excitatory	mdd2019	Amygdala_excitatory	6.17306549597352e-05	0.00063788343458393	3.3356575605778e-09	8.68853291495915e-10	1.35707891150048	3.83914936298942	yes	psychiatric	4.20949911516168
mdd2019	Astrocyte	mdd2019	Astrocyte	0.852203682122819	0.999994033312141	-1.06555929969963e-09	1.01876580533148e-09	0.926269700703274	-1.04593155180834	no	psychiatric	0.0694565936720979
mdd2019	Bergmann glia	mdd2019	Bergmann_glia	0.695792898290971	0.944485902062734	-4.38557975758741e-10	8.55992809454411e-10	1.01704974648982	-0.512338387559899	no	psychiatric	0.157520008254114
mdd2019	Cerebellar inhibitory	mdd2019	Cerebellar_inhibitory	0.00448953807524233	0.0154639644813902	2.67414928588834e-09	1.02346078829092e-09	1.27958139457377	2.61284977058468	yes	psychiatric	2.34779834088829
mdd2019	CGE interneuron	mdd2019	CGE_interneuron	1.41816114620497e-05	0.00021981497766177	4.62898818577144e-09	1.10576670208597e-09	1.47350245183798	4.18622497588244	yes	psychiatric	4.84827441729735
mdd2019	Choroid plexus	mdd2019	Choroid_plexus	0.999994033312141	0.999994033312141	-3.26015499961657e-09	7.44531350042256e-10	0.682976747975735	-4.37880150974373	no	psychiatric	2.59130734322666e-06
mdd2019	Committed oligodendrocyte precursor	mdd2019	Committed_oligodendrocyte_precursor	0.996117038641061	0.999994033312141	-2.21649305131716e-09	8.32616735802022e-10	0.763683940484489	-2.66208083024191	no	psychiatric	0.00168963120503807
mdd2019	Deep-layer corticothalamic and 6b	mdd2019	Deep_layer_corticothalamic_and_6b	0.0362576584384828	0.086460570122536	1.74289487510833e-09	9.70502108062611e-10	1.20568371277585	1.79586923163684	no	psychiatric	1.44060024657483
mdd2019	Deep-layer intratelencephalic	mdd2019	Deep_layer_intratelencephalic	0.0100915105321039	0.031283682649522	2.32057734748026e-09	9.98988068102235e-10	1.27602000146929	2.32292799241199	yes	psychiatric	1.99604382220138
mdd2019	Deep-layer near-projecting	mdd2019	Deep_layer_near_projecting	0.0718138983092963	0.132024944928207	1.39569907796524e-09	9.54380279862396e-10	1.17890284463461	1.46241399514927	no	psychiatric	1.14379149761117
mdd2019	Eccentric medium spiny neuron	mdd2019	Eccentric_medium_spiny_neuron	0.0023991533791019	0.00929671934401988	2.80331167298837e-09	9.93986537325605e-10	1.33288078783136	2.82027126899614	yes	psychiatric	2.6199419864764
mdd2019	Ependymal	mdd2019	Ependymal	0.999720625476851	0.999994033312141	-2.95868332689111e-09	8.57369129900303e-10	0.701444689016295	-3.45088623290549	no	psychiatric	0.000121347765314458
mdd2019	Fibroblast	mdd2019	Fibroblast	0.999339104564567	0.999994033312141	-2.5707543407671e-09	8.00557248683199e-10	0.71909201119178	-3.21120612547774	no	psychiatric	0.000287118128707951
mdd2019	Hippocampal CA1-3	mdd2019	Hippocampal_CA1_3	0.00175883071389515	0.00778910744724997	2.95491591047818e-09	1.0124918393125e-09	1.31063501818054	2.91845898973825	yes	psychiatric	2.75477595904124
mdd2019	Hippocampal CA4	mdd2019	Hippocampal_CA4	0.0192781667299305	0.0498019307189872	2.1155206216409e-09	1.02253855240248e-09	1.26561614941772	2.06889081753488	yes	psychiatric	1.71493426799182
mdd2019	Hippocampal dentate gyrus	mdd2019	Hippocampal_dentate_gyrus	0.0718750186473163	0.132024944928207	1.25766108561569e-09	8.60252254749402e-10	1.16131119227886	1.46196778755558	no	psychiatric	1.14342202962857
mdd2019	LAMP5-LHX6 and Chandelier	mdd2019	LAMP5_LHX6_and_Chandelier	0.000176537380107811	0.00136816469583553	3.46603691531527e-09	9.70095722016058e-10	1.40547176659641	3.57288135248358	yes	psychiatric	3.75316332282155
mdd2019	Lower rhombic lip	mdd2019	Lower_rhombic_lip	0.700747604756222	0.944485902062734	-5.16617870290251e-10	9.81133776763141e-10	0.971992298694726	-0.52655191628875	no	psychiatric	0.154438378038505
mdd2019	Mammillary body	mdd2019	Mammillary_body	0.146689022872205	0.227367985451917	9.20198234595438e-10	8.75762115171684e-10	1.16090067486186	1.05073994256425	no	psychiatric	0.833602384346215
mdd2019	Medium spiny neuron	mdd2019	Medium_spiny_neuron	0.0854695600709981	0.14719757567783	1.24812228227113e-09	9.11575481478546e-10	1.1343143543136	1.36919246692191	no	psychiatric	1.06818853143608
mdd2019	MGE interneuron	mdd2019	MGE_interneuron	3.64857520918083e-06	0.000113105831484606	4.70940427001957e-09	1.05007379830825e-09	1.51762585772118	4.4848317114538	yes	psychiatric	5.43787669707595
mdd2019	Microglia	mdd2019	Microglia	0.994162188114684	0.999994033312141	-2.01340688453058e-09	7.9840085966624e-10	0.67978870201417	-2.52179949477041	no	psychiatric	0.00254275880456922
mdd2019	Midbrain-derived inhibitory	mdd2019	Midbrain_derived_inhibitory	0.0724007762509521	0.132024944928207	1.47665020779944e-09	1.01269337519696e-09	1.23052063546035	1.45814147101758	no	psychiatric	1.14025677745344
mdd2019	Miscellaneous	mdd2019	Miscellaneous	0.00174379698418348	0.00778910744724997	2.65157834757381e-09	9.07722148620911e-10	1.26762184591597	2.92113434887792	yes	psychiatric	2.75850407776413
mdd2019	Oligodendrocyte precursor	mdd2019	Oligodendrocyte_precursor	0.0423869972716324	0.0938569225300432	1.4585309526095e-09	8.46195435943264e-10	1.20151000528207	1.72363367923825	no	psychiatric	1.37276734810624
mdd2019	Oligodendrocyte	mdd2019	Oligodendrocyte	0.958720425897468	0.999994033312141	-1.58670770219731e-09	9.13988178175359e-10	0.846562049885087	-1.73602650459323	no	psychiatric	0.0183080197236775
mdd2019	Splatter	mdd2019	Splatter	0.106811134310665	0.174270798085822	1.21613918700985e-09	9.77865869435151e-10	1.13709076545135	1.24366666740535	no	psychiatric	0.971383472797764
mdd2019	Thalamic excitatory	mdd2019	Thalamic_excitatory	0.000246339551323138	0.00152730521820346	3.2440205134825e-09	9.3093105799901e-10	1.35492225486299	3.48470543077095	yes	psychiatric	3.60846585392465
mdd2019	Upper-layer intratelencephalic	mdd2019	Upper_layer_intratelencephalic	0.0165749276877281	0.0467111598472336	2.14757457013844e-09	1.00812620157513e-09	1.23486239488894	2.1302636185658	yes	psychiatric	1.78054835763747
mdd2019	Upper rhombic lip	mdd2019	Upper_rhombic_lip	0.683499034401107	0.944485902062734	-4.29145933814896e-10	8.98723863442448e-10	0.954884708797772	-0.477505885034706	no	psychiatric	0.165262094636126
mdd2019	Vascular	mdd2019	Vascular	0.995659899573173	0.999994033312141	-2.38235403694853e-09	9.0777124635719e-10	0.673743924312289	-2.62439909449513	no	psychiatric	0.00188898382763652
migraine	Amygdala excitatory	migraine	Amygdala_excitatory	0.28549939002791	0.626568640926694	4.00416522397347e-10	7.06724036808904e-10	1.22732209284452	0.566581156918564	no	neurological	0.544394815291324
migraine	Astrocyte	migraine	Astrocyte	0.0154174906696235	0.455809661262443	1.95783529769228e-09	9.06742832689257e-10	1.72202940295695	2.15919577978427	no	neurological	1.81198630572846
migraine	Bergmann glia	migraine	Bergmann_glia	0.180058279924794	0.626568640926694	7.74702138291249e-10	8.4653669679622e-10	1.49042393410652	0.915143007058247	no	neurological	0.744586902934915
migraine	Cerebellar inhibitory	migraine	Cerebellar_inhibitory	0.241926919085008	0.626568640926694	6.57164754554674e-10	9.38649040830056e-10	1.38861947607277	0.700117643516193	no	neurological	0.616315805223745
migraine	CGE interneuron	migraine	CGE_interneuron	0.513925530639413	0.69664236233947	-2.41510105490688e-11	6.91743995625089e-10	1.23869893109751	-0.0349132203558123	no	neurological	0.289099807027021
migraine	Choroid plexus	migraine	Choroid_plexus	0.193648952508833	0.626568640926694	6.58513642056532e-10	7.6170308093282e-10	1.40996618726103	0.864528001186609	no	neurological	0.712984847869037
migraine	Committed oligodendrocyte precursor	migraine	Committed_oligodendrocyte_precursor	0.86696005074111	0.878405773008535	-7.37323230066702e-10	6.62979677603027e-10	1.23138264293664	-1.11213549219557	no	neurological	0.0620009142220845
migraine	Deep-layer corticothalamic and 6b	migraine	Deep_layer_corticothalamic_and_6b	0.385699329632331	0.629298906242224	1.96796826468878e-10	6.77334777061998e-10	1.22135682610854	0.290545876475592	no	neurological	0.413751115962147
migraine	Deep-layer intratelencephalic	migraine	Deep_layer_intratelencephalic	0.701674527631627	0.784329079045008	-3.37145511695691e-10	6.37057872244376e-10	1.17149331597232	-0.529222738442766	no	neurological	0.153864289054511
migraine	Deep-layer near-projecting	migraine	Deep_layer_near_projecting	0.264554136326094	0.626568640926694	5.07906424774635e-10	8.07010461995492e-10	1.27959095083029	0.629367831885025	no	neurological	0.577485443848219
migraine	Eccentric medium spiny neuron	migraine	Eccentric_medium_spiny_neuron	0.343602157927542	0.626568640926694	2.6096814809181e-10	6.48123456937357e-10	1.25180005420013	0.402651910370578	no	neurological	0.463944117328918
migraine	Ependymal	migraine	Ependymal	0.374180137349216	0.629298906242224	2.59340749228261e-10	8.08413192547037e-10	1.36250359756111	0.32080222294637	no	neurological	0.426919269932164
migraine	Fibroblast	migraine	Fibroblast	0.539336022456364	0.69664236233947	-7.79696143315038e-11	7.89476972947494e-10	1.3926274607002	-0.0987611000741493	no	neurological	0.268140572050859
migraine	Hippocampal CA1-3	migraine	Hippocampal_CA1_3	0.727750358784219	0.784329079045008	-3.79437080024899e-10	6.2610972423872e-10	1.09204717291662	-0.606023298050917	no	neurological	0.138017571779955
migraine	Hippocampal CA4	migraine	Hippocampal_CA4	0.0592511383846504	0.455809661262443	1.09703431964859e-09	7.02735654846656e-10	1.38997870615084	1.56109101919409	no	neurological	1.22730330119258
migraine	Hippocampal dentate gyrus	migraine	Hippocampal_dentate_gyrus	0.524384898244923	0.69664236233947	-4.26300211076364e-11	6.97001906530231e-10	1.17469845616255	-0.0611619863708183	no	neurological	0.280349824043999
migraine	LAMP5-LHX6 and Chandelier	migraine	LAMP5_LHX6_and_Chandelier	0.33032575176635	0.626568640926694	2.86826466023147e-10	6.533426416406e-10	1.28184954025459	0.439013846245977	no	neurological	0.481057567955348
migraine	Lower rhombic lip	migraine	Lower_rhombic_lip	0.685297415155981	0.784329079045008	-3.21506448956202e-10	6.66245894564313e-10	1.18374923905738	-0.4825642477939	no	neurological	0.164120906276303
migraine	Mammillary body	migraine	Mammillary_body	0.0586726665859436	0.455809661262443	9.99342936453416e-10	6.38144306976368e-10	1.34111170772188	1.56601402774941	no	neurological	1.23156417329306
migraine	Medium spiny neuron	migraine	Medium_spiny_neuron	0.182152691693843	0.626568640926694	6.42144281987302e-10	7.07837402760313e-10	1.29180653493429	0.907191792187257	no	neurological	0.739564406749017
migraine	MGE interneuron	migraine	MGE_interneuron	0.0324052135366427	0.455809661262443	1.56587805783353e-09	8.47995777436131e-10	1.49082126541894	1.84656350833241	no	neurological	1.48938511238457
migraine	Microglia	migraine	Microglia	0.466865372975864	0.689182217250084	6.54942416516144e-11	7.87645613127961e-10	1.32002332819354	0.0831519157346899	no	neurological	0.330808336142408
migraine	Midbrain-derived inhibitory	migraine	Midbrain_derived_inhibitory	0.333190070726344	0.626568640926694	2.91818093445607e-10	6.76881572042472e-10	1.24383190529613	0.431121344558183	no	neurological	0.477307949321105
migraine	Miscellaneous	migraine	Miscellaneous	0.733727202977588	0.784329079045008	-3.97243600617635e-10	6.36480985207539e-10	1.11842683677831	-0.624124851880853	no	neurological	0.134465379134234
migraine	Oligodendrocyte precursor	migraine	Oligodendrocyte_precursor	0.878405773008535	0.878405773008535	-6.75044857344294e-10	5.78417709375544e-10	1.06980424147336	-1.16705426960919	no	neurological	0.0563048186390747
migraine	Oligodendrocyte	migraine	Oligodendrocyte	0.621559694418382	0.770734021078793	-3.39959899857471e-10	1.09813376831548e-09	1.26292094017821	-0.309579679330839	no	neurological	0.206517155499326
migraine	Splatter	migraine	Splatter	0.437657185466543	0.678368637473141	1.26216530210037e-10	8.04378901789738e-10	1.24408385105295	0.156911786136119	no	neurological	0.358865936880366
migraine	Thalamic excitatory	migraine	Thalamic_excitatory	0.335071673170483	0.626568640926694	2.88972185736637e-10	6.78416049814061e-10	1.25175927152029	0.425951281394121	no	neurological	0.474862285700226
migraine	Upper-layer intratelencephalic	migraine	Upper_layer_intratelencephalic	0.073517687300394	0.455809661262443	1.05005218008402e-09	7.2413246599595e-10	1.42311961346469	1.45008300192674	no	neurological	1.1336081633259
migraine	Upper rhombic lip	migraine	Upper_rhombic_lip	0.259986011217862	0.626568640926694	4.9127395875925e-10	7.63572761779798e-10	1.41773465047037	0.643388532631977	no	neurological	0.585050019007376
migraine	Vascular	migraine	Vascular	0.182355590576451	0.626568640926694	9.31385389430647e-10	1.02753768632537e-09	1.57056389574862	0.906424554374667	no	neurological	0.739080917739368
multiple_sclerosis	Amygdala excitatory	multiple_sclerosis	Amygdala_excitatory	0.034506357713345	0.362280735777726	1.4348023415676e-08	7.89074152003055e-09	1.33129035156758	1.81833651238654	no	neurological	1.46210087984143
multiple_sclerosis	Astrocyte	multiple_sclerosis	Astrocyte	0.0867543181615569	0.362280735777726	1.45338270510069e-08	1.06786600279111e-08	1.7635968755557	1.36101599011669	no	neurological	1.06170889916461
multiple_sclerosis	Bergmann glia	multiple_sclerosis	Bergmann_glia	0.0562845638427915	0.362280735777726	1.60252480764556e-08	1.00994116365299e-08	1.69721230846345	1.58675065966138	no	neurological	1.24961069497253
multiple_sclerosis	Cerebellar inhibitory	multiple_sclerosis	Cerebellar_inhibitory	0.0641199324981778	0.362280735777726	1.45882741411847e-08	9.59073687735926e-09	1.60893066411826	1.52107959249962	no	neurological	1.19300694351821
multiple_sclerosis	CGE interneuron	multiple_sclerosis	CGE_interneuron	0.195654202453124	0.470193837941924	7.67456972931928e-09	8.95257717991224e-09	1.41581973129625	0.857246977612151	no	neurological	0.708510819459691
multiple_sclerosis	Choroid plexus	multiple_sclerosis	Choroid_plexus	0.869272073675229	0.962408367283289	-1.09151743305838e-08	9.72003069831416e-09	1.39349072212173	-1.12295677548394	no	neurological	0.0608442723402689
multiple_sclerosis	Committed oligodendrocyte precursor	multiple_sclerosis	Committed_oligodendrocyte_precursor	0.999952821892608	0.999952821892608	-3.80059909790524e-08	9.73348453545427e-09	1.19385192528044	-3.90466444371647	no	neurological	2.04896750429113e-05
multiple_sclerosis	Deep-layer corticothalamic and 6b	multiple_sclerosis	Deep_layer_corticothalamic_and_6b	0.911166224307408	0.974005274259643	-1.06973328349608e-08	7.93587467219032e-09	1.05042106780734	-1.34797149360831	no	neurological	0.0404023873363137
multiple_sclerosis	Deep-layer intratelencephalic	multiple_sclerosis	Deep_layer_intratelencephalic	0.304325055468666	0.673862622823476	4.4207906960148e-09	8.63433517488681e-09	1.32897285231833	0.512001283998424	no	neurological	0.516662290153075
multiple_sclerosis	Deep-layer near-projecting	multiple_sclerosis	Deep_layer_near_projecting	0.817184301211816	0.962408367283289	-7.04654481366957e-09	7.78893393558477e-09	1.13782690188385	-0.904686683947401	no	neurological	0.0876799851166448
multiple_sclerosis	Eccentric medium spiny neuron	multiple_sclerosis	Eccentric_medium_spiny_neuron	0.79040999837255	0.962408367283289	-6.14794516703161e-09	7.61030598405688e-09	1.11722537261238	-0.80784467535355	no	neurological	0.102147574732975
multiple_sclerosis	Ependymal	multiple_sclerosis	Ependymal	0.703672482863734	0.962408367283289	-5.30482643939378e-09	9.91570219638901e-09	1.50434743271782	-0.534992513321511	no	neurological	0.15262943174097
multiple_sclerosis	Fibroblast	multiple_sclerosis	Fibroblast	0.541152586726151	0.882933167816351	-1.14178827663998e-09	1.10490796817226e-08	1.76746145095153	-0.103337862476341	no	neurological	0.266680261271077
multiple_sclerosis	Hippocampal CA1-3	multiple_sclerosis	Hippocampal_CA1_3	0.19717806107242	0.470193837941924	6.59566218522344e-09	7.74371311810069e-09	1.27624106244911	0.851744129028525	no	neurological	0.705141408285422
multiple_sclerosis	Hippocampal CA4	multiple_sclerosis	Hippocampal_CA4	0.187200984278166	0.470193837941924	6.94639146857804e-09	7.82024052698667e-09	1.29947219835754	0.888258033062656	no	neurological	0.727691872128616
multiple_sclerosis	Hippocampal dentate gyrus	multiple_sclerosis	Hippocampal_dentate_gyrus	0.832296038411461	0.962408367283289	-7.24025139585154e-09	7.51626195671849e-09	1.11388419968915	-0.963278214296372	no	neurological	0.0797221725304983
multiple_sclerosis	LAMP5-LHX6 and Chandelier	multiple_sclerosis	LAMP5_LHX6_and_Chandelier	0.486936922016131	0.875037912223085	2.66523286654575e-10	8.13808228501022e-09	1.22087722438295	0.0327501341618887	no	neurological	0.312527293805055
multiple_sclerosis	Lower rhombic lip	multiple_sclerosis	Lower_rhombic_lip	0.143984537422874	0.470193837941924	1.04592940406109e-08	9.84323117213094e-09	1.49031960180502	1.06258746317208	no	neurological	0.841684144519262
multiple_sclerosis	Mammillary body	multiple_sclerosis	Mammillary_body	0.734552684807008	0.962408367283289	-5.25734913705787e-09	8.38973144088917e-09	1.05708888706351	-0.626640932918906	no	neurological	0.13397704956685
multiple_sclerosis	Medium spiny neuron	multiple_sclerosis	Medium_spiny_neuron	0.656866069916081	0.962408367283289	-3.36976185871084e-09	8.342543113214e-09	1.22693325537415	-0.403925015787258	no	neurological	0.18252317081422
multiple_sclerosis	MGE interneuron	multiple_sclerosis	MGE_interneuron	0.683941317075486	0.962408367283289	-3.69925182646641e-09	7.72691661488309e-09	1.16862982262149	-0.478748770155116	no	neurological	0.1649811596302
multiple_sclerosis	Microglia	multiple_sclerosis	Microglia	0.00115265796994413	0.0357323970682679	4.02395164987057e-08	1.32028542906851e-08	2.90440733191873	3.04778918351735	yes	neurological	2.93829954249043
multiple_sclerosis	Midbrain-derived inhibitory	multiple_sclerosis	Midbrain_derived_inhibitory	0.473468620243176	0.875037912223085	5.56875776816305e-10	8.36735209447242e-09	1.21208659603717	0.0665534054894361	no	neurological	0.324708799146095
multiple_sclerosis	Miscellaneous	multiple_sclerosis	Miscellaneous	0.0364787629669381	0.362280735777726	1.59709093725669e-08	8.90688877307746e-09	1.50911280124406	1.79309630775245	no	neurological	1.4379598974747
multiple_sclerosis	Oligodendrocyte precursor	multiple_sclerosis	Oligodendrocyte_precursor	0.859644050158234	0.962408367283289	-7.72113573035216e-09	7.15767299833053e-09	1.14913466235926	-1.07872149679834	no	neurological	0.0656813383521998
multiple_sclerosis	Oligodendrocyte	multiple_sclerosis	Oligodendrocyte	0.974242076102463	0.999952821892608	-1.9494141820206e-08	1.00115893056833e-08	1.35722994795151	-1.94715756160111	no	neurological	0.011333117810325
multiple_sclerosis	Splatter	multiple_sclerosis	Splatter	0.50808652967792	0.875037912223085	-1.70224712219904e-10	8.39732083819902e-09	1.29893854053845	-0.020271312183948	no	neurological	0.294062318894263
multiple_sclerosis	Thalamic excitatory	multiple_sclerosis	Thalamic_excitatory	0.460720978968201	0.875037912223085	9.23405211169879e-10	9.36350052208193e-09	1.20534134398945	0.0986175211922308	no	neurological	0.336562011661611
multiple_sclerosis	Upper-layer intratelencephalic	multiple_sclerosis	Upper_layer_intratelencephalic	0.169687088750439	0.470193837941924	8.40774534258061e-09	8.80021260234362e-09	1.42553128828237	0.955402525200528	no	neurological	0.770351201275479
multiple_sclerosis	Upper rhombic lip	multiple_sclerosis	Upper_rhombic_lip	0.0934918027813487	0.362280735777726	1.28766995444075e-08	9.75836449953225e-09	1.71870623245504	1.31955508989491	no	neurological	1.02922646573594
multiple_sclerosis	Vascular	multiple_sclerosis	Vascular	0.0809656918374915	0.362280735777726	1.81478956310162e-08	1.29757094135067e-08	2.39561020683721	1.39860527487813	no	neurological	1.09169896880066
neuroticism	Amygdala excitatory	neuroticism	Amygdala_excitatory	0.000337350039695594	0.00130723140382043	4.55434563796126e-09	1.33964789147957e-09	1.30102521439771	3.39965872146541	yes	brain traits	3.47191923440575
neuroticism	Astrocyte	neuroticism	Astrocyte	0.945368182314007	0.999955765405564	-2.11772483272943e-09	1.32232868516936e-09	0.997900984367243	-1.6015116789652	no	brain traits	0.0243990185742378
neuroticism	Bergmann glia	neuroticism	Bergmann_glia	0.713491322678481	0.961662217523169	-8.21668060869885e-10	1.4578579079398e-09	1.08575425405467	-0.563613268751989	no	brain traits	0.146611304309347
neuroticism	Cerebellar inhibitory	neuroticism	Cerebellar_inhibitory	0.0718055039023315	0.124476316826894	2.02411540411221e-09	1.38403390651266e-09	1.18949571489519	1.46247530106568	no	brain traits	1.14384226574655
neuroticism	CGE interneuron	neuroticism	CGE_interneuron	0.00208229631747536	0.00537410192676758	4.19817907504901e-09	1.46511930899207e-09	1.30229099681942	2.86541788732357	yes	brain traits	2.68145746892367
neuroticism	Choroid plexus	neuroticism	Choroid_plexus	0.759585042071347	0.981130679342157	-9.74149463462437e-10	1.38183427092843e-09	0.993396760238623	-0.704968377146937	no	brain traits	0.11942359608067
neuroticism	Committed oligodendrocyte precursor	neuroticism	Committed_oligodendrocyte_precursor	0.974192422976977	0.999955765405564	-2.34442827424534e-09	1.20453812795219e-09	0.929253605988864	-1.94632965104313	no	brain traits	0.0113552525840858
neuroticism	Deep-layer corticothalamic and 6b	neuroticism	Deep_layer_corticothalamic_and_6b	0.000143723114291228	0.000891083308605611	5.259394847452e-09	1.45032402719139e-09	1.33802596612929	3.62635848875581	yes	brain traits	3.84247338077409
neuroticism	Deep-layer intratelencephalic	neuroticism	Deep_layer_intratelencephalic	1.19167344458937e-06	3.69418767822705e-05	6.96604399065238e-09	1.47652522562432e-09	1.44759014426829	4.71786317616545	yes	brain traits	5.92384273842363
neuroticism	Deep-layer near-projecting	neuroticism	Deep_layer_near_projecting	0.00556646544501815	0.0115040285863709	3.7272779783223e-09	1.46830030077429e-09	1.27384846052111	2.53849840959425	yes	brain traits	2.2544204825597
neuroticism	Eccentric medium spiny neuron	neuroticism	Eccentric_medium_spiny_neuron	0.000229633190182987	0.00109212269841896	4.53732859851201e-09	1.29510160720808e-09	1.33603763036708	3.50345376243751	yes	brain traits	3.63896534070097
neuroticism	Ependymal	neuroticism	Ependymal	0.957262747130754	0.999955765405564	-2.25993517516079e-09	1.31409256261341e-09	0.926444861759728	-1.71976863689597	no	brain traits	0.0189688417766318
neuroticism	Fibroblast	neuroticism	Fibroblast	0.999955765405564	0.999955765405564	-5.02004481480391e-09	1.28055271615568e-09	0.782511293394192	-3.92021722453916	no	brain traits	1.92112651769987e-05
neuroticism	Hippocampal CA1-3	neuroticism	Hippocampal_CA1_3	0.00107947730521996	0.00371819960686874	4.04393398611555e-09	1.31833849860814e-09	1.26942809305504	3.0674473895627	yes	brain traits	2.96678648378028
neuroticism	Hippocampal CA4	neuroticism	Hippocampal_CA4	0.0100715234365337	0.0195135766582841	3.12052878149878e-09	1.3429296155651e-09	1.25568886476661	2.3236726224	yes	brain traits	1.99690483232238
neuroticism	Hippocampal dentate gyrus	neuroticism	Hippocampal_dentate_gyrus	0.00168504303853101	0.00489665628430067	3.5656487617041e-09	1.21619969414483e-09	1.25573078514908	2.93179547640922	yes	brain traits	2.77338900211738
neuroticism	LAMP5-LHX6 and Chandelier	neuroticism	LAMP5_LHX6_and_Chandelier	0.000246608351255895	0.00109212269841896	4.71269603713938e-09	1.35250765249065e-09	1.35677099852642	3.48441358424918	yes	brain traits	3.60799222034799
neuroticism	Lower rhombic lip	neuroticism	Lower_rhombic_lip	0.13373110685856	0.207283215630767	1.52582353156412e-09	1.37594742435885e-09	1.14499127353292	1.10892575148728	no	brain traits	0.873767560833078
neuroticism	Mammillary body	neuroticism	Mammillary_body	0.00225365564670899	0.00537410192676758	3.47773544841961e-09	1.22443145862041e-09	1.26868291867995	2.84028593347156	yes	brain traits	2.64711244239774
neuroticism	Medium spiny neuron	neuroticism	Medium_spiny_neuron	3.764237726811e-05	0.00038897123177047	5.29241026068588e-09	1.33682679912673e-09	1.32749524446693	3.95893489279473	yes	brain traits	4.42432295692862
neuroticism	MGE interneuron	neuroticism	MGE_interneuron	0.00173752319765508	0.00489665628430067	4.49123665353274e-09	1.53690678614114e-09	1.3472791665292	2.92225702562569	yes	brain traits	2.7600693884378
neuroticism	Microglia	neuroticism	Microglia	0.991363958585453	0.999955765405564	-2.96600545949236e-09	1.24576848556984e-09	0.797751314706259	-2.3808640962174	no	brain traits	0.00376687408527815
neuroticism	Midbrain-derived inhibitory	neuroticism	Midbrain_derived_inhibitory	0.0722765710607769	0.124476316826894	2.15408843538246e-09	1.47637028752113e-09	1.22812210607713	1.45904347546796	no	brain traits	1.14100245938597
neuroticism	Miscellaneous	neuroticism	Miscellaneous	2.37121396943207e-05	0.000367538165261971	5.00908807649176e-09	1.23134802644512e-09	1.30878767919155	4.06797101137433	yes	brain traits	4.62502925515261
neuroticism	Oligodendrocyte precursor	neuroticism	Oligodendrocyte_precursor	0.113148636092399	0.184610932571808	1.68365476100335e-09	1.39150529660361e-09	1.17866328087892	1.20995210374895	no	brain traits	0.946350676716899
neuroticism	Oligodendrocyte	neuroticism	Oligodendrocyte	0.993075392332184	0.999955765405564	-3.18805468744956e-09	1.29535123413755e-09	0.905892278868038	-2.46115077010149	no	brain traits	0.00301777946943086
neuroticism	Splatter	neuroticism	Splatter	0.201019977838948	0.296743776809875	1.2551027956938e-09	1.49776547666199e-09	1.13292521079173	0.837983526293445	no	brain traits	0.696760779225943
neuroticism	Thalamic excitatory	neuroticism	Thalamic_excitatory	0.00261757149842112	0.00579605117507534	3.92824668406378e-09	1.40686574540238e-09	1.29253328057746	2.79219726324367	yes	brain traits	2.58210144682365
neuroticism	Upper-layer intratelencephalic	neuroticism	Upper_layer_intratelencephalic	9.18942610088624e-05	0.000712180522818684	4.86676149764363e-09	1.30116293985912e-09	1.32779498606097	3.7403167186506	yes	brain traits	4.03671161037678
neuroticism	Upper rhombic lip	neuroticism	Upper_rhombic_lip	0.483197161274849	0.680868727250924	5.9064800731566e-11	1.40193437686744e-09	1.06817337194621	0.0421309311663671	no	brain traits	0.315875625807227
neuroticism	Vascular	neuroticism	Vascular	0.999448428636367	0.999955765405564	-4.44726541741793e-09	1.36301785773805e-09	0.763883675064713	-3.26280788778384	no	brain traits	0.000239610486819773
cbc_neutrophil	Amygdala excitatory	neut	Amygdala_excitatory	0.836950602768439	0.976734452435308	-2.62729862594292e-09	2.67545102171646e-09	1.10960739568024	-0.982002138935569	no	control	0.0773001735218623
cbc_neutrophil	Astrocyte	neut	Astrocyte	0.623967794692293	0.976734452435308	-1.21031895632412e-09	3.83111202297781e-09	1.66344437702727	-0.315918445888558	no	control	0.204837825298937
cbc_neutrophil	Bergmann glia	neut	Bergmann_glia	0.91371932647174	0.976734452435308	-4.3654609640271e-09	3.20043821639287e-09	1.50040169499972	-1.36401975881518	no	control	0.0391871890410979
cbc_neutrophil	Cerebellar inhibitory	neut	Cerebellar_inhibitory	0.361090890093084	0.976734452435308	1.31335598502604e-09	3.69392949062654e-09	1.53756372684907	0.355544411001543	no	control	0.442383468184116
cbc_neutrophil	CGE interneuron	neut	CGE_interneuron	0.492980547765773	0.976734452435308	5.42761202335806e-11	3.08456003862608e-09	1.40400261145655	0.0175960654206479	no	control	0.307170216959394
cbc_neutrophil	Choroid plexus	neut	Choroid_plexus	0.89512731623955	0.976734452435308	-4.63012376063702e-09	3.69150089701216e-09	1.50400191811106	-1.25426591779635	no	control	0.048115189479738
cbc_neutrophil	Committed oligodendrocyte precursor	neut	Committed_oligodendrocyte_precursor	0.613839894797368	0.976734452435308	-2.00200409866972e-09	6.9191784883935e-09	1.7619785282912	-0.289341299986402	no	control	0.211944889238652
cbc_neutrophil	Deep-layer corticothalamic and 6b	neut	Deep_layer_corticothalamic_and_6b	0.852035324849865	0.976734452435308	-2.85040828018969e-09	2.72713474774595e-09	1.16551375960002	-1.0452025821407	no	control	0.0695423992833658
cbc_neutrophil	Deep-layer intratelencephalic	neut	Deep_layer_intratelencephalic	0.90827104891242	0.976734452435308	-3.82145714892462e-09	2.87288022485429e-09	1.21811088207088	-1.33018324810894	no	control	0.0417845287026954
cbc_neutrophil	Deep-layer near-projecting	neut	Deep_layer_near_projecting	0.437543323112816	0.976734452435308	4.59411564037133e-10	2.92245168914563e-09	1.3100172520234	0.15720073859337	no	control	0.358978939082066
cbc_neutrophil	Eccentric medium spiny neuron	neut	Eccentric_medium_spiny_neuron	0.980850844385132	0.980850844385132	-5.62375910126727e-09	2.71463106093487e-09	1.1233343897401	-2.07164766593754	no	control	0.00839702971027382
cbc_neutrophil	Ependymal	neut	Ependymal	0.869368446973158	0.976734452435308	-4.82134523110175e-09	4.29170312889306e-09	1.53910639435695	-1.12341070346711	no	control	0.0607961262272121
cbc_neutrophil	Fibroblast	neut	Fibroblast	0.620293382578717	0.976734452435308	-1.46917532450111e-09	4.79728515259241e-09	1.82860327440956	-0.306251406320339	no	control	0.207402851955906
cbc_neutrophil	Hippocampal CA1-3	neut	Hippocampal_CA1_3	0.891788411177445	0.976734452435308	-3.81800104816497e-09	3.08875969896223e-09	1.13166152403551	-1.23609520334254	no	control	0.0497381756221919
cbc_neutrophil	Hippocampal CA4	neut	Hippocampal_CA4	0.47209041906044	0.976734452435308	2.50312228555258e-10	3.57506626380356e-09	1.27873347421717	0.0700161088172243	no	control	0.325974813361172
cbc_neutrophil	Hippocampal dentate gyrus	neut	Hippocampal_dentate_gyrus	0.879865694152469	0.976734452435308	-3.68615548020948e-09	3.13898178761023e-09	1.17233403889322	-1.17431566336542	no	control	0.0555836150543346
cbc_neutrophil	LAMP5-LHX6 and Chandelier	neut	LAMP5_LHX6_and_Chandelier	0.632098025688817	0.976734452435308	-9.60555663796008e-10	2.84680637444592e-09	1.26890865415371	-0.337415172460741	no	control	0.199215566156641
cbc_neutrophil	Lower rhombic lip	neut	Lower_rhombic_lip	0.45175896852548	0.976734452435308	4.37066461150953e-10	3.60560727362063e-09	1.45396027789649	0.121218543225332	no	control	0.345093216868936
cbc_neutrophil	Mammillary body	neut	Mammillary_body	0.832795181351213	0.976734452435308	-2.50932574428722e-09	2.59961044046316e-09	1.12163626868398	-0.965269913225977	no	control	0.0794617963681169
cbc_neutrophil	Medium spiny neuron	neut	Medium_spiny_neuron	0.897535712755089	0.976734452435308	-3.41597588012425e-09	2.69476446085152e-09	1.25986320450118	-1.26763430709816	no	control	0.046948261920788
cbc_neutrophil	MGE interneuron	neut	MGE_interneuron	0.949471032763445	0.980850844385132	-4.91192125650824e-09	2.99553739066647e-09	1.17329139038609	-1.6397462678359	no	control	0.0225182805350681
cbc_neutrophil	Microglia	neut	Microglia	1.74726448564089e-05	0.000541651990548675	2.66766749234292e-08	6.4458428525849e-09	2.83708212503977	4.13858598999685	yes	control	4.75764135033456
cbc_neutrophil	Midbrain-derived inhibitory	neut	Midbrain_derived_inhibitory	0.571382332955022	0.976734452435308	-5.43961102594112e-10	3.02377713163908e-09	1.24902561031176	-0.17989457519948	no	control	0.243073192057518
cbc_neutrophil	Miscellaneous	neut	Miscellaneous	0.523218124619377	0.976734452435308	-1.77533448649027e-10	3.04872130544919e-09	1.29532151499652	-0.0582321015475274	no	control	0.281317220177205
cbc_neutrophil	Oligodendrocyte precursor	neut	Oligodendrocyte_precursor	0.190156032908816	0.976734452435308	4.23734407430925e-09	4.82986490794158e-09	1.39317931448798	0.877321447923302	no	control	0.720889891564805
cbc_neutrophil	Oligodendrocyte	neut	Oligodendrocyte	0.407344995676097	0.976734452435308	1.61250022920033e-09	6.87985448739676e-09	1.75132044349845	0.23437999047135	no	control	0.390037614724903
cbc_neutrophil	Splatter	neut	Splatter	0.572606662327951	0.976734452435308	-6.41363017762805e-10	3.50443909797846e-09	1.3968202938141	-0.183014456759365	no	control	0.242143603231233
cbc_neutrophil	Thalamic excitatory	neut	Thalamic_excitatory	0.856156829132857	0.976734452435308	-3.27120417756411e-09	3.07672195815635e-09	1.17575446128831	-1.06321085299638	no	control	0.0674466748222745
cbc_neutrophil	Upper-layer intratelencephalic	neut	Upper_layer_intratelencephalic	0.902352343685457	0.976734452435308	-4.39766778795385e-09	3.39569305585969e-09	1.25987222890934	-1.29507223285836	no	control	0.044623849332542
cbc_neutrophil	Upper rhombic lip	neut	Upper_rhombic_lip	0.257846259545935	0.976734452435308	2.81196178678827e-09	4.32609812170385e-09	1.75635335551184	0.649999539465085	no	control	0.588639164316769
cbc_neutrophil	Vascular	neut	Vascular	0.0268120521411114	0.415586808187226	1.17175277137644e-08	6.07169622272387e-09	2.42310040374012	1.92986066560947	no	control	1.57166994470965
volume_pallidum	Amygdala excitatory	pallidum	Amygdala_excitatory	0.115186676906964	0.889775412953799	7.30466119527321e-09	6.09027463381745e-09	1.40299978493104	1.19939766832724	no	structural MRI	0.938597750777413
volume_pallidum	Astrocyte	pallidum	Astrocyte	0.437080371347862	0.889775412953799	1.22619764329065e-09	7.7423333657666e-09	1.63221167024815	0.158375722842468	no	structural MRI	0.359438696614264
volume_pallidum	Bergmann glia	pallidum	Bergmann_glia	0.555192641560256	0.889775412953799	-1.11639064600323e-09	8.04363862462831e-09	1.48732522173733	-0.138791745639221	no	structural MRI	0.255556298588781
volume_pallidum	Cerebellar inhibitory	pallidum	Cerebellar_inhibitory	0.330689187766068	0.889775412953799	3.82898786972665e-09	8.74176371422788e-09	1.5128639708741	0.438010908884975	no	structural MRI	0.480580004573138
volume_pallidum	CGE interneuron	pallidum	CGE_interneuron	0.621887199070803	0.889775412953799	-2.08959348313022e-09	6.73104817236815e-09	1.26219491930539	-0.310441023391911	no	structural MRI	0.206288382614247
volume_pallidum	Choroid plexus	pallidum	Choroid_plexus	0.819530370932305	0.958670405332207	-6.85612949114343e-09	7.5047105422739e-09	1.33479291994421	-0.913576806530109	no	structural MRI	0.0864349472992115
volume_pallidum	Committed oligodendrocyte precursor	pallidum	Committed_oligodendrocyte_precursor	0.468378289647637	0.889775412953799	5.996603878143e-10	7.55743717548594e-09	1.70672922403368	0.0793470556076098	no	structural MRI	0.329403243626891
volume_pallidum	Deep-layer corticothalamic and 6b	pallidum	Deep_layer_corticothalamic_and_6b	0.546834145821187	0.889775412953799	-7.11662561404817e-10	6.04811914294053e-09	1.21155334295803	-0.117666756322994	no	structural MRI	0.262144374721041
volume_pallidum	Deep-layer intratelencephalic	pallidum	Deep_layer_intratelencephalic	0.420362143324455	0.889775412953799	1.33727013826884e-09	6.65417388233183e-09	1.34280819694828	0.200967116567177	no	structural MRI	0.376376402266972
volume_pallidum	Deep-layer near-projecting	pallidum	Deep_layer_near_projecting	0.277890943061343	0.889775412953799	4.3429448863693e-09	7.37193961593482e-09	1.3864701714395	0.589118347765872	no	structural MRI	0.556125607388079
volume_pallidum	Eccentric medium spiny neuron	pallidum	Eccentric_medium_spiny_neuron	0.0288508455520486	0.889775412953799	1.15819254029543e-08	6.10231044649956e-09	1.59620498501589	1.89795742194631	no	structural MRI	1.5398414541475
volume_pallidum	Ependymal	pallidum	Ependymal	0.999595336297839	0.999595336297839	-2.35123565668393e-08	7.01948363045909e-09	0.828780220736905	-3.34958492741745	no	structural MRI	0.00017577878092054
volume_pallidum	Fibroblast	pallidum	Fibroblast	0.814228088852544	0.958670405332207	-7.89113230139964e-09	8.83086643480432e-09	1.47969306873494	-0.893585285165112	no	structural MRI	0.0892539196141411
volume_pallidum	Hippocampal CA1-3	pallidum	Hippocampal_CA1_3	0.297704326121422	0.889775412953799	3.51261626145622e-09	6.61491448542915e-09	1.33017520044619	0.531014613899176	no	structural MRI	0.526214854311923
volume_pallidum	Hippocampal CA4	pallidum	Hippocampal_CA4	0.307814458043925	0.889775412953799	3.30208869445425e-09	6.5771468669964e-09	1.33322627245716	0.502054882037661	no	structural MRI	0.511710985215294
volume_pallidum	Hippocampal dentate gyrus	pallidum	Hippocampal_dentate_gyrus	0.335793988169322	0.889775412953799	2.79719864821513e-09	6.59763949911815e-09	1.34929487435088	0.42396961043249	no	structural MRI	0.47392708344592
volume_pallidum	LAMP5-LHX6 and Chandelier	pallidum	LAMP5_LHX6_and_Chandelier	0.614253959217586	0.889775412953799	-1.87450575120482e-09	6.45438189720977e-09	1.20636806987638	-0.290423743289062	no	structural MRI	0.211652035562885
volume_pallidum	Lower rhombic lip	pallidum	Lower_rhombic_lip	0.678852839503157	0.889775412953799	-3.44428991437549e-09	7.41515437223959e-09	1.23875573761626	-0.464493352595601	no	structural MRI	0.168224361092823
volume_pallidum	Mammillary body	pallidum	Mammillary_body	0.331862721208127	0.889775412953799	3.09704520001612e-09	7.12332160867255e-09	1.2751263506303	0.434775427834889	no	structural MRI	0.479041530004455
volume_pallidum	Medium spiny neuron	pallidum	Medium_spiny_neuron	0.499392974659736	0.889775412953799	9.95383658742436e-12	6.54174458829764e-09	1.28602621950973	0.00152158746846071	no	structural MRI	0.301557571492022
volume_pallidum	MGE interneuron	pallidum	MGE_interneuron	0.54998688951823	0.889775412953799	-8.68188154435166e-10	6.9107731642736e-09	1.23250256593289	-0.125628223325779	no	structural MRI	0.259647663010759
volume_pallidum	Microglia	pallidum	Microglia	0.915579811933228	0.976516315680251	-1.22472867661811e-08	8.90103605096499e-09	1.39488345739466	-1.37593946323286	no	structural MRI	0.0383037918632209
volume_pallidum	Midbrain-derived inhibitory	pallidum	Midbrain_derived_inhibitory	0.862854798399423	0.958670405332207	-6.71936247624427e-09	6.14630820525348e-09	1.00998875673412	-1.09323552478234	no	structural MRI	0.0640622814105154
volume_pallidum	Miscellaneous	pallidum	Miscellaneous	0.552780698796098	0.889775412953799	-9.41194838639166e-10	7.09318933419857e-09	1.20827600363099	-0.132689935978638	no	structural MRI	0.257447129441183
volume_pallidum	Oligodendrocyte precursor	pallidum	Oligodendrocyte_precursor	0.672655472449918	0.889775412953799	-3.03230655857827e-09	6.77977602317691e-09	1.15551883581431	-0.447257630371891	no	structural MRI	0.172207320212749
volume_pallidum	Oligodendrocyte	pallidum	Oligodendrocyte	0.945015789367984	0.976516315680251	-1.32633563838683e-08	8.29823260377637e-09	1.24889816445121	-1.5983350934068	no	structural MRI	0.0245609352176127
volume_pallidum	Splatter	pallidum	Splatter	0.865895849977478	0.958670405332207	-8.00490880955615e-09	7.22987963660509e-09	1.04862855123429	-1.10719807409062	no	structural MRI	0.0625343418166068
volume_pallidum	Thalamic excitatory	pallidum	Thalamic_excitatory	0.0630251959972574	0.889775412953799	1.18692268614012e-08	7.75835416659678e-09	1.57118253266782	1.52986401581196	no	structural MRI	1.20048579507008
volume_pallidum	Upper-layer intratelencephalic	pallidum	Upper_layer_intratelencephalic	0.687402609861172	0.889775412953799	-3.3689182172675e-09	6.89643604877341e-09	1.24474208465027	-0.488501335101439	no	structural MRI	0.162788823310004
volume_pallidum	Upper rhombic lip	pallidum	Upper_rhombic_lip	0.340086563588168	0.889775412953799	2.92262528316977e-09	7.0898462250852e-09	1.63164808749236	0.412226893275764	no	structural MRI	0.468410526181914
volume_pallidum	Vascular	pallidum	Vascular	0.688858384222296	0.889775412953799	-4.61708602929705e-09	9.37256732725908e-09	1.71845680107077	-0.492617003226935	no	structural MRI	0.161870051346764
parkinson2014	Amygdala excitatory	parkinson2014	Amygdala_excitatory	0.0113495132004393	0.245543178368581	7.28069182665139e-09	3.19544047569697e-09	2.10331708950072	2.27846266642265	no	neurological	1.94502276568644
parkinson2014	Astrocyte	parkinson2014	Astrocyte	0.941444877312348	0.995244268717625	-3.75715000375807e-09	2.39764160511589e-09	1.13901707045881	-1.56701902225144	no	neurological	0.0262051033476916
parkinson2014	Bergmann glia	parkinson2014	Bergmann_glia	0.73053811542429	0.943611732423041	-1.44276014334462e-09	2.34808468517834e-09	1.38943722926279	-0.61444127311577	no	neurological	0.136357120062872
parkinson2014	Cerebellar inhibitory	parkinson2014	Cerebellar_inhibitory	0.163917545260256	0.317590243941745	2.65424218406668e-09	2.71260713082581e-09	1.78950838301556	0.978483818723369	no	neurological	0.785374558315426
parkinson2014	CGE interneuron	parkinson2014	CGE_interneuron	0.900086601186276	0.995244268717625	-3.29754017950181e-09	2.5720935813388e-09	1.05316606475954	-1.28204518040336	no	neurological	0.0457157032185217
parkinson2014	Choroid plexus	parkinson2014	Choroid_plexus	0.995244268717625	0.995244268717625	-7.09179671562004e-09	2.73487020416081e-09	0.683556751471118	-2.59310175116561	no	neurological	0.00207031469485816
parkinson2014	Committed oligodendrocyte precursor	parkinson2014	Committed_oligodendrocyte_precursor	0.106337425035266	0.307052302352869	3.45881419706445e-09	2.77539097397254e-09	1.99212003699571	1.2462439452679	no	neurological	0.973313860351675
parkinson2014	Deep-layer corticothalamic and 6b	parkinson2014	Deep_layer_corticothalamic_and_6b	0.0576154937666693	0.249872530972733	4.68052285682738e-09	2.97155244552992e-09	1.84576869639902	1.57511029760496	no	neurological	1.23946071184525
parkinson2014	Deep-layer intratelencephalic	parkinson2014	Deep_layer_intratelencephalic	0.0158414953786181	0.245543178368581	7.3975963301142e-09	3.44332508981781e-09	2.2106920798414	2.14838742702206	no	neurological	1.80020382501741
parkinson2014	Deep-layer near-projecting	parkinson2014	Deep_layer_near_projecting	0.181410549944876	0.330807473428891	2.82660679936501e-09	3.10615219266884e-09	1.67211575474453	0.910002673415804	no	neurological	0.741337460111567
parkinson2014	Eccentric medium spiny neuron	parkinson2014	Eccentric_medium_spiny_neuron	0.159200812237808	0.317590243941745	2.51926351766457e-09	2.52494998256973e-09	1.67380504774113	0.997747890079246	no	neurological	0.798054720835172
parkinson2014	Ependymal	parkinson2014	Ependymal	0.920859417652102	0.995244268717625	-4.69522331358585e-09	3.32787795762473e-09	1.02771540492913	-1.41087605175794	no	neurological	0.0358066660008723
parkinson2014	Fibroblast	parkinson2014	Fibroblast	0.986247844574418	0.995244268717625	-6.75499221972312e-09	3.06448230589825e-09	0.785473581674372	-2.2042849478105	no	neurological	0.00601393292367334
parkinson2014	Hippocampal CA1-3	parkinson2014	Hippocampal_CA1_3	0.0418605414014132	0.249872530972733	4.32255825744666e-09	2.49932253960647e-09	1.82178068449723	1.72949196790233	no	neurological	1.37819515903303
parkinson2014	Hippocampal CA4	parkinson2014	Hippocampal_CA4	0.0929180812415883	0.307052302352869	4.90350236470832e-09	3.7063576037543e-09	1.94072717427402	1.32299764052486	no	neurological	1.03189976696042
parkinson2014	Hippocampal dentate gyrus	parkinson2014	Hippocampal_dentate_gyrus	0.144149359540066	0.317590243941745	2.57470298804514e-09	2.42470775053685e-09	1.62383314749121	1.06186116140185	no	neurological	0.841187282854913
parkinson2014	LAMP5-LHX6 and Chandelier	parkinson2014	LAMP5_LHX6_and_Chandelier	0.883113805495473	0.995244268717625	-2.8830376202994e-09	2.42130163279306e-09	1.03040229813104	-1.19069742540656	no	neurological	0.053983325965025
parkinson2014	Lower rhombic lip	parkinson2014	Lower_rhombic_lip	0.0511080237691717	0.249872530972733	5.7543742661254e-09	3.52120951772072e-09	2.10730195434543	1.63420388283234	no	neurological	1.29151091189816
parkinson2014	Mammillary body	parkinson2014	Mammillary_body	0.0644832337994149	0.249872530972733	4.98965292795939e-09	3.28657968026521e-09	1.88985834386412	1.51819015918602	no	neurological	1.19055319102267
parkinson2014	Medium spiny neuron	parkinson2014	Medium_spiny_neuron	0.250857887715884	0.432033028844023	1.57409318493395e-09	2.34312392536346e-09	1.60253375294409	0.671792544941804	no	neurological	0.600572238915172
parkinson2014	MGE interneuron	parkinson2014	MGE_interneuron	0.846150713192936	0.995244268717625	-2.53776651946633e-09	2.48785268146224e-09	1.08435563672008	-1.02006301995934	no	neurological	0.0725522751660666
parkinson2014	Microglia	parkinson2014	Microglia	0.470345151184977	0.708243935537525	2.81335398853544e-10	3.78127438448924e-09	1.64761228730584	0.0744022703053711	no	neurological	0.327583328782584
parkinson2014	Midbrain-derived inhibitory	parkinson2014	Midbrain_derived_inhibitory	0.111094438542496	0.307052302352869	3.2847882822569e-09	2.69084288099871e-09	1.74880074140084	1.22072838419973	no	neurological	0.954307681570027
parkinson2014	Miscellaneous	parkinson2014	Miscellaneous	0.118858955749498	0.307052302352869	2.96274009758126e-09	2.50928667484857e-09	1.64980342108918	1.18071009075121	no	neurological	0.924968089610563
parkinson2014	Oligodendrocyte precursor	parkinson2014	Oligodendrocyte_precursor	0.322422339194936	0.526057500791738	1.13055721701726e-09	2.45274343866061e-09	1.40971654146325	0.46093578284512	no	neurological	0.49157487551153
parkinson2014	Oligodendrocyte	parkinson2014	Oligodendrocyte	0.628314635470851	0.846858856504191	-1.06818571042938e-09	3.26270264640112e-09	1.39601518957741	-0.327392908945481	no	neurological	0.201822824049455
parkinson2014	Splatter	parkinson2014	Splatter	0.563024305005863	0.793352429780988	-4.3342162060704e-10	2.73208351379348e-09	1.38963064155503	-0.158641424546074	no	neurological	0.249472856832328
parkinson2014	Thalamic excitatory	parkinson2014	Thalamic_excitatory	0.0611453816157896	0.249872530972733	4.33682079885048e-09	2.80658686772058e-09	1.83925692436281	1.54522949163968	no	neurological	1.21363634017347
parkinson2014	Upper-layer intratelencephalic	parkinson2014	Upper_layer_intratelencephalic	0.0276544244058289	0.249872530972733	6.39920326617982e-09	3.33910600753148e-09	2.1492668291336	1.91644208112776	no	neurological	1.55823537642728
parkinson2014	Upper rhombic lip	parkinson2014	Upper_rhombic_lip	0.134218986557535	0.317590243941745	4.92039358000325e-09	4.44613785707435e-09	2.18455023149796	1.10666689566863	no	neurological	0.872186044719042
parkinson2014	Vascular	parkinson2014	Vascular	0.479778149880259	0.708243935537525	1.97535225666773e-10	3.89536025637081e-09	1.6850480611883	0.0507103868875046	no	neurological	0.318959534614359
problematic_alcohol_use2023	Amygdala excitatory	problematic_alcohol_use2023	Amygdala_excitatory	0.00379240151022975	0.0795922510264799	2.77624709079815e-09	1.03978737241574e-09	1.31774090089435	2.67001423988069	no	psychiatric	2.42108568914879
problematic_alcohol_use2023	Astrocyte	problematic_alcohol_use2023	Astrocyte	0.552949634378597	0.764289620189219	-1.74228009459269e-10	1.30883216787446e-09	1.16916997907875	-0.133117151102891	no	psychiatric	0.257314424766913
problematic_alcohol_use2023	Bergmann glia	problematic_alcohol_use2023	Bergmann_glia	0.791944358111534	0.915723228465326	-8.69239808760394e-10	1.06893078034781e-09	1.11650918944783	-0.813186246239035	no	psychiatric	0.101305330801942
problematic_alcohol_use2023	Cerebellar inhibitory	problematic_alcohol_use2023	Cerebellar_inhibitory	0.373180079000938	0.608872760475215	3.43958497774469e-10	1.06343016976727e-09	1.17642527522704	0.323442485978881	no	psychiatric	0.42808154769853
problematic_alcohol_use2023	CGE interneuron	problematic_alcohol_use2023	CGE_interneuron	0.258183040757768	0.470804368440635	6.97627562197038e-10	1.07499790372852e-09	1.20425324141436	0.648957137290585	no	psychiatric	0.588072288588636
problematic_alcohol_use2023	Choroid plexus	problematic_alcohol_use2023	Choroid_plexus	0.827104851517069	0.915723228465326	-1.06238679268529e-09	1.1268587175076e-09	1.0318340348669	-0.94278615072091	no	psychiatric	0.0824394317426784
problematic_alcohol_use2023	Committed oligodendrocyte precursor	problematic_alcohol_use2023	Committed_oligodendrocyte_precursor	0.915052252114933	0.945553993852098	-1.44529111803558e-09	1.05300498140472e-09	1.03435804523557	-1.37253967792967	no	psychiatric	0.0385541057616843
problematic_alcohol_use2023	Deep-layer corticothalamic and 6b	problematic_alcohol_use2023	Deep_layer_corticothalamic_and_6b	0.353904622724236	0.608872760475215	3.87983440739183e-10	1.03517471754194e-09	1.13932925994576	0.374799958079021	no	psychiatric	0.45111376454385
problematic_alcohol_use2023	Deep-layer intratelencephalic	problematic_alcohol_use2023	Deep_layer_intratelencephalic	0.0529959778650018	0.220442841051384	1.49646138013996e-09	9.25756768106577e-10	1.25348739855612	1.61647360483318	no	psychiatric	1.27575708997129
problematic_alcohol_use2023	Deep-layer near-projecting	problematic_alcohol_use2023	Deep_layer_near_projecting	0.0221322945281025	0.137220226074236	2.04104493256373e-09	1.01464937573229e-09	1.28352967477648	2.01157659126403	no	psychiatric	1.65497355899473
problematic_alcohol_use2023	Eccentric medium spiny neuron	problematic_alcohol_use2023	Eccentric_medium_spiny_neuron	0.0171996023797156	0.137220226074236	2.14005339081757e-09	1.01167297363216e-09	1.29588109979366	2.1153608395154	no	psychiatric	1.76448159299312
problematic_alcohol_use2023	Ependymal	problematic_alcohol_use2023	Ependymal	0.567053589172646	0.764289620189219	-2.43963339248992e-10	1.44461527739687e-09	1.12957347736944	-0.16887772340924	no	psychiatric	0.246375896341291
problematic_alcohol_use2023	Fibroblast	problematic_alcohol_use2023	Fibroblast	0.787723026215187	0.915723228465326	-1.52154650279157e-09	1.90539716310898e-09	1.02486638620139	-0.798545590520828	no	psychiatric	0.103626459326882
problematic_alcohol_use2023	Hippocampal CA1-3	problematic_alcohol_use2023	Hippocampal_CA1_3	0.108926766315906	0.320080071433498	1.24705988293951e-09	1.01201377928402e-09	1.18932731944814	1.23225583333636	no	psychiatric	0.962865388977411
problematic_alcohol_use2023	Hippocampal CA4	problematic_alcohol_use2023	Hippocampal_CA4	0.235022523937875	0.455356140129633	7.61047091156255e-10	1.05348979129803e-09	1.17994678685961	0.722405757931977	no	psychiatric	0.628890514097739
problematic_alcohol_use2023	Hippocampal dentate gyrus	problematic_alcohol_use2023	Hippocampal_dentate_gyrus	0.0301457368550628	0.155752973751158	1.88755455283676e-09	1.00473663680947e-09	1.25021369582177	1.87865604147835	no	psychiatric	1.52077409616829
problematic_alcohol_use2023	LAMP5-LHX6 and Chandelier	problematic_alcohol_use2023	LAMP5_LHX6_and_Chandelier	0.223743262704897	0.455356140129633	8.56525846575002e-10	1.12758330754886e-09	1.21373229680153	0.759612031182792	no	psychiatric	0.650250033170212
problematic_alcohol_use2023	Lower rhombic lip	problematic_alcohol_use2023	Lower_rhombic_lip	0.427867533781364	0.663194677361114	2.23203913258086e-10	1.22770456967449e-09	1.13798990341534	0.181805882922848	no	psychiatric	0.368690666155779
problematic_alcohol_use2023	Mammillary body	problematic_alcohol_use2023	Mammillary_body	0.0568884751100345	0.220442841051384	1.72280360886586e-09	1.0893876099974e-09	1.24595689400309	1.58144226449388	no	psychiatric	1.24497570729697
problematic_alcohol_use2023	Medium spiny neuron	problematic_alcohol_use2023	Medium_spiny_neuron	0.0188601723038869	0.137220226074236	2.10454439165164e-09	1.01283213625444e-09	1.2670254639027	2.07788074283905	no	psychiatric	1.72445434392714
problematic_alcohol_use2023	MGE interneuron	problematic_alcohol_use2023	MGE_interneuron	0.502178492896061	0.741311108560852	-6.01340627175372e-12	1.10121547455629e-09	1.14462974816378	-0.00546069902820488	no	psychiatric	0.299141891018902
problematic_alcohol_use2023	Microglia	problematic_alcohol_use2023	Microglia	0.986931711154555	0.986931711154555	-2.45789515431073e-09	1.10508102932602e-09	0.875673881669255	-2.22417640795968	no	psychiatric	0.0057128964638733
problematic_alcohol_use2023	Midbrain-derived inhibitory	problematic_alcohol_use2023	Midbrain_derived_inhibitory	0.158646290220737	0.392980411302098	9.85334264086439e-10	9.85297763440604e-10	1.2051927470026	1.00003704529452	no	psychiatric	0.799570078971701
problematic_alcohol_use2023	Miscellaneous	problematic_alcohol_use2023	Miscellaneous	0.164798236997654	0.392980411302098	1.0899079335838e-09	1.11793799753063e-09	1.18472465134507	0.974926995943648	no	psychiatric	0.783047438672192
problematic_alcohol_use2023	Oligodendrocyte precursor	problematic_alcohol_use2023	Oligodendrocyte_precursor	0.880706151075357	0.941444506321933	-1.10698059338732e-09	9.39293915906285e-10	1.01386269827687	-1.17852418145309	no	psychiatric	0.0551689704232689
problematic_alcohol_use2023	Oligodendrocyte	problematic_alcohol_use2023	Oligodendrocyte	0.807006336840779	0.915723228465326	-1.00870239841172e-09	1.16355089884514e-09	1.04999114241714	-0.866917295507134	no	psychiatric	0.0931230550620957
problematic_alcohol_use2023	Splatter	problematic_alcohol_use2023	Splatter	0.113576799540918	0.320080071433498	1.43843694536708e-09	1.19103158316475e-09	1.24069514578246	1.2077235949906	no	psychiatric	0.94471037338193
problematic_alcohol_use2023	Thalamic excitatory	problematic_alcohol_use2023	Thalamic_excitatory	0.202450437036797	0.448283110581479	9.22288852790701e-10	1.10732182855608e-09	1.194718157885	0.832900453153117	no	psychiatric	0.693681281367959
problematic_alcohol_use2023	Upper-layer intratelencephalic	problematic_alcohol_use2023	Upper_layer_intratelencephalic	0.00513498393719225	0.0795922510264799	2.48424040356636e-09	9.67909319954327e-10	1.3264499007038	2.56660448696122	no	psychiatric	2.2894609105866
problematic_alcohol_use2023	Upper rhombic lip	problematic_alcohol_use2023	Upper_rhombic_lip	0.107380554351288	0.320080071433498	1.34989827324396e-09	1.08811907172799e-09	1.27430941586305	1.24057955449696	no	psychiatric	0.969074358325063
problematic_alcohol_use2023	Vascular	problematic_alcohol_use2023	Vascular	0.79226536110272	0.915723228465326	-1.45433472840093e-09	1.78597909751028e-09	1.00067228386005	-0.814306690614869	no	psychiatric	0.101129331591783
volume_putamen	Amygdala excitatory	putamen	Amygdala_excitatory	0.0365794401747628	0.283490661354412	1.91782603824298e-08	1.0703120341438e-08	1.51620154835205	1.79183824628969	no	structural MRI	1.43676294541159
volume_putamen	Astrocyte	putamen	Astrocyte	0.891409829294947	0.999840593698418	-9.44798116635218e-09	7.6560110014341e-09	1.29899665878025	-1.23406055249691	no	structural MRI	0.0499225813952085
volume_putamen	Bergmann glia	putamen	Bergmann_glia	0.262595639468729	0.814046482353061	4.99656731163076e-09	7.86410651858484e-09	1.53671411271883	0.635363636011621	no	structural MRI	0.580712489862657
volume_putamen	Cerebellar inhibitory	putamen	Cerebellar_inhibitory	0.851155102694709	0.999840593698418	-9.4578748594281e-09	9.0818820466504e-09	1.15783187184396	-1.04140031888174	no	structural MRI	0.0699912929040496
volume_putamen	CGE interneuron	putamen	CGE_interneuron	0.998806009021001	0.999840593698418	-2.25866103275272e-08	7.43669029616867e-09	0.864453229461527	-3.03718582165021	no	structural MRI	0.000518853508502906
volume_putamen	Choroid plexus	putamen	Choroid_plexus	0.908678824373107	0.999840593698418	-1.08825714839144e-08	8.16603279290247e-09	1.21546111098809	-1.33266321112169	no	structural MRI	0.0415895925209005
volume_putamen	Committed oligodendrocyte precursor	putamen	Committed_oligodendrocyte_precursor	0.401422030443782	0.999840593698418	2.40148908738478e-09	9.61872773023871e-09	1.54646032871825	0.249668059512189	no	structural MRI	0.396398796677579
volume_putamen	Deep-layer corticothalamic and 6b	putamen	Deep_layer_corticothalamic_and_6b	0.21393150386542	0.736875179980892	7.40640612495641e-09	9.34145252840827e-09	1.33830426897687	0.792853798960365	no	structural MRI	0.669725255879856
volume_putamen	Deep-layer intratelencephalic	putamen	Deep_layer_intratelencephalic	0.837445652332337	0.999840593698418	-7.48399561327297e-09	7.60557942629596e-09	1.12980711149501	-0.984013865846615	no	structural MRI	0.077043367763394
volume_putamen	Deep-layer near-projecting	putamen	Deep_layer_near_projecting	0.0163993676243231	0.260564333623577	2.56422045988731e-08	1.20129976643344e-08	1.70031816773295	2.13453838212279	no	structural MRI	1.78517289844999
volume_putamen	Eccentric medium spiny neuron	putamen	Eccentric_medium_spiny_neuron	0.0337142838319431	0.283490661354412	1.64786605037787e-08	9.01060801415282e-09	1.55185258541572	1.82880672179901	no	structural MRI	1.47218606129177
volume_putamen	Ependymal	putamen	Ependymal	0.901736917160593	0.999840593698418	-1.08270022135613e-08	8.38319850065154e-09	1.19987567263197	-1.29151208965406	no	structural MRI	0.0449201499202496
volume_putamen	Fibroblast	putamen	Fibroblast	0.561067761925063	0.999840593698418	-1.21042893942541e-09	7.87645186723551e-09	1.48115620302147	-0.15367692964145	no	structural MRI	0.250984684460466
volume_putamen	Hippocampal CA1-3	putamen	Hippocampal_CA1_3	0.016810602169263	0.260564333623577	2.38511496926309e-08	1.12262595609544e-08	1.63648515595426	2.12458562561538	no	structural MRI	1.77441672950496
volume_putamen	Hippocampal CA4	putamen	Hippocampal_CA4	0.104890964486486	0.472004311894999	1.43566646596447e-08	1.14471869397501e-08	1.49629626092157	1.25416530150228	no	structural MRI	0.97926192117412
volume_putamen	Hippocampal dentate gyrus	putamen	Hippocampal_dentate_gyrus	0.120810992190448	0.472004311894999	1.47941660227375e-08	1.2634411148287e-08	1.49775853269753	1.17094226625222	no	structural MRI	0.917893548906354
volume_putamen	LAMP5-LHX6 and Chandelier	putamen	LAMP5_LHX6_and_Chandelier	0.955379869205203	0.999840593698418	-1.28500706375322e-08	7.56144924798731e-09	1.01154011230124	-1.69941901560109	no	structural MRI	0.019823913968726
volume_putamen	Lower rhombic lip	putamen	Lower_rhombic_lip	0.921723136123537	0.999840593698418	-1.09171204583389e-08	7.70570652959365e-09	1.07841395216313	-1.41675788150144	no	structural MRI	0.0353995111705307
volume_putamen	Mammillary body	putamen	Mammillary_body	0.838379264433781	0.999840593698418	-7.18201634659992e-09	7.27058183518718e-09	1.06673397349998	-0.98781865185003	no	structural MRI	0.0765594715976472
volume_putamen	Medium spiny neuron	putamen	Medium_spiny_neuron	0.12180756436	0.472004311894999	1.42540154354085e-08	1.22247307837657e-08	1.51405516196004	1.16599831010901	no	structural MRI	0.914325740785251
volume_putamen	MGE interneuron	putamen	MGE_interneuron	0.999840593698418	0.999840593698418	-2.52492759568397e-08	7.01463495383399e-09	0.78807478714326	-3.59951389103138	no	structural MRI	6.92347955357603e-05
volume_putamen	Microglia	putamen	Microglia	0.986946267262064	0.999840593698418	-2.11094125228027e-08	9.48904186714223e-09	1.12258103273418	-2.2246094830605	no	structural MRI	0.00570649116705324
volume_putamen	Midbrain-derived inhibitory	putamen	Midbrain_derived_inhibitory	0.757319373703112	0.999840593698418	-5.38528356724287e-09	7.71856019215565e-09	1.14755959556751	-0.697705716244322	no	structural MRI	0.120720932935412
volume_putamen	Miscellaneous	putamen	Miscellaneous	0.0575736756344493	0.356956788933585	1.89476618618905e-08	1.20266511879749e-08	1.54221004708617	1.57547280333828	no	structural MRI	1.2397760433119
volume_putamen	Oligodendrocyte precursor	putamen	Oligodendrocyte_precursor	0.476860384594847	0.999840593698418	6.39334698620674e-10	1.10163689244952e-08	1.23401056995686	0.0580349753174203	no	structural MRI	0.321608755289939
volume_putamen	Oligodendrocyte	putamen	Oligodendrocyte	0.68043336600293	0.999840593698418	-4.35453189670387e-09	9.28647885720019e-09	1.40307498909621	-0.468910979464259	no	structural MRI	0.167214398299233
volume_putamen	Splatter	putamen	Splatter	0.395105967612428	0.999840593698418	3.44213995817301e-09	1.2938653202186e-08	1.31273869837616	0.266035413762497	no	structural MRI	0.403286410760024
volume_putamen	Thalamic excitatory	putamen	Thalamic_excitatory	0.441973104335946	0.999840593698418	1.30542514331579e-09	8.94319400389911e-09	1.24805634541469	0.145968559191117	no	structural MRI	0.354604158238879
volume_putamen	Upper-layer intratelencephalic	putamen	Upper_layer_intratelencephalic	0.551502514021026	0.999840593698418	-1.04278844025479e-09	8.05501046506935e-09	1.26610366990422	-0.129458359461711	no	structural MRI	0.25845250349039
volume_putamen	Upper rhombic lip	putamen	Upper_rhombic_lip	0.529223043926297	0.999840593698418	-5.38823329730565e-10	7.3492337906071e-09	1.4328487006115	-0.0733169395725611	no	structural MRI	0.276361253615029
volume_putamen	Vascular	putamen	Vascular	0.8368005245926	0.999840593698418	-1.05263488656317e-08	1.07259255985731e-08	1.38974584939951	-0.981393052645458	no	structural MRI	0.0773780562162849
scz2022	Amygdala excitatory	scz2022_eur	Amygdala_excitatory	3.90867502987335e-05	0.000287699640535677	1.87193168962746e-08	4.73914952707844e-09	1.3954931984719	3.94993168907556	yes	psychiatric	4.40797043563057
scz2022	Astrocyte	scz2022_eur	Astrocyte	0.952531041051412	0.999999576094556	-8.93318691054773e-09	5.34951409826597e-09	1.09287654774883	-1.66990622820181	no	psychiatric	0.021120862646905
scz2022	Bergmann glia	scz2022_eur	Bergmann_glia	0.909771199876508	0.999999576094556	-7.46916883100313e-09	5.57672248212925e-09	1.12500043484317	-1.33934741327693	no	psychiatric	0.0410678155085737
scz2022	Cerebellar inhibitory	scz2022_eur	Cerebellar_inhibitory	0.0142267671105805	0.0294019853618663	1.08394373244453e-08	4.94731008634544e-09	1.33482283027105	2.1909759314182	yes	psychiatric	1.84689377774768
scz2022	CGE interneuron	scz2022_eur	CGE_interneuron	2.27892256998707e-06	3.53232998347997e-05	2.14453742485804e-08	4.67813265956349e-09	1.48479854952355	4.58417403036652	yes	psychiatric	5.64227043041358
scz2022	Choroid plexus	scz2022_eur	Choroid_plexus	0.985731227544214	0.999999576094556	-1.05832428874117e-08	4.83293586847383e-09	1.01398789761912	-2.18981653707598	no	psychiatric	0.00624148496393573
scz2022	Committed oligodendrocyte precursor	scz2022_eur	Committed_oligodendrocyte_precursor	0.825133003113627	0.999999576094556	-4.12385627734697e-09	4.41004443087698e-09	1.12932498263709	-0.935105380905856	no	psychiatric	0.0834760419195218
scz2022	Deep-layer corticothalamic and 6b	scz2022_eur	Deep_layer_corticothalamic_and_6b	0.000612019618054571	0.00237157601996146	1.47897286441653e-08	4.57430540601912e-09	1.34921310031424	3.23321845207454	yes	psychiatric	3.21323465648795
scz2022	Deep-layer intratelencephalic	scz2022_eur	Deep_layer_intratelencephalic	1.27103868217127e-05	0.000131340663824364	2.30048584785605e-08	5.46299894201163e-09	1.50245491670212	4.21103110631199	yes	psychiatric	4.89584123213844
scz2022	Deep-layer near-projecting	scz2022_eur	Deep_layer_near_projecting	0.0459507285114089	0.0890295364908548	7.63957550103896e-09	4.53265763890598e-09	1.26138767171257	1.68545169515227	no	psychiatric	1.33770759883768
scz2022	Eccentric medium spiny neuron	scz2022_eur	Eccentric_medium_spiny_neuron	4.6403167828335e-05	0.000287699640535677	1.80127129938838e-08	4.6084016940164e-09	1.4275944407459	3.90866816520611	yes	psychiatric	4.33345237023382
scz2022	Ependymal	scz2022_eur	Ependymal	0.997821006139391	0.999999576094556	-1.38561243947704e-08	4.8600667151699e-09	0.972018056612818	-2.85101526518572	no	psychiatric	0.000947357528130241
scz2022	Fibroblast	scz2022_eur	Fibroblast	0.999999576094556	0.999999576094556	-2.50907536948887e-08	5.09557587706533e-09	0.813136270196862	-4.92402709727464	no	psychiatric	1.84099834329683e-07
scz2022	Hippocampal CA1-3	scz2022_eur	Hippocampal_CA1_3	8.11679422452194e-07	2.5162062096018e-05	2.09631798195332e-08	4.37150200023784e-09	1.43525703075712	4.79541810077925	yes	psychiatric	6.09061546404736
scz2022	Hippocampal CA4	scz2022_eur	Hippocampal_CA4	6.75399291034662e-05	0.000348956300367909	1.59760865598942e-08	4.18550002173158e-09	1.39300829535278	3.81700787885428	yes	psychiatric	4.17043939957845
scz2022	Hippocampal dentate gyrus	scz2022_eur	Hippocampal_dentate_gyrus	0.00530318322077639	0.0149453345312789	1.25315810983318e-08	4.90394701584504e-09	1.3227026624624	2.5554071155013	yes	psychiatric	2.27546336809215
scz2022	LAMP5-LHX6 and Chandelier	scz2022_eur	LAMP5_LHX6_and_Chandelier	0.00241445617845448	0.00831646017023211	1.36023193860796e-08	4.8265460113646e-09	1.37701106923949	2.81823054292895	yes	psychiatric	2.61718067248692
scz2022	Lower rhombic lip	scz2022_eur	Lower_rhombic_lip	0.316496713732248	0.467209434557128	2.07221973405302e-09	4.33956515149205e-09	1.17847360981322	0.47751782994675	no	psychiatric	0.499630795015853
scz2022	Mammillary body	scz2022_eur	Mammillary_body	0.14742236766127	0.240531231447335	4.70983829488604e-09	4.49603943798976e-09	1.21508712671475	1.04755270941126	no	psychiatric	0.831436618139889
scz2022	Medium spiny neuron	scz2022_eur	Medium_spiny_neuron	0.00598601907960517	0.0154638826223133	1.21266005531777e-08	4.82560988568453e-09	1.31144030909534	2.51296744669559	yes	psychiatric	2.22286190324023
scz2022	MGE interneuron	scz2022_eur	MGE_interneuron	0.00672465260304223	0.0160357100534084	1.20709483257032e-08	4.8837713497501e-09	1.35610156129945	2.4716448542008	yes	psychiatric	2.17233014648969
scz2022	Microglia	scz2022_eur	Microglia	0.999937536861129	0.999999576094556	-1.64267075587664e-08	4.28196792411269e-09	0.891887387309896	-3.83625189396307	no	psychiatric	2.71282438004509e-05
scz2022	Midbrain-derived inhibitory	scz2022_eur	Midbrain_derived_inhibitory	0.0566942023043637	0.0976400150797375	6.89893382464906e-09	4.35773953119297e-09	1.2684158534017	1.58314506300022	no	psychiatric	1.24646135091242
scz2022	Miscellaneous	scz2022_eur	Miscellaneous	0.00309196161807612	0.00958508101603598	1.28368446013667e-08	4.68863112161223e-09	1.30959996091469	2.73786618490742	yes	psychiatric	2.5097659058149
scz2022	Oligodendrocyte precursor	scz2022_eur	Oligodendrocyte_precursor	0.055135918157345	0.0976400150797375	6.95962706873158e-09	4.35801308342751e-09	1.25310653954081	1.59697250455658	no	psychiatric	1.25856538888964
scz2022	Oligodendrocyte	scz2022_eur	Oligodendrocyte	0.582534248191985	0.820843713361434	-1.13652067800624e-09	5.45405180673396e-09	1.18223703479453	-0.20838098321747	no	psychiatric	0.2346785366306
scz2022	Splatter	scz2022_eur	Splatter	0.833142083965829	0.999999576094556	-4.21286882808538e-09	4.35818647448726e-09	1.07512153562617	-0.966656395440496	no	psychiatric	0.0792809277404686
scz2022	Thalamic excitatory	scz2022_eur	Thalamic_excitatory	0.0106456202894579	0.0235724449266568	9.53770212969239e-09	4.14182133011959e-09	1.28912922219227	2.30277971199134	yes	psychiatric	1.97282902840693
scz2022	Upper-layer intratelencephalic	scz2022_eur	Upper_layer_intratelencephalic	0.000540279100543772	0.00237157601996146	1.78128434766784e-08	5.44957611519975e-09	1.4235278586788	3.26866587421277	yes	psychiatric	3.26738183182054
scz2022	Upper rhombic lip	scz2022_eur	Upper_rhombic_lip	0.26841758527729	0.416047257179799	3.1253640839095e-09	5.0604506975065e-09	1.22763710177746	0.617605875589204	no	psychiatric	0.571189034931099
scz2022	Vascular	scz2022_eur	Vascular	0.999171138629965	0.999999576094556	-1.54588223065333e-08	4.914498232917e-09	0.929942575951136	-3.14555455590381	no	psychiatric	0.000360119184335178
smoking_cessation	Amygdala excitatory	smoking_cessation	Amygdala_excitatory	0.0212515761321501	0.156553703011529	2.10317713016717e-09	1.036783430146e-09	1.36802058003396	2.02855974450808	no	brain traits	1.67260885478489
smoking_cessation	Astrocyte	smoking_cessation	Astrocyte	0.344657841466081	0.464538829802109	4.46441366210767e-10	1.1167066894825e-09	1.27161329685796	0.399783909611622	no	brain traits	0.462611836227655
smoking_cessation	Bergmann glia	smoking_cessation	Bergmann_glia	0.01980761200824	0.156553703011529	2.77745409613056e-09	1.34976034927689e-09	1.52694386552865	2.05773869236753	no	brain traits	1.70316787954258
smoking_cessation	Cerebellar inhibitory	smoking_cessation	Cerebellar_inhibitory	0.0420713241222103	0.163026380973565	2.24687209280756e-09	1.30092117476323e-09	1.44797167828614	1.72713930435984	no	brain traits	1.37601381909972
smoking_cessation	CGE interneuron	smoking_cessation	CGE_interneuron	0.139245406980048	0.239811534243417	1.21949846615537e-09	1.12529357850736e-09	1.32870982952727	1.08371583153702	no	brain traits	0.856219121153286
smoking_cessation	Choroid plexus	smoking_cessation	Choroid_plexus	0.99744044116698	0.997912593382909	-2.62703551514043e-09	9.38414330126524e-10	0.861327020696413	-2.79944096206015	no	brain traits	0.0011130273151662
smoking_cessation	Committed oligodendrocyte precursor	smoking_cessation	Committed_oligodendrocyte_precursor	0.563199731380212	0.727466319699441	-1.82117145449955e-10	1.1447663616071e-09	1.16273691832562	-0.159086737309687	no	brain traits	0.24933756100394
smoking_cessation	Deep-layer corticothalamic and 6b	smoking_cessation	Deep_layer_corticothalamic_and_6b	0.0849327339613089	0.190861494424377	1.43465128878707e-09	1.04517954159254e-09	1.2960797661007	1.37263621387106	no	brain traits	1.07092489587049
smoking_cessation	Deep-layer intratelencephalic	smoking_cessation	Deep_layer_intratelencephalic	0.013927999704437	0.156553703011529	2.60167718109892e-09	1.18295240334222e-09	1.46073521519119	2.19930841997392	no	brain traits	1.85611125110679
smoking_cessation	Deep-layer near-projecting	smoking_cessation	Deep_layer_near_projecting	0.0386334133133874	0.163026380973565	2.07212457625613e-09	1.17283238846056e-09	1.38352445361389	1.76676957137581	no	brain traits	1.41303691966564
smoking_cessation	Eccentric medium spiny neuron	smoking_cessation	Eccentric_medium_spiny_neuron	0.056994059990977	0.188857618717213	1.45847047764154e-09	9.22779620296194e-10	1.32530175029412	1.58051873444431	no	brain traits	1.24417040481115
smoking_cessation	Ependymal	smoking_cessation	Ependymal	0.980427629110241	0.997912593382909	-2.13020127806147e-09	1.03274368741377e-09	0.964954812255782	-2.06266211454267	no	brain traits	0.00858445853680617
smoking_cessation	Fibroblast	smoking_cessation	Fibroblast	0.997912593382909	0.997912593382909	-2.82430970413273e-09	9.85920753861762e-10	0.86757209044962	-2.86464169972096	no	brain traits	0.000907496662421573
smoking_cessation	Hippocampal CA1-3	smoking_cessation	Hippocampal_CA1_3	0.099815505199758	0.193392541324531	1.35128251469027e-09	1.05354653699808e-09	1.27235742189261	1.28260353694536	no	brain traits	1.00080199078019
smoking_cessation	Hippocampal CA4	smoking_cessation	Hippocampal_CA4	0.0803452936387291	0.190861494424377	1.29120517878823e-09	9.20479533675313e-10	1.30531952648726	1.40275273001744	no	brain traits	1.09503955768835
smoking_cessation	Hippocampal dentate gyrus	smoking_cessation	Hippocampal_dentate_gyrus	0.092823366451661	0.191834957333433	1.70887190367837e-09	1.29111052902583e-09	1.3169763240599	1.32356747564265	no	brain traits	1.0323426849488
smoking_cessation	LAMP5-LHX6 and Chandelier	smoking_cessation	LAMP5_LHX6_and_Chandelier	0.225341498257732	0.340186138414737	8.96689984971465e-10	1.18880750201164e-09	1.2882681010361	0.754276855970482	no	brain traits	0.647158822458343
smoking_cessation	Lower rhombic lip	smoking_cessation	Lower_rhombic_lip	0.276724268859388	0.389929651574593	6.73450679915158e-10	1.13643283890023e-09	1.23907959927793	0.592600510001877	no	brain traits	0.557952751341424
smoking_cessation	Mammillary body	smoking_cessation	Mammillary_body	0.112014865868447	0.204262402465991	1.38799595592433e-09	1.14155446335304e-09	1.29452276047255	1.21588237835576	no	brain traits	0.950724336827975
smoking_cessation	Medium spiny neuron	smoking_cessation	Medium_spiny_neuron	0.188143315806289	0.30697067315763	8.57194376410545e-10	9.68845058339466e-10	1.21966327880776	0.884758991163889	no	brain traits	0.72551120631042
smoking_cessation	MGE interneuron	smoking_cessation	MGE_interneuron	0.769034857253743	0.953603222994642	-7.8178876278086e-10	1.06268646724697e-09	1.1058226834861	-0.735672079090443	no	brain traits	0.114053974932157
smoking_cessation	Microglia	smoking_cessation	Microglia	0.96399956056242	0.997912593382909	-2.53743617961492e-09	1.41038212426844e-09	0.829616757701193	-1.79911254967946	no	brain traits	0.0159231640695339
smoking_cessation	Midbrain-derived inhibitory	smoking_cessation	Midbrain_derived_inhibitory	0.0670139937383659	0.188857618717213	1.80095901681704e-09	1.20191716509675e-09	1.36787233866313	1.49840527210714	no	brain traits	1.17383449925778
smoking_cessation	Miscellaneous	smoking_cessation	Miscellaneous	0.230448674409983	0.340186138414737	7.58290435623674e-10	1.02837163565736e-09	1.22399441442193	0.737370041462645	no	brain traits	0.637425785686934
smoking_cessation	Oligodendrocyte precursor	smoking_cessation	Oligodendrocyte_precursor	0.0151398188540133	0.156553703011529	2.11622623358373e-09	9.76834142824716e-10	1.34889358686195	2.16641304885621	no	brain traits	1.81987932108252
smoking_cessation	Oligodendrocyte	smoking_cessation	Oligodendrocyte	0.982764661048958	0.997912593382909	-1.97913109769006e-09	9.35970763142714e-10	0.942653072905197	-2.11452235008358	no	brain traits	0.00755046858122075
smoking_cessation	Splatter	smoking_cessation	Splatter	0.025250597259924	0.156553703011529	2.81862827189927e-09	1.44124186020007e-09	1.4814282258366	1.95569414803703	no	brain traits	1.59772834492665
smoking_cessation	Thalamic excitatory	smoking_cessation	Thalamic_excitatory	0.086195513611009	0.190861494424377	1.25885734612631e-09	9.22536421586308e-10	1.28892336107014	1.36456113457471	no	brain traits	1.06451533817399
smoking_cessation	Upper-layer intratelencephalic	smoking_cessation	Upper_layer_intratelencephalic	0.0642379673006983	0.188857618717213	1.77188253650314e-09	1.16560526796372e-09	1.37486622400595	1.52013943759758	no	brain traits	1.19220821000922
smoking_cessation	Upper rhombic lip	smoking_cessation	Upper_rhombic_lip	0.0328359078531486	0.163026380973565	3.06904151251331e-09	1.66736184256638e-09	1.55402272546543	1.84065715920996	no	brain traits	1.48365097175762
smoking_cessation	Vascular	smoking_cessation	Vascular	0.962014812310365	0.997912593382909	-1.81379749803721e-09	1.02211044643022e-09	0.947009362603268	-1.77456115860277	no	brain traits	0.0168182410025912
smoking_initiation	Amygdala excitatory	smoking_initiation	Amygdala_excitatory	0.00175044228786525	0.0199195587975053	2.70963075487324e-09	9.27971884744878e-10	1.21505170994803	2.91994919179926	yes	brain traits	2.75685220336501
smoking_initiation	Astrocyte	smoking_initiation	Astrocyte	0.994736829575577	0.999999053248437	-2.47862490041317e-09	9.68953988301608e-10	0.939732395481435	-2.55804189913881	no	brain traits	0.00229180224994992
smoking_initiation	Bergmann glia	smoking_initiation	Bergmann_glia	0.535155036784555	0.754082097287328	-1.02484548639509e-10	1.16149586377293e-09	1.11116002297351	-0.0882349665082788	no	brain traits	0.271520382715317
smoking_initiation	Cerebellar inhibitory	smoking_initiation	Cerebellar_inhibitory	0.0311816643444149	0.112704601303505	1.90080706131259e-09	1.0199084137189e-09	1.18799404510323	1.86370367745243	no	brain traits	1.50610070773907
smoking_initiation	CGE interneuron	smoking_initiation	CGE_interneuron	0.00192769923846825	0.0199195587975053	3.14569852701919e-09	1.08856856787605e-09	1.26928767095246	2.88975689713042	yes	brain traits	2.71496072420017
smoking_initiation	Choroid plexus	smoking_initiation	Choroid_plexus	0.93592505289899	0.999999053248437	-1.47761307296255e-09	9.71194897314376e-10	0.9376093750972	-1.52143825822042	no	brain traits	0.0287589273469419
smoking_initiation	Committed oligodendrocyte precursor	smoking_initiation	Committed_oligodendrocyte_precursor	0.819203279991231	0.999999053248437	-9.12119165619499e-10	9.99765602218294e-10	0.971274515820684	-0.912333014454264	no	brain traits	0.086608317501984
smoking_initiation	Deep-layer corticothalamic and 6b	smoking_initiation	Deep_layer_corticothalamic_and_6b	0.0795164764709297	0.16717317293153	1.43449456664218e-09	1.01857739994325e-09	1.1431522898026	1.40833143040686	no	brain traits	1.09954287261396
smoking_initiation	Deep-layer intratelencephalic	smoking_initiation	Deep_layer_intratelencephalic	0.0436275876013568	0.112704601303505	1.71836440990651e-09	1.00485747033195e-09	1.18206655170649	1.71005785461181	no	brain traits	1.360238800774
smoking_initiation	Deep-layer near-projecting	smoking_initiation	Deep_layer_near_projecting	0.0626795432641204	0.149466603168287	1.52770468343858e-09	9.96765366414762e-10	1.16316874176398	1.53266228433833	no	brain traits	1.20287417682685
smoking_initiation	Eccentric medium spiny neuron	smoking_initiation	Eccentric_medium_spiny_neuron	0.0386139673492314	0.112704601303505	1.67733615157882e-09	9.49255510694294e-10	1.18876032515676	1.76700175314442	no	brain traits	1.41325557497885
smoking_initiation	Ependymal	smoking_initiation	Ependymal	0.956511779325284	0.999999053248437	-1.78559943091909e-09	1.04325400781691e-09	0.929428362361938	-1.71156728614501	no	brain traits	0.0193096773204579
smoking_initiation	Fibroblast	smoking_initiation	Fibroblast	0.999999053248437	0.999999053248437	-4.47909761035017e-09	9.40103985847704e-10	0.766422457364606	-4.7644703966565	no	brain traits	4.11169174293675e-07
smoking_initiation	Hippocampal CA1-3	smoking_initiation	Hippocampal_CA1_3	0.0243396179516457	0.112704601303505	2.00124544684921e-09	1.01514414689027e-09	1.16427470267119	1.97139042073947	no	brain traits	1.61368624298329
smoking_initiation	Hippocampal CA4	smoking_initiation	Hippocampal_CA4	0.001694462356855	0.0199195587975053	2.75106164551383e-09	9.38908461000918e-10	1.24140105775892	2.93006374932555	yes	brain traits	2.77096807474147
smoking_initiation	Hippocampal dentate gyrus	smoking_initiation	Hippocampal_dentate_gyrus	0.00650393479801781	0.050405494684638	2.39004076528217e-09	9.62347100187942e-10	1.20063602108829	2.48355376642731	no	brain traits	2.18682382119674
smoking_initiation	LAMP5-LHX6 and Chandelier	smoking_initiation	LAMP5_LHX6_and_Chandelier	0.0212027277069183	0.112704601303505	2.00172682020761e-09	9.86306024681076e-10	1.22689337002933	2.02951900334876	no	brain traits	1.67360826398356
smoking_initiation	Lower rhombic lip	smoking_initiation	Lower_rhombic_lip	0.801817758971091	0.999999053248437	-8.46442326992625e-10	9.98007813323395e-10	0.998841415213986	-0.84813196419169	no	brain traits	0.0959243290561417
smoking_initiation	Mammillary body	smoking_initiation	Mammillary_body	0.108794564645628	0.192189974429737	1.40949644601638e-09	1.14317712643973e-09	1.16550067114438	1.23296417800631	no	brain traits	0.963392801360044
smoking_initiation	Medium spiny neuron	smoking_initiation	Medium_spiny_neuron	0.225339756495651	0.364913881929479	7.35551655103085e-10	9.7516712965988e-10	1.07646343601247	0.75428265856298	no	brain traits	0.647162179321547
smoking_initiation	MGE interneuron	smoking_initiation	MGE_interneuron	0.0808902449668691	0.16717317293153	1.52864199241573e-09	1.09258298477477e-09	1.1991485426273	1.39910836404875	no	brain traits	1.09210384937048
smoking_initiation	Microglia	smoking_initiation	Microglia	0.991173522572824	0.999999053248437	-2.40485331639226e-09	1.01350091252173e-09	0.806603071842674	-2.37281810670367	no	brain traits	0.00385030787705322
smoking_initiation	Midbrain-derived inhibitory	smoking_initiation	Midbrain_derived_inhibitory	0.412082805658852	0.608312713115448	2.03826216752818e-10	9.17349044267164e-10	1.11042531833806	0.222190471583962	no	brain traits	0.385015506230736
smoking_initiation	Miscellaneous	smoking_initiation	Miscellaneous	0.0302880653104014	0.112704601303505	1.58228380536609e-09	8.43175655414263e-10	1.13801234362577	1.87657671946031	no	brain traits	1.51872846690655
smoking_initiation	Oligodendrocyte precursor	smoking_initiation	Oligodendrocyte_precursor	0.0933360705902433	0.180838636768596	1.44851155412912e-09	1.09695170143078e-09	1.1609282149041	1.32048799618049	no	brain traits	1.02995048668309
smoking_initiation	Oligodendrocyte	smoking_initiation	Oligodendrocyte	0.93607856057741	0.999999053248437	-1.54568642498569e-09	1.01512007203574e-09	0.944124644732553	-1.52266364104685	no	brain traits	0.028687701482486
smoking_initiation	Splatter	smoking_initiation	Splatter	0.0328598946438662	0.112704601303505	2.13120500699724e-09	1.15805583487511e-09	1.19287098104761	1.84033009706054	no	brain traits	1.48333383334347
smoking_initiation	Thalamic excitatory	smoking_initiation	Thalamic_excitatory	0.111594178701138	0.192189974429737	1.2072851518202e-09	9.9112664731709e-10	1.14961388935076	1.21809372706125	no	brain traits	0.952358459734576
smoking_initiation	Upper-layer intratelencephalic	smoking_initiation	Upper_layer_intratelencephalic	0.042158152303108	0.112704601303505	1.95187394090431e-09	1.13075225259657e-09	1.17802970079813	1.72617294055545	no	brain traits	1.37511843152769
smoking_initiation	Upper rhombic lip	smoking_initiation	Upper_rhombic_lip	0.235428310922245	0.364913881929479	7.39896889481087e-10	1.02608692870899e-09	1.1056579098629	0.721085971158426	no	brain traits	0.628141313208779
smoking_initiation	Vascular	smoking_initiation	Vascular	0.999942960123824	0.999999053248437	-3.71221598214389e-09	9.62085013480361e-10	0.759641029562988	-3.85851138946119	no	brain traits	2.47728099972136e-05
stroke	Amygdala excitatory	stroke	Amygdala_excitatory	0.502846535131569	0.779412129453931	-1.02077811072805e-12	1.43060975180333e-10	1.12578757872699	-0.00713526599019281	no	neurological	0.29856453803525
stroke	Astrocyte	stroke	Astrocyte	0.133064556360675	0.687500207863488	2.26221624976061e-10	2.03432867655771e-10	1.72223053361943	1.11202101992118	no	neurological	0.875937609640762
stroke	Bergmann glia	stroke	Bergmann_glia	0.117957223376872	0.687500207863488	2.30486950950838e-10	1.94460999531403e-10	1.67862421852708	1.18526054841973	no	neurological	0.928275458960995
stroke	Cerebellar inhibitory	stroke	Cerebellar_inhibitory	0.389487899668489	0.71024264057195	5.63044651368798e-11	2.00618792451262e-10	1.37678741953968	0.280653992823521	no	neurological	0.409506030132199
stroke	CGE interneuron	stroke	CGE_interneuron	0.654036206589317	0.844796766844534	-6.55986147668337e-11	1.65552506885154e-10	1.2223355129076	-0.396240540243468	no	neurological	0.184398209035516
stroke	Choroid plexus	stroke	Choroid_plexus	0.201280619150065	0.693299910405779	1.67206792171951e-10	1.99755863950021e-10	1.60810002913931	0.837055738267518	no	neurological	0.696198040319468
stroke	Committed oligodendrocyte precursor	stroke	Committed_oligodendrocyte_precursor	0.974380113812936	0.995760430409289	-3.31767178961156e-10	1.70183599254525e-10	1.31564013865575	-1.94946622597263	no	neurological	0.011271588165057
stroke	Deep-layer corticothalamic and 6b	stroke	Deep_layer_corticothalamic_and_6b	0.816368226829171	0.964233435610174	-1.5588618640818e-10	1.72897387728247e-10	1.06848001599794	-0.901610998618411	no	neurological	0.0881139064318221
stroke	Deep-layer intratelencephalic	stroke	Deep_layer_intratelencephalic	0.995760430409289	0.995760430409289	-3.97274075594799e-10	1.50918765598617e-10	0.932099709228375	-2.6323702954965	no	neurological	0.00184513573914839
stroke	Deep-layer near-projecting	stroke	Deep_layer_near_projecting	0.323219502509677	0.703050462184664	7.66741810277224e-11	1.67150015178233e-10	1.25789201524495	0.458714771553951	no	neurological	0.490502442523679
stroke	Eccentric medium spiny neuron	stroke	Eccentric_medium_spiny_neuron	0.340185707508708	0.703050462184664	6.578088467053e-11	1.59679257729118e-10	1.26292150914046	0.411956353041931	no	neurological	0.468283936697852
stroke	Ependymal	stroke	Ependymal	0.178808804153916	0.692884116096425	1.91238978950979e-10	2.07887847757558e-10	1.62856390412085	0.91991417975525	no	neurological	0.747611101304478
stroke	Fibroblast	stroke	Fibroblast	0.0180450800071131	0.559397480220507	4.23693999187067e-10	2.0215274700963e-10	2.01585279840636	2.09591017413621	no	neurological	1.74364118805331
stroke	Hippocampal CA1-3	stroke	Hippocampal_CA1_3	0.372376203280905	0.71024264057195	4.81649861231477e-11	1.47942109923879e-10	1.17865104283247	0.325566440467356	no	neurological	0.429018080413589
stroke	Hippocampal CA4	stroke	Hippocampal_CA4	0.289813046876298	0.703050462184664	9.5857431793359e-11	1.73049419830979e-10	1.25848691324968	0.553930963114381	no	neurological	0.53788206724704
stroke	Hippocampal dentate gyrus	stroke	Hippocampal_dentate_gyrus	0.645205175425821	0.844796766844534	-5.57668488292713e-11	1.49746943144601e-10	1.15177743180452	-0.372407260263209	no	neurological	0.190302157634811
stroke	LAMP5-LHX6 and Chandelier	stroke	LAMP5_LHX6_and_Chandelier	0.439658138939426	0.717336963532747	2.69929393465132e-11	1.7777692508586e-10	1.24712723123229	0.151836012089176	no	neurological	0.356884882783914
stroke	Lower rhombic lip	stroke	Lower_rhombic_lip	0.914706823117933	0.977790052298479	-2.41489858440382e-10	1.76228526968064e-10	1.11887001526677	-1.37032217538846	no	neurological	0.0387180813485247
stroke	Mammillary body	stroke	Mammillary_body	0.590101059996939	0.844796766844534	-3.76048246321206e-11	1.650746614099e-10	1.1253156292762	-0.227804947839592	no	neurological	0.229073605238297
stroke	Medium spiny neuron	stroke	Medium_spiny_neuron	0.337836453365313	0.703050462184664	6.92009458582665e-11	1.65404083277542e-10	1.28300420488238	0.418375075675428	no	neurological	0.471293490818168
stroke	MGE interneuron	stroke	MGE_interneuron	0.870920522486609	0.964233435610174	-2.0432124560733e-10	1.80694809158402e-10	1.05758265452931	-1.13075326601229	no	neurological	0.0600214755553614
stroke	Microglia	stroke	Microglia	0.321208861479038	0.703050462184664	1.14479206278438e-10	2.46551817473455e-10	1.66154739867619	0.464321080459136	no	neurological	0.493212481953876
stroke	Midbrain-derived inhibitory	stroke	Midbrain_derived_inhibitory	0.336743596032034	0.703050462184664	6.99038113912832e-11	1.65897731607653e-10	1.25645142759724	0.421366890998878	no	neurological	0.472700654652921
stroke	Miscellaneous	stroke	Miscellaneous	0.621242582840237	0.844796766844534	-5.16702872067431e-11	1.67355385774466e-10	1.14353659108332	-0.308745888084988	no	neurological	0.20673878337054
stroke	Oligodendrocyte precursor	stroke	Oligodendrocyte_precursor	0.170855654666498	0.692884116096425	1.71681983459445e-10	1.80567840475051e-10	1.37050103970162	0.95078937095206	no	neurological	0.767370643146646
stroke	Oligodendrocyte	stroke	Oligodendrocyte	0.865659214827593	0.964233435610174	-2.3084164558189e-10	2.08697984852608e-10	1.34700323624567	-1.10610385502726	no	neurological	0.0626530436038587
stroke	Splatter	stroke	Splatter	0.0388062497279145	0.601496870782674	3.32460865534919e-10	1.88394039701911e-10	1.52620298591097	1.76471010474089	no	neurological	1.41109832585495
stroke	Thalamic excitatory	stroke	Thalamic_excitatory	0.0746393962066477	0.687500207863488	2.63430759374119e-10	1.82673709272449e-10	1.42223231874208	1.44208359497001	no	neurological	1.12703188246067
stroke	Upper-layer intratelencephalic	stroke	Upper_layer_intratelencephalic	0.839625129292409	0.964233435610174	-1.57228172788335e-10	1.58349547207444e-10	1.14667557680012	-0.992918360431807	no	neurological	0.0759145718169959
stroke	Upper rhombic lip	stroke	Upper_rhombic_lip	0.419642558418	0.717336963532747	4.27464212569559e-11	2.10772871417427e-10	1.50250518769796	0.202807984583074	no	neurological	0.377120473889264
stroke	Vascular	stroke	Vascular	0.0899704025580197	0.687500207863488	3.12901562358359e-10	2.33345405823173e-10	2.0290334019001	1.34093731674097	no	neurological	1.04590033633602
suicidal_thoughts_behaviors	Amygdala excitatory	suicidal_thoughts	Amygdala_excitatory	9.75589929302911e-05	0.00302432878083903	1.58546846528505e-09	4.25599998854978e-10	1.49585502127193	3.72525486266575	yes	brain traits	4.01073269141565
suicidal_thoughts_behaviors	Astrocyte	suicidal_thoughts	Astrocyte	0.836687655270815	0.993667653732148	-4.34627852835324e-10	4.43074981308384e-10	0.987106792315946	-0.980935216770497	no	brain traits	0.0774366386721293
suicidal_thoughts_behaviors	Bergmann glia	suicidal_thoughts	Bergmann_glia	0.829012009024145	0.993667653732148	-4.58176129607948e-10	4.82154532168926e-10	1.00849680771854	-0.950268221159067	no	brain traits	0.0814391782372494
suicidal_thoughts_behaviors	Cerebellar inhibitory	suicidal_thoughts	Cerebellar_inhibitory	0.466098657259493	0.688050398811633	3.61025004250599e-11	4.24332939092332e-10	1.09853210295402	0.0850805985090028	no	brain traits	0.331522148184412
suicidal_thoughts_behaviors	CGE interneuron	suicidal_thoughts	CGE_interneuron	0.00674155531831056	0.0417976429735254	1.12336306552662e-09	4.54665325058926e-10	1.39122789781779	2.47074717074814	yes	brain traits	2.17123989749483
suicidal_thoughts_behaviors	Choroid plexus	suicidal_thoughts	Choroid_plexus	0.926009964429022	0.993667653732148	-6.27473201446195e-10	4.3372628646053e-10	0.882632416698979	-1.44670318824058	no	brain traits	0.0333843400208126
suicidal_thoughts_behaviors	Committed oligodendrocyte precursor	suicidal_thoughts	Committed_oligodendrocyte_precursor	0.511928851330304	0.721354290510884	-1.39090158092854e-11	4.65096540750116e-10	1.04177066272051	-0.0299056531077454	no	brain traits	0.290790393754194
suicidal_thoughts_behaviors	Deep-layer corticothalamic and 6b	suicidal_thoughts	Deep_layer_corticothalamic_and_6b	0.12832131310415	0.331496725519055	4.58385465164053e-10	4.04090901537018e-10	1.20364858225608	1.13436225220741	no	brain traits	0.891701204928297
suicidal_thoughts_behaviors	Deep-layer intratelencephalic	suicidal_thoughts	Deep_layer_intratelencephalic	0.0406657286018572	0.140070842961953	7.42185742739484e-10	4.25806358644207e-10	1.29950082152916	1.74301235214675	no	brain traits	1.39077144210399
suicidal_thoughts_behaviors	Deep-layer near-projecting	suicidal_thoughts	Deep_layer_near_projecting	0.261813376277749	0.467858695269566	2.82857659858125e-10	4.4351401956505e-10	1.16296908251996	0.637764867355313	no	brain traits	0.582008168727919
suicidal_thoughts_behaviors	Eccentric medium spiny neuron	suicidal_thoughts	Eccentric_medium_spiny_neuron	0.0133252965196553	0.0688473653515524	9.34813163508879e-10	4.21733340285665e-10	1.35999065923164	2.21659772707483	no	brain traits	1.87532311810497
suicidal_thoughts_behaviors	Ependymal	suicidal_thoughts	Ependymal	0.874801400483607	0.993667653732148	-5.87478177045702e-10	5.11123860486293e-10	0.888389812976877	-1.14938515389746	no	brain traits	0.0580905303648355
suicidal_thoughts_behaviors	Fibroblast	suicidal_thoughts	Fibroblast	0.956254085825363	0.993667653732148	-8.68371845397666e-10	5.08182547401244e-10	0.823608867798699	-1.70877935465979	no	brain traits	0.0194266962068298
suicidal_thoughts_behaviors	Hippocampal CA1-3	suicidal_thoughts	Hippocampal_CA1_3	0.0180494537265472	0.0799332950747091	9.33628105163421e-10	4.45473299121952e-10	1.32382730430764	2.09581159410372	no	brain traits	1.74353593764399
suicidal_thoughts_behaviors	Hippocampal CA4	suicidal_thoughts	Hippocampal_CA4	0.218521239708003	0.467858695269566	3.44366026742706e-10	4.43087109560001e-10	1.19297739730663	0.777197122896831	no	brain traits	0.660506344324316
suicidal_thoughts_behaviors	Hippocampal dentate gyrus	suicidal_thoughts	Hippocampal_dentate_gyrus	0.0344409483761006	0.13345867495739	7.60271749389664e-10	4.17916896516423e-10	1.28872735993259	1.81919361415383	no	brain traits	1.46292489819293
suicidal_thoughts_behaviors	LAMP5-LHX6 and Chandelier	suicidal_thoughts	LAMP5_LHX6_and_Chandelier	0.103046103412912	0.290402655072751	5.33969408218233e-10	4.22315829347688e-10	1.26844786318431	1.26438407256249	no	brain traits	0.986968425993124
suicidal_thoughts_behaviors	Lower rhombic lip	suicidal_thoughts	Lower_rhombic_lip	0.985437268948076	0.993667653732148	-8.05747468372807e-10	3.69306672426672e-10	0.838122026205958	-2.18178421494075	no	brain traits	0.00637101686076184
suicidal_thoughts_behaviors	Mammillary body	suicidal_thoughts	Mammillary_body	0.352442406783942	0.54628573051511	1.54744003535332e-10	4.08581430424273e-10	1.15259483905693	0.378734793146728	no	brain traits	0.452911841678196
suicidal_thoughts_behaviors	Medium spiny neuron	suicidal_thoughts	Medium_spiny_neuron	0.00161503043707223	0.0181104673948895	1.34458519120703e-09	4.56573067382831e-10	1.41937962825507	2.9449507368327	yes	brain traits	2.79181928848585
suicidal_thoughts_behaviors	MGE interneuron	suicidal_thoughts	MGE_interneuron	0.215896349901736	0.467858695269566	3.27006819705548e-10	4.15971648639562e-10	1.21461144571972	0.786127662245795	no	brain traits	0.665754700097148
suicidal_thoughts_behaviors	Microglia	suicidal_thoughts	Microglia	0.975105757901455	0.993667653732148	-1.06032814101812e-09	5.40493790978001e-10	0.690152966748318	-1.96177672846066	no	brain traits	0.0109482790889601
suicidal_thoughts_behaviors	Midbrain-derived inhibitory	suicidal_thoughts	Midbrain_derived_inhibitory	0.271659887575877	0.467858695269566	2.43938224938153e-10	4.01345854983477e-10	1.20635859476862	0.607800533901604	no	brain traits	0.565974483372776
suicidal_thoughts_behaviors	Miscellaneous	suicidal_thoughts	Miscellaneous	0.00181275756444155	0.0181104673948895	1.24895122671432e-09	4.29335902783131e-10	1.39557841963866	2.90903047850903	yes	brain traits	2.7416602739329
suicidal_thoughts_behaviors	Oligodendrocyte precursor	suicidal_thoughts	Oligodendrocyte_precursor	0.248227656767955	0.467858695269566	2.97787429686e-10	4.3787270803426e-10	1.18555487381492	0.680077621240329	no	brain traits	0.605149832375724
suicidal_thoughts_behaviors	Oligodendrocyte	suicidal_thoughts	Oligodendrocyte	0.888210781071057	0.993667653732148	-5.62528370555023e-10	4.6219971586242e-10	0.912161352814523	-1.21706775501884	no	brain traits	0.0514839596792841
suicidal_thoughts_behaviors	Splatter	suicidal_thoughts	Splatter	0.31374074517487	0.511892794758999	2.30598571259486e-10	4.75191814180491e-10	1.11594790678029	0.485274713027567	no	brain traits	0.50342907627988
suicidal_thoughts_behaviors	Thalamic excitatory	suicidal_thoughts	Thalamic_excitatory	0.00233683450256639	0.0181104673948895	1.16948522984141e-09	4.13434783136293e-10	1.4237603042658	2.82870546345849	yes	brain traits	2.6313720437769
suicidal_thoughts_behaviors	Upper-layer intratelencephalic	suicidal_thoughts	Upper_layer_intratelencephalic	0.25385786849239	0.467858695269566	2.85618259509999e-10	4.31187832560896e-10	1.15437274870568	0.662398699456951	no	brain traits	0.595409370806291
suicidal_thoughts_behaviors	Upper rhombic lip	suicidal_thoughts	Upper_rhombic_lip	0.0861824816143169	0.267165693004382	7.41634713245568e-10	5.43463866263134e-10	1.27930069364281	1.36464401643675	no	brain traits	1.0645810046096
suicidal_thoughts_behaviors	Vascular	suicidal_thoughts	Vascular	0.993667653732148	0.993667653732148	-1.1087101112615e-09	4.44718324376375e-10	0.706201883586799	-2.49306145146198	no	brain traits	0.00275884727789473
suicide_attempt	Amygdala excitatory	suicide	Amygdala_excitatory	0.0227107459571652	0.206592139438099	7.38659919468538e-10	3.69195198875367e-10	1.36369287403438	2.00073002498035	no	brain traits	1.64376860070937
suicide_attempt	Astrocyte	suicide	Astrocyte	0.494024373152027	0.850819753761824	5.80159509520362e-12	3.8730916192796e-10	1.12513027159198	0.014979235364132	no	brain traits	0.306251624225515
suicide_attempt	Bergmann glia	suicide	Bergmann_glia	0.375513513109187	0.731846550871538	1.09774362889602e-10	3.45979833753517e-10	1.19712230276457	0.317285437416006	no	brain traits	0.425374429996276
suicide_attempt	Cerebellar inhibitory	suicide	Cerebellar_inhibitory	0.0266570502500773	0.206592139438099	8.05358869718181e-10	4.16773031185911e-10	1.40686925472864	1.93236800237905	no	brain traits	1.57418790934789
suicide_attempt	CGE interneuron	suicide	CGE_interneuron	0.263777332752779	0.645312014272281	2.47748690187147e-10	3.92166742479884e-10	1.21724410430105	0.631743244265173	no	brain traits	0.578762527528662
suicide_attempt	Choroid plexus	suicide	Choroid_plexus	0.59398460320289	0.92067613496448	-8.23178924662544e-11	3.46154210904238e-10	1.0535955102989	-0.237806994319729	no	brain traits	0.226224812309526
suicide_attempt	Committed oligodendrocyte precursor	suicide	Committed_oligodendrocyte_precursor	0.896714502316142	0.985957886213743	-4.78389487449583e-10	3.78757182898729e-10	0.91595164582642	-1.26305060088456	no	brain traits	0.0473458064594744
suicide_attempt	Deep-layer corticothalamic and 6b	suicide	Deep_layer_corticothalamic_and_6b	0.655317230405927	0.938599145264497	-1.5070368955168e-10	3.77026699261772e-10	1.06923413651004	-0.399716226587565	no	brain traits	0.183548412889524
suicide_attempt	Deep-layer intratelencephalic	suicide	Deep_layer_intratelencephalic	0.174301617177818	0.491213648410215	3.67846971585203e-10	3.92452988996906e-10	1.26538529448737	0.937302000235505	no	brain traits	0.758698583468638
suicide_attempt	Deep-layer near-projecting	suicide	Deep_layer_near_projecting	0.00437455972517753	0.135611351480503	1.11758995516667e-09	4.26283685125519e-10	1.50262477401129	2.62170473363905	no	brain traits	2.35906564973827
suicide_attempt	Eccentric medium spiny neuron	suicide	Eccentric_medium_spiny_neuron	0.0630727544028911	0.391051077297925	5.48092858903962e-10	3.58352434247835e-10	1.3146608033447	1.52947993796772	no	brain traits	1.20015820284438
suicide_attempt	Ependymal	suicide	Ependymal	0.725077849812462	0.946279539733319	-2.39412892801175e-10	4.00360390046461e-10	1.02362215312115	-0.597993454780557	no	brain traits	0.139615361802978
suicide_attempt	Fibroblast	suicide	Fibroblast	0.97569693334367	0.985957886213743	-7.61451087545887e-10	3.86125425641689e-10	0.804686698001232	-1.97203042581425	no	brain traits	0.0106850600136512
suicide_attempt	Hippocampal CA1-3	suicide	Hippocampal_CA1_3	0.0780650988314063	0.403336343962266	5.2703245416402e-10	3.71618723104294e-10	1.27796683664802	1.41820748363131	no	brain traits	1.10754308613156
suicide_attempt	Hippocampal CA4	suicide	Hippocampal_CA4	0.276438506622287	0.645312014272281	2.36180172640181e-10	3.97975187378823e-10	1.2106220618279	0.593454517091206	no	brain traits	0.558401461844915
suicide_attempt	Hippocampal dentate gyrus	suicide	Hippocampal_dentate_gyrus	0.405331126811678	0.739133231244825	9.11232022441454e-11	3.80358683947533e-10	1.13802668453269	0.239571767623203	no	brain traits	0.392190043967455
suicide_attempt	LAMP5-LHX6 and Chandelier	suicide	LAMP5_LHX6_and_Chandelier	0.0221405465231614	0.206592139438099	7.14848987606692e-10	3.55395154583579e-10	1.3951451474671	2.0114201850734	no	brain traits	1.65481166308404
suicide_attempt	Lower rhombic lip	suicide	Lower_rhombic_lip	0.888894856833848	0.985957886213743	-4.56481820739638e-10	3.73959485505055e-10	0.938816876566699	-1.22067186000947	no	brain traits	0.0511496066309102
suicide_attempt	Mammillary body	suicide	Mammillary_body	0.961118281274299	0.985957886213743	-5.91857463478111e-10	3.35555641376644e-10	0.940241946406522	-1.76381318177209	no	brain traits	0.0172231620258143
suicide_attempt	Medium spiny neuron	suicide	Medium_spiny_neuron	0.148474603399745	0.460271270539209	3.9771217597362e-10	3.81316326481489e-10	1.21304736081214	1.04299802645069	no	brain traits	0.828347826121878
suicide_attempt	MGE interneuron	suicide	MGE_interneuron	0.568890761680248	0.92067613496448	-5.91419592884665e-11	3.40776007488458e-10	1.14537923296633	-0.173550831011686	no	brain traits	0.244971118761438
suicide_attempt	Microglia	suicide	Microglia	0.959222470056596	0.985957886213743	-7.37086494099243e-10	4.23191278563222e-10	0.761381960295807	-1.74173365907192	no	brain traits	0.0180806563194584
suicide_attempt	Midbrain-derived inhibitory	suicide	Midbrain_derived_inhibitory	0.107238240531278	0.415548182058701	4.77458650456917e-10	3.84628549690947e-10	1.32046283549111	1.24135000077493	no	brain traits	0.969650320144452
suicide_attempt	Miscellaneous	suicide	Miscellaneous	0.666102619219966	0.938599145264497	-1.58617576249851e-10	3.69585858285676e-10	1.049538542729	-0.429176530145386	no	brain traits	0.176458858625769
suicide_attempt	Oligodendrocyte precursor	suicide	Oligodendrocyte_precursor	0.097709160992663	0.415548182058701	5.24193499605516e-10	4.04871509386748e-10	1.30439664987809	1.2947156998019	no	brain traits	1.01006471589181
suicide_attempt	Oligodendrocyte	suicide	Oligodendrocyte	0.732603514632247	0.946279539733319	-2.64017168551595e-10	4.25349678145386e-10	0.99331877238844	-0.620706167459126	no	brain traits	0.13513100215833
suicide_attempt	Splatter	suicide	Splatter	0.144226068107663	0.460271270539209	4.50064443685338e-10	4.23979794878851e-10	1.24158420607872	1.0615233299359	no	brain traits	0.840956236065113
suicide_attempt	Thalamic excitatory	suicide	Thalamic_excitatory	0.37772725206273	0.731846550871538	1.09507844171344e-10	3.51600493076759e-10	1.1614451965451	0.311455320250183	no	brain traits	0.422821680797294
suicide_attempt	Upper-layer intratelencephalic	suicide	Upper_layer_intratelencephalic	0.291431232251998	0.645312014272281	2.06081362655135e-10	3.75233473873827e-10	1.17652190783084	0.549208364935028	no	brain traits	0.535463907377774
suicide_attempt	Upper rhombic lip	suicide	Upper_rhombic_lip	0.911771217415048	0.985957886213743	-5.83417466034124e-10	4.31603858410437e-10	0.909677471148275	-1.35174293432594	no	brain traits	0.0401141216263992
suicide_attempt	Vascular	suicide	Vascular	0.985957886213743	0.985957886213743	-9.11034316272636e-10	4.14840433275757e-10	0.711480604354152	-2.19610781205371	no	brain traits	0.00614163493261125
suicide_death	Amygdala excitatory	suicide_death	Amygdala_excitatory	0.857020331298765	0.976632565522348	-1.31657743997885e-08	1.23387374694008e-08	0.729306182270047	-1.06702767867771	no	brain traits	0.0670088750824875
suicide_death	Astrocyte	suicide_death	Astrocyte	0.344865617495172	0.976632565522348	5.65734550028961e-09	1.41710033245123e-08	1.38265437346376	0.399219827328938	no	brain traits	0.462350101882102
suicide_death	Bergmann glia	suicide_death	Bergmann_glia	0.0935947725108455	0.96714598261207	1.9003226382397e-08	1.44079658289473e-08	1.79211927486261	1.31893888478118	no	brain traits	1.02874840695733
suicide_death	Cerebellar inhibitory	suicide_death	Cerebellar_inhibitory	0.580474946166064	0.976632565522348	-3.00719557375334e-09	1.48058465855975e-08	1.052877919691	-0.203108654163593	no	brain traits	0.236216520071207
suicide_death	CGE interneuron	suicide_death	CGE_interneuron	0.152384672980807	0.976632565522348	1.75753774943539e-08	1.71256683325388e-08	1.62032051042548	1.02625936419431	no	brain traits	0.817058712619806
suicide_death	Choroid plexus	suicide_death	Choroid_plexus	0.977425514709894	0.986593006621123	-2.80669636807854e-08	1.40106172433024e-08	0.337262312345379	-2.00326389575752	no	brain traits	0.00991632833927205
suicide_death	Committed oligodendrocyte precursor	suicide_death	Committed_oligodendrocyte_precursor	0.986593006621123	0.986593006621123	-3.65838428894163e-08	1.65222625225798e-08	0.1214116192593	-2.21421508340154	no	brain traits	0.00586196732169899
suicide_death	Deep-layer corticothalamic and 6b	suicide_death	Deep_layer_corticothalamic_and_6b	0.33766052345868	0.976632565522348	5.93056081463497e-09	1.41589339838411e-08	1.23094259502153	0.418856449320494	no	brain traits	0.471519710600051
suicide_death	Deep-layer intratelencephalic	suicide_death	Deep_layer_intratelencephalic	0.899620071346295	0.976632565522348	-1.76828040840165e-08	1.38212805781969e-08	0.627510085323491	-1.27938970517039	no	brain traits	0.0459408636213557
suicide_death	Deep-layer near-projecting	suicide_death	Deep_layer_near_projecting	0.473756795328895	0.976632565522348	1.00765341270374e-09	1.53070252428383e-08	1.11134745262667	0.06582947350761	no	brain traits	0.324444547677852
suicide_death	Eccentric medium spiny neuron	suicide_death	Eccentric_medium_spiny_neuron	0.326846232079142	0.976632565522348	6.5342390068172e-09	1.45645974915971e-08	1.26084744139711	0.44863848867688	no	brain traits	0.485656517265814
suicide_death	Ependymal	suicide_death	Ependymal	0.87153342006435	0.976632565522348	-1.80368912493625e-08	1.59101831930225e-08	0.641069702809852	-1.13366961464483	no	brain traits	0.059715954656975
suicide_death	Fibroblast	suicide_death	Fibroblast	0.859155484092726	0.976632565522348	-1.81836183302068e-08	1.68909094326605e-08	0.567782356115607	-1.07653281800486	no	brain traits	0.0659282334063137
suicide_death	Hippocampal CA1-3	suicide_death	Hippocampal_CA1_3	0.376513125029413	0.976632565522348	4.35656925066586e-09	1.38456954552987e-08	1.17784701746021	0.314651529403574	no	brain traits	0.424219879945363
suicide_death	Hippocampal CA4	suicide_death	Hippocampal_CA4	0.0221643064025351	0.687093498478588	2.80416341284319e-08	1.39443315617761e-08	1.90746101518553	2.01097012102746	no	brain traits	1.65434585472173
suicide_death	Hippocampal dentate gyrus	suicide_death	Hippocampal_dentate_gyrus	0.446563451138902	0.976632565522348	1.70578384042558e-09	1.26966971496027e-08	1.12808066421365	0.134348627861771	no	brain traits	0.35011682452082
suicide_death	LAMP5-LHX6 and Chandelier	suicide_death	LAMP5_LHX6_and_Chandelier	0.184262876223489	0.976632565522348	1.2292287149104e-08	1.36696661703282e-08	1.44828649607796	0.899238283944783	no	brain traits	0.734562154066368
suicide_death	Lower rhombic lip	suicide_death	Lower_rhombic_lip	0.0560084722978908	0.868131320617307	2.16952226587568e-08	1.36517275185108e-08	1.70999911252431	1.58919247614191	no	brain traits	1.25174627310245
suicide_death	Mammillary body	suicide_death	Mammillary_body	0.795850687076992	0.976632565522348	-1.09909651666181e-08	1.32919091235134e-08	0.77088949259009	-0.826891386668834	no	brain traits	0.0991684044497114
suicide_death	Medium spiny neuron	suicide_death	Medium_spiny_neuron	0.347494643288203	0.976632565522348	6.00327307935541e-09	1.53108284713803e-08	1.23494812759316	0.392093288131141	no	brain traits	0.459051885774026
suicide_death	MGE interneuron	suicide_death	MGE_interneuron	0.557506935569699	0.976632565522348	-1.84695752330221e-09	1.27683367433577e-08	1.06461522023879	-0.144651379457315	no	brain traits	0.253749725479957
suicide_death	Microglia	suicide_death	Microglia	0.827285899239027	0.976632565522348	-1.77479975503669e-08	1.88109246676637e-08	0.462210713014103	-0.94349415905514	no	brain traits	0.0823443779872273
suicide_death	Midbrain-derived inhibitory	suicide_death	Midbrain_derived_inhibitory	0.679735542093454	0.976632565522348	-6.37503211720128e-09	1.36522188564026e-08	0.912267581319027	-0.466959414015805	no	brain traits	0.167660021042131
suicide_death	Miscellaneous	suicide_death	Miscellaneous	0.68728626068524	0.976632565522348	-6.64786607832153e-09	1.36178554958686e-08	0.896919157015245	-0.488172758209864	no	brain traits	0.162862337843052
suicide_death	Oligodendrocyte precursor	suicide_death	Oligodendrocyte_precursor	0.819881379094404	0.976632565522348	-1.25480044391591e-08	1.37149683014251e-08	0.751094620421797	-0.914913119985505	no	brain traits	0.086248977044662
suicide_death	Oligodendrocyte	suicide_death	Oligodendrocyte	0.913624012908003	0.976632565522348	-2.18349029971348e-08	1.60148700678264e-08	0.534487645697613	-1.36341430836837	no	brain traits	0.0392324943254713
suicide_death	Splatter	suicide_death	Splatter	0.664755986260291	0.976632565522348	-6.98550109742449e-09	1.64179956461647e-08	0.973972709234266	-0.42547831342959	no	brain traits	0.177337743070325
suicide_death	Thalamic excitatory	suicide_death	Thalamic_excitatory	0.84550209678734	0.976632565522348	-1.44536371523721e-08	1.42074030412406e-08	0.63985509712292	-1.01733139479585	no	brain traits	0.0728853110443091
suicide_death	Upper-layer intratelencephalic	suicide_death	Upper_layer_intratelencephalic	0.651659827891031	0.976632565522348	-5.56292377380195e-09	1.42710227325322e-08	0.958712281889555	-0.389805543587337	no	brain traits	0.185979050621699
suicide_death	Upper rhombic lip	suicide_death	Upper_rhombic_lip	0.402397225234604	0.976632565522348	4.22028522921888e-09	1.70760114358476e-08	1.23497149903553	0.247147013520924	no	brain traits	0.395345022657534
suicide_death	Vascular	suicide_death	Vascular	0.534232619570156	0.976632565522348	-1.39670227377229e-09	1.62569759980627e-08	0.998729580998706	-0.0859140269345745	no	brain traits	0.272269598031573
cortical_surface_area	Amygdala excitatory	surface_area	Amygdala_excitatory	0.937233404776225	0.99995513806092	-1.07681544714002e-08	7.02902142875738e-09	0.976567085985311	-1.53195641534754	no	structural MRI	0.028152240720142
cortical_surface_area	Astrocyte	surface_area	Astrocyte	0.305434827868335	0.99995513806092	5.26114028382613e-09	1.03396315380361e-08	1.6172279773572	0.508832472847038	no	structural MRI	0.515081443086278
cortical_surface_area	Bergmann glia	surface_area	Bergmann_glia	0.359380910434488	0.99995513806092	3.27392703712016e-09	9.09136071715702e-09	1.55999936876575	0.360114084016233	no	structural MRI	0.444444995432796
cortical_surface_area	Cerebellar inhibitory	surface_area	Cerebellar_inhibitory	0.523609343695654	0.99995513806092	-4.8760980401409e-10	8.23464424996407e-09	1.35110281445627	-0.0592144346753313	no	structural MRI	0.280992612160899
cortical_surface_area	CGE interneuron	surface_area	CGE_interneuron	0.847958099663988	0.99995513806092	-9.31750472759673e-09	9.06623200505632e-09	1.17752395994532	-1.02771523190674	no	structural MRI	0.0716256070997729
cortical_surface_area	Choroid plexus	surface_area	Choroid_plexus	0.394525817562821	0.99995513806092	2.84642576372385e-09	1.06391608275072e-08	1.52907010660798	0.267542319349521	no	structural MRI	0.403924571521243
cortical_surface_area	Committed oligodendrocyte precursor	surface_area	Committed_oligodendrocyte_precursor	0.295531387986203	0.99995513806092	4.61005411681796e-09	8.5800922516272e-09	1.66917896749647	0.537296567638148	no	structural MRI	0.52939638650766
cortical_surface_area	Deep-layer corticothalamic and 6b	surface_area	Deep_layer_corticothalamic_and_6b	0.773286823869784	0.99995513806092	-5.69561797485129e-09	7.5970438540641e-09	1.0843653365865	-0.749715031828383	no	structural MRI	0.111659389756513
cortical_surface_area	Deep-layer intratelencephalic	surface_area	Deep_layer_intratelencephalic	0.907083131354265	0.99995513806092	-9.90032160942449e-09	7.48320838502406e-09	1.09444986929135	-1.32300493318317	no	structural MRI	0.042352909374311
cortical_surface_area	Deep-layer near-projecting	surface_area	Deep_layer_near_projecting	0.349123113330139	0.99995513806092	3.00360580781027e-09	7.74746283058128e-09	1.25518778604757	0.387688960049508	no	structural MRI	0.457021398222621
cortical_surface_area	Eccentric medium spiny neuron	surface_area	Eccentric_medium_spiny_neuron	0.535936777839396	0.99995513806092	-7.51388809554143e-10	8.33003903862792e-09	1.21397756393136	-0.0902023155077443	no	structural MRI	0.270886439141027
cortical_surface_area	Ependymal	surface_area	Ependymal	0.567913608703135	0.99995513806092	-1.75646002541353e-09	1.02678027471159e-08	1.44732908409664	-0.17106483915528	no	structural MRI	0.245717724354285
cortical_surface_area	Fibroblast	surface_area	Fibroblast	0.998602914501779	0.99995513806092	-2.77921690173632e-08	9.29653543862094e-09	1.15308584521504	-2.98951896659321	no	structural MRI	0.00060717075618145
cortical_surface_area	Hippocampal CA1-3	surface_area	Hippocampal_CA1_3	0.849790268439704	0.99995513806092	-8.61155677338059e-09	8.31605181045499e-09	1.04080019927949	-1.03553428594012	no	structural MRI	0.0706882466368743
cortical_surface_area	Hippocampal CA4	surface_area	Hippocampal_CA4	0.322780969280732	0.99995513806092	3.6755463580755e-09	7.99142468168912e-09	1.28463202907009	0.459936307289154	no	structural MRI	0.491092078596821
cortical_surface_area	Hippocampal dentate gyrus	surface_area	Hippocampal_dentate_gyrus	0.915488864530312	0.99995513806092	-9.69104515694214e-09	7.04622782407504e-09	1.0502672758334	-1.37535223085329	no	structural MRI	0.0383469338335577
cortical_surface_area	LAMP5-LHX6 and Chandelier	surface_area	LAMP5_LHX6_and_Chandelier	0.243411764438165	0.99995513806092	6.00050355294384e-09	8.62922552568844e-09	1.34428377569471	0.695369884015764	no	structural MRI	0.613658435526219
cortical_surface_area	Lower rhombic lip	surface_area	Lower_rhombic_lip	0.979989796042832	0.99995513806092	-1.89355573872316e-08	9.2209423220933e-09	1.01629236134362	-2.05353820963202	no	structural MRI	0.00877844629256918
cortical_surface_area	Mammillary body	surface_area	Mammillary_body	0.901370898944165	0.99995513806092	-1.03660562132832e-08	8.0394263467287e-09	1.01378465480725	-1.28940247303854	no	structural MRI	0.0450964673788447
cortical_surface_area	Medium spiny neuron	surface_area	Medium_spiny_neuron	0.4965295131383	0.99995513806092	7.14723459483815e-11	8.21584468641164e-09	1.26105506447282	0.00869933021818086	no	structural MRI	0.304054932441159
cortical_surface_area	MGE interneuron	surface_area	MGE_interneuron	0.283882960710376	0.99995513806092	4.97402029985116e-09	8.70581139909876e-09	1.33203879958797	0.571344826096976	no	structural MRI	0.546860674017078
cortical_surface_area	Microglia	surface_area	Microglia	0.99995513806092	0.99995513806092	-4.05947613801895e-08	1.03642083978751e-08	1.03716819316517	-3.91682218475193	no	structural MRI	1.94837296321563e-05
cortical_surface_area	Midbrain-derived inhibitory	surface_area	Midbrain_derived_inhibitory	0.499256718372821	0.99995513806092	1.56769749835884e-11	8.4143133675416e-09	1.21178222777809	0.00186313182060258	no	structural MRI	0.301676082225689
cortical_surface_area	Miscellaneous	surface_area	Miscellaneous	0.724427848971082	0.99995513806092	-4.58851364891332e-09	7.69825047355349e-09	1.10495493502286	-0.596046291904461	no	structural MRI	0.140004862579419
cortical_surface_area	Oligodendrocyte precursor	surface_area	Oligodendrocyte_precursor	0.344540473885769	0.99995513806092	3.2666280857069e-09	8.16447598389197e-09	1.2641304537538	0.400102602071678	no	structural MRI	0.462759753283866
cortical_surface_area	Oligodendrocyte	surface_area	Oligodendrocyte	0.900718179294049	0.99995513806092	-1.24499176606874e-08	9.68371902731859e-09	1.35282197647003	-1.28565457398807	no	structural MRI	0.0454110717545048
cortical_surface_area	Splatter	surface_area	Splatter	0.565593657504435	0.99995513806092	-1.43467407682596e-09	8.68621269110543e-09	1.28568661574359	-0.165166814104731	no	structural MRI	0.247495469307108
cortical_surface_area	Thalamic excitatory	surface_area	Thalamic_excitatory	0.492424123303684	0.99995513806092	1.71227440595393e-10	9.01621851484746e-09	1.20390626734792	0.0189910482219818	no	structural MRI	0.307660679621606
cortical_surface_area	Upper-layer intratelencephalic	surface_area	Upper_layer_intratelencephalic	0.884836836003327	0.99995513806092	-9.29999996267026e-09	7.75310977944053e-09	1.13070231298417	-1.19951867408504	no	structural MRI	0.0531368058630864
cortical_surface_area	Upper rhombic lip	surface_area	Upper_rhombic_lip	0.168586680103515	0.99995513806092	9.85242710257213e-09	1.02654548031583e-08	1.65242085247744	0.959765279911502	no	structural MRI	0.773176741609624
cortical_surface_area	Vascular	surface_area	Vascular	0.704921641539921	0.99995513806092	-5.93302030063568e-09	1.10154508206126e-08	1.61343364495325	-0.538608940955332	no	structural MRI	0.151859156112376
volume_thalamus	Amygdala excitatory	thalamus	Amygdala_excitatory	0.254972818968928	0.92446572061069	4.14794263984537e-09	6.29504021021379e-09	1.33398382319328	0.658922342245769	no	structural MRI	0.593506114471888
volume_thalamus	Astrocyte	thalamus	Astrocyte	0.75783619747444	0.978871755071152	-5.34623927595705e-09	7.64448311657693e-09	1.38163149521692	-0.699359158026502	no	structural MRI	0.120424654817206
volume_thalamus	Bergmann glia	thalamus	Bergmann_glia	0.201167586611595	0.92446572061069	6.12409366311802e-09	7.31271733175302e-09	1.69689848073662	0.837458004362646	no	structural MRI	0.696441994241095
volume_thalamus	Cerebellar inhibitory	thalamus	Cerebellar_inhibitory	0.997608325730391	0.997608325730391	-1.95453825311092e-08	6.92785948540982e-09	0.786819317411533	-2.82127294473453	no	structural MRI	0.00103993502702973
volume_thalamus	CGE interneuron	thalamus	CGE_interneuron	0.923343832836361	0.997608325730391	-9.07391810081038e-09	6.35460093419235e-09	1.05201713508586	-1.42792886520791	no	structural MRI	0.0346365471891829
volume_thalamus	Choroid plexus	thalamus	Choroid_plexus	0.997605510014879	0.997608325730391	-1.86375633930939e-08	6.60696695969968e-09	0.938452081453948	-2.82089550421197	no	structural MRI	0.00104116081013865
volume_thalamus	Committed oligodendrocyte precursor	thalamus	Committed_oligodendrocyte_precursor	0.308662578972656	0.92446572061069	3.76214162035073e-09	7.52963124466204e-09	1.68357601279668	0.499644869463935	no	structural MRI	0.510516019467666
volume_thalamus	Deep-layer corticothalamic and 6b	thalamus	Deep_layer_corticothalamic_and_6b	0.478566156303968	0.961976053822665	3.678727710587e-10	6.84381960147742e-09	1.24191235470607	0.0537525522997838	no	structural MRI	0.320058017486351
volume_thalamus	Deep-layer intratelencephalic	thalamus	Deep_layer_intratelencephalic	0.357857698300912	0.92446572061069	2.63863270024775e-09	7.24518945235484e-09	1.37374795841096	0.364190987357844	no	structural MRI	0.446289635726426
volume_thalamus	Deep-layer near-projecting	thalamus	Deep_layer_near_projecting	0.168271266605509	0.92446572061069	6.68719886472197e-09	6.958444877858e-09	1.45230452856675	0.961019161910854	no	structural MRI	0.773990036252499
volume_thalamus	Eccentric medium spiny neuron	thalamus	Eccentric_medium_spiny_neuron	0.446154412060429	0.961976053822665	9.67668288764533e-10	7.1476190977748e-09	1.32429750431883	0.135383303940439	no	structural MRI	0.350514807880217
volume_thalamus	Ependymal	thalamus	Ependymal	0.837968415842949	0.997608325730391	-6.8279642136275e-09	6.92391200817719e-09	1.24970056926872	-0.986142545653905	no	structural MRI	0.0767723502045953
volume_thalamus	Fibroblast	thalamus	Fibroblast	0.697919769775649	0.961976053822665	-3.97433072377782e-09	7.66613544693258e-09	1.49387560958703	-0.518426885526534	no	structural MRI	0.156194499363059
volume_thalamus	Hippocampal CA1-3	thalamus	Hippocampal_CA1_3	0.10023333276518	0.92446572061069	8.34161108243777e-09	6.51574771645218e-09	1.48570840641442	1.28022315249796	no	structural MRI	0.99898782908086
volume_thalamus	Hippocampal CA4	thalamus	Hippocampal_CA4	0.534058354751143	0.961976053822665	-5.22132299705394e-10	6.10855357149235e-09	1.26488066008809	-0.0854756029548635	no	structural MRI	0.272411286488702
volume_thalamus	Hippocampal dentate gyrus	thalamus	Hippocampal_dentate_gyrus	0.513063509777595	0.961976053822665	-1.98872856983611e-10	6.07222798603019e-09	1.25317911065489	-0.032751217088874	no	structural MRI	0.289828872239519
volume_thalamus	LAMP5-LHX6 and Chandelier	thalamus	LAMP5_LHX6_and_Chandelier	0.665121694291111	0.961976053822665	-2.74050307384308e-09	6.42583422757533e-09	1.2179481382794	-0.426482068597832	no	structural MRI	0.177098886540737
volume_thalamus	Lower rhombic lip	thalamus	Lower_rhombic_lip	0.897775018193881	0.997608325730391	-7.02459915250544e-09	5.53564797357818e-09	1.10129343804996	-1.26897504791382	no	structural MRI	0.0468324835985389
volume_thalamus	Mammillary body	thalamus	Mammillary_body	0.152964048229979	0.92446572061069	7.26724516673216e-09	7.09828122290466e-09	1.41272694934866	1.02380350094926	no	structural MRI	0.81541063120895
volume_thalamus	Medium spiny neuron	thalamus	Medium_spiny_neuron	0.338734460787072	0.92446572061069	2.99728436172585e-09	7.20640526998276e-09	1.37992776600526	0.415919484047144	no	structural MRI	0.470140618624457
volume_thalamus	MGE interneuron	thalamus	MGE_interneuron	0.661494165702845	0.961976053822665	-2.55825818083911e-09	6.14162150420064e-09	1.20740157863218	-0.416544422200124	no	structural MRI	0.179473981883486
volume_thalamus	Microglia	thalamus	Microglia	0.713724168965203	0.961976053822665	-5.36424155769547e-09	9.50605181074944e-09	1.41314866766792	-0.564297530088105	no	structural MRI	0.146469596404768
volume_thalamus	Midbrain-derived inhibitory	thalamus	Midbrain_derived_inhibitory	0.789800550639871	0.97935268279344	-5.17307049735407e-09	6.420357199375e-09	1.10096248740921	-0.805729391171204	no	structural MRI	0.102482567814245
volume_thalamus	Miscellaneous	thalamus	Miscellaneous	0.578177696987889	0.961976053822665	-1.17609932309187e-09	5.96297140689229e-09	1.20881038444968	-0.197233768676549	no	structural MRI	0.23793866510726
volume_thalamus	Oligodendrocyte precursor	thalamus	Oligodendrocyte_precursor	0.0948893901480846	0.92446572061069	9.02551268529125e-09	6.88322140831749e-09	1.55023082082134	1.31123381769836	no	structural MRI	1.02278234455623
volume_thalamus	Oligodendrocyte	thalamus	Oligodendrocyte	0.357579982262214	0.92446572061069	2.60854542644916e-09	7.14797370508723e-09	1.60401403148149	0.36493494996948	no	structural MRI	0.446626801499148
volume_thalamus	Splatter	thalamus	Splatter	0.990483737251414	0.997608325730391	-1.53009060250693e-08	6.52520353023244e-09	0.833444480558048	-2.34489329783776	no	structural MRI	0.00415265074628569
volume_thalamus	Thalamic excitatory	thalamus	Thalamic_excitatory	0.100301483241844	0.92446572061069	8.26942193244338e-09	6.46131584401061e-09	1.47501858051939	1.27983558335239	no	structural MRI	0.998692644656698
volume_thalamus	Upper-layer intratelencephalic	thalamus	Upper_layer_intratelencephalic	0.698061357518432	0.961976053822665	-3.34872897830341e-09	6.45434992427407e-09	1.23159715243298	-0.51883288287628	no	structural MRI	0.156106402505008
volume_thalamus	Upper rhombic lip	thalamus	Upper_rhombic_lip	0.299487318556032	0.92446572061069	4.22992227935384e-09	8.04357952757144e-09	1.60800244980774	0.525875608596234	no	structural MRI	0.523621562582651
volume_thalamus	Vascular	thalamus	Vascular	0.669291550158084	0.961976053822665	-3.47820500513731e-09	7.94187311740809e-09	1.59365977280814	-0.437957765594782	no	structural MRI	0.174384657953145
