# Supplementary material for: Connecting genomic results for psychiatric disorders to human brain cell types and regions reveals convergence with functional connectivity
Source: Nat Commun. 2025 Jan 4;16:395. doi: 10.1038/s41467-024-55611-1 (PMC11700164; doi:10.1038/s41467-024-55611-1)
Supplement: Supplementary file 4 — Source Datasets [file 41467_2024_55611_MOESM4_ESM.zip › Source_Data_v241210/Main_Figures/Figure2/PlotDF_Supercluster_MDD.tsv]

Trait	Supercluster	dataset_name	Supercluster_ID	P	P.fdr	BETA	SE	Enrichment	Coefficient_z-score	if.sig.fdr	disorder_type	minuslog10P	Trait2	MDD_group
comorbid_anxiety	Amygdala excitatory	anxiety_mlm_correctGRM	Amygdala_excitatory	0.0650687401172463	0.252141367954329	1.30479239687671e-09	8.62068515634335e-10	1.2140519821218	1.5135599702497	no	psychiatric	1.18662760214005	comorbid_anxiety (24.5k)	Anxiety
comorbid_anxiety	Astrocyte	anxiety_mlm_correctGRM	Astrocyte	0.977064125316275	0.999346375534323	-1.99001042617076e-09	9.96713820359265e-10	0.787446264335825	-1.99657151884727	no	psychiatric	0.010076932333319	comorbid_anxiety (24.5k)	Anxiety
comorbid_anxiety	Bergmann glia	anxiety_mlm_correctGRM	Bergmann_glia	0.721430274346655	0.894573540189852	-5.5917775675021e-10	9.52447410863392e-10	1.00363774829278	-0.587095676225647	no	psychiatric	0.141805636753145	comorbid_anxiety (24.5k)	Anxiety
comorbid_anxiety	Cerebellar inhibitory	anxiety_mlm_correctGRM	Cerebellar_inhibitory	0.190830796012696	0.452847922451006	8.5622841040142e-10	9.78727001742914e-10	1.16213289844199	0.874838855857304	no	psychiatric	0.719351538127008	comorbid_anxiety (24.5k)	Anxiety
comorbid_anxiety	CGE interneuron	anxiety_mlm_correctGRM	CGE_interneuron	0.00933499376133529	0.150204520324294	2.22568882456794e-09	9.46273927716359e-10	1.36150398715578	2.35205552998717	no	psychiatric	2.02988596795792	comorbid_anxiety (24.5k)	Anxiety
comorbid_anxiety	Choroid plexus	anxiety_mlm_correctGRM	Choroid_plexus	0.918553458960898	0.999346375534323	-1.21743419603576e-09	8.72458016634731e-10	0.857426201883091	-1.39540719762273	no	psychiatric	0.0368955630858688	comorbid_anxiety (24.5k)	Anxiety
comorbid_anxiety	Committed oligodendrocyte precursor	anxiety_mlm_correctGRM	Committed_oligodendrocyte_precursor	0.250474994199657	0.517648321345958	7.05570192619042e-10	1.04840213652377e-09	1.10950817783837	0.672995759965286	no	psychiatric	0.601235624779477	comorbid_anxiety (24.5k)	Anxiety
comorbid_anxiety	Deep-layer corticothalamic and 6b	anxiety_mlm_correctGRM	Deep_layer_corticothalamic_and_6b	0.13210757966154	0.372303179046158	1.04292884344394e-09	9.34119215433439e-10	1.17951885790443	1.11648366312646	no	psychiatric	0.879072264060369	comorbid_anxiety (24.5k)	Anxiety
comorbid_anxiety	Deep-layer intratelencephalic	anxiety_mlm_correctGRM	Deep_layer_intratelencephalic	0.0455013837548447	0.224713383974066	1.5064282026324e-09	8.91308192660287e-10	1.26892929873292	1.69013166830226	no	psychiatric	1.34197539569552	comorbid_anxiety (24.5k)	Anxiety
comorbid_anxiety	Deep-layer near-projecting	anxiety_mlm_correctGRM	Deep_layer_near_projecting	0.456262663624598	0.639363594527436	1.00284065989309e-10	9.1288668140833e-10	1.06302658410926	0.109853794596497	no	psychiatric	0.340785068473091	comorbid_anxiety (24.5k)	Anxiety
comorbid_anxiety	Eccentric medium spiny neuron	anxiety_mlm_correctGRM	Eccentric_medium_spiny_neuron	0.204511964977874	0.452847922451006	8.15336432519153e-10	9.87553375831524e-10	1.16798965801195	0.825612521280317	no	psychiatric	0.689281278503299	comorbid_anxiety (24.5k)	Anxiety
comorbid_anxiety	Ependymal	anxiety_mlm_correctGRM	Ependymal	0.974833791800186	0.999346375534323	-1.97816742316799e-09	1.01075013075805e-09	0.741173583569133	-1.95712804081894	no	psychiatric	0.0110694247704556	comorbid_anxiety (24.5k)	Anxiety
comorbid_anxiety	Fibroblast	anxiety_mlm_correctGRM	Fibroblast	0.999346375534323	0.999346375534323	-3.21869853511439e-09	1.00134237570111e-09	0.574690224163691	-3.21438362464262	no	psychiatric	0.000283958309842501	comorbid_anxiety (24.5k)	Anxiety
comorbid_anxiety	Hippocampal CA1-3	anxiety_mlm_correctGRM	Hippocampal_CA1_3	0.0145359213217059	0.150204520324294	2.00993031755799e-09	9.20925643258897e-10	1.2984569627991	2.18251096847017	no	psychiatric	1.83755743639082	comorbid_anxiety (24.5k)	Anxiety
comorbid_anxiety	Hippocampal CA4	anxiety_mlm_correctGRM	Hippocampal_CA4	0.039097864125059	0.224713383974066	1.5559561612661e-09	8.83437460249946e-10	1.27425628266775	1.76125218962968	no	psychiatric	1.40784696700406	comorbid_anxiety (24.5k)	Anxiety
comorbid_anxiety	Hippocampal dentate gyrus	anxiety_mlm_correctGRM	Hippocampal_dentate_gyrus	0.109005890712042	0.33791826120733	1.06179894758355e-09	8.61967213268146e-10	1.18006233656688	1.23183217556239	no	psychiatric	0.962550032017108	comorbid_anxiety (24.5k)	Anxiety
comorbid_anxiety	LAMP5-LHX6 and Chandelier	anxiety_mlm_correctGRM	LAMP5_LHX6_and_Chandelier	0.353137398275403	0.587831947916803	3.70698607315509e-10	9.83640694768552e-10	1.13267608471387	0.376863837869918	no	psychiatric	0.452056286955228	comorbid_anxiety (24.5k)	Anxiety
comorbid_anxiety	Lower rhombic lip	anxiety_mlm_correctGRM	Lower_rhombic_lip	0.474366537875194	0.639363594527436	6.43498188490557e-11	1.00080845473959e-09	1.03788782704813	0.0642978369580217	no	psychiatric	0.32388595397918	comorbid_anxiety (24.5k)	Anxiety
comorbid_anxiety	Mammillary body	anxiety_mlm_correctGRM	Mammillary_body	0.386135027200123	0.587831947916803	2.53724365312833e-10	8.76704771095892e-10	1.08868329031193	0.289406849007647	no	psychiatric	0.413260800733512	comorbid_anxiety (24.5k)	Anxiety
comorbid_anxiety	Medium spiny neuron	anxiety_mlm_correctGRM	Medium_spiny_neuron	0.188307581295903	0.452847922451006	8.12368720140482e-10	9.18813074176312e-10	1.13626910290685	0.884150153031666	no	psychiatric	0.725132194860145	comorbid_anxiety (24.5k)	Anxiety
comorbid_anxiety	MGE interneuron	anxiety_mlm_correctGRM	MGE_interneuron	0.0507417318651117	0.224713383974066	1.60274999128933e-09	9.78656722148545e-10	1.29255854274145	1.63770396198848	no	psychiatric	1.29463471396439	comorbid_anxiety (24.5k)	Anxiety
comorbid_anxiety	Microglia	anxiety_mlm_correctGRM	Microglia	0.274680724570931	0.532193903856178	6.11983111611812e-10	1.02215713202449e-09	1.01344712910604	0.59871725436158	no	psychiatric	0.561171815665695	comorbid_anxiety (24.5k)	Anxiety
comorbid_anxiety	Midbrain-derived inhibitory	anxiety_mlm_correctGRM	Midbrain_derived_inhibitory	0.0734154304454182	0.252875371534218	1.31224506227048e-09	9.04487044290227e-10	1.25093921534997	1.45081686968798	no	psychiatric	1.13421265053347	comorbid_anxiety (24.5k)	Anxiety
comorbid_anxiety	Miscellaneous	anxiety_mlm_correctGRM	Miscellaneous	0.0291096201520776	0.224713383974066	1.62598909314545e-09	8.58475066589381e-10	1.23737530837121	1.89404346896796	no	psychiatric	1.53596346158053	comorbid_anxiety (24.5k)	Anxiety
comorbid_anxiety	Oligodendrocyte precursor	anxiety_mlm_correctGRM	Oligodendrocyte_precursor	0.376069357983148	0.587831947916803	2.6578692178882e-10	8.41575756258323e-10	1.07629856464576	0.315820554254698	no	psychiatric	0.424732051318283	comorbid_anxiety (24.5k)	Anxiety
comorbid_anxiety	Oligodendrocyte	anxiety_mlm_correctGRM	Oligodendrocyte	0.398208738911383	0.587831947916803	2.65881599831837e-10	1.03060354884234e-09	1.05663004036845	0.257986303395226	no	psychiatric	0.399889213371024	comorbid_anxiety (24.5k)	Anxiety
comorbid_anxiety	Splatter	anxiety_mlm_correctGRM	Splatter	0.552422507922473	0.713545739399861	-1.20930879752298e-10	9.17643236392582e-10	1.02782633318373	-0.131784199955201	no	psychiatric	0.257728634822971	comorbid_anxiety (24.5k)	Anxiety
comorbid_anxiety	Thalamic excitatory	anxiety_mlm_correctGRM	Thalamic_excitatory	0.335918277835212	0.587831947916803	3.5541583401969e-10	8.38979414431259e-10	1.09127598938493	0.423628789820337	no	psychiatric	0.473766364878159	comorbid_anxiety (24.5k)	Anxiety
comorbid_anxiety	Upper-layer intratelencephalic	anxiety_mlm_correctGRM	Upper_layer_intratelencephalic	0.00978550521629407	0.150204520324294	2.19385148636365e-09	9.39763383168683e-10	1.34314320169614	2.33447219337962	no	psychiatric	2.00941674721757	comorbid_anxiety (24.5k)	Anxiety
comorbid_anxiety	Upper rhombic lip	anxiety_mlm_correctGRM	Upper_rhombic_lip	0.935739930376866	0.999346375534323	-1.36968383915619e-09	9.01129403905841e-10	0.858250986677686	-1.51996354044098	no	psychiatric	0.0288448376896743	comorbid_anxiety (24.5k)	Anxiety
comorbid_anxiety	Vascular	anxiety_mlm_correctGRM	Vascular	0.986317874379673	0.999346375534323	-2.07605958832105e-09	9.40976474645081e-10	0.710555662014396	-2.20628213803549	no	psychiatric	0.00598309637641773	comorbid_anxiety (24.5k)	Anxiety
atypical	Amygdala excitatory	atypical_mlm_correctGRM	Amygdala_excitatory	0.178203019382924	0.500662074012721	6.54039352168357e-10	7.09189513270558e-10	1.51333559324531	0.922234945567841	no	psychiatric	0.749084941768091	atypical (2.9k)	Vegetative
atypical	Astrocyte	atypical_mlm_correctGRM	Astrocyte	0.107074452985056	0.500662074012721	1.13177177828725e-09	9.11075116991867e-10	1.82935908520255	1.24223761266147	no	psychiatric	0.970314135620894	atypical (2.9k)	Vegetative
atypical	Bergmann glia	atypical_mlm_correctGRM	Bergmann_glia	0.0245234181352167	0.500662074012721	1.66445055251766e-09	8.45678199059881e-10	2.12964656339258	1.96818429796108	no	psychiatric	1.61041899688596	atypical (2.9k)	Vegetative
atypical	Cerebellar inhibitory	atypical_mlm_correctGRM	Cerebellar_inhibitory	0.0849822147272297	0.500662074012721	1.16143368051863e-09	8.46329775678115e-10	1.8724539220207	1.37231811274516	no	psychiatric	1.07067195492124	atypical (2.9k)	Vegetative
atypical	CGE interneuron	atypical_mlm_correctGRM	CGE_interneuron	0.295042887783288	0.508129417848996	4.80907473339031e-10	8.92699086651852e-10	1.43920847341386	0.538711734480112	no	psychiatric	0.530114849873315	atypical (2.9k)	Vegetative
atypical	Choroid plexus	atypical_mlm_correctGRM	Choroid_plexus	0.612269518005624	0.768098854101544	-2.32659047376434e-10	8.15663226509009e-10	1.01470182499497	-0.285239103364021	no	psychiatric	0.213057361487805	atypical (2.9k)	Vegetative
atypical	Committed oligodendrocyte precursor	atypical_mlm_correctGRM	Committed_oligodendrocyte_precursor	0.693042261698307	0.826319619717212	-4.43355959614124e-10	8.78816120051104e-10	0.930116479643654	-0.504492293095787	no	psychiatric	0.159240281314968	atypical (2.9k)	Vegetative
atypical	Deep-layer corticothalamic and 6b	atypical_mlm_correctGRM	Deep_layer_corticothalamic_and_6b	0.582301456664393	0.768098854101544	-1.51757461631154e-10	7.30359205065219e-10	1.04455390684223	-0.207784690846201	no	psychiatric	0.234852123475151	atypical (2.9k)	Vegetative
atypical	Deep-layer intratelencephalic	atypical_mlm_correctGRM	Deep_layer_intratelencephalic	0.129184061374062	0.500662074012721	8.36116995080961e-10	7.39758570179069e-10	1.69658368851632	1.13025658476463	no	psychiatric	0.888791065940746	atypical (2.9k)	Vegetative
atypical	Deep-layer near-projecting	atypical_mlm_correctGRM	Deep_layer_near_projecting	0.215281523492627	0.500662074012721	6.61040244841331e-10	8.38640348710949e-10	1.52000101441652	0.788228524727433	no	psychiatric	0.666993241841757	atypical (2.9k)	Vegetative
atypical	Eccentric medium spiny neuron	atypical_mlm_correctGRM	Eccentric_medium_spiny_neuron	0.222098699838461	0.500662074012721	5.88094938974922e-10	7.68626443050549e-10	1.47088257980399	0.765124520880224	no	psychiatric	0.653453983795672	atypical (2.9k)	Vegetative
atypical	Ependymal	atypical_mlm_correctGRM	Ependymal	0.239940228179145	0.500662074012721	5.9523404807628e-10	8.42517183110129e-10	1.50662768085916	0.706494846643946	no	psychiatric	0.619896932475848	atypical (2.9k)	Vegetative
atypical	Fibroblast	atypical_mlm_correctGRM	Fibroblast	0.244690049943069	0.500662074012721	5.97307733668252e-10	8.64041592492495e-10	1.50327388941907	0.691295116876495	no	psychiatric	0.611383690405784	atypical (2.9k)	Vegetative
atypical	Hippocampal CA1-3	atypical_mlm_correctGRM	Hippocampal_CA1_3	0.266587248362191	0.500662074012721	5.0706173144378e-10	8.13684573424186e-10	1.45195915266867	0.623167438593482	no	psychiatric	0.574160627984359	atypical (2.9k)	Vegetative
atypical	Hippocampal CA4	atypical_mlm_correctGRM	Hippocampal_CA4	0.740287203107595	0.844168247616736	-5.50384650036458e-10	8.54327987851159e-10	0.807501514434097	-0.644231089070145	no	psychiatric	0.130599757936172	atypical (2.9k)	Vegetative
atypical	Hippocampal dentate gyrus	atypical_mlm_correctGRM	Hippocampal_dentate_gyrus	0.762474546234471	0.844168247616736	-5.3337157450534e-10	7.46720852755253e-10	0.770237129078519	-0.714285094004411	no	psychiatric	0.117774649836162	atypical (2.9k)	Vegetative
atypical	LAMP5-LHX6 and Chandelier	atypical_mlm_correctGRM	LAMP5_LHX6_and_Chandelier	0.255339368123797	0.500662074012721	5.5286801683109e-10	8.4050443605932e-10	1.46441332227682	0.657781200326789	no	psychiatric	0.592882220680168	atypical (2.9k)	Vegetative
atypical	Lower rhombic lip	atypical_mlm_correctGRM	Lower_rhombic_lip	0.850105705139706	0.908733684804513	-7.25058006785113e-10	6.9926434279612e-10	0.717126984813947	-1.03688685724465	no	psychiatric	0.07052706922143	atypical (2.9k)	Vegetative
atypical	Mammillary body	atypical_mlm_correctGRM	Mammillary_body	0.946676948370085	0.946676948370085	-1.14696537752826e-09	7.10876177689124e-10	0.416038684465855	-1.61345310692046	no	psychiatric	0.0237981978457121	atypical (2.9k)	Vegetative
atypical	Medium spiny neuron	atypical_mlm_correctGRM	Medium_spiny_neuron	0.365002233824001	0.565753462427201	2.91386269236186e-10	8.44305217499785e-10	1.28223446386708	0.345119588505042	no	psychiatric	0.437704477640872	atypical (2.9k)	Vegetative
atypical	MGE interneuron	atypical_mlm_correctGRM	MGE_interneuron	0.223508783904237	0.500662074012721	6.03540130310285e-10	7.93717577518891e-10	1.45603872684256	0.760396578587703	no	psychiatric	0.65070540440597	atypical (2.9k)	Vegetative
atypical	Microglia	atypical_mlm_correctGRM	Microglia	0.532226955114519	0.749956164025004	-8.0594223222532e-11	9.96601519558446e-10	1.14129496760852	-0.0808690551247002	no	psychiatric	0.273903133991606	atypical (2.9k)	Vegetative
atypical	Midbrain-derived inhibitory	atypical_mlm_correctGRM	Midbrain_derived_inhibitory	0.230023248041103	0.500662074012721	5.16450072640422e-10	6.99067193685703e-10	1.42780820781599	0.738770288901034	no	psychiatric	0.638228268392271	atypical (2.9k)	Vegetative
atypical	Miscellaneous	atypical_mlm_correctGRM	Miscellaneous	0.354319774397109	0.565753462427201	2.98736651866679e-10	7.99436901077394e-10	1.31936964438127	0.373683841043707	no	psychiatric	0.450604609247688	atypical (2.9k)	Vegetative
atypical	Oligodendrocyte precursor	atypical_mlm_correctGRM	Oligodendrocyte_precursor	0.274556621232783	0.500662074012721	4.39990603374242e-10	7.34432245308375e-10	1.30613774701029	0.599089441109027	no	psychiatric	0.56136807834256	atypical (2.9k)	Vegetative
atypical	Oligodendrocyte	atypical_mlm_correctGRM	Oligodendrocyte	0.899275774442013	0.92925163359008	-1.07107049640262e-09	8.38453518160811e-10	0.482267052701364	-1.27743574712653	no	psychiatric	0.0461071058725031	atypical (2.9k)	Vegetative
atypical	Splatter	atypical_mlm_correctGRM	Splatter	0.387736612653503	0.572373094869457	2.51468410426751e-10	8.81655139865561e-10	1.30396619608985	0.285223098075621	no	psychiatric	0.411463188101283	atypical (2.9k)	Vegetative
atypical	Thalamic excitatory	atypical_mlm_correctGRM	Thalamic_excitatory	0.196093975230238	0.500662074012721	6.70431620160258e-10	7.83529163618647e-10	1.49110668848409	0.855656242664843	no	psychiatric	0.707535749343216	atypical (2.9k)	Vegetative
atypical	Upper-layer intratelencephalic	atypical_mlm_correctGRM	Upper_layer_intratelencephalic	0.115637318569392	0.500662074012721	9.221448218403e-10	7.70327266589074e-10	1.72743788889739	1.19708189212029	no	psychiatric	0.936901987426998	atypical (2.9k)	Vegetative
atypical	Upper rhombic lip	atypical_mlm_correctGRM	Upper_rhombic_lip	0.0854210156345229	0.500662074012721	1.2113581094949e-09	8.84523744329181e-10	1.96155687310292	1.36950321261708	no	psychiatric	1.06843526922567	atypical (2.9k)	Vegetative
atypical	Vascular	atypical_mlm_correctGRM	Vascular	0.61943455975931	0.768098854101544	-2.85430160948786e-10	9.38927121901824e-10	1.04808846965225	-0.303996076256312	no	psychiatric	0.208004567958795	atypical (2.9k)	Vegetative
bip2021_type1	Amygdala excitatory	bip2021_type1	Amygdala_excitatory	0.000253111827500319	0.00196161666312747	3.44894952219072e-09	9.91806649153154e-10	1.49445234861115	3.47744141979243	yes	psychiatric	3.59668756049916	bip2021_type1 (25.1k)	Reference
bip2021_type1	Astrocyte	bip2021_type1	Astrocyte	0.85085302447092	0.999845058917667	-1.06782931763201e-09	1.02666132002761e-09	1.2308788581141	-1.04009890779103	no	psychiatric	0.0701454530457999	bip2021_type1 (25.1k)	Reference
bip2021_type1	Bergmann glia	bip2021_type1	Bergmann_glia	0.155734278082718	0.268209034475792	9.30584164395508e-10	9.1941750634739e-10	1.41633665356231	1.01214536156972	no	psychiatric	0.807615785995029	bip2021_type1 (25.1k)	Reference
bip2021_type1	Cerebellar inhibitory	bip2021_type1	Cerebellar_inhibitory	0.0793324323956871	0.153706587766644	1.22649625824214e-09	8.70117043828741e-10	1.38294046242743	1.4095761793669	no	psychiatric	1.10054922969429	bip2021_type1 (25.1k)	Reference
bip2021_type1	CGE interneuron	bip2021_type1	CGE_interneuron	0.00359609308965958	0.0124550458388313	2.75434261894253e-09	1.02475267861495e-09	1.50687525842095	2.68781207058204	yes	psychiatric	2.44416907450216	bip2021_type1 (25.1k)	Reference
bip2021_type1	Choroid plexus	bip2021_type1	Choroid_plexus	0.825297574478832	0.999845058917667	-8.67776168018554e-10	9.27364622185389e-10	1.18967951497738	-0.935744309475154	no	psychiatric	0.0833894312653143	bip2021_type1 (25.1k)	Reference
bip2021_type1	Committed oligodendrocyte precursor	bip2021_type1	Committed_oligodendrocyte_precursor	0.974653320971726	0.999845058917667	-1.95182660068847e-09	9.98853744892335e-10	1.14415894524237	-1.95406645934821	no	psychiatric	0.0111498330836525	bip2021_type1 (25.1k)	Reference
bip2021_type1	Deep-layer corticothalamic and 6b	bip2021_type1	Deep_layer_corticothalamic_and_6b	0.00624907621782278	0.0161434468960422	2.26094557322472e-09	9.05190047589173e-10	1.40474158838767	2.49775787885249	yes	psychiatric	2.2041841783606	bip2021_type1 (25.1k)	Reference
bip2021_type1	Deep-layer intratelencephalic	bip2021_type1	Deep_layer_intratelencephalic	2.17408483216275e-07	6.73966297970452e-06	5.20010630553302e-09	1.02910310578077e-09	1.71885742370733	5.05304694575552	yes	psychiatric	6.66272351387375	bip2021_type1 (25.1k)	Reference
bip2021_type1	Deep-layer near-projecting	bip2021_type1	Deep_layer_near_projecting	0.0279552231925513	0.0577741279312727	1.72379447171148e-09	9.01692051680656e-10	1.37606146446785	1.91173302293007	no	psychiatric	1.55353703601463	bip2021_type1 (25.1k)	Reference
bip2021_type1	Eccentric medium spiny neuron	bip2021_type1	Eccentric_medium_spiny_neuron	6.73414444019027e-06	0.000104379238822949	3.92690448003356e-09	9.02248184152637e-10	1.59649554544224	4.35235509365041	yes	psychiatric	5.17171757269624	bip2021_type1 (25.1k)	Reference
bip2021_type1	Ependymal	bip2021_type1	Ependymal	0.999183679425032	0.999845058917667	-2.85951337193101e-09	9.07778749516412e-10	1.00958088171987	-3.15001135844425	no	psychiatric	0.000354668302392277	bip2021_type1 (25.1k)	Reference
bip2021_type1	Fibroblast	bip2021_type1	Fibroblast	0.999845058917667	0.999845058917667	-3.29668639255019e-09	9.13995490906339e-10	1.00848994399057	-3.60689568531801	no	psychiatric	6.72952706129352e-05	bip2021_type1 (25.1k)	Reference
bip2021_type1	Hippocampal CA1-3	bip2021_type1	Hippocampal_CA1_3	0.000674753104835224	0.00418346924997839	3.02106616009426e-09	9.42540214886774e-10	1.47833997486021	3.20523847404981	yes	psychiatric	3.1708551083873	bip2021_type1 (25.1k)	Reference
bip2021_type1	Hippocampal CA4	bip2021_type1	Hippocampal_CA4	0.00361598104998329	0.0124550458388313	2.51257697318637e-09	9.35444976040341e-10	1.44651936855288	2.68596981922111	yes	psychiatric	2.44177385416715	bip2021_type1 (25.1k)	Reference
bip2021_type1	Hippocampal dentate gyrus	bip2021_type1	Hippocampal_dentate_gyrus	0.000950685523925188	0.0049118752069468	2.78120815857937e-09	8.95655555693969e-10	1.46092501757769	3.10522068545027	yes	psychiatric	3.02196311903553	bip2021_type1 (25.1k)	Reference
bip2021_type1	LAMP5-LHX6 and Chandelier	bip2021_type1	LAMP5_LHX6_and_Chandelier	0.00552227335144995	0.0155627703540862	2.25148405860491e-09	8.85962410441897e-10	1.44473458880226	2.54128621267569	yes	psychiatric	2.25788209967283	bip2021_type1 (25.1k)	Reference
bip2021_type1	Lower rhombic lip	bip2021_type1	Lower_rhombic_lip	0.772556391255655	0.999845058917667	-6.58360796532791e-10	8.80995174878515e-10	1.16458043292997	-0.74729217061101	no	psychiatric	0.112069810262582	bip2021_type1 (25.1k)	Reference
bip2021_type1	Mammillary body	bip2021_type1	Mammillary_body	0.21586737624383	0.334594433177936	7.16837282448132e-10	9.11743884015048e-10	1.24611413843817	0.78622658732998	no	psychiatric	0.665812987067573	bip2021_type1 (25.1k)	Reference
bip2021_type1	Medium spiny neuron	bip2021_type1	Medium_spiny_neuron	0.00283824767096252	0.0124550458388313	2.71957931953282e-09	9.83250931347421e-10	1.46846963256869	2.76590566337525	yes	psychiatric	2.54694970985135	bip2021_type1 (25.1k)	Reference
bip2021_type1	MGE interneuron	bip2021_type1	MGE_interneuron	0.0114683147266839	0.0273475197328615	2.24338697299677e-09	9.8632590802267e-10	1.43972820039668	2.27448853847324	yes	psychiatric	1.9405003971533	bip2021_type1 (25.1k)	Reference
bip2021_type1	Microglia	bip2021_type1	Microglia	0.993085020852594	0.999845058917667	-2.54672995525842e-09	1.03456219778735e-09	1.07602247822103	-2.46164992371187	no	psychiatric	0.003013568718622	bip2021_type1 (25.1k)	Reference
bip2021_type1	Midbrain-derived inhibitory	bip2021_type1	Midbrain_derived_inhibitory	0.0898377574760891	0.163821793044633	1.27636015353349e-09	9.51261856142228e-10	1.32574121047334	1.34175479158775	no	psychiatric	1.04654109744022	bip2021_type1 (25.1k)	Reference
bip2021_type1	Miscellaneous	bip2021_type1	Miscellaneous	0.00460457588180052	0.0142741852335816	2.54682394088686e-09	9.77971391793517e-10	1.42916092755121	2.6041906361046	yes	psychiatric	2.33681036561398	bip2021_type1 (25.1k)	Reference
bip2021_type1	Oligodendrocyte precursor	bip2021_type1	Oligodendrocyte_precursor	0.907147236421893	0.999845058917667	-9.55575587491863e-10	7.22066192223789e-10	1.08550367542292	-1.32339056693531	no	psychiatric	0.0423222181482803	bip2021_type1 (25.1k)	Reference
bip2021_type1	Oligodendrocyte	bip2021_type1	Oligodendrocyte	0.995647633675441	0.999845058917667	-2.48378536474842e-09	9.46767376485485e-10	1.05610308236042	-2.62343784380122	no	psychiatric	0.00189433409283865	bip2021_type1 (25.1k)	Reference
bip2021_type1	Splatter	bip2021_type1	Splatter	0.970713781058634	0.999845058917667	-1.63860489869503e-09	8.66350027265753e-10	1.05970357415489	-1.89138898496553	no	psychiatric	0.0129088047271349	bip2021_type1 (25.1k)	Reference
bip2021_type1	Thalamic excitatory	bip2021_type1	Thalamic_excitatory	0.0195064615877999	0.0431928792301283	1.94328940859168e-09	9.41493124974532e-10	1.37897854093237	2.06405055655	yes	psychiatric	1.70982150314583	bip2021_type1 (25.1k)	Reference
bip2021_type1	Upper-layer intratelencephalic	bip2021_type1	Upper_layer_intratelencephalic	4.12419766275818e-05	0.000426167091818345	4.16056319383701e-09	1.05676747001037e-09	1.63529639597073	3.93706592217131	yes	psychiatric	4.384660528212	bip2021_type1 (25.1k)	Reference
bip2021_type1	Upper rhombic lip	bip2021_type1	Upper_rhombic_lip	0.196724034176057	0.32097079260304	8.90406610886008e-10	1.04338699480542e-09	1.39791224294625	0.853380974958444	no	psychiatric	0.706142578197581	bip2021_type1 (25.1k)	Reference
bip2021_type1	Vascular	bip2021_type1	Vascular	0.999643298635279	0.999845058917667	-3.26076338346363e-09	9.63475549375027e-10	1.03126785093132	-3.38437585217266	no	psychiatric	0.000154941069874162	bip2021_type1 (25.1k)	Reference
bip2021_type2	Amygdala excitatory	bip2021_type2	Amygdala_excitatory	0.0280207634695315	0.217160916888869	1.22814683630154e-09	6.4276901064952e-10	1.68993868661719	1.91071258251934	no	psychiatric	1.55252003585654	bip2021_type2 (6.8k)	Reference
bip2021_type2	Astrocyte	bip2021_type2	Astrocyte	0.813867633453046	0.970380639886324	-6.08475983907086e-10	6.81965084338748e-10	0.984007300424516	-0.892239203854669	no	psychiatric	0.0894462225498807	bip2021_type2 (6.8k)	Reference
bip2021_type2	Bergmann glia	bip2021_type2	Bergmann_glia	0.208933147942246	0.462637684729258	6.0403931909764e-10	7.45609221635449e-10	1.56364069582685	0.810128552021816	no	psychiatric	0.679992652282214	bip2021_type2 (6.8k)	Reference
bip2021_type2	Cerebellar inhibitory	bip2021_type2	Cerebellar_inhibitory	0.0233963274114044	0.217160916888869	1.40457750100571e-09	7.06466744548226e-10	1.85888704064378	1.9881721423475	no	psychiatric	1.63085230968984	bip2021_type2 (6.8k)	Reference
bip2021_type2	CGE interneuron	bip2021_type2	CGE_interneuron	0.412328522273607	0.672746536341148	1.43766006152267e-10	6.48883026784729e-10	1.2623731590257	0.221559202842214	no	psychiatric	0.384756622420083	bip2021_type2 (6.8k)	Reference
bip2021_type2	Choroid plexus	bip2021_type2	Choroid_plexus	0.977016264554237	0.998308453900048	-1.28850665353926e-09	6.45644081128319e-10	0.691405707678484	-1.99569188536118	no	psychiatric	0.0100982064476949	bip2021_type2 (6.8k)	Reference
bip2021_type2	Committed oligodendrocyte precursor	bip2021_type2	Committed_oligodendrocyte_precursor	0.589383883173854	0.794386972973455	-1.51159555436826e-10	6.68964859214019e-10	1.16257894468839	-0.225960382454808	no	psychiatric	0.229601744197598	bip2021_type2 (6.8k)	Reference
bip2021_type2	Deep-layer corticothalamic and 6b	bip2021_type2	Deep_layer_corticothalamic_and_6b	0.129307802956262	0.33404515763701	7.02610213043608e-10	6.21960979912763e-10	1.49451366360954	1.12966928108924	no	psychiatric	0.888375267241813	bip2021_type2 (6.8k)	Reference
bip2021_type2	Deep-layer intratelencephalic	bip2021_type2	Deep_layer_intratelencephalic	0.0529073277505886	0.328025432053649	1.14506175495559e-09	7.08010522372668e-10	1.69738721783608	1.61729482652077	no	psychiatric	1.27648417330978	bip2021_type2 (6.8k)	Reference
bip2021_type2	Deep-layer near-projecting	bip2021_type2	Deep_layer_near_projecting	0.252262882993035	0.502543942873038	4.24884039303608e-10	6.36639364155058e-10	1.41167558437236	0.667385749650447	no	psychiatric	0.598146645230139	bip2021_type2 (6.8k)	Reference
bip2021_type2	Eccentric medium spiny neuron	bip2021_type2	Eccentric_medium_spiny_neuron	0.11575057148369	0.33404515763701	7.41782945279386e-10	6.19960200575811e-10	1.53642879629335	1.19650091181729	no	psychiatric	0.936476856106118	bip2021_type2 (6.8k)	Reference
bip2021_type2	Ependymal	bip2021_type2	Ependymal	0.997586354067422	0.998308453900048	-1.53620323367729e-09	5.45074107452698e-10	0.609449249623304	-2.81833830055963	no	psychiatric	0.0010495001808289	bip2021_type2 (6.8k)	Reference
bip2021_type2	Fibroblast	bip2021_type2	Fibroblast	0.998308453900048	0.998308453900048	-1.77887041800704e-09	6.06998924910578e-10	0.450127881802102	-2.93059895990607	no	psychiatric	0.000735251168181923	bip2021_type2 (6.8k)	Reference
bip2021_type2	Hippocampal CA1-3	bip2021_type2	Hippocampal_CA1_3	0.017663772366569	0.217160916888869	1.26470222117185e-09	6.0092744420781e-10	1.73401442688808	2.10458389504755	no	psychiatric	1.75291654067757	bip2021_type2 (6.8k)	Reference
bip2021_type2	Hippocampal CA4	bip2021_type2	Hippocampal_CA4	0.0883602884806486	0.33404515763701	8.34376771562534e-10	6.17635269900902e-10	1.56109576128181	1.35092151019227	no	psychiatric	1.05374287490394	bip2021_type2 (6.8k)	Reference
bip2021_type2	Hippocampal dentate gyrus	bip2021_type2	Hippocampal_dentate_gyrus	0.013730519102683	0.217160916888869	1.38362622984389e-09	6.27523046584722e-10	1.8121992941308	2.20490105881248	no	psychiatric	1.86231304330446	bip2021_type2 (6.8k)	Reference
bip2021_type2	LAMP5-LHX6 and Chandelier	bip2021_type2	LAMP5_LHX6_and_Chandelier	0.533500895141867	0.775598668226471	-4.67946945307296e-11	5.56594474675835e-10	1.17936199209752	-0.0840732286427802	no	psychiatric	0.272864847551888	bip2021_type2 (6.8k)	Reference
bip2021_type2	Lower rhombic lip	bip2021_type2	Lower_rhombic_lip	0.469281584584678	0.72738645610625	5.41823372932409e-11	7.02973834934613e-10	1.22091248476784	0.0770758947212889	no	psychiatric	0.328566487914453	bip2021_type2 (6.8k)	Reference
bip2021_type2	Mammillary body	bip2021_type2	Mammillary_body	0.184808548443194	0.440697307826078	5.57874895548318e-10	6.21801824247254e-10	1.45616516787329	0.897190831216481	no	psychiatric	0.73327794406914	bip2021_type2 (6.8k)	Reference
bip2021_type2	Medium spiny neuron	bip2021_type2	Medium_spiny_neuron	0.090336223244514	0.33404515763701	9.01440603539929e-10	6.7337645511192e-10	1.58981687877874	1.33868744102451	no	psychiatric	1.04413807027621	bip2021_type2 (6.8k)	Reference
bip2021_type2	MGE interneuron	bip2021_type2	MGE_interneuron	0.119542990852035	0.33404515763701	7.63942594008928e-10	6.4890781800667e-10	1.5523283388723	1.17727444917465	no	psychiatric	0.922475882731163	bip2021_type2 (6.8k)	Reference
bip2021_type2	Microglia	bip2021_type2	Microglia	0.794741335581346	0.970380639886324	-5.65130208062296e-10	6.866846667828e-10	0.986210688134878	-0.822983583877006	no	psychiatric	0.099774198147033	bip2021_type2 (6.8k)	Reference
bip2021_type2	Midbrain-derived inhibitory	bip2021_type2	Midbrain_derived_inhibitory	0.865685633192765	0.99393535662873	-6.60170897919245e-10	5.96777627555989e-10	0.909685850599704	-1.10622594989506	no	psychiatric	0.0626397899181716	bip2021_type2 (6.8k)	Reference
bip2021_type2	Miscellaneous	bip2021_type2	Miscellaneous	0.082797944815172	0.33404515763701	8.06776171431359e-10	5.81881889898584e-10	1.52780158549946	1.38649472588324	no	psychiatric	1.08198044300386	bip2021_type2 (6.8k)	Reference
bip2021_type2	Oligodendrocyte precursor	bip2021_type2	Oligodendrocyte_precursor	0.641484475260975	0.828584113878759	-2.08636110226933e-10	5.75659743035272e-10	1.09160990115321	-0.362429564949011	no	psychiatric	0.192813849639913	bip2021_type2 (6.8k)	Reference
bip2021_type2	Oligodendrocyte	bip2021_type2	Oligodendrocyte	0.259377518902213	0.502543942873038	4.77979790711839e-10	7.40748834430404e-10	1.46157107131906	0.645265666977903	no	psychiatric	0.586067668343756	bip2021_type2 (6.8k)	Reference
bip2021_type2	Splatter	bip2021_type2	Splatter	0.311555510544801	0.568130636875814	2.97425786328894e-10	6.05205400740395e-10	1.31595574412702	0.491446021408649	no	psychiatric	0.506464562887683	bip2021_type2 (6.8k)	Reference
bip2021_type2	Thalamic excitatory	bip2021_type2	Thalamic_excitatory	0.550424861322012	0.775598668226471	-7.92635452224325e-11	6.25428265577725e-10	1.1737880360706	-0.126734830491255	no	psychiatric	0.259301958327925	bip2021_type2 (6.8k)	Reference
bip2021_type2	Upper-layer intratelencephalic	bip2021_type2	Upper_layer_intratelencephalic	0.119715753629812	0.33404515763701	8.3671483184514e-10	7.1124488650918e-10	1.58281100625614	1.17640892429016	no	psychiatric	0.92184869617404	bip2021_type2 (6.8k)	Reference
bip2021_type2	Upper rhombic lip	bip2021_type2	Upper_rhombic_lip	0.332470367983369	0.572587855971358	3.52775805023468e-10	8.14533017925277e-10	1.40073414847508	0.433101909020256	no	psychiatric	0.478247055909089	bip2021_type2 (6.8k)	Reference
bip2021_type2	Vascular	bip2021_type2	Vascular	0.941785331766802	0.998308453900048	-1.21725798641804e-09	7.75353753825268e-10	0.692902912088338	-1.56993885747325	no	psychiatric	0.0260480779433556	bip2021_type2 (6.8k)	Reference
early_onset	Amygdala excitatory	early_mlm_correctGRM	Amygdala_excitatory	0.0943512112707529	0.243795501294153	1.38853109541648e-09	1.05637718738904e-09	1.23782707220546	1.31442737688079	no	psychiatric	1.02525252003718	early_onset (29.3k)	Onset
early_onset	Astrocyte	early_mlm_correctGRM	Astrocyte	0.995245139093313	0.999566567150589	-2.42241038377766e-09	9.34152152530135e-10	0.799934032074121	-2.59316469722476	no	psychiatric	0.00206993488941254	early_onset (29.3k)	Onset
early_onset	Bergmann glia	early_mlm_correctGRM	Bergmann_glia	0.610948845091964	0.852298898151732	-3.05272985450509e-10	1.08332387924756e-09	1.0821064673769	-0.281792907272147	no	psychiatric	0.213995151826749	early_onset (29.3k)	Onset
early_onset	Cerebellar inhibitory	early_mlm_correctGRM	Cerebellar_inhibitory	0.151215771727545	0.312512594903593	1.16728699140308e-09	1.13193325835769e-09	1.2090097857531	1.03123305440878	no	psychiatric	0.820402909780402	early_onset (29.3k)	Onset
early_onset	CGE interneuron	early_mlm_correctGRM	CGE_interneuron	0.00935090753234835	0.159867265829676	2.69294465617381e-09	1.14524095101603e-09	1.39505017992655	2.35142190277486	no	psychiatric	2.0291462375591	early_onset (29.3k)	Onset
early_onset	Choroid plexus	early_mlm_correctGRM	Choroid_plexus	0.474253931967346	0.81677066061043	6.62572550590928e-11	1.02596086294306e-09	1.05597163191097	0.0645806847534399	no	psychiatric	0.323989059754761	early_onset (29.3k)	Onset
early_onset	Committed oligodendrocyte precursor	early_mlm_correctGRM	Committed_oligodendrocyte_precursor	0.752011598002743	0.89662921300327	-7.77936461213263e-10	1.14262353118786e-09	0.943879206232688	-0.680833572895641	no	psychiatric	0.123775461390072	early_onset (29.3k)	Onset
early_onset	Deep-layer corticothalamic and 6b	early_mlm_correctGRM	Deep_layer_corticothalamic_and_6b	0.0508599694082197	0.197082381456851	1.63574524255909e-09	9.99494849103427e-10	1.25270567640053	1.63657195835116	no	psychiatric	1.29362390538417	early_onset (29.3k)	Onset
early_onset	Deep-layer intratelencephalic	early_mlm_correctGRM	Deep_layer_intratelencephalic	0.102236823123355	0.243795501294153	1.37561193441317e-09	1.08409059436728e-09	1.24745546856382	1.2689086516944	no	psychiatric	0.990392654113617	early_onset (29.3k)	Onset
early_onset	Deep-layer near-projecting	early_mlm_correctGRM	Deep_layer_near_projecting	0.267289067768713	0.500265406350328	6.19032197124167e-10	9.9677881480557e-10	1.15259255542288	0.621032658328432	no	psychiatric	0.573018803700684	early_onset (29.3k)	Onset
early_onset	Eccentric medium spiny neuron	early_mlm_correctGRM	Eccentric_medium_spiny_neuron	0.129897624414535	0.287630454060756	1.10400644435443e-09	9.79706041366816e-10	1.23206233999601	1.12687520311113	no	psychiatric	0.886398791291041	early_onset (29.3k)	Onset
early_onset	Ependymal	early_mlm_correctGRM	Ependymal	0.989744378700309	0.999566567150589	-2.35920178023085e-09	1.01827456076168e-09	0.758844430462427	-2.31686214223612	no	psychiatric	0.0044769561646639	early_onset (29.3k)	Onset
early_onset	Fibroblast	early_mlm_correctGRM	Fibroblast	0.959076436032334	0.999566567150589	-1.93608250290223e-09	1.11264779125442e-09	0.790743187147004	-1.74006771785296	no	psychiatric	0.0181467792482974	early_onset (29.3k)	Onset
early_onset	Hippocampal CA1-3	early_mlm_correctGRM	Hippocampal_CA1_3	0.0771681932206144	0.239221398983905	1.490393420723e-09	1.04634508207541e-09	1.23854886606611	1.42438039443625	no	psychiatric	1.11256166799552	early_onset (29.3k)	Onset
early_onset	Hippocampal CA4	early_mlm_correctGRM	Hippocampal_CA4	0.0997009160182023	0.243795501294153	1.3413526738442e-09	1.0452715370912e-09	1.25744843898055	1.28325762851722	no	psychiatric	1.00130085151961	early_onset (29.3k)	Onset
early_onset	Hippocampal dentate gyrus	early_mlm_correctGRM	Hippocampal_dentate_gyrus	0.0658527497609264	0.226826138065413	1.67268074729638e-09	1.10963860164678e-09	1.2687508695136	1.50741038101415	no	psychiatric	1.18142608583411	early_onset (29.3k)	Onset
early_onset	LAMP5-LHX6 and Chandelier	early_mlm_correctGRM	LAMP5_LHX6_and_Chandelier	0.0214215468305932	0.181620506893648	2.06481902589616e-09	1.01954468429097e-09	1.34682464047218	2.02523641946318	no	psychiatric	1.66914917235868	early_onset (29.3k)	Onset
early_onset	Lower rhombic lip	early_mlm_correctGRM	Lower_rhombic_lip	0.536283912042404	0.852298898151732	-1.03734125050645e-10	1.13898378061515e-09	1.04325258279469	-0.0910760335802319	no	psychiatric	0.270605231222664	early_onset (29.3k)	Onset
early_onset	Mammillary body	early_mlm_correctGRM	Mammillary_body	0.582663802942066	0.852298898151732	-1.93406515861947e-10	9.26663112191177e-10	1.07226465521633	-0.208712868050418	no	psychiatric	0.234581960922734	early_onset (29.3k)	Onset
early_onset	Medium spiny neuron	early_mlm_correctGRM	Medium_spiny_neuron	0.274339093805019	0.500265406350328	5.66925725886509e-10	9.45282669322109e-10	1.12245274466152	0.599742007639967	no	psychiatric	0.561712300255385	early_onset (29.3k)	Onset
early_onset	MGE interneuron	early_mlm_correctGRM	MGE_interneuron	0.0466023434188501	0.197082381456851	1.86329833074426e-09	1.10994525032201e-09	1.32356981891084	1.67872994654798	no	psychiatric	1.33159224407639	early_onset (29.3k)	Onset
early_onset	Microglia	early_mlm_correctGRM	Microglia	0.671584828420263	0.852298898151732	-5.23416401836899e-10	1.17808680321588e-09	0.865164502994567	-0.444293578714322	no	psychiatric	0.172899123444926	early_onset (29.3k)	Onset
early_onset	Midbrain-derived inhibitory	early_mlm_correctGRM	Midbrain_derived_inhibitory	0.0292936301441368	0.181620506893648	1.99819720456083e-09	1.05653284948559e-09	1.3645700281261	1.89127787700469	no	psychiatric	1.53322680606241	early_onset (29.3k)	Onset
early_onset	Miscellaneous	early_mlm_correctGRM	Miscellaneous	0.0444783117824539	0.197082381456851	1.8155297668945e-09	1.06737641058682e-09	1.24840329468371	1.70092738502284	no	psychiatric	1.35185170518227	early_onset (29.3k)	Onset
early_onset	Oligodendrocyte precursor	early_mlm_correctGRM	Oligodendrocyte_precursor	0.782300134047126	0.898196450202256	-7.14539786446427e-10	9.1609432142344e-10	1.00243821779384	-0.779984953226395	no	psychiatric	0.10662659533761	early_onset (29.3k)	Onset
early_onset	Oligodendrocyte	early_mlm_correctGRM	Oligodendrocyte	0.687337821090106	0.852298898151732	-5.47056725938097e-10	1.12028702846754e-09	0.998445432494097	-0.488318361309983	no	psychiatric	0.162829758173271	early_onset (29.3k)	Onset
early_onset	Splatter	early_mlm_correctGRM	Splatter	0.0280587257703414	0.181620506893648	2.07208685918091e-09	1.08479269482199e-09	1.29365849644796	1.91012243083084	no	psychiatric	1.55193205545573	early_onset (29.3k)	Onset
early_onset	Thalamic excitatory	early_mlm_correctGRM	Thalamic_excitatory	0.552787420756175	0.852298898151732	-1.38672776817453e-10	1.04495501613304e-09	1.05609798586386	-0.132706934438791	no	psychiatric	0.257441848337075	early_onset (29.3k)	Onset
early_onset	Upper-layer intratelencephalic	early_mlm_correctGRM	Upper_layer_intratelencephalic	0.0103140171503017	0.159867265829676	2.75766503607117e-09	1.19135796764579e-09	1.39506734328361	2.31472413075015	no	psychiatric	1.98657215077736	early_onset (29.3k)	Onset
early_onset	Upper rhombic lip	early_mlm_correctGRM	Upper_rhombic_lip	0.657313834527199	0.852298898151732	-4.57923589322685e-10	1.13027617999261e-09	0.998576692204023	-0.405143094606913	no	psychiatric	0.182227226999119	early_onset (29.3k)	Onset
early_onset	Vascular	early_mlm_correctGRM	Vascular	0.999566567150589	0.999566567150589	-3.61798247439131e-09	1.08631434822103e-09	0.564728183500286	-3.33051154144856	no	psychiatric	0.000188278300723181	early_onset (29.3k)	Onset
late_onset	Amygdala excitatory	late_mlm_correctGRM	Amygdala_excitatory	0.0774244958633732	0.306109468957947	1.10857406796852e-09	7.79253197707615e-10	1.50959149058993	1.42261086798192	no	psychiatric	1.11112161379769	late_onset (27.8k)	Onset
late_onset	Astrocyte	late_mlm_correctGRM	Astrocyte	0.818388918374861	0.874829533435196	-7.52521527070379e-10	8.27635720515602e-10	1.02720997733049	-0.909242446183415	no	psychiatric	0.0870402599425632	late_onset (27.8k)	Onset
late_onset	Bergmann glia	late_mlm_correctGRM	Bergmann_glia	0.0681412884919318	0.306109468957947	1.47567467364277e-09	9.90533167219339e-10	1.81136270550034	1.4897781543099	no	psychiatric	1.16658965856319	late_onset (27.8k)	Onset
late_onset	Cerebellar inhibitory	late_mlm_correctGRM	Cerebellar_inhibitory	0.481781638438397	0.622301282982929	3.62737989101547e-11	7.94040687295508e-10	1.26061825972919	0.045682544346314	no	psychiatric	0.317149755763245	late_onset (27.8k)	Onset
late_onset	CGE interneuron	late_mlm_correctGRM	CGE_interneuron	0.0577273427252922	0.306109468957947	1.37546743343292e-09	8.73788809096906e-10	1.73249605563299	1.57414173666806	no	psychiatric	1.23861843325666	late_onset (27.8k)	Onset
late_onset	Choroid plexus	late_mlm_correctGRM	Choroid_plexus	0.716464980619649	0.818735993172003	-5.04791726418495e-10	8.81929587206045e-10	0.982019196659556	-0.572371914653273	no	psychiatric	0.14480503219661	late_onset (27.8k)	Onset
late_onset	Committed oligodendrocyte precursor	late_mlm_correctGRM	Committed_oligodendrocyte_precursor	0.375797976244307	0.61279999561201	2.53194464583516e-10	7.99892352668967e-10	1.36280486935338	0.316535673504932	no	psychiatric	0.425045563001584	late_onset (27.8k)	Onset
late_onset	Deep-layer corticothalamic and 6b	late_mlm_correctGRM	Deep_layer_corticothalamic_and_6b	0.0432359859444594	0.306109468957947	1.17899059239588e-09	6.87735128496592e-10	1.55385854596864	1.71430910468858	no	psychiatric	1.36415463301411	late_onset (27.8k)	Onset
late_onset	Deep-layer intratelencephalic	late_mlm_correctGRM	Deep_layer_intratelencephalic	0.174441572411427	0.46414612376446	6.82998849103339e-10	7.29109308521413e-10	1.45098793300015	0.93675782371839	no	psychiatric	0.758350007262724	late_onset (27.8k)	Onset
late_onset	Deep-layer near-projecting	late_mlm_correctGRM	Deep_layer_near_projecting	0.194641922868967	0.46414612376446	6.63020325043717e-10	7.70132832497679e-10	1.40855087827744	0.860916840661659	no	psychiatric	0.71076361365771	late_onset (27.8k)	Onset
late_onset	Eccentric medium spiny neuron	late_mlm_correctGRM	Eccentric_medium_spiny_neuron	0.00127160329228149	0.0394197020607261	2.42430011557352e-09	8.03239695396172e-10	2.03456235819394	3.01815277490465	yes	psychiatric	2.89564835633305	late_onset (27.8k)	Onset
late_onset	Ependymal	late_mlm_correctGRM	Ependymal	0.434890319466588	0.61279999561201	1.46622322291544e-10	8.94381428397718e-10	1.29387689793971	0.163937127534297	no	psychiatric	0.36162025949731	late_onset (27.8k)	Onset
late_onset	Fibroblast	late_mlm_correctGRM	Fibroblast	0.979532297374918	0.979532297374918	-1.6698166841926e-09	8.16862351520592e-10	0.646004782081437	-2.04418367560241	no	psychiatric	0.00898123977086761	late_onset (27.8k)	Onset
late_onset	Hippocampal CA1-3	late_mlm_correctGRM	Hippocampal_CA1_3	0.0166448410189779	0.257995035794157	1.52687217998329e-09	7.17322287314759e-10	1.64513672473073	2.12857206165868	no	psychiatric	1.77872034859445	late_onset (27.8k)	Onset
late_onset	Hippocampal CA4	late_mlm_correctGRM	Hippocampal_CA4	0.409936625955003	0.61279999561201	1.81435743590825e-10	7.9679125356733e-10	1.26330395489755	0.22770800103354	no	psychiatric	0.38728327773242	late_onset (27.8k)	Onset
late_onset	Hippocampal dentate gyrus	late_mlm_correctGRM	Hippocampal_dentate_gyrus	0.424881099176905	0.61279999561201	1.51361971248127e-10	7.99073438061549e-10	1.19715660856558	0.189421852909179	no	psychiatric	0.371732588057929	late_onset (27.8k)	Onset
late_onset	LAMP5-LHX6 and Chandelier	late_mlm_correctGRM	LAMP5_LHX6_and_Chandelier	0.180731785235516	0.46414612376446	7.39396035607855e-10	8.10226149562251e-10	1.48781715030911	0.912579822321628	no	psychiatric	0.742965461504073	late_onset (27.8k)	Onset
late_onset	Lower rhombic lip	late_mlm_correctGRM	Lower_rhombic_lip	0.632956415141217	0.754678802668374	-3.06124630163916e-10	9.01178285117449e-10	1.11133872044665	-0.339693748972234	no	psychiatric	0.198626194114327	late_onset (27.8k)	Onset
late_onset	Mammillary body	late_mlm_correctGRM	Mammillary_body	0.739503477703745	0.818735993172003	-4.99823878888644e-10	7.78765784063562e-10	0.998549540774703	-0.641815407298184	no	psychiatric	0.131059779281701	late_onset (27.8k)	Onset
late_onset	Medium spiny neuron	late_mlm_correctGRM	Medium_spiny_neuron	0.0770674982827597	0.306109468957947	1.14704438359049e-09	8.04900036330561e-10	1.57816548907798	1.42507681925289	no	psychiatric	1.11312873858278	late_onset (27.8k)	Onset
late_onset	MGE interneuron	late_mlm_correctGRM	MGE_interneuron	0.1200363699494	0.41345860760349	9.35625047975747e-10	7.96408807538451e-10	1.53709163417776	1.17480499853786	no	psychiatric	0.920687146659232	late_onset (27.8k)	Onset
late_onset	Microglia	late_mlm_correctGRM	Microglia	0.380724178387396	0.61279999561201	2.72962497746719e-10	8.99147005376056e-10	1.25047269307411	0.303579388147498	no	psychiatric	0.419389541870174	late_onset (27.8k)	Onset
late_onset	Midbrain-derived inhibitory	late_mlm_correctGRM	Midbrain_derived_inhibitory	0.37113627379669	0.61279999561201	2.67234182066311e-10	8.12643827000474e-10	1.30394202637674	0.328845397192878	no	psychiatric	0.430466596877669	late_onset (27.8k)	Onset
late_onset	Miscellaneous	late_mlm_correctGRM	Miscellaneous	0.481133869232568	0.622301282982929	3.24084450956504e-11	6.85051858815505e-10	1.17986001725509	0.0473080171648414	no	psychiatric	0.317734070029314	late_onset (27.8k)	Onset
late_onset	Oligodendrocyte precursor	late_mlm_correctGRM	Oligodendrocyte_precursor	0.897120572698554	0.927024591788506	-9.6134444071661e-10	7.59767597505742e-10	0.819287181593038	-1.26531381947931	no	psychiatric	0.0471491840031355	late_onset (27.8k)	Onset
late_onset	Oligodendrocyte	late_mlm_correctGRM	Oligodendrocyte	0.329310411164128	0.61279999561201	3.7036060142458e-10	8.38264845318709e-10	1.36240185821781	0.441818124060503	no	psychiatric	0.482394538830588	late_onset (27.8k)	Onset
late_onset	Splatter	late_mlm_correctGRM	Splatter	0.385575492076168	0.61279999561201	2.49067362774395e-10	8.56285038260701e-10	1.36001474772264	0.290869689000178	no	psychiatric	0.413890578488973	late_onset (27.8k)	Onset
late_onset	Thalamic excitatory	late_mlm_correctGRM	Thalamic_excitatory	0.22388318542122	0.495741339146987	6.36242806760816e-10	8.3810546707804e-10	1.41698551688854	0.759144083594878	no	psychiatric	0.649978522557622	late_onset (27.8k)	Onset
late_onset	Upper-layer intratelencephalic	late_mlm_correctGRM	Upper_layer_intratelencephalic	0.0789959919891476	0.306109468957947	1.12167620718341e-09	7.94468541983559e-10	1.58515329995774	1.41185729567455	no	psychiatric	1.10239494290138	late_onset (27.8k)	Onset
late_onset	Upper rhombic lip	late_mlm_correctGRM	Upper_rhombic_lip	0.159356595702101	0.46414612376446	8.68390538149347e-10	8.70911189175654e-10	1.60883627333703	0.99710573126441	no	psychiatric	0.79762995655331	late_onset (27.8k)	Onset
late_onset	Vascular	late_mlm_correctGRM	Vascular	0.516635145116667	0.640627579944668	-3.4361651336657e-11	8.23818587767575e-10	1.1732208757666	-0.0417102161165991	no	psychiatric	0.286816053425838	late_onset (27.8k)	Onset
early_onset_nordic	Amygdala excitatory	mdd_early_onset	Amygdala_excitatory	0.00384124855359413	0.119078705161418	1.51540910001988e-09	5.684814579069e-10	1.30823233135494	2.66571420921887	no	psychiatric	2.41552759026728	early_onset_nordic (NAk)	Onset
early_onset_nordic	Astrocyte	mdd_early_onset	Astrocyte	0.935174753408869	0.996097686050318	-9.50053263118175e-10	6.26898590898756e-10	0.962928590486847	-1.51548157375203	no	psychiatric	0.0291072261866951	early_onset_nordic (NAk)	Onset
early_onset_nordic	Bergmann glia	mdd_early_onset	Bergmann_glia	0.698334479001732	0.90201536871057	-3.29084530369205e-10	6.33322197158303e-10	1.08500574221102	-0.519616289853406	no	psychiatric	0.155936514925145	early_onset_nordic (NAk)	Onset
early_onset_nordic	Cerebellar inhibitory	mdd_early_onset	Cerebellar_inhibitory	0.12172520207646	0.269534376026448	7.564110587767e-10	6.48497325679825e-10	1.22493978540247	1.16640582593575	no	psychiatric	0.914619495807586	early_onset_nordic (NAk)	Onset
early_onset_nordic	CGE interneuron	mdd_early_onset	CGE_interneuron	0.0795970822228262	0.269125567796845	8.5394559524522e-10	6.0658723436526e-10	1.25054143642501	1.40778695440038	no	psychiatric	1.09910285183207	early_onset_nordic (NAk)	Onset
early_onset_nordic	Choroid plexus	mdd_early_onset	Choroid_plexus	0.315630359947115	0.560157597561242	2.9795188091638e-10	6.2079370110125e-10	1.12445022078609	0.479953131592398	no	psychiatric	0.500821229406364	early_onset_nordic (NAk)	Onset
early_onset_nordic	Committed oligodendrocyte precursor	mdd_early_onset	Committed_oligodendrocyte_precursor	0.89109057071077	0.996097686050318	-7.44118952699156e-10	6.03821757717118e-10	0.953272812147044	-1.23234869096546	no	psychiatric	0.050078151899305	early_onset_nordic (NAk)	Onset
early_onset_nordic	Deep-layer corticothalamic and 6b	mdd_early_onset	Deep_layer_corticothalamic_and_6b	0.425647306535909	0.665656319603844	1.07995671750484e-10	5.76078767929111e-10	1.07274657065703	0.187466849609311	no	psychiatric	0.37095011044568	early_onset_nordic (NAk)	Onset
early_onset_nordic	Deep-layer intratelencephalic	mdd_early_onset	Deep_layer_intratelencephalic	0.0953648492091105	0.269125567796845	7.37659448512389e-10	5.63777275154287e-10	1.21750090959239	1.30842352294267	no	psychiatric	1.02061167359363	early_onset_nordic (NAk)	Onset
early_onset_nordic	Deep-layer near-projecting	mdd_early_onset	Deep_layer_near_projecting	0.108478493521774	0.269125567796845	7.45132800658439e-10	6.0351243943328e-10	1.20045067373118	1.23466021903069	no	psychiatric	0.964656354632282	early_onset_nordic (NAk)	Onset
early_onset_nordic	Eccentric medium spiny neuron	mdd_early_onset	Eccentric_medium_spiny_neuron	0.255931218996112	0.495866736804968	3.74812566709079e-10	5.71412487868023e-10	1.14902632946807	0.655940453992401	no	psychiatric	0.591876734781911	early_onset_nordic (NAk)	Onset
early_onset_nordic	Ependymal	mdd_early_onset	Ependymal	0.937254405917191	0.996097686050318	-1.11364408115057e-09	7.26861641562057e-10	0.916039054776428	-1.53212663521121	no	psychiatric	0.0281425093368983	early_onset_nordic (NAk)	Onset
early_onset_nordic	Fibroblast	mdd_early_onset	Fibroblast	0.996097686050318	0.996097686050318	-1.71478857976804e-09	6.44558740048843e-10	0.801364344319184	-2.66040699353188	no	psychiatric	0.00169806877280266	early_onset_nordic (NAk)	Onset
early_onset_nordic	Hippocampal CA1-3	mdd_early_onset	Hippocampal_CA1_3	0.0478004429691876	0.269125567796845	9.65372288465711e-10	5.79258625172218e-10	1.19678298295355	1.66656523789991	no	psychiatric	1.32056807873971	early_onset_nordic (NAk)	Onset
early_onset_nordic	Hippocampal CA4	mdd_early_onset	Hippocampal_CA4	0.107793336859284	0.269125567796845	7.22764039942227e-10	5.83651318368034e-10	1.20296529202309	1.23834902311738	no	psychiatric	0.96740808381237	early_onset_nordic (NAk)	Onset
early_onset_nordic	Hippocampal dentate gyrus	mdd_early_onset	Hippocampal_dentate_gyrus	0.249319256629781	0.495866736804968	4.30855385309517e-10	6.36763299323803e-10	1.13417903318058	0.676633508506308	no	psychiatric	0.603244176670403	early_onset_nordic (NAk)	Onset
early_onset_nordic	LAMP5-LHX6 and Chandelier	mdd_early_onset	LAMP5_LHX6_and_Chandelier	0.112859109076096	0.269125567796845	7.42340946685361e-10	6.12764306198232e-10	1.23518617061143	1.21146244841032	no	psychiatric	0.947463382427332	early_onset_nordic (NAk)	Onset
early_onset_nordic	Lower rhombic lip	mdd_early_onset	Lower_rhombic_lip	0.467410197302672	0.689986481732516	4.77785243426109e-11	5.84221011838113e-10	1.09211280165571	0.0817815918538894	no	psychiatric	0.330301817010177	early_onset_nordic (NAk)	Onset
early_onset_nordic	Mammillary body	mdd_early_onset	Mammillary_body	0.429455690066996	0.665656319603844	9.884797189469e-11	5.56075122013855e-10	1.10296175960346	0.177760104672022	no	psychiatric	0.367081638706101	early_onset_nordic (NAk)	Onset
early_onset_nordic	Medium spiny neuron	mdd_early_onset	Medium_spiny_neuron	0.0951494076923181	0.269125567796845	7.85829009223791e-10	6.00008871203169e-10	1.18825141772848	1.3096956510793	no	psychiatric	1.02159391086365	early_onset_nordic (NAk)	Onset
early_onset_nordic	MGE interneuron	mdd_early_onset	MGE_interneuron	0.0190987040045905	0.197353274714101	1.33215215459984e-09	6.42704120655796e-10	1.33798442705146	2.07273006627148	no	psychiatric	1.71899610200626	early_onset_nordic (NAk)	Onset
early_onset_nordic	Microglia	mdd_early_onset	Microglia	0.618029955827052	0.834113566270553	-2.0339580453475e-10	6.77284325863331e-10	0.984333091485518	-0.300310810050834	no	psychiatric	0.208990474207145	early_onset_nordic (NAk)	Onset
early_onset_nordic	Midbrain-derived inhibitory	mdd_early_onset	Midbrain_derived_inhibitory	0.0771499434128009	0.269125567796845	8.16847515688452e-10	5.7342488785132e-10	1.25511393063174	1.42450656222694	no	psychiatric	1.11266438814286	early_onset_nordic (NAk)	Onset
early_onset_nordic	Miscellaneous	mdd_early_onset	Miscellaneous	0.0584520194410121	0.269125567796845	9.71596781124804e-10	6.19679591669059e-10	1.20170517116937	1.56790185474381	no	psychiatric	1.2332004799352	early_onset_nordic (NAk)	Onset
early_onset_nordic	Oligodendrocyte precursor	mdd_early_onset	Oligodendrocyte_precursor	0.803988599974792	0.958601792277637	-4.80742676618637e-10	5.61644955408122e-10	1.00084253333515	-0.855954766422326	no	psychiatric	0.0947501092156556	early_onset_nordic (NAk)	Onset
early_onset_nordic	Oligodendrocyte	mdd_early_onset	Oligodendrocyte	0.800898188792314	0.958601792277637	-5.71354181862406e-10	6.76291787118232e-10	0.995119968612037	-0.844833831706017	no	psychiatric	0.096422688480026	early_onset_nordic (NAk)	Onset
early_onset_nordic	Splatter	mdd_early_onset	Splatter	0.00873591782832239	0.135406726338997	1.4984368427403e-09	6.30489361614064e-10	1.35797097684669	2.37662510102356	no	psychiatric	2.05869145967528	early_onset_nordic (NAk)	Onset
early_onset_nordic	Thalamic excitatory	mdd_early_onset	Thalamic_excitatory	0.325252798583947	0.560157597561242	2.69693859484717e-10	5.95271948237324e-10	1.13146638498241	0.453059917040128	no	psychiatric	0.487778957935211	early_onset_nordic (NAk)	Onset
early_onset_nordic	Upper-layer intratelencephalic	mdd_early_onset	Upper_layer_intratelencephalic	0.0328462633427161	0.25455854090605	1.08249286038657e-09	5.88146420595908e-10	1.26185175015369	1.8405159369835	no	psychiatric	1.48351402951189	early_onset_nordic (NAk)	Onset
early_onset_nordic	Upper rhombic lip	mdd_early_onset	Upper_rhombic_lip	0.618858452394281	0.834113566270553	-1.94578570074503e-10	6.43268873088383e-10	1.06646154904409	-0.302484043943112	no	psychiatric	0.208408673069963	early_onset_nordic (NAk)	Onset
early_onset_nordic	Vascular	mdd_early_onset	Vascular	0.99386014829873	0.996097686050318	-1.71438822973707e-09	6.84659048219389e-10	0.790892216928162	-2.50400288172007	no	psychiatric	0.00267472334439429	early_onset_nordic (NAk)	Onset
early_onset_nordic_without_ukb	Amygdala excitatory	mdd_early_onset_noUKB	Amygdala_excitatory	0.0216151389143717	0.556332755808964	2.93475034392341e-09	1.45178425270034e-09	1.22935553492596	2.02147828678038	no	psychiatric	1.66524196903381	early_onset_nordic_without_ukb (NAk)	Onset
early_onset_nordic_without_ukb	Astrocyte	mdd_early_onset_noUKB	Astrocyte	0.574519957221976	0.809550848812785	-3.37699298358126e-10	1.79729036699695e-09	1.08967315932219	-0.187893567204936	no	psychiatric	0.240694880533855	early_onset_nordic_without_ukb (NAk)	Onset
early_onset_nordic_without_ukb	Bergmann glia	mdd_early_onset_noUKB	Bergmann_glia	0.513224643337204	0.757617330640635	-6.11308242087533e-11	1.84377017932183e-09	1.12191205870389	-0.0331553383899713	no	psychiatric	0.289692498422575	early_onset_nordic_without_ukb (NAk)	Onset
early_onset_nordic_without_ukb	Cerebellar inhibitory	mdd_early_onset_noUKB	Cerebellar_inhibitory	0.471528203969509	0.757617330640635	1.34638265781729e-10	1.88492699941914e-09	1.08697269111581	0.0714289019273529	no	psychiatric	0.326492325276615	early_onset_nordic_without_ukb (NAk)	Onset
early_onset_nordic_without_ukb	CGE interneuron	mdd_early_onset_noUKB	CGE_interneuron	0.133591982136999	0.556332755808964	1.96068499113928e-09	1.76706593525424e-09	1.21944611034213	1.10957092886134	no	psychiatric	0.874219606367584	early_onset_nordic_without_ukb (NAk)	Onset
early_onset_nordic_without_ukb	Choroid plexus	mdd_early_onset_noUKB	Choroid_plexus	0.717412482639961	0.908492471980055	-9.16417989481508e-10	1.59329404845032e-09	0.993204964045164	-0.575171915298902	no	psychiatric	0.144231071074477	early_onset_nordic_without_ukb (NAk)	Onset
early_onset_nordic_without_ukb	Committed oligodendrocyte precursor	mdd_early_onset_noUKB	Committed_oligodendrocyte_precursor	0.858161701522464	0.908492471980055	-1.70952818192157e-09	1.59456527363234e-09	0.951478082879196	-1.07209670885868	no	psychiatric	0.0664308712862208	early_onset_nordic_without_ukb (NAk)	Onset
early_onset_nordic_without_ukb	Deep-layer corticothalamic and 6b	mdd_early_onset_noUKB	Deep_layer_corticothalamic_and_6b	0.133954416399047	0.556332755808964	1.76937590168656e-09	1.59706657008337e-09	1.15763134877544	1.10789113918664	no	psychiatric	0.873042963383746	early_onset_nordic_without_ukb (NAk)	Onset
early_onset_nordic_without_ukb	Deep-layer intratelencephalic	mdd_early_onset_noUKB	Deep_layer_intratelencephalic	0.333716687250913	0.696002561516299	6.86407414160142e-10	1.59751038620232e-09	1.11532103237705	0.429673209068709	no	psychiatric	0.476622076234654	early_onset_nordic_without_ukb (NAk)	Onset
early_onset_nordic_without_ukb	Deep-layer near-projecting	mdd_early_onset_noUKB	Deep_layer_near_projecting	0.318041999129765	0.696002561516299	8.17275971077995e-10	1.72719496586326e-09	1.10800800893081	0.473181075229407	no	psychiatric	0.49751552534291	early_onset_nordic_without_ukb (NAk)	Onset
early_onset_nordic_without_ukb	Eccentric medium spiny neuron	mdd_early_onset_noUKB	Eccentric_medium_spiny_neuron	0.159653214756201	0.556332755808964	1.76713177471658e-09	1.77443505479248e-09	1.19018699039245	0.995884166030095	no	psychiatric	0.796822332139743	early_onset_nordic_without_ukb (NAk)	Onset
early_onset_nordic_without_ukb	Ependymal	mdd_early_onset_noUKB	Ependymal	0.789333269122376	0.908492471980055	-1.49553135211885e-09	1.85985921156888e-09	0.977583992737742	-0.804109979301765	no	psychiatric	0.102739591997918	early_onset_nordic_without_ukb (NAk)	Onset
early_onset_nordic_without_ukb	Fibroblast	mdd_early_onset_noUKB	Fibroblast	0.908492471980055	0.908492471980055	-2.38606927105508e-09	1.791977137276e-09	0.930938819301782	-1.33152885794188	no	psychiatric	0.0416786670252557	early_onset_nordic_without_ukb (NAk)	Onset
early_onset_nordic_without_ukb	Hippocampal CA1-3	mdd_early_onset_noUKB	Hippocampal_CA1_3	0.0771195998797648	0.556332755808964	2.47992602820416e-09	1.74064539993497e-09	1.18904218425479	1.42471638870089	no	psychiatric	1.1128352323529	early_onset_nordic_without_ukb (NAk)	Onset
early_onset_nordic_without_ukb	Hippocampal CA4	mdd_early_onset_noUKB	Hippocampal_CA4	0.236552415692017	0.696002561516299	1.122822638847e-09	1.56504820490679e-09	1.13583457318777	0.717436456798389	no	psychiatric	0.626072612543101	early_onset_nordic_without_ukb (NAk)	Onset
early_onset_nordic_without_ukb	Hippocampal dentate gyrus	mdd_early_onset_noUKB	Hippocampal_dentate_gyrus	0.400735764057257	0.696002561516299	3.90550328968892e-10	1.55323525451692e-09	1.07582261045697	0.251443126746669	no	psychiatric	0.397141896799627	early_onset_nordic_without_ukb (NAk)	Onset
early_onset_nordic_without_ukb	LAMP5-LHX6 and Chandelier	mdd_early_onset_noUKB	LAMP5_LHX6_and_Chandelier	0.400860344046618	0.696002561516299	4.23106556228369e-10	1.68487237066951e-09	1.12765140029287	0.251120834784799	no	psychiatric	0.397006905120343	early_onset_nordic_without_ukb (NAk)	Onset
early_onset_nordic_without_ukb	Lower rhombic lip	mdd_early_onset_noUKB	Lower_rhombic_lip	0.398267308470167	0.696002561516299	4.26329261414188e-10	1.65349950380303e-09	1.07686233729247	0.257834526368853	no	psychiatric	0.399825340926103	early_onset_nordic_without_ukb (NAk)	Onset
early_onset_nordic_without_ukb	Mammillary body	mdd_early_onset_noUKB	Mammillary_body	0.502426082425448	0.757617330640635	-9.25921039315818e-12	1.52256481565585e-09	1.05900978284203	-0.00608132428777408	no	psychiatric	0.298927823173287	early_onset_nordic_without_ukb (NAk)	Onset
early_onset_nordic_without_ukb	Medium spiny neuron	mdd_early_onset_noUKB	Medium_spiny_neuron	0.161515961363893	0.556332755808964	1.69844225024912e-09	1.71864225167476e-09	1.13979239055857	0.988246535073859	no	psychiatric	0.79178455327259	early_onset_nordic_without_ukb (NAk)	Onset
early_onset_nordic_without_ukb	MGE interneuron	mdd_early_onset_noUKB	MGE_interneuron	0.0764164605511576	0.556332755808964	2.29443313222216e-09	1.60495179585287e-09	1.24968539239363	1.42959628952775	no	psychiatric	1.1168130817837	early_onset_nordic_without_ukb (NAk)	Onset
early_onset_nordic_without_ukb	Microglia	mdd_early_onset_noUKB	Microglia	0.880930710540976	0.908492471980055	-2.22084913133187e-09	1.88263045818137e-09	0.896431766086563	-1.17965218382646	no	psychiatric	0.0550582496051131	early_onset_nordic_without_ukb (NAk)	Onset
early_onset_nordic_without_ukb	Midbrain-derived inhibitory	mdd_early_onset_noUKB	Midbrain_derived_inhibitory	0.124469276540365	0.556332755808964	1.70643479839852e-09	1.48008358178364e-09	1.2003765958751	1.15293137455258	no	psychiatric	0.904937834717778	early_onset_nordic_without_ukb (NAk)	Onset
early_onset_nordic_without_ukb	Miscellaneous	mdd_early_onset_noUKB	Miscellaneous	0.404130519590109	0.696002561516299	3.93921698001902e-10	1.62328131463921e-09	1.05057910384771	0.242670013169871	no	psychiatric	0.393478350772205	early_onset_nordic_without_ukb (NAk)	Onset
early_onset_nordic_without_ukb	Oligodendrocyte precursor	mdd_early_onset_noUKB	Oligodendrocyte_precursor	0.808733675886878	0.908492471980055	-1.25460610820581e-09	1.43672654491555e-09	0.984492040019593	-0.873239317979997	no	psychiatric	0.0921944723743098	early_onset_nordic_without_ukb (NAk)	Onset
early_onset_nordic_without_ukb	Oligodendrocyte	mdd_early_onset_noUKB	Oligodendrocyte	0.855055217268282	0.908492471980055	-1.74398892116697e-09	1.64781593684576e-09	0.942316529062398	-1.0583639119945	no	psychiatric	0.0680058387448067	early_onset_nordic_without_ukb (NAk)	Onset
early_onset_nordic_without_ukb	Splatter	mdd_early_onset_noUKB	Splatter	0.0863128105092206	0.556332755808964	2.32065569036038e-09	1.70159056260654e-09	1.22388124429896	1.36381556254376	no	psychiatric	1.0639247417057	early_onset_nordic_without_ukb (NAk)	Onset
early_onset_nordic_without_ukb	Thalamic excitatory	mdd_early_onset_noUKB	Thalamic_excitatory	0.391948612551726	0.696002561516299	4.4558189749845e-10	1.62476527020899e-09	1.09347317189302	0.27424385889362	no	psychiatric	0.406770868561542	early_onset_nordic_without_ukb (NAk)	Onset
early_onset_nordic_without_ukb	Upper-layer intratelencephalic	mdd_early_onset_noUKB	Upper_layer_intratelencephalic	0.270855150917642	0.696002561516299	9.84392169854625e-10	1.61315278075148e-09	1.11741163311013	0.610228728239895	no	psychiatric	0.567262900915481	early_onset_nordic_without_ukb (NAk)	Onset
early_onset_nordic_without_ukb	Upper rhombic lip	mdd_early_onset_noUKB	Upper_rhombic_lip	0.888198801033106	0.908492471980055	-2.05194889457813e-09	1.6860647809859e-09	0.943944069489863	-1.21700477805976	no	psychiatric	0.0514898174098743	early_onset_nordic_without_ukb (NAk)	Onset
early_onset_nordic_without_ukb	Vascular	mdd_early_onset_noUKB	Vascular	0.895672842981148	0.908492471980055	-2.4237848564404e-09	1.9278090616658e-09	0.912012038930348	-1.25727433522178	no	psychiatric	0.0478505935004324	early_onset_nordic_without_ukb (NAk)	Onset
mdd_ect	Amygdala excitatory	mdd_ect	Amygdala_excitatory	0.0649302401853982	0.734950953509547	4.27069628218521e-08	2.81958855212114e-08	1.60222415152491	1.51465229881587	no	psychiatric	1.18755299061253	mdd_ect (2.7k)	ECT
mdd_ect	Astrocyte	mdd_ect	Astrocyte	0.978720587531652	0.978720587531652	-6.27721971839049e-08	3.09525471387982e-08	0.670455547425925	-2.02801394348647	no	psychiatric	0.00934127613669509	mdd_ect (2.7k)	ECT
mdd_ect	Bergmann glia	mdd_ect	Bergmann_glia	0.929003186661773	0.978720587531652	-4.53454834752917e-08	3.08807265200632e-08	0.809192844588043	-1.4684072748687	no	psychiatric	0.031982796289189	mdd_ect (2.7k)	ECT
mdd_ect	Cerebellar inhibitory	mdd_ect	Cerebellar_inhibitory	0.205351220559781	0.734950953509547	2.45738665451109e-08	2.98712990700291e-08	1.54940954111165	0.822658113646177	no	psychiatric	0.687502711457506	mdd_ect (2.7k)	ECT
mdd_ect	CGE interneuron	mdd_ect	CGE_interneuron	0.619710016983271	0.775205867557319	-9.34859377736431e-09	3.06793644637652e-08	1.20670739153478	-0.304719277624077	no	psychiatric	0.207811483864198	mdd_ect (2.7k)	ECT
mdd_ect	Choroid plexus	mdd_ect	Choroid_plexus	0.271659976523636	0.734950953509547	2.19869255734563e-08	3.61745902623798e-08	1.42905064378035	0.607800265710871	no	psychiatric	0.565974341174695	mdd_ect (2.7k)	ECT
mdd_ect	Committed oligodendrocyte precursor	mdd_ect	Committed_oligodendrocyte_precursor	0.473242370285014	0.734950953509547	2.45605904782179e-09	3.65910794045938e-08	1.2570363912457	0.0671217982029098	no	psychiatric	0.324916379096501	mdd_ect (2.7k)	ECT
mdd_ect	Deep-layer corticothalamic and 6b	mdd_ect	Deep_layer_corticothalamic_and_6b	0.440374200495433	0.734950953509547	4.22541920462587e-09	2.81656023926791e-08	1.26044188631361	0.1500205515123	no	psychiatric	0.356178132276751	mdd_ect (2.7k)	ECT
mdd_ect	Deep-layer intratelencephalic	mdd_ect	Deep_layer_intratelencephalic	0.202170285680129	0.734950953509547	2.41904166202929e-08	2.90089736121287e-08	1.47256784693762	0.833894261263309	no	psychiatric	0.694282675221066	mdd_ect (2.7k)	ECT
mdd_ect	Deep-layer near-projecting	mdd_ect	Deep_layer_near_projecting	0.789621955354952	0.906602985777907	-2.52595917698026e-08	3.1374079867219e-08	0.997271544134029	-0.805110201692159	no	psychiatric	0.102580784658403	mdd_ect (2.7k)	ECT
mdd_ect	Eccentric medium spiny neuron	mdd_ect	Eccentric_medium_spiny_neuron	0.0566451874354673	0.734950953509547	4.33898453168535e-08	2.7399923753336e-08	1.62173846764355	1.58357540362026	no	psychiatric	1.24683698181124	mdd_ect (2.7k)	ECT
mdd_ect	Ependymal	mdd_ect	Ependymal	0.292433936016195	0.734950953509547	1.92674586742723e-08	3.52697715247624e-08	1.55672851034854	0.546288162392685	no	psychiatric	0.533972230314121	mdd_ect (2.7k)	ECT
mdd_ect	Fibroblast	mdd_ect	Fibroblast	0.959631941155293	0.978720587531652	-5.58959904602354e-08	3.2005842825287e-08	0.724063814243251	-1.7464308240642	no	psychiatric	0.0178953050595366	mdd_ect (2.7k)	ECT
mdd_ect	Hippocampal CA1-3	mdd_ect	Hippocampal_CA1_3	0.587808677126217	0.775205867557319	-6.86181510389749e-09	3.09213801456001e-08	1.11366462806586	-0.221911669905649	no	psychiatric	0.230764007238873	mdd_ect (2.7k)	ECT
mdd_ect	Hippocampal CA4	mdd_ect	Hippocampal_CA4	0.446787574894625	0.734950953509547	3.93932118071777e-09	2.94458761637118e-08	1.27140541069557	0.133781761453323	no	psychiatric	0.349898913062547	mdd_ect (2.7k)	ECT
mdd_ect	Hippocampal dentate gyrus	mdd_ect	Hippocampal_dentate_gyrus	0.356005269747486	0.734950953509547	1.05778638721703e-08	2.86540889610965e-08	1.28717084596744	0.369157221733061	no	psychiatric	0.448543573360508	mdd_ect (2.7k)	ECT
mdd_ect	LAMP5-LHX6 and Chandelier	mdd_ect	LAMP5_LHX6_and_Chandelier	0.497870000764532	0.734950953509547	1.78995275158105e-10	3.35251031064903e-08	1.23720835303471	0.0053391416751065	no	psychiatric	0.302884041418725	mdd_ect (2.7k)	ECT
mdd_ect	Lower rhombic lip	mdd_ect	Lower_rhombic_lip	0.625166022223644	0.775205867557319	-9.49610641947205e-09	2.97611542120998e-08	1.22160269393004	-0.31907722233472	no	psychiatric	0.204004633918646	mdd_ect (2.7k)	ECT
mdd_ect	Mammillary body	mdd_ect	Mammillary_body	0.721567720185159	0.860330743297689	-1.65421884327097e-08	2.81566744394697e-08	1.05787558839425	-0.587505050295323	no	psychiatric	0.141722903485836	mdd_ect (2.7k)	ECT
mdd_ect	Medium spiny neuron	mdd_ect	Medium_spiny_neuron	0.148067111534607	0.734950953509547	3.19257330734492e-08	3.0557978877549e-08	1.51117204220915	1.04475931478914	no	psychiatric	0.829541395666585	mdd_ect (2.7k)	ECT
mdd_ect	MGE interneuron	mdd_ect	MGE_interneuron	0.322694884249599	0.734950953509547	1.47286618670497e-08	3.20065717699875e-08	1.3996117563491	0.460176177970447	no	psychiatric	0.491207919504	mdd_ect (2.7k)	ECT
mdd_ect	Microglia	mdd_ect	Microglia	0.10982284365819	0.734950953509547	4.51752339822816e-08	3.68035098674262e-08	1.65080185395775	1.22747080767601	no	psychiatric	0.959307315233531	mdd_ect (2.7k)	ECT
mdd_ect	Midbrain-derived inhibitory	mdd_ect	Midbrain_derived_inhibitory	0.297067551364321	0.734950953509547	1.70569767995188e-08	3.2010640318466e-08	1.3643400044114	0.532853345944446	no	psychiatric	0.527144783514547	mdd_ect (2.7k)	ECT
mdd_ect	Miscellaneous	mdd_ect	Miscellaneous	0.208187617238613	0.734950953509547	2.44165864984511e-08	3.00428309527553e-08	1.45139421799385	0.812725889143007	no	psychiatric	0.681545105396422	mdd_ect (2.7k)	ECT
mdd_ect	Oligodendrocyte precursor	mdd_ect	Oligodendrocyte_precursor	0.870935626987403	0.964250158450339	-3.50721200275711e-08	3.1014630328045e-08	0.820710674928061	-1.13082502214631	no	psychiatric	0.0600139435885584	mdd_ect (2.7k)	ECT
mdd_ect	Oligodendrocyte	mdd_ect	Oligodendrocyte	0.547810402998043	0.771914658769969	-3.7142774668835e-09	3.09185004099657e-08	1.13501794616102	-0.120131229446248	no	psychiatric	0.261369724689311	mdd_ect (2.7k)	ECT
mdd_ect	Splatter	mdd_ect	Splatter	0.483161563065423	0.734950953509547	1.35194187911447e-09	3.20211778460105e-08	1.35996037756029	0.0422202420415622	no	psychiatric	0.315907622426157	mdd_ect (2.7k)	ECT
mdd_ect	Thalamic excitatory	mdd_ect	Thalamic_excitatory	0.461492779627374	0.734950953509547	2.89976357507239e-09	2.9995384662496e-08	1.24837759379807	0.0966736585544788	no	psychiatric	0.335835089421427	mdd_ect (2.7k)	ECT
mdd_ect	Upper-layer intratelencephalic	mdd_ect	Upper_layer_intratelencephalic	0.292340368976843	0.734950953509547	1.65899529070209e-08	3.03533717335092e-08	1.40817544595741	0.546560462958587	no	psychiatric	0.534111209229161	mdd_ect (2.7k)	ECT
mdd_ect	Upper rhombic lip	mdd_ect	Upper_rhombic_lip	0.370364219071094	0.734950953509547	1.19981863377486e-08	3.62604724689643e-08	1.443362715809	0.33088885832963	no	psychiatric	0.431370977202284	mdd_ect (2.7k)	ECT
mdd_ect	Vascular	mdd_ect	Vascular	0.44013985041496	0.734950953509547	6.12558753644913e-09	4.06705945442038e-08	1.28922943814698	0.150614654275373	no	psychiatric	0.356409308483607	mdd_ect (2.7k)	ECT
mdd_ppd	Amygdala excitatory	mdd_ppd	Amygdala_excitatory	0.453062857105734	0.657704840499037	5.27689867346045e-10	4.47472656212387e-09	1.11375983605003	0.117926729157632	no	psychiatric	0.34384154059112	mdd_ppd (17.3k)	PPD
mdd_ppd	Astrocyte	mdd_ppd	Astrocyte	0.21127662621349	0.545797951051515	4.40657912098133e-09	5.494491166176e-09	1.33104756627813	0.801999491437563	no	psychiatric	0.675148546809478	mdd_ppd (17.3k)	PPD
mdd_ppd	Bergmann glia	mdd_ppd	Bergmann_glia	0.0587479792956953	0.344462965584291	7.92698419963288e-09	5.06396535536477e-09	1.58642046448535	1.56537093825791	no	psychiatric	1.23100706685745	mdd_ppd (17.3k)	PPD
mdd_ppd	Cerebellar inhibitory	mdd_ppd	Cerebellar_inhibitory	0.118774913029637	0.431312234111768	6.65785975741461e-09	5.63684091270042e-09	1.52014344852656	1.18113316670224	no	psychiatric	0.92527527891139	mdd_ppd (17.3k)	PPD
mdd_ppd	CGE interneuron	mdd_ppd	CGE_interneuron	0.00485801056463331	0.0752991637518163	1.31489627805781e-08	5.08511398035773e-09	1.9414815251956	2.58577542831263	no	psychiatric	2.31354154507701	mdd_ppd (17.3k)	PPD
mdd_ppd	Choroid plexus	mdd_ppd	Choroid_plexus	0.5342049530999	0.695499891336008	-4.01010916529431e-10	4.67136840180482e-09	0.953349804044466	-0.0858444211709992	no	psychiatric	0.272292089556911	mdd_ppd (17.3k)	PPD
mdd_ppd	Committed oligodendrocyte precursor	mdd_ppd	Committed_oligodendrocyte_precursor	0.125219680871158	0.431312234111768	5.54101454563431e-09	4.82128005181682e-09	1.33358426176114	1.1492828639038	no	psychiatric	0.90232740737147	mdd_ppd (17.3k)	PPD
mdd_ppd	Deep-layer corticothalamic and 6b	mdd_ppd	Deep_layer_corticothalamic_and_6b	0.283010761106123	0.657704840499037	2.58683686140454e-09	4.5073077944695e-09	1.23741123453316	0.573920615001843	no	psychiatric	0.548197050694242	mdd_ppd (17.3k)	PPD
mdd_ppd	Deep-layer intratelencephalic	mdd_ppd	Deep_layer_intratelencephalic	0.0940904853667069	0.416686435195417	6.35943386735505e-09	4.83247235189764e-09	1.48992358551527	1.3159793588592	no	psychiatric	1.02645429114932	mdd_ppd (17.3k)	PPD
mdd_ppd	Deep-layer near-projecting	mdd_ppd	Deep_layer_near_projecting	0.333974142318696	0.657704840499037	1.95844957394473e-09	4.5655169879061e-09	1.21249916625374	0.428965564936588	no	psychiatric	0.476287156790307	mdd_ppd (17.3k)	PPD
mdd_ppd	Eccentric medium spiny neuron	mdd_ppd	Eccentric_medium_spiny_neuron	0.190221038041021	0.536077470842876	3.62239949297332e-09	4.1300577430008e-09	1.29847039150653	0.877082045429556	no	psychiatric	0.720741452699043	mdd_ppd (17.3k)	PPD
mdd_ppd	Ependymal	mdd_ppd	Ependymal	0.466758273902542	0.657704840499037	4.38411471527933e-10	5.25538968953212e-09	1.09356600768926	0.0834213060167883	no	psychiatric	0.330907974871397	mdd_ppd (17.3k)	PPD
mdd_ppd	Fibroblast	mdd_ppd	Fibroblast	0.967565344527751	0.968354656335998	-9.07798643676788e-09	4.91723238996982e-09	0.422824160177467	-1.84615769945817	no	psychiatric	0.0143196952397762	mdd_ppd (17.3k)	PPD
mdd_ppd	Hippocampal CA1-3	mdd_ppd	Hippocampal_CA1_3	0.0473453311085941	0.344462965584291	7.52973430347536e-09	4.50570119992741e-09	1.50362996769555	1.67115704512245	no	psychiatric	1.32472284187188	mdd_ppd (17.3k)	PPD
mdd_ppd	Hippocampal CA4	mdd_ppd	Hippocampal_CA4	0.947278666213026	0.968354656335998	-6.32489659880599e-09	3.90661714463962e-09	0.693206354531895	-1.6190213590509	no	psychiatric	0.0235222433876116	mdd_ppd (17.3k)	PPD
mdd_ppd	Hippocampal dentate gyrus	mdd_ppd	Hippocampal_dentate_gyrus	0.574810744294317	0.712765322924953	-8.49084070702594e-10	4.50118930033559e-09	0.989657053880056	-0.188635494765637	no	psychiatric	0.240475122680951	mdd_ppd (17.3k)	PPD
mdd_ppd	LAMP5-LHX6 and Chandelier	mdd_ppd	LAMP5_LHX6_and_Chandelier	0.350557681519867	0.657704840499037	1.78937449177556e-09	4.66207207222975e-09	1.23402482486322	0.383815278711413	no	psychiatric	0.455240512063316	mdd_ppd (17.3k)	PPD
mdd_ppd	Lower rhombic lip	mdd_ppd	Lower_rhombic_lip	0.538451528776264	0.695499891336008	-4.92954155689491e-10	5.10656536790579e-09	1.06393127231622	-0.0965334075203764	no	psychiatric	0.268853385648197	mdd_ppd (17.3k)	PPD
mdd_ppd	Mammillary body	mdd_ppd	Mammillary_body	0.699899169240499	0.803587935053907	-2.34147017498435e-09	4.46751213429024e-09	0.957852696320319	-0.524110535036374	no	psychiatric	0.154964521980914	mdd_ppd (17.3k)	PPD
mdd_ppd	Medium spiny neuron	mdd_ppd	Medium_spiny_neuron	0.364760740151442	0.657704840499037	1.46944339892462e-09	4.24986784308211e-09	1.12400056182363	0.345762139713723	no	psychiatric	0.437991911717348	mdd_ppd (17.3k)	PPD
mdd_ppd	MGE interneuron	mdd_ppd	MGE_interneuron	0.450025514246629	0.657704840499037	6.47270392688272e-10	5.15355448847696e-09	1.15924327767758	0.125596885438105	no	psychiatric	0.346762863152646	mdd_ppd (17.3k)	PPD
mdd_ppd	Microglia	mdd_ppd	Microglia	0.968354656335998	0.968354656335998	-9.37210395984453e-09	5.04651474844869e-09	0.245241924267778	-1.85714387592458	no	psychiatric	0.0139655547983693	mdd_ppd (17.3k)	PPD
mdd_ppd	Midbrain-derived inhibitory	mdd_ppd	Midbrain_derived_inhibitory	0.430391513781999	0.657704840499037	8.69951355575445e-10	4.96045051249555e-09	1.1646280153162	0.175377489077657	no	psychiatric	0.36613630043178	mdd_ppd (17.3k)	PPD
mdd_ppd	Miscellaneous	mdd_ppd	Miscellaneous	0.644401600088194	0.768324984720539	-1.52027254449561e-09	4.10607890160611e-09	0.970839609284242	-0.370249228260311	no	psychiatric	0.190843389871984	mdd_ppd (17.3k)	PPD
mdd_ppd	Oligodendrocyte precursor	mdd_ppd	Oligodendrocyte_precursor	0.0666702514034111	0.344462965584291	7.08068376485647e-09	4.71712799158361e-09	1.47960217699463	1.50105822387901	no	psychiatric	1.17606790721269	mdd_ppd (17.3k)	PPD
mdd_ppd	Oligodendrocyte	mdd_ppd	Oligodendrocyte	0.354429131150905	0.657704840499037	1.82463627916215e-09	4.8866779540421e-09	1.05789871832055	0.373389917715545	no	psychiatric	0.450470589894041	mdd_ppd (17.3k)	PPD
mdd_ppd	Splatter	mdd_ppd	Splatter	0.0238858405231134	0.246820352072172	1.00249917599992e-08	5.06467764841875e-09	1.76709764224303	1.97939384417272	no	psychiatric	1.62185947164555	mdd_ppd (17.3k)	PPD
mdd_ppd	Thalamic excitatory	mdd_ppd	Thalamic_excitatory	0.000650244942833722	0.0201575932278454	1.63509915377727e-08	5.08446648207522e-09	2.10269495291795	3.21587163479522	yes	psychiatric	3.18692301676831	mdd_ppd (17.3k)	PPD
mdd_ppd	Upper-layer intratelencephalic	mdd_ppd	Upper_layer_intratelencephalic	0.178685408718156	0.536077470842876	4.37714229417193e-09	4.75576539127568e-09	1.34969981951957	0.92038650649203	no	psychiatric	0.747910910123987	mdd_ppd (17.3k)	PPD
mdd_ppd	Upper rhombic lip	mdd_ppd	Upper_rhombic_lip	0.434283111761416	0.657704840499037	9.58631089644745e-10	5.7930344013505e-09	1.15845163464283	0.165479958037409	no	psychiatric	0.362227058990141	mdd_ppd (17.3k)	PPD
mdd_ppd	Vascular	mdd_ppd	Vascular	0.819857184967841	0.907699026214395	-5.3165556507942e-09	5.81158050629625e-09	0.582998763694257	-0.914820958779502	no	psychiatric	0.0862617929604326	mdd_ppd (17.3k)	PPD
mdd2019	Amygdala excitatory	mdd2019	Amygdala_excitatory	6.17306549597352e-05	0.00063788343458393	3.3356575605778e-09	8.68853291495915e-10	1.35707891150048	3.83914936298942	yes	psychiatric	4.20949911516168	mdd2019 (170.8k)	Reference
mdd2019	Astrocyte	mdd2019	Astrocyte	0.852203682122819	0.999994033312141	-1.06555929969963e-09	1.01876580533148e-09	0.926269700703274	-1.04593155180834	no	psychiatric	0.0694565936720979	mdd2019 (170.8k)	Reference
mdd2019	Bergmann glia	mdd2019	Bergmann_glia	0.695792898290971	0.944485902062734	-4.38557975758741e-10	8.55992809454411e-10	1.01704974648982	-0.512338387559899	no	psychiatric	0.157520008254114	mdd2019 (170.8k)	Reference
mdd2019	Cerebellar inhibitory	mdd2019	Cerebellar_inhibitory	0.00448953807524233	0.0154639644813902	2.67414928588834e-09	1.02346078829092e-09	1.27958139457377	2.61284977058468	yes	psychiatric	2.34779834088829	mdd2019 (170.8k)	Reference
mdd2019	CGE interneuron	mdd2019	CGE_interneuron	1.41816114620497e-05	0.00021981497766177	4.62898818577144e-09	1.10576670208597e-09	1.47350245183798	4.18622497588244	yes	psychiatric	4.84827441729735	mdd2019 (170.8k)	Reference
mdd2019	Choroid plexus	mdd2019	Choroid_plexus	0.999994033312141	0.999994033312141	-3.26015499961657e-09	7.44531350042256e-10	0.682976747975735	-4.37880150974373	no	psychiatric	2.59130734322666e-06	mdd2019 (170.8k)	Reference
mdd2019	Committed oligodendrocyte precursor	mdd2019	Committed_oligodendrocyte_precursor	0.996117038641061	0.999994033312141	-2.21649305131716e-09	8.32616735802022e-10	0.763683940484489	-2.66208083024191	no	psychiatric	0.00168963120503807	mdd2019 (170.8k)	Reference
mdd2019	Deep-layer corticothalamic and 6b	mdd2019	Deep_layer_corticothalamic_and_6b	0.0362576584384828	0.086460570122536	1.74289487510833e-09	9.70502108062611e-10	1.20568371277585	1.79586923163684	no	psychiatric	1.44060024657483	mdd2019 (170.8k)	Reference
mdd2019	Deep-layer intratelencephalic	mdd2019	Deep_layer_intratelencephalic	0.0100915105321039	0.031283682649522	2.32057734748026e-09	9.98988068102235e-10	1.27602000146929	2.32292799241199	yes	psychiatric	1.99604382220138	mdd2019 (170.8k)	Reference
mdd2019	Deep-layer near-projecting	mdd2019	Deep_layer_near_projecting	0.0718138983092963	0.132024944928207	1.39569907796524e-09	9.54380279862396e-10	1.17890284463461	1.46241399514927	no	psychiatric	1.14379149761117	mdd2019 (170.8k)	Reference
mdd2019	Eccentric medium spiny neuron	mdd2019	Eccentric_medium_spiny_neuron	0.0023991533791019	0.00929671934401988	2.80331167298837e-09	9.93986537325605e-10	1.33288078783136	2.82027126899614	yes	psychiatric	2.6199419864764	mdd2019 (170.8k)	Reference
mdd2019	Ependymal	mdd2019	Ependymal	0.999720625476851	0.999994033312141	-2.95868332689111e-09	8.57369129900303e-10	0.701444689016295	-3.45088623290549	no	psychiatric	0.000121347765314458	mdd2019 (170.8k)	Reference
mdd2019	Fibroblast	mdd2019	Fibroblast	0.999339104564567	0.999994033312141	-2.5707543407671e-09	8.00557248683199e-10	0.71909201119178	-3.21120612547774	no	psychiatric	0.000287118128707951	mdd2019 (170.8k)	Reference
mdd2019	Hippocampal CA1-3	mdd2019	Hippocampal_CA1_3	0.00175883071389515	0.00778910744724997	2.95491591047818e-09	1.0124918393125e-09	1.31063501818054	2.91845898973825	yes	psychiatric	2.75477595904124	mdd2019 (170.8k)	Reference
mdd2019	Hippocampal CA4	mdd2019	Hippocampal_CA4	0.0192781667299305	0.0498019307189872	2.1155206216409e-09	1.02253855240248e-09	1.26561614941772	2.06889081753488	yes	psychiatric	1.71493426799182	mdd2019 (170.8k)	Reference
mdd2019	Hippocampal dentate gyrus	mdd2019	Hippocampal_dentate_gyrus	0.0718750186473163	0.132024944928207	1.25766108561569e-09	8.60252254749402e-10	1.16131119227886	1.46196778755558	no	psychiatric	1.14342202962857	mdd2019 (170.8k)	Reference
mdd2019	LAMP5-LHX6 and Chandelier	mdd2019	LAMP5_LHX6_and_Chandelier	0.000176537380107811	0.00136816469583553	3.46603691531527e-09	9.70095722016058e-10	1.40547176659641	3.57288135248358	yes	psychiatric	3.75316332282155	mdd2019 (170.8k)	Reference
mdd2019	Lower rhombic lip	mdd2019	Lower_rhombic_lip	0.700747604756222	0.944485902062734	-5.16617870290251e-10	9.81133776763141e-10	0.971992298694726	-0.52655191628875	no	psychiatric	0.154438378038505	mdd2019 (170.8k)	Reference
mdd2019	Mammillary body	mdd2019	Mammillary_body	0.146689022872205	0.227367985451917	9.20198234595438e-10	8.75762115171684e-10	1.16090067486186	1.05073994256425	no	psychiatric	0.833602384346215	mdd2019 (170.8k)	Reference
mdd2019	Medium spiny neuron	mdd2019	Medium_spiny_neuron	0.0854695600709981	0.14719757567783	1.24812228227113e-09	9.11575481478546e-10	1.1343143543136	1.36919246692191	no	psychiatric	1.06818853143608	mdd2019 (170.8k)	Reference
mdd2019	MGE interneuron	mdd2019	MGE_interneuron	3.64857520918083e-06	0.000113105831484606	4.70940427001957e-09	1.05007379830825e-09	1.51762585772118	4.4848317114538	yes	psychiatric	5.43787669707595	mdd2019 (170.8k)	Reference
mdd2019	Microglia	mdd2019	Microglia	0.994162188114684	0.999994033312141	-2.01340688453058e-09	7.9840085966624e-10	0.67978870201417	-2.52179949477041	no	psychiatric	0.00254275880456922	mdd2019 (170.8k)	Reference
mdd2019	Midbrain-derived inhibitory	mdd2019	Midbrain_derived_inhibitory	0.0724007762509521	0.132024944928207	1.47665020779944e-09	1.01269337519696e-09	1.23052063546035	1.45814147101758	no	psychiatric	1.14025677745344	mdd2019 (170.8k)	Reference
mdd2019	Miscellaneous	mdd2019	Miscellaneous	0.00174379698418348	0.00778910744724997	2.65157834757381e-09	9.07722148620911e-10	1.26762184591597	2.92113434887792	yes	psychiatric	2.75850407776413	mdd2019 (170.8k)	Reference
mdd2019	Oligodendrocyte precursor	mdd2019	Oligodendrocyte_precursor	0.0423869972716324	0.0938569225300432	1.4585309526095e-09	8.46195435943264e-10	1.20151000528207	1.72363367923825	no	psychiatric	1.37276734810624	mdd2019 (170.8k)	Reference
mdd2019	Oligodendrocyte	mdd2019	Oligodendrocyte	0.958720425897468	0.999994033312141	-1.58670770219731e-09	9.13988178175359e-10	0.846562049885087	-1.73602650459323	no	psychiatric	0.0183080197236775	mdd2019 (170.8k)	Reference
mdd2019	Splatter	mdd2019	Splatter	0.106811134310665	0.174270798085822	1.21613918700985e-09	9.77865869435151e-10	1.13709076545135	1.24366666740535	no	psychiatric	0.971383472797764	mdd2019 (170.8k)	Reference
mdd2019	Thalamic excitatory	mdd2019	Thalamic_excitatory	0.000246339551323138	0.00152730521820346	3.2440205134825e-09	9.3093105799901e-10	1.35492225486299	3.48470543077095	yes	psychiatric	3.60846585392465	mdd2019 (170.8k)	Reference
mdd2019	Upper-layer intratelencephalic	mdd2019	Upper_layer_intratelencephalic	0.0165749276877281	0.0467111598472336	2.14757457013844e-09	1.00812620157513e-09	1.23486239488894	2.1302636185658	yes	psychiatric	1.78054835763747	mdd2019 (170.8k)	Reference
mdd2019	Upper rhombic lip	mdd2019	Upper_rhombic_lip	0.683499034401107	0.944485902062734	-4.29145933814896e-10	8.98723863442448e-10	0.954884708797772	-0.477505885034706	no	psychiatric	0.165262094636126	mdd2019 (170.8k)	Reference
mdd2019	Vascular	mdd2019	Vascular	0.995659899573173	0.999994033312141	-2.38235403694853e-09	9.0777124635719e-10	0.673743924312289	-2.62439909449513	no	psychiatric	0.00188898382763652	mdd2019 (170.8k)	Reference
mild_impair	Amygdala excitatory	mild_impair_mlm_correctGRM	Amygdala_excitatory	0.523895469450204	0.865555660417428	-4.15503955735586e-11	6.93281688451983e-10	1.08262895744372	-0.0599329194260644	no	psychiatric	0.28075535723307	mild_impair (28.7k)	Impair
mild_impair	Astrocyte	mild_impair_mlm_correctGRM	Astrocyte	0.970147620377838	0.994857679546765	-1.57449748375338e-09	8.36178745511668e-10	0.790151320999426	-1.88296759778309	no	psychiatric	0.0131621772413517	mild_impair (28.7k)	Impair
mild_impair	Bergmann glia	mild_impair_mlm_correctGRM	Bergmann_glia	0.721718236520339	0.932219388838771	-4.9623603969594e-10	8.44005635697713e-10	1.0593808427236	-0.587953467023615	no	psychiatric	0.141632320723996	mild_impair (28.7k)	Impair
mild_impair	Cerebellar inhibitory	mild_impair_mlm_correctGRM	Cerebellar_inhibitory	0.251106652795238	0.6486921863877	5.69420762134181e-10	8.48600803577753e-10	1.24540642194262	0.671011339764785	no	psychiatric	0.600141780978886	mild_impair (28.7k)	Impair
mild_impair	CGE interneuron	mild_impair_mlm_correctGRM	CGE_interneuron	0.0393028734070284	0.406129691872627	1.48646142403602e-09	8.45140369767374e-10	1.44540122466895	1.75883377153687	no	psychiatric	1.40557569748211	mild_impair (28.7k)	Impair
mild_impair	Choroid plexus	mild_impair_mlm_correctGRM	Choroid_plexus	0.966759711594897	0.994857679546765	-1.41471716711666e-09	7.70891820576294e-10	0.773296987544896	-1.83516951322568	no	psychiatric	0.0146814565231776	mild_impair (28.7k)	Impair
mild_impair	Committed oligodendrocyte precursor	mild_impair_mlm_correctGRM	Committed_oligodendrocyte_precursor	0.207299825117192	0.6486921863877	6.83410384660257e-10	8.37691333197377e-10	1.29096441528096	0.81582601798177	no	psychiatric	0.683401064286604	mild_impair (28.7k)	Impair
mild_impair	Deep-layer corticothalamic and 6b	mild_impair_mlm_correctGRM	Deep_layer_corticothalamic_and_6b	0.127821960479741	0.6486921863877	8.40645727216072e-10	7.39518531438918e-10	1.26986929326073	1.13674734503324	no	psychiatric	0.893394525709354	mild_impair (28.7k)	Impair
mild_impair	Deep-layer intratelencephalic	mild_impair_mlm_correctGRM	Deep_layer_intratelencephalic	0.293715347465004	0.700398136262702	3.91020653510024e-10	7.20691656825045e-10	1.20743984024644	0.542563036226389	no	psychiatric	0.532073359758376	mild_impair (28.7k)	Impair
mild_impair	Deep-layer near-projecting	mild_impair_mlm_correctGRM	Deep_layer_near_projecting	0.0325865716835202	0.406129691872627	1.49224861571492e-09	8.09215349102188e-10	1.42011321639107	1.84406859974981	no	psychiatric	1.48696132769833	mild_impair (28.7k)	Impair
mild_impair	Eccentric medium spiny neuron	mild_impair_mlm_correctGRM	Eccentric_medium_spiny_neuron	0.200261253332205	0.6486921863877	7.33370853883613e-10	8.72345606205473e-10	1.27164026811848	0.840688425168584	no	psychiatric	0.698403070136302	mild_impair (28.7k)	Impair
mild_impair	Ependymal	mild_impair_mlm_correctGRM	Ependymal	0.677096287197756	0.91260803926654	-3.93862053855072e-10	8.56977606647999e-10	0.999802512451954	-0.459594335720897	no	psychiatric	0.169349567614403	mild_impair (28.7k)	Impair
mild_impair	Fibroblast	mild_impair_mlm_correctGRM	Fibroblast	0.994857679546765	0.994857679546765	-2.28176587073672e-09	8.89192776621731e-10	0.612298570837228	-2.56610931929263	no	psychiatric	0.00223904328278443	mild_impair (28.7k)	Impair
mild_impair	Hippocampal CA1-3	mild_impair_mlm_correctGRM	Hippocampal_CA1_3	0.201364334015152	0.6486921863877	6.30261252526899e-10	7.5321817098251e-10	1.2173499261493	0.836757896725695	no	psychiatric	0.696017449929852	mild_impair (28.7k)	Impair
mild_impair	Hippocampal CA4	mild_impair_mlm_correctGRM	Hippocampal_CA4	0.361450031127379	0.746996730996584	2.78288568047136e-10	7.84827597443872e-10	1.16760877246068	0.354585604473521	no	psychiatric	0.441951733516408	mild_impair (28.7k)	Impair
mild_impair	Hippocampal dentate gyrus	mild_impair_mlm_correctGRM	Hippocampal_dentate_gyrus	0.614265307393013	0.865555660417428	-2.15069557396493e-10	7.40461453567627e-10	1.03037013368314	-0.290453414367843	no	psychiatric	0.211644012164146	mild_impair (28.7k)	Impair
mild_impair	LAMP5-LHX6 and Chandelier	mild_impair_mlm_correctGRM	LAMP5_LHX6_and_Chandelier	0.233749744062362	0.6486921863877	5.61057176300594e-10	7.72217232356328e-10	1.26101803974451	0.726553556165271	no	psychiatric	0.631248855973582	mild_impair (28.7k)	Impair
mild_impair	Lower rhombic lip	mild_impair_mlm_correctGRM	Lower_rhombic_lip	0.613179662318347	0.865555660417428	-2.49897912082818e-10	8.68859481789503e-10	1.02166974186058	-0.287616026895544	no	psychiatric	0.212412258073031	mild_impair (28.7k)	Impair
mild_impair	Mammillary body	mild_impair_mlm_correctGRM	Mammillary_body	0.812143179425051	0.994857679546765	-6.26508806093671e-10	7.07262918778785e-10	0.942553312462989	-0.885821650561646	no	psychiatric	0.0903673986497023	mild_impair (28.7k)	Impair
mild_impair	Medium spiny neuron	mild_impair_mlm_correctGRM	Medium_spiny_neuron	0.392955304946619	0.761350903334075	2.15330165488201e-10	7.92748855706961e-10	1.11247092321233	0.271624694174011	no	psychiatric	0.405656843820275	mild_impair (28.7k)	Impair
mild_impair	MGE interneuron	mild_impair_mlm_correctGRM	MGE_interneuron	0.565131073160083	0.865555660417428	-1.39152002658095e-10	8.48531921066179e-10	1.09382771909811	-0.163991476576687	no	psychiatric	0.247850812803056	mild_impair (28.7k)	Impair
mild_impair	Microglia	mild_impair_mlm_correctGRM	Microglia	0.243971473908617	0.6486921863877	6.65130202431013e-10	9.58975297912173e-10	1.2611956429371	0.693584291356719	no	psychiatric	0.612660950088806	mild_impair (28.7k)	Impair
mild_impair	Midbrain-derived inhibitory	mild_impair_mlm_correctGRM	Midbrain_derived_inhibitory	0.0122773840179946	0.380598904557833	1.91628197898199e-09	8.52311182647351e-10	1.56920456144774	2.24833607489445	no	psychiatric	1.91089415987059	mild_impair (28.7k)	Impair
mild_impair	Miscellaneous	mild_impair_mlm_correctGRM	Miscellaneous	0.0570899584366746	0.442447177884228	1.30172334757067e-09	8.2404185919283e-10	1.37355078993491	1.57968109635322	no	psychiatric	1.24344027317355	mild_impair (28.7k)	Impair
mild_impair	Oligodendrocyte precursor	mild_impair_mlm_correctGRM	Oligodendrocyte_precursor	0.904682760871763	0.994857679546765	-9.28029889975391e-10	7.0912105360992e-10	0.896971123391012	-1.3087044662559	no	psychiatric	0.0435036852769781	mild_impair (28.7k)	Impair
mild_impair	Oligodendrocyte	mild_impair_mlm_correctGRM	Oligodendrocyte	0.228534231442042	0.6486921863877	6.61968097551875e-10	8.9012169398529e-10	1.28236004340665	0.743682691956517	no	psychiatric	0.641048739082423	mild_impair (28.7k)	Impair
mild_impair	Splatter	mild_impair_mlm_correctGRM	Splatter	0.331896716015528	0.734914156891525	3.85098222625699e-10	8.85931383828502e-10	1.14636114820019	0.434681770682419	no	psychiatric	0.478997044739305	mild_impair (28.7k)	Impair
mild_impair	Thalamic excitatory	mild_impair_mlm_correctGRM	Thalamic_excitatory	0.889853206970539	0.994857679546765	-9.83769381166431e-10	8.02587089578299e-10	0.85514377391178	-1.22574782717142	no	psychiatric	0.0506816300525089	mild_impair (28.7k)	Impair
mild_impair	Upper-layer intratelencephalic	mild_impair_mlm_correctGRM	Upper_layer_intratelencephalic	0.537981970883144	0.865555660417428	-7.816972539703e-11	8.19810483064728e-10	1.09504093130115	-0.0953509707570525	no	psychiatric	0.269232278380383	mild_impair (28.7k)	Impair
mild_impair	Upper rhombic lip	mild_impair_mlm_correctGRM	Upper_rhombic_lip	0.512349664595861	0.865555660417428	-3.08818180751676e-11	9.97443680856447e-10	1.09893211476973	-0.0309609641806053	no	psychiatric	0.290433543763525	mild_impair (28.7k)	Impair
mild_impair	Vascular	mild_impair_mlm_correctGRM	Vascular	0.96496309133216	0.994857679546765	-1.78033667467679e-09	9.82833180699245e-10	0.746475216577543	-1.81143322146507	no	psychiatric	0.015489297575713	mild_impair (28.7k)	Impair
mild	Amygdala excitatory	mild_mlm_correctGRM	Amygdala_excitatory	0.0411867544215411	0.207772632150082	1.36233157407163e-09	7.84266475072764e-10	1.56570541450337	1.73707740592282	no	psychiatric	1.38524242975639	mild (11.3k)	Symptome
mild	Astrocyte	mild_mlm_correctGRM	Astrocyte	0.766501974959696	0.913906200913484	-5.93910695186386e-10	8.165119898991e-10	0.82991541174172	-0.727375350923846	no	psychiatric	0.115486721810267	mild (11.3k)	Symptome
mild	Bergmann glia	mild_mlm_correctGRM	Bergmann_glia	0.0744348157901849	0.256386587721748	1.25374380239238e-09	8.68522910649311e-10	1.51961490273284	1.44353567075746	no	psychiatric	1.12822388207699	mild (11.3k)	Symptome
mild	Cerebellar inhibitory	mild_mlm_correctGRM	Cerebellar_inhibitory	0.391236308178712	0.577539312073337	2.31303722738796e-10	8.37758788392353e-10	1.12599891656994	0.276098234890099	no	psychiatric	0.407560847877394	mild (11.3k)	Symptome
mild	CGE interneuron	mild_mlm_correctGRM	CGE_interneuron	0.104913003615721	0.289918707386858	1.16656595582359e-09	9.302432298515e-10	1.48796484695386	1.25404401600409	no	psychiatric	0.979170679122458	mild (11.3k)	Symptome
mild	Choroid plexus	mild_mlm_correctGRM	Choroid_plexus	0.485542917531579	0.684174111067224	2.93142277517005e-11	8.08747175580757e-10	1.00892474268844	0.0362464669266388	no	psychiatric	0.313772376418457	mild (11.3k)	Symptome
mild	Committed oligodendrocyte precursor	mild_mlm_correctGRM	Committed_oligodendrocyte_precursor	0.593292627622932	0.76633631067962	-2.32343583932854e-10	9.84410353336396e-10	0.878251442730478	-0.236023100676854	no	psychiatric	0.226731048262196	mild (11.3k)	Symptome
mild	Deep-layer corticothalamic and 6b	mild_mlm_correctGRM	Deep_layer_corticothalamic_and_6b	0.023121726476341	0.189867808845051	1.58525457609042e-09	7.95345638492255e-10	1.64125462412167	1.99316435442533	no	psychiatric	1.63597974070333	mild (11.3k)	Symptome
mild	Deep-layer intratelencephalic	mild_mlm_correctGRM	Deep_layer_intratelencephalic	0.14028324550977	0.289918707386858	9.49586704491316e-10	8.80022966183164e-10	1.45789704709465	1.07904763964271	no	psychiatric	0.85299419509536	mild (11.3k)	Symptome
mild	Deep-layer near-projecting	mild_mlm_correctGRM	Deep_layer_near_projecting	0.159726177465416	0.291804521926046	7.9822698829129e-10	8.01767665160939e-10	1.36730872433402	0.995583911619911	no	psychiatric	0.796623901662889	mild (11.3k)	Symptome
mild	Eccentric medium spiny neuron	mild_mlm_correctGRM	Eccentric_medium_spiny_neuron	0.169434883698995	0.291804521926046	7.79263487686948e-10	8.14787551627862e-10	1.39993325595527	0.956400826362725	no	psychiatric	0.770997171110775	mild (11.3k)	Symptome
mild	Ependymal	mild_mlm_correctGRM	Ependymal	0.992482191891842	0.998636510195015	-2.16631400978259e-09	8.90929939816916e-10	0.201867194489316	-2.43152004772425	no	psychiatric	0.0032772770409089	mild (11.3k)	Symptome
mild	Fibroblast	mild_mlm_correctGRM	Fibroblast	0.933065442530278	0.998636510195015	-1.34196668102756e-09	8.95230882559952e-10	0.474722116367518	-1.49901741234635	no	psychiatric	0.0300878950176341	mild (11.3k)	Symptome
mild	Hippocampal CA1-3	mild_mlm_correctGRM	Hippocampal_CA1_3	0.0244990721090388	0.189867808845051	1.58501317105455e-09	8.05144202566954e-10	1.62586488574845	1.96860781708571	no	psychiatric	1.61085036402549	mild (11.3k)	Symptome
mild	Hippocampal CA4	mild_mlm_correctGRM	Hippocampal_CA4	0.0517053661168483	0.207772632150082	1.28347462401173e-09	7.88114341901281e-10	1.56150405847187	1.62853859620854	no	psychiatric	1.28646438236059	mild (11.3k)	Symptome
mild	Hippocampal dentate gyrus	mild_mlm_correctGRM	Hippocampal_dentate_gyrus	0.309947613118443	0.505704000351143	3.7986114011361e-10	7.65850857064913e-10	1.20382975244829	0.495998844434815	no	psychiatric	0.50871170376629	mild (11.3k)	Symptome
mild	LAMP5-LHX6 and Chandelier	mild_mlm_correctGRM	LAMP5_LHX6_and_Chandelier	0.0383362283888425	0.207772632150082	1.42312158771677e-09	8.03874367088998e-10	1.63036335914111	1.77032835724094	no	psychiatric	1.41639061630109	mild (11.3k)	Symptome
mild	Lower rhombic lip	mild_mlm_correctGRM	Lower_rhombic_lip	0.699541351121686	0.867431275390891	-4.51068528530646e-10	8.62328775928363e-10	0.859290486270683	-0.523081846648381	no	psychiatric	0.155186608501421	mild (11.3k)	Symptome
mild	Mammillary body	mild_mlm_correctGRM	Mammillary_body	0.115016073783937	0.289918707386858	9.3306581738538e-10	7.77376018093346e-10	1.44516982241351	1.2002760513167	no	psychiatric	0.939241461665038	mild (11.3k)	Symptome
mild	Medium spiny neuron	mild_mlm_correctGRM	Medium_spiny_neuron	0.0536187437806665	0.207772632150082	1.48318060713985e-09	9.20809804959375e-10	1.5696800523915	1.61073502818021	no	psychiatric	1.27068336520423	mild (11.3k)	Symptome
mild	MGE interneuron	mild_mlm_correctGRM	MGE_interneuron	0.00248249683625179	0.0769574019238055	2.43291557010869e-09	8.66023146179676e-10	1.97862203691857	2.80929624207056	no	psychiatric	2.60511129630661	mild (11.3k)	Symptome
mild	Microglia	mild_mlm_correctGRM	Microglia	0.979526838692762	0.998636510195015	-1.90088948356817e-09	9.29951795927409e-10	0.182358182428068	-2.04407313571827	no	psychiatric	0.00898365998932385	mild (11.3k)	Symptome
mild	Midbrain-derived inhibitory	mild_mlm_correctGRM	Midbrain_derived_inhibitory	0.56734729050858	0.764685478511564	-1.49192540767607e-10	8.7954571486998e-10	1.10039421588243	-0.169624543949557	no	psychiatric	0.246151014864808	mild (11.3k)	Symptome
mild	Miscellaneous	mild_mlm_correctGRM	Miscellaneous	0.0888217369747384	0.275347384621689	1.0892037790876e-09	8.07986888224316e-10	1.45915675701643	1.34804635441709	no	psychiatric	1.0514807381296	mild (11.3k)	Symptome
mild	Oligodendrocyte precursor	mild_mlm_correctGRM	Oligodendrocyte_precursor	0.167639274247316	0.291804521926046	7.57004454155312e-10	7.85652391367231e-10	1.41142864880398	0.963536116574323	no	psychiatric	0.775624228004431	mild (11.3k)	Symptome
mild	Oligodendrocyte	mild_mlm_correctGRM	Oligodendrocyte	0.340151962874639	0.52723554245569	3.97103271483543e-10	9.63729605171538e-10	1.17276975193661	0.412048430755493	no	psychiatric	0.468327018564462	mild (11.3k)	Symptome
mild	Splatter	mild_mlm_correctGRM	Splatter	0.14017829700085	0.289918707386858	9.43783541178523e-10	8.74263320958022e-10	1.36545504363045	1.07951862848863	no	psychiatric	0.853319220480496	mild (11.3k)	Symptome
mild	Thalamic excitatory	mild_mlm_correctGRM	Thalamic_excitatory	0.138358359319034	0.289918707386858	8.86925602987394e-10	8.15395394488799e-10	1.41437416760956	1.08772456771532	no	psychiatric	0.858994596577558	mild (11.3k)	Symptome
mild	Upper-layer intratelencephalic	mild_mlm_correctGRM	Upper_layer_intratelencephalic	0.0237828651186421	0.189867808845051	1.60980128692998e-09	8.12527094170044e-10	1.65472556314316	1.98122782425404	no	psychiatric	1.62373582716633	mild (11.3k)	Symptome
mild	Upper rhombic lip	mild_mlm_correctGRM	Upper_rhombic_lip	0.910941626872916	0.998636510195015	-1.22412774743205e-09	9.09066786162695e-10	0.514752602459255	-1.34657625387379	no	psychiatric	0.0405094517198851	mild (11.3k)	Symptome
mild	Vascular	mild_mlm_correctGRM	Vascular	0.998636510195015	0.998636510195015	-2.78223510629463e-09	9.28356404744508e-10	-0.099834414514513	-2.99694717683381	no	psychiatric	0.000592560165173509	mild (11.3k)	Symptome
moderate_impair	Amygdala excitatory	moderate_impair_mlm_correctGRM	Amygdala_excitatory	0.10153474576077	0.224826937041706	1.02040736722844e-09	8.01668177370408e-10	1.28179161058725	1.27285502410178	no	psychiatric	0.99338531430294	moderate_impair (29k)	Impair
moderate_impair	Astrocyte	moderate_impair_mlm_correctGRM	Astrocyte	0.395811936928839	0.613508502239701	2.39513187210289e-10	9.06551506396678e-10	1.20273396094706	0.264202514165241	no	psychiatric	0.402511112443536	moderate_impair (29k)	Impair
moderate_impair	Bergmann glia	moderate_impair_mlm_correctGRM	Bergmann_glia	0.0876842990810326	0.224826937041706	1.32878820777978e-09	9.80544291755992e-10	1.4110961779768	1.35515368245135	no	psychiatric	1.05707816527624	moderate_impair (29k)	Impair
moderate_impair	Cerebellar inhibitory	moderate_impair_mlm_correctGRM	Cerebellar_inhibitory	0.325327279965737	0.560285871052102	4.0003904939034e-10	8.83374968332718e-10	1.19647887498225	0.452853050777943	no	psychiatric	0.487679517899085	moderate_impair (29k)	Impair
moderate_impair	CGE interneuron	moderate_impair_mlm_correctGRM	CGE_interneuron	0.0301691763584375	0.183499716507564	1.9009278387329e-09	1.01203994799277e-09	1.45571419295633	1.87831304732892	no	psychiatric	1.52043654623431	moderate_impair (29k)	Impair
moderate_impair	Choroid plexus	moderate_impair_mlm_correctGRM	Choroid_plexus	0.943529384936902	0.950101263242154	-1.53261530791433e-09	9.66882313237906e-10	0.840039993793927	-1.58511050096872	no	psychiatric	0.0252445697786233	moderate_impair (29k)	Impair
moderate_impair	Committed oligodendrocyte precursor	moderate_impair_mlm_correctGRM	Committed_oligodendrocyte_precursor	0.888479060782878	0.950101263242154	-1.06176486311967e-09	8.71385213541221e-10	0.9408676369604	-1.21847932076419	no	psychiatric	0.05135280296685	moderate_impair (29k)	Impair
moderate_impair	Deep-layer corticothalamic and 6b	moderate_impair_mlm_correctGRM	Deep_layer_corticothalamic_and_6b	9.56685859376805e-06	0.000296572616406809	3.78691172325875e-09	8.85875558984221e-10	1.73428451102872	4.2747671327573	yes	psychiatric	5.01923064522836	moderate_impair (29k)	Impair
moderate_impair	Deep-layer intratelencephalic	moderate_impair_mlm_correctGRM	Deep_layer_intratelencephalic	0.0032845434577099	0.0339402823963356	2.50336291852778e-09	9.21053487146868e-10	1.54483130651863	2.71793435827751	yes	psychiatric	2.4835249876191	moderate_impair (29k)	Impair
moderate_impair	Deep-layer near-projecting	moderate_impair_mlm_correctGRM	Deep_layer_near_projecting	0.017005880296204	0.131795572295581	1.83259526481903e-09	8.64459361357372e-10	1.43486570704762	2.11993223364658	no	psychiatric	1.76940088223236	moderate_impair (29k)	Impair
moderate_impair	Eccentric medium spiny neuron	moderate_impair_mlm_correctGRM	Eccentric_medium_spiny_neuron	0.147311896119906	0.304444585314473	9.00587151330286e-10	8.59312518996347e-10	1.30739360008683	1.04803215526541	no	psychiatric	0.831762180444406	moderate_impair (29k)	Impair
moderate_impair	Ependymal	moderate_impair_mlm_correctGRM	Ependymal	0.936369268801403	0.950101263242154	-1.52643205731177e-09	1.0009452767425e-09	0.852819544087911	-1.5249905192414	no	psychiatric	0.0285528480819722	moderate_impair (29k)	Impair
moderate_impair	Fibroblast	moderate_impair_mlm_correctGRM	Fibroblast	0.507880054120305	0.656011736572061	-2.21938111433493e-11	1.1235295733468e-09	1.08682823176527	-0.0197536510563205	no	psychiatric	0.294238842803582	moderate_impair (29k)	Impair
moderate_impair	Hippocampal CA1-3	moderate_impair_mlm_correctGRM	Hippocampal_CA1_3	0.0983756828121911	0.224826937041706	1.09726318071983e-09	8.50023292611073e-10	1.2748232917476	1.29086248607293	no	psychiatric	1.00711224024368	moderate_impair (29k)	Impair
moderate_impair	Hippocampal CA4	moderate_impair_mlm_correctGRM	Hippocampal_CA4	0.0833140154289511	0.224826937041706	1.26480788169535e-09	9.14459882370257e-10	1.35639551762068	1.38312014127618	no	psychiatric	1.07928193362982	moderate_impair (29k)	Impair
moderate_impair	Hippocampal dentate gyrus	moderate_impair_mlm_correctGRM	Hippocampal_dentate_gyrus	0.185765287926018	0.35992024535666	7.10915473386639e-10	7.95554488345307e-10	1.24074321990999	0.893610034009473	no	psychiatric	0.731035434963361	moderate_impair (29k)	Impair
moderate_impair	LAMP5-LHX6 and Chandelier	moderate_impair_mlm_correctGRM	LAMP5_LHX6_and_Chandelier	0.101530140146671	0.224826937041706	1.30149303485738e-09	1.02247818738625e-09	1.37243421434831	1.2728809777198	no	psychiatric	0.993405014339019	moderate_impair (29k)	Impair
moderate_impair	Lower rhombic lip	moderate_impair_mlm_correctGRM	Lower_rhombic_lip	0.767997982794236	0.915689902562358	-6.78288226296427e-10	9.26282112880549e-10	0.992243115120322	-0.732269593533539	no	psychiatric	0.114639920674846	moderate_impair (29k)	Impair
moderate_impair	Mammillary body	moderate_impair_mlm_correctGRM	Mammillary_body	0.0654107634294271	0.224826937041706	1.25892073358317e-09	8.33242154605246e-10	1.34179830486278	1.51087019136663	no	psychiatric	1.18435078205206	moderate_impair (29k)	Impair
moderate_impair	Medium spiny neuron	moderate_impair_mlm_correctGRM	Medium_spiny_neuron	0.478789490027497	0.656011736572061	4.39062537800427e-11	8.25430628289314e-10	1.10726533817841	0.0531919367603761	no	psychiatric	0.31985539141759	moderate_impair (29k)	Impair
moderate_impair	MGE interneuron	moderate_impair_mlm_correctGRM	MGE_interneuron	0.21266094077175	0.387793480230839	7.54405583859024e-10	9.46292512765005e-10	1.27660481985107	0.797222395488156	no	psychiatric	0.67231226921814	moderate_impair (29k)	Impair
moderate_impair	Microglia	moderate_impair_mlm_correctGRM	Microglia	0.46862791496152	0.656011736572061	7.97268041514751e-11	1.0127976575475e-09	1.0026623692099	0.0787193804777691	no	psychiatric	0.329171845161451	moderate_impair (29k)	Impair
moderate_impair	Midbrain-derived inhibitory	moderate_impair_mlm_correctGRM	Midbrain_derived_inhibitory	0.00134136174776811	0.0207911070904057	2.71213760763501e-09	9.03464125539974e-10	1.62853420889789	3.00193171036431	yes	psychiatric	2.87245408279491	moderate_impair (29k)	Impair
moderate_impair	Miscellaneous	moderate_impair_mlm_correctGRM	Miscellaneous	0.361817730604757	0.59033419203934	3.21187905716143e-10	9.08325825314425e-10	1.13485133870289	0.353604286881264	no	psychiatric	0.441510154681485	moderate_impair (29k)	Impair
moderate_impair	Oligodendrocyte precursor	moderate_impair_mlm_correctGRM	Oligodendrocyte_precursor	0.487498548615219	0.656011736572061	2.54393455996899e-11	8.11679296255525e-10	1.15465242551326	0.0313416218906258	no	psychiatric	0.312026672948705	moderate_impair (29k)	Impair
moderate_impair	Oligodendrocyte	moderate_impair_mlm_correctGRM	Oligodendrocyte	0.870523016300712	0.950101263242154	-1.01634640408889e-09	9.0032435611182e-10	0.968529526477727	-1.12886694355146	no	psychiatric	0.0602197418123033	moderate_impair (29k)	Impair
moderate_impair	Splatter	moderate_impair_mlm_correctGRM	Splatter	0.0707751407843596	0.224826937041706	1.58436443344953e-09	1.07776787659234e-09	1.38676067390852	1.47004236056741	no	psychiatric	1.15011925807293	moderate_impair (29k)	Impair
moderate_impair	Thalamic excitatory	moderate_impair_mlm_correctGRM	Thalamic_excitatory	0.0355160741627544	0.183499716507564	1.65796037172599e-09	9.18399269252221e-10	1.40664186598985	1.80527187600654	no	psychiatric	1.44957504581236	moderate_impair (29k)	Impair
moderate_impair	Upper-layer intratelencephalic	moderate_impair_mlm_correctGRM	Upper_layer_intratelencephalic	0.0436469186193202	0.193293496742704	1.72110137587735e-09	1.00658103860396e-09	1.40266049558007	1.70984879495085	no	psychiatric	1.36004641115343	moderate_impair (29k)	Impair
moderate_impair	Upper rhombic lip	moderate_impair_mlm_correctGRM	Upper_rhombic_lip	0.744063232791946	0.915689902562358	-6.0443181612162e-10	9.21497834011454e-10	1.01077949999273	-0.655923208729004	no	psychiatric	0.128390155199153	moderate_impair (29k)	Impair
moderate_impair	Vascular	moderate_impair_mlm_correctGRM	Vascular	0.950101263242154	0.950101263242154	-1.75294484425087e-09	1.06507851380681e-09	0.76126934601469	-1.64583626608473	no	psychiatric	0.0222301044758058	moderate_impair (29k)	Impair
no_comorbid-anxiety	Amygdala excitatory	no_anxiety_mlm_correctGRM	Amygdala_excitatory	0.0449975089553797	0.154991419735197	1.50122928077037e-09	8.85459500643554e-10	1.4507768878023	1.69542399136185	no	psychiatric	1.34681152793305	no_comorbid-anxiety (16.5k)	Anxiety
no_comorbid-anxiety	Astrocyte	no_anxiety_mlm_correctGRM	Astrocyte	0.47694811137526	0.730775853306594	5.79967000477408e-11	1.00314785609323e-09	1.16338297505257	0.0578147076679297	no	psychiatric	0.321528866597572	no_comorbid-anxiety (16.5k)	Anxiety
no_comorbid-anxiety	Bergmann glia	no_anxiety_mlm_correctGRM	Bergmann_glia	0.0553980923223303	0.158803642114478	1.49819743389336e-09	9.39529802334319e-10	1.50913085960941	1.59462470500776	no	psychiatric	1.25650519029233	no_comorbid-anxiety (16.5k)	Anxiety
no_comorbid-anxiety	Cerebellar inhibitory	no_anxiety_mlm_correctGRM	Cerebellar_inhibitory	0.676790632722592	0.839220384576015	-4.55391573198726e-10	9.92694335656874e-10	1.04198230112676	-0.45874299554393	no	psychiatric	0.169545660880737	no_comorbid-anxiety (16.5k)	Anxiety
no_comorbid-anxiety	CGE interneuron	no_anxiety_mlm_correctGRM	CGE_interneuron	0.0435345048320774	0.154991419735197	1.77528866354714e-09	1.03753397744259e-09	1.52893755217861	1.71106556714705	no	psychiatric	1.36116639090631	no_comorbid-anxiety (16.5k)	Anxiety
no_comorbid-anxiety	Choroid plexus	no_anxiety_mlm_correctGRM	Choroid_plexus	0.893196769299582	0.949116274865325	-1.05833232902574e-09	8.50948106191236e-10	0.841597865437082	-1.24370960029835	no	psychiatric	0.0490528564446452	no_comorbid-anxiety (16.5k)	Anxiety
no_comorbid-anxiety	Committed oligodendrocyte precursor	no_anxiety_mlm_correctGRM	Committed_oligodendrocyte_precursor	0.676380823907374	0.839220384576015	-4.3224266229756e-10	9.44581953477436e-10	1.01046785172848	-0.457602075400952	no	psychiatric	0.169808713595386	no_comorbid-anxiety (16.5k)	Anxiety
no_comorbid-anxiety	Deep-layer corticothalamic and 6b	no_anxiety_mlm_correctGRM	Deep_layer_corticothalamic_and_6b	0.318937024487206	0.5492804310613	4.10248368547718e-10	8.71620213666432e-10	1.21629270433943	0.470673307152925	no	psychiatric	0.496295061825904	no_comorbid-anxiety (16.5k)	Anxiety
no_comorbid-anxiety	Deep-layer intratelencephalic	no_anxiety_mlm_correctGRM	Deep_layer_intratelencephalic	0.0732675718771207	0.174714979091596	1.2831487400743e-09	8.83784663957849e-10	1.43441352227135	1.4518793914436	no	psychiatric	1.13508820095235	no_comorbid-anxiety (16.5k)	Anxiety
no_comorbid-anxiety	Deep-layer near-projecting	no_anxiety_mlm_correctGRM	Deep_layer_near_projecting	0.195998126146054	0.37974636940798	8.1952326524626e-10	9.57383904183041e-10	1.29975862242249	0.856002760925439	no	psychiatric	0.707748080726783	no_comorbid-anxiety (16.5k)	Anxiety
no_comorbid-anxiety	Eccentric medium spiny neuron	no_anxiety_mlm_correctGRM	Eccentric_medium_spiny_neuron	0.152473478489664	0.315111855545305	8.75456781853775e-10	8.53369419902732e-10	1.35514788464832	1.02588253274128	no	psychiatric	0.81680569170917	no_comorbid-anxiety (16.5k)	Anxiety
no_comorbid-anxiety	Ependymal	no_anxiety_mlm_correctGRM	Ependymal	0.822662161008887	0.949116274865325	-8.45334871549504e-10	9.13324483606337e-10	0.914829747232472	-0.925558097612394	no	psychiatric	0.0847784779496289	no_comorbid-anxiety (16.5k)	Anxiety
no_comorbid-anxiety	Fibroblast	no_anxiety_mlm_correctGRM	Fibroblast	0.592765710228664	0.798945087699504	-2.11101862798425e-10	8.99587323479041e-10	0.999379406105533	-0.234665226252872	no	psychiatric	0.227116926974062	no_comorbid-anxiety (16.5k)	Anxiety
no_comorbid-anxiety	Hippocampal CA1-3	no_anxiety_mlm_correctGRM	Hippocampal_CA1_3	0.00513989710127805	0.140994181663708	2.47394993786777e-09	9.64024529214793e-10	1.64833957825126	2.56627281038463	no	psychiatric	2.28904557532271	no_comorbid-anxiety (16.5k)	Anxiety
no_comorbid-anxiety	Hippocampal CA4	no_anxiety_mlm_correctGRM	Hippocampal_CA4	0.0102757496108531	0.140994181663708	2.22071833467214e-09	9.588080492168e-10	1.63090504329864	2.31612400050889	no	psychiatric	1.98818648672855	no_comorbid-anxiety (16.5k)	Anxiety
no_comorbid-anxiety	Hippocampal dentate gyrus	no_anxiety_mlm_correctGRM	Hippocampal_dentate_gyrus	0.0164613552516334	0.140994181663708	2.0289369183055e-09	9.51201849469686e-10	1.55714139645895	2.13302457247814	no	psychiatric	1.78353441249698	no_comorbid-anxiety (16.5k)	Anxiety
no_comorbid-anxiety	LAMP5-LHX6 and Chandelier	no_anxiety_mlm_correctGRM	LAMP5_LHX6_and_Chandelier	0.056349679459976	0.158803642114478	1.59161255964138e-09	1.00342737509732e-09	1.52326065551192	1.58617613904247	no	psychiatric	1.24910855005549	no_comorbid-anxiety (16.5k)	Anxiety
no_comorbid-anxiety	Lower rhombic lip	no_anxiety_mlm_correctGRM	Lower_rhombic_lip	0.827707744053432	0.949116274865325	-8.94788042779551e-10	9.4671971825946e-10	0.92867403089108	-0.945145670383431	no	psychiatric	0.0821229815125934	no_comorbid-anxiety (16.5k)	Anxiety
no_comorbid-anxiety	Mammillary body	no_anxiety_mlm_correctGRM	Mammillary_body	0.495041707078661	0.730775853306594	1.16054358439242e-11	9.33744721001236e-10	1.15247400338101	0.0124289172221288	no	psychiatric	0.305358210377373	no_comorbid-anxiety (16.5k)	Anxiety
no_comorbid-anxiety	Medium spiny neuron	no_anxiety_mlm_correctGRM	Medium_spiny_neuron	0.0291146358119453	0.150425618361717	1.80000322270149e-09	9.50387400398198e-10	1.49313121026159	1.8939678934583	no	psychiatric	1.53588863800836	no_comorbid-anxiety (16.5k)	Anxiety
no_comorbid-anxiety	MGE interneuron	no_anxiety_mlm_correctGRM	MGE_interneuron	0.036250716017309	0.154991419735197	1.76340460947351e-09	9.81874888296322e-10	1.55264151863306	1.79595652205062	no	psychiatric	1.44068341090553	no_comorbid-anxiety (16.5k)	Anxiety
no_comorbid-anxiety	Microglia	no_anxiety_mlm_correctGRM	Microglia	0.14305199725636	0.315111855545305	1.17801807200877e-09	1.10434979310216e-09	1.17055507923558	1.0667073778315	no	psychiatric	0.844506074304991	no_comorbid-anxiety (16.5k)	Anxiety
no_comorbid-anxiety	Midbrain-derived inhibitory	no_anxiety_mlm_correctGRM	Midbrain_derived_inhibitory	0.308418107808691	0.5492804310613	4.78547902573556e-10	9.56446840278556e-10	1.29930801911559	0.500339258200888	no	psychiatric	0.510860131624548	no_comorbid-anxiety (16.5k)	Anxiety
no_comorbid-anxiety	Miscellaneous	no_anxiety_mlm_correctGRM	Miscellaneous	0.0630118878106782	0.162780710177585	1.4664524256292e-09	9.58483471677136e-10	1.41726647775548	1.52997153207371	no	psychiatric	1.2005775089029	no_comorbid-anxiety (16.5k)	Anxiety
no_comorbid-anxiety	Oligodendrocyte precursor	no_anxiety_mlm_correctGRM	Oligodendrocyte_precursor	0.567607946334296	0.798945087699504	-1.46890402485753e-10	8.62602803941356e-10	1.10118741485079	-0.170287415963163	no	psychiatric	0.24595153318465	no_comorbid-anxiety (16.5k)	Anxiety
no_comorbid-anxiety	Oligodendrocyte	no_anxiety_mlm_correctGRM	Oligodendrocyte	0.946305283394195	0.949116274865325	-1.43554534467927e-09	8.91621703089846e-10	0.790483310634886	-1.61003858441815	no	psychiatric	0.0239687351571682	no_comorbid-anxiety (16.5k)	Anxiety
no_comorbid-anxiety	Splatter	no_anxiety_mlm_correctGRM	Splatter	0.453292660295912	0.730775853306594	1.21629892386213e-10	1.03650033584848e-09	1.16498918553686	0.117346698480947	no	psychiatric	0.343621312970411	no_comorbid-anxiety (16.5k)	Anxiety
no_comorbid-anxiety	Thalamic excitatory	no_anxiety_mlm_correctGRM	Thalamic_excitatory	0.0181927976340268	0.140994181663708	2.18730163567376e-09	1.04525950680053e-09	1.62385477495299	2.09259195581865	no	psychiatric	1.74010051129407	no_comorbid-anxiety (16.5k)	Anxiety
no_comorbid-anxiety	Upper-layer intratelencephalic	no_anxiety_mlm_correctGRM	Upper_layer_intratelencephalic	0.0259663153483954	0.150425618361717	1.87864694698792e-09	9.66535418905105e-10	1.55381813904746	1.94369177812031	no	psychiatric	1.58558967291175	no_comorbid-anxiety (16.5k)	Anxiety
no_comorbid-anxiety	Upper rhombic lip	no_anxiety_mlm_correctGRM	Upper_rhombic_lip	0.949116274865325	0.949116274865325	-1.59122503624285e-09	9.72426508861065e-10	0.758876010651125	-1.63634477437945	no	psychiatric	0.0226805795230986	no_comorbid-anxiety (16.5k)	Anxiety
no_comorbid-anxiety	Vascular	no_anxiety_mlm_correctGRM	Vascular	0.94767284272961	0.949116274865325	-1.69619253329571e-09	1.0452925759959e-09	0.655620411134605	-1.6226964318384	no	psychiatric	0.0233415646866428	no_comorbid-anxiety (16.5k)	Anxiety
without_suicidal_thought	Amygdala excitatory	no_suicide_mlm_correctGRM	Amygdala_excitatory	0.067729484575987	0.215483811001574	1.25139912191934e-09	8.38224292889149e-10	1.27047633205154	1.49291679152614	no	psychiatric	1.16922222937897	without_suicidal_thought (37.1k)	Suicidality
without_suicidal_thought	Astrocyte	no_suicide_mlm_correctGRM	Astrocyte	0.991966881979561	0.994446926615252	-2.05884750078299e-09	8.55213580007047e-10	0.771683488626854	-2.40740739964165	no	psychiatric	0.00350282705310149	without_suicidal_thought (37.1k)	Suicidality
without_suicidal_thought	Bergmann glia	no_suicide_mlm_correctGRM	Bergmann_glia	0.284490231245689	0.489955398256465	5.14744408111721e-10	9.03768054658266e-10	1.21139954344127	0.569553665300061	no	psychiatric	0.545932641708033	without_suicidal_thought (37.1k)	Suicidality
without_suicidal_thought	Cerebellar inhibitory	no_suicide_mlm_correctGRM	Cerebellar_inhibitory	0.244012932748415	0.454787690384157	5.89588648823126e-10	8.50222581393372e-10	1.19208734267049	0.693452116805566	no	psychiatric	0.612587155331645	without_suicidal_thought (37.1k)	Suicidality
without_suicidal_thought	CGE interneuron	no_suicide_mlm_correctGRM	CGE_interneuron	0.0393145739305468	0.215483811001574	1.6329599204388e-09	9.28506046286614e-10	1.3637268716826	1.75869605477478	no	psychiatric	1.4054464266139	without_suicidal_thought (37.1k)	Suicidality
without_suicidal_thought	Choroid plexus	no_suicide_mlm_correctGRM	Choroid_plexus	0.986027165908052	0.994446926615252	-1.9073825887582e-09	8.67761931178167e-10	0.758859974973412	-2.19804824367961	no	psychiatric	0.00611111970235998	without_suicidal_thought (37.1k)	Suicidality
without_suicidal_thought	Committed oligodendrocyte precursor	no_suicide_mlm_correctGRM	Committed_oligodendrocyte_precursor	0.197255606415534	0.407661586592104	7.4317131781816e-10	8.72815087798466e-10	1.16619493459235	0.85146479272338	no	psychiatric	0.704970644388617	without_suicidal_thought (37.1k)	Suicidality
without_suicidal_thought	Deep-layer corticothalamic and 6b	no_suicide_mlm_correctGRM	Deep_layer_corticothalamic_and_6b	0.0565232261371484	0.215483811001574	1.29927466490541e-09	8.19914010171347e-10	1.27065848654546	1.58464747374409	no	psychiatric	1.24777305818979	without_suicidal_thought (37.1k)	Suicidality
without_suicidal_thought	Deep-layer intratelencephalic	no_suicide_mlm_correctGRM	Deep_layer_intratelencephalic	0.0723823980976845	0.215483811001574	1.30114786716267e-09	8.92251454654127e-10	1.30207137216184	1.45827486228874	no	psychiatric	1.14036703240026	without_suicidal_thought (37.1k)	Suicidality
without_suicidal_thought	Deep-layer near-projecting	no_suicide_mlm_correctGRM	Deep_layer_near_projecting	0.0488292180634361	0.215483811001574	1.48395948548622e-09	8.95941423898809e-10	1.32464658815066	1.65631306456238	no	psychiatric	1.31132023032276	without_suicidal_thought (37.1k)	Suicidality
without_suicidal_thought	Eccentric medium spiny neuron	no_suicide_mlm_correctGRM	Eccentric_medium_spiny_neuron	0.0834130881296414	0.215483811001574	1.16009720197826e-09	8.39145701304437e-10	1.28549032653765	1.38247410452668	no	psychiatric	1.07876580000351	without_suicidal_thought (37.1k)	Suicidality
without_suicidal_thought	Ependymal	no_suicide_mlm_correctGRM	Ependymal	0.994446926615252	0.994446926615252	-2.30381641012547e-09	9.07249666501866e-10	0.694263753074212	-2.53934114851585	no	psychiatric	0.00241839010937311	without_suicidal_thought (37.1k)	Suicidality
without_suicidal_thought	Fibroblast	no_suicide_mlm_correctGRM	Fibroblast	0.986290833446213	0.994446926615252	-2.14186786851972e-09	9.71144068781921e-10	0.722652491382311	-2.20550991080675	no	psychiatric	0.00599500317591776	without_suicidal_thought (37.1k)	Suicidality
without_suicidal_thought	Hippocampal CA1-3	no_suicide_mlm_correctGRM	Hippocampal_CA1_3	0.00650165883138332	0.128341661125381	2.17625600658248e-09	8.76222940664247e-10	1.40258279618066	2.4836784174273	no	psychiatric	2.18697582344879	without_suicidal_thought (37.1k)	Suicidality
without_suicidal_thought	Hippocampal CA4	no_suicide_mlm_correctGRM	Hippocampal_CA4	0.0143272532288405	0.148048283364686	1.92650626566927e-09	8.80403916004223e-10	1.40752188539033	2.18820728832381	no	psychiatric	1.84383706304999	without_suicidal_thought (37.1k)	Suicidality
without_suicidal_thought	Hippocampal dentate gyrus	no_suicide_mlm_correctGRM	Hippocampal_dentate_gyrus	0.0437577829057566	0.215483811001574	1.40114714484778e-09	8.20031079676987e-10	1.28484873010355	1.7086512689247	no	psychiatric	1.35894469070087	without_suicidal_thought (37.1k)	Suicidality
without_suicidal_thought	LAMP5-LHX6 and Chandelier	no_suicide_mlm_correctGRM	LAMP5_LHX6_and_Chandelier	0.491560512029048	0.692653448768203	1.94006981888281e-11	9.1702025926214e-10	1.12279889164242	0.0211562372727059	no	psychiatric	0.308423012068516	without_suicidal_thought (37.1k)	Suicidality
without_suicidal_thought	Lower rhombic lip	no_suicide_mlm_correctGRM	Lower_rhombic_lip	0.554580191787809	0.74747764980096	-1.25119959614029e-10	9.11674837202705e-10	1.05390121232072	-0.137241870136435	no	psychiatric	0.256035646389749	without_suicidal_thought (37.1k)	Suicidality
without_suicidal_thought	Mammillary body	no_suicide_mlm_correctGRM	Mammillary_body	0.652466028688884	0.842768620389808	-3.13870869417358e-10	8.00717888945229e-10	1.04467372086734	-0.391986833004087	no	psychiatric	0.185442095387434	without_suicidal_thought (37.1k)	Suicidality
without_suicidal_thought	Medium spiny neuron	no_suicide_mlm_correctGRM	Medium_spiny_neuron	0.182276898780044	0.403613133012953	7.46660123715884e-10	8.23471889668837e-10	1.1889366447442	0.906722054612158	no	psychiatric	0.739268369019651	without_suicidal_thought (37.1k)	Suicidality
without_suicidal_thought	MGE interneuron	no_suicide_mlm_correctGRM	MGE_interneuron	0.415650210077046	0.644257825619421	1.96709424019714e-10	9.23370902208599e-10	1.14598641049718	0.213034029499097	no	psychiatric	0.381271995661837	without_suicidal_thought (37.1k)	Suicidality
without_suicidal_thought	Microglia	no_suicide_mlm_correctGRM	Microglia	0.45540011905578	0.672257318606152	1.16864792467836e-10	1.04316349219142e-09	0.958220704001826	0.112029220100804	no	psychiatric	0.341606860182752	without_suicidal_thought (37.1k)	Suicidality
without_suicidal_thought	Midbrain-derived inhibitory	no_suicide_mlm_correctGRM	Midbrain_derived_inhibitory	0.143940736225918	0.343243294077189	9.02192252189323e-10	8.48897953981403e-10	1.26867977156008	1.06278057092489	no	psychiatric	0.841816280319946	without_suicidal_thought (37.1k)	Suicidality
without_suicidal_thought	Miscellaneous	no_suicide_mlm_correctGRM	Miscellaneous	0.025631141645532	0.198641347752873	1.75763071230514e-09	9.01683126607219e-10	1.31874968303674	1.94927759036438	no	psychiatric	1.59123204932443	without_suicidal_thought (37.1k)	Suicidality
without_suicidal_thought	Oligodendrocyte precursor	no_suicide_mlm_correctGRM	Oligodendrocyte_precursor	0.796538211400952	0.961018550485095	-6.27140027473877e-10	7.56210295551848e-10	0.959401272059849	-0.829319610117472	no	psychiatric	0.0987933854591756	without_suicidal_thought (37.1k)	Suicidality
without_suicidal_thought	Oligodendrocyte	no_suicide_mlm_correctGRM	Oligodendrocyte	0.081266969014005	0.215483811001574	1.24502278961296e-09	8.91467085072424e-10	1.24073470040335	1.39659984138597	no	psychiatric	1.09008593767598	without_suicidal_thought (37.1k)	Suicidality
without_suicidal_thought	Splatter	no_suicide_mlm_correctGRM	Splatter	0.321826620910149	0.525085539379717	4.67133393866392e-10	1.00980630892515e-09	1.16466486580344	0.462597024535938	no	psychiatric	0.492378034704974	without_suicidal_thought (37.1k)	Suicidality
without_suicidal_thought	Thalamic excitatory	no_suicide_mlm_correctGRM	Thalamic_excitatory	0.80601555847137	0.961018550485095	-7.42440308812136e-10	8.59996039267682e-10	0.967008471024743	-0.863306660626427	no	psychiatric	0.0936565749529144	without_suicidal_thought (37.1k)	Suicidality
without_suicidal_thought	Upper-layer intratelencephalic	no_suicide_mlm_correctGRM	Upper_layer_intratelencephalic	0.00828010716937944	0.128341661125381	2.38223824765957e-09	9.94119820301986e-10	1.45974863057568	2.39632909334401	no	psychiatric	2.08196404210776	without_suicidal_thought (37.1k)	Suicidality
without_suicidal_thought	Upper rhombic lip	no_suicide_mlm_correctGRM	Upper_rhombic_lip	0.249399701178408	0.454787690384157	6.33989746894189e-10	9.37327733861701e-10	1.20808296456578	0.676380015218596	no	psychiatric	0.603104071212914	without_suicidal_thought (37.1k)	Suicidality
without_suicidal_thought	Vascular	no_suicide_mlm_correctGRM	Vascular	0.979533054865985	0.994446926615252	-2.2052253279042e-09	1.07877232577543e-09	0.684185765430844	-2.0441990169882	no	psychiatric	0.00898090392276499	without_suicidal_thought (37.1k)	Suicidality
recurrent	Amygdala excitatory	recurrent_mlm_correctGRM	Amygdala_excitatory	0.00138191528409581	0.0214196869034851	3.02522886130699e-09	1.01081780727348e-09	1.51605402742208	2.99285275698403	yes	psychiatric	2.85951857981089	recurrent (30.2k)	Recurrence
recurrent	Astrocyte	recurrent_mlm_correctGRM	Astrocyte	0.788775069414971	0.999287134804695	-8.15248611680064e-10	1.01629359927731e-09	0.975180222221099	-0.80217824087428	no	psychiatric	0.103046824469753	recurrent (30.2k)	Recurrence
recurrent	Bergmann glia	recurrent_mlm_correctGRM	Bergmann_glia	0.456414078864867	0.689275443237499	1.26825101411696e-10	1.15851672869924e-09	1.12200444576536	0.109471963822303	no	psychiatric	0.340640967498744	recurrent (30.2k)	Recurrence
recurrent	Cerebellar inhibitory	recurrent_mlm_correctGRM	Cerebellar_inhibitory	0.339432757750752	0.584578638348518	4.12969322227534e-10	9.97482175458843e-10	1.14934763951337	0.414011731124486	no	psychiatric	0.469246247392863	recurrent (30.2k)	Recurrence
recurrent	CGE interneuron	recurrent_mlm_correctGRM	CGE_interneuron	0.115331024586432	0.275020135552261	1.35109587350883e-09	1.1271764276644e-09	1.29493947057502	1.19865518861889	no	psychiatric	0.938053849736787	recurrent (30.2k)	Recurrence
recurrent	Choroid plexus	recurrent_mlm_correctGRM	Choroid_plexus	0.911713366897902	0.999287134804695	-1.34283756728303e-09	9.93677652305852e-10	0.823454581546692	-1.35138147080891	no	psychiatric	0.0401416778345474	recurrent (30.2k)	Recurrence
recurrent	Committed oligodendrocyte precursor	recurrent_mlm_correctGRM	Committed_oligodendrocyte_precursor	0.91563727909206	0.999287134804695	-1.31229824793933e-09	9.53489780288567e-10	0.846294267308002	-1.37631076396244	no	psychiatric	0.0382765338498461	recurrent (30.2k)	Recurrence
recurrent	Deep-layer corticothalamic and 6b	recurrent_mlm_correctGRM	Deep_layer_corticothalamic_and_6b	0.0318013091839436	0.0985840584702253	1.88621809651175e-09	1.01685369765495e-09	1.3582714647706	1.8549552417046	no	psychiatric	1.49755500078101	recurrent (30.2k)	Recurrence
recurrent	Deep-layer intratelencephalic	recurrent_mlm_correctGRM	Deep_layer_intratelencephalic	0.00355712629704685	0.0217357314279733	2.69605064012559e-09	1.00170998967664e-09	1.4993139486904	2.6914482913322	yes	psychiatric	2.4489007147589	recurrent (30.2k)	Recurrence
recurrent	Deep-layer near-projecting	recurrent_mlm_correctGRM	Deep_layer_near_projecting	0.249453016117489	0.498534684766421	6.72026114167579e-10	9.93809750329825e-10	1.19855069643065	0.676212035497285	no	psychiatric	0.603011240671429	recurrent (30.2k)	Recurrence
recurrent	Eccentric medium spiny neuron	recurrent_mlm_correctGRM	Eccentric_medium_spiny_neuron	0.0278535977730443	0.0985840584702253	2.04209870457805e-09	1.06730683366893e-09	1.4007313995665	1.91331924443716	no	psychiatric	1.55511870023659	recurrent (30.2k)	Recurrence
recurrent	Ependymal	recurrent_mlm_correctGRM	Ependymal	0.982877757954842	0.999287134804695	-1.98195050703449e-09	9.36127071663182e-10	0.752331508063927	-2.11718106123481	no	psychiatric	0.00750049269371955	recurrent (30.2k)	Recurrence
recurrent	Fibroblast	recurrent_mlm_correctGRM	Fibroblast	0.975880187990851	0.999287134804695	-2.15369820921903e-09	1.09034130787984e-09	0.689147563598723	-1.97525141316244	no	psychiatric	0.0106034988174088	recurrent (30.2k)	Recurrence
recurrent	Hippocampal CA1-3	recurrent_mlm_correctGRM	Hippocampal_CA1_3	0.0398922965262817	0.112423744755885	1.82975139439174e-09	1.04441603803598e-09	1.33314267255918	1.75193728146168	no	psychiatric	1.39911096143439	recurrent (30.2k)	Recurrence
recurrent	Hippocampal CA4	recurrent_mlm_correctGRM	Hippocampal_CA4	0.00268840741655907	0.0217357314279733	2.89653200974129e-09	1.04059047352247e-09	1.51184496910985	2.78354653770405	yes	psychiatric	2.57050491517342	recurrent (30.2k)	Recurrence
recurrent	Hippocampal dentate gyrus	recurrent_mlm_correctGRM	Hippocampal_dentate_gyrus	0.031671083063586	0.0985840584702253	1.88190484775321e-09	1.01353027990069e-09	1.34158785394405	1.8567820666765	no	psychiatric	1.49933708470209	recurrent (30.2k)	Recurrence
recurrent	LAMP5-LHX6 and Chandelier	recurrent_mlm_correctGRM	LAMP5_LHX6_and_Chandelier	0.127996962061467	0.283421844564677	1.27129544986464e-09	1.11918604886214e-09	1.31590414752934	1.13591073723368	no	psychiatric	0.892800337973993	recurrent (30.2k)	Recurrence
recurrent	Lower rhombic lip	recurrent_mlm_correctGRM	Lower_rhombic_lip	0.884900221209081	0.999287134804695	-1.10991991873462e-09	9.25052779107389e-10	0.934461617241516	-1.19984496431178	no	psychiatric	0.0531056963318791	recurrent (30.2k)	Recurrence
recurrent	Mammillary body	recurrent_mlm_correctGRM	Mammillary_body	0.314366928321921	0.573257339881149	4.62669453699037e-10	9.56897928218316e-10	1.18363959102957	0.483509724553902	no	psychiatric	0.502563148392053	recurrent (30.2k)	Recurrence
recurrent	Medium spiny neuron	recurrent_mlm_correctGRM	Medium_spiny_neuron	0.00420691576025289	0.0217357314279733	2.81481477299474e-09	1.06824258848075e-09	1.44777811808233	2.63499583647752	yes	psychiatric	2.37603618425674	recurrent (30.2k)	Recurrence
recurrent	MGE interneuron	recurrent_mlm_correctGRM	MGE_interneuron	0.00351807780489088	0.0217357314279733	3.09033207094585e-09	1.14663639538126e-09	1.55650709419984	2.69512818832015	yes	psychiatric	2.45369456002889	recurrent (30.2k)	Recurrence
recurrent	Microglia	recurrent_mlm_correctGRM	Microglia	0.886247632549233	0.999287134804695	-1.25968839750059e-09	1.0438153488132e-09	0.678544541336371	-1.20681152938864	no	psychiatric	0.0524449119467361	recurrent (30.2k)	Recurrence
recurrent	Midbrain-derived inhibitory	recurrent_mlm_correctGRM	Midbrain_derived_inhibitory	0.466928526064112	0.689275443237499	8.06867286106028e-11	9.72210466266545e-10	1.15414702393373	0.0829930672526636	no	psychiatric	0.330749592906215	recurrent (30.2k)	Recurrence
recurrent	Miscellaneous	recurrent_mlm_correctGRM	Miscellaneous	0.000453306775196505	0.0140525100310916	3.51343363210071e-09	1.05889795751621e-09	1.56393417222655	3.3180096412141	yes	psychiatric	3.34360778985712	recurrent (30.2k)	Recurrence
recurrent	Oligodendrocyte precursor	recurrent_mlm_correctGRM	Oligodendrocyte_precursor	0.257308224395572	0.498534684766421	6.33910409528421e-10	9.72753051561378e-10	1.19749546788584	0.651666328376892	no	psychiatric	0.589546332124166	recurrent (30.2k)	Recurrence
recurrent	Oligodendrocyte	recurrent_mlm_correctGRM	Oligodendrocyte	0.74035811093152	0.999287134804695	-6.63369308977488e-10	1.02935756038091e-09	0.962328093278576	-0.644449834061558	no	psychiatric	0.130558161375016	recurrent (30.2k)	Recurrence
recurrent	Splatter	recurrent_mlm_correctGRM	Splatter	0.433005757405939	0.689275443237499	1.71062408032333e-10	1.01384236884353e-09	1.11596265605252	0.168726829031085	no	psychiatric	0.363506329066944	recurrent (30.2k)	Recurrence
recurrent	Thalamic excitatory	recurrent_mlm_correctGRM	Thalamic_excitatory	0.0568168888723218	0.146776962920165	1.65427382246064e-09	1.04563936899037e-09	1.33384843337013	1.58206918323853	no	psychiatric	1.24552255066544	recurrent (30.2k)	Recurrence
recurrent	Upper-layer intratelencephalic	recurrent_mlm_correctGRM	Upper_layer_intratelencephalic	0.0281881612931804	0.0985840584702253	1.98921826491964e-09	1.04250425588806e-09	1.38449699466678	1.90811524622998	no	psychiatric	1.5499332521266	recurrent (30.2k)	Recurrence
recurrent	Upper rhombic lip	recurrent_mlm_correctGRM	Upper_rhombic_lip	0.797756051134734	0.999287134804695	-9.22819578554552e-10	1.10698559637525e-09	0.917990186352164	-0.833632868915609	no	psychiatric	0.0981298929138852	recurrent (30.2k)	Recurrence
recurrent	Vascular	recurrent_mlm_correctGRM	Vascular	0.999287134804695	0.999287134804695	-3.25676478827776e-09	1.02112443642099e-09	0.473737737891749	-3.18939070706469	no	psychiatric	0.000309703822319725	recurrent (30.2k)	Recurrence
severe_impair	Amygdala excitatory	severe_impair_mlm_correctGRM	Amygdala_excitatory	0.00077517080234546	0.00480605897454185	2.8409769635827e-09	8.97597088764968e-10	1.49856093549051	3.16509155292793	yes	psychiatric	3.11060259382501	severe_impair (25.8k)	Impair
severe_impair	Astrocyte	severe_impair_mlm_correctGRM	Astrocyte	0.994356970932383	0.995909050857322	-2.47223492804965e-09	9.75735325522717e-10	0.74488059004764	-2.5337146902263	no	psychiatric	0.00245767729777891	severe_impair (25.8k)	Impair
severe_impair	Bergmann glia	severe_impair_mlm_correctGRM	Bergmann_glia	0.152409362706812	0.28735204271413	1.10475247033105e-09	1.07659458802461e-09	1.2945670505263	1.02615458281107	no	psychiatric	0.816988352897952	severe_impair (25.8k)	Impair
severe_impair	Cerebellar inhibitory	severe_impair_mlm_correctGRM	Cerebellar_inhibitory	0.0332361907043401	0.103032191183454	1.82741320768332e-09	9.95743498746788e-10	1.37145128298356	1.83522484453401	no	psychiatric	1.47838875777862	severe_impair (25.8k)	Impair
severe_impair	CGE interneuron	severe_impair_mlm_correctGRM	CGE_interneuron	0.0247385629711061	0.0887981207172661	1.86423753149585e-09	9.48983660473664e-10	1.38770560134259	1.96445693339478	no	psychiatric	1.60662553153976	severe_impair (25.8k)	Impair
severe_impair	Choroid plexus	severe_impair_mlm_correctGRM	Choroid_plexus	0.842452206886861	0.995909050857322	-9.90625582858689e-10	9.86101978141399e-10	0.915922000443329	-1.00458735994609	no	psychiatric	0.0744547276958639	severe_impair (25.8k)	Impair
severe_impair	Committed oligodendrocyte precursor	severe_impair_mlm_correctGRM	Committed_oligodendrocyte_precursor	0.319434243052696	0.471545787363504	4.70031761736124e-10	1.00159889225822e-09	1.10542498197584	0.469281431288711	no	psychiatric	0.495618529738889	severe_impair (25.8k)	Impair
severe_impair	Deep-layer corticothalamic and 6b	severe_impair_mlm_correctGRM	Deep_layer_corticothalamic_and_6b	0.302524774020316	0.46891339973149	4.56135578587409e-10	8.82013288720127e-10	1.16382489665058	0.517152728219434	no	psychiatric	0.519239054797414	severe_impair (25.8k)	Impair
severe_impair	Deep-layer intratelencephalic	severe_impair_mlm_correctGRM	Deep_layer_intratelencephalic	0.0975333088226609	0.229089978447505	1.12214167790889e-09	8.66026790130541e-10	1.29241997398063	1.29573552538686	no	psychiatric	1.01084704207102	severe_impair (25.8k)	Impair
severe_impair	Deep-layer near-projecting	severe_impair_mlm_correctGRM	Deep_layer_near_projecting	0.0832282263982141	0.21500625152872	1.39270564721569e-09	1.00652291203977e-09	1.30765240129382	1.38368002412713	no	psychiatric	1.07972936012706	severe_impair (25.8k)	Impair
severe_impair	Eccentric medium spiny neuron	severe_impair_mlm_correctGRM	Eccentric_medium_spiny_neuron	0.103459990266615	0.229089978447505	1.26750766788344e-09	1.00430052799749e-09	1.309922744002	1.26208005726211	no	psychiatric	0.985227566784809	severe_impair (25.8k)	Impair
severe_impair	Ependymal	severe_impair_mlm_correctGRM	Ependymal	0.995909050857322	0.995909050857322	-2.47770661957972e-09	9.36938861644588e-10	0.694622447191538	-2.64446990194286	no	psychiatric	0.00178032072721416	severe_impair (25.8k)	Impair
severe_impair	Fibroblast	severe_impair_mlm_correctGRM	Fibroblast	0.98621824930082	0.995909050857322	-2.37507503951757e-09	1.07789239125493e-09	0.695800157899924	-2.20344355223845	no	psychiatric	0.0060269654052506	severe_impair (25.8k)	Impair
severe_impair	Hippocampal CA1-3	severe_impair_mlm_correctGRM	Hippocampal_CA1_3	7.53322192290629e-05	0.00116764939805047	3.4123596778804e-09	9.00365472967754e-10	1.56663310686844	3.78997171741016	yes	psychiatric	4.12301923839856	severe_impair (25.8k)	Impair
severe_impair	Hippocampal CA4	severe_impair_mlm_correctGRM	Hippocampal_CA4	6.73418483538857e-05	0.00116764939805047	3.45398861989892e-09	9.04722470563017e-10	1.61199793579146	3.81773276588285	yes	psychiatric	4.17171496756069	severe_impair (25.8k)	Impair
severe_impair	Hippocampal dentate gyrus	severe_impair_mlm_correctGRM	Hippocampal_dentate_gyrus	0.00403164815697954	0.0208301821443943	2.40440674957354e-09	9.07526097954557e-10	1.4328517948039	2.6494078296952	yes	psychiatric	2.39451737590521	severe_impair (25.8k)	Impair
severe_impair	LAMP5-LHX6 and Chandelier	severe_impair_mlm_correctGRM	LAMP5_LHX6_and_Chandelier	0.0708155320329142	0.199571044820031	1.46098764885629e-09	9.94042168611586e-10	1.35982088546374	1.4697441366063	no	psychiatric	1.14987147767199	severe_impair (25.8k)	Impair
severe_impair	Lower rhombic lip	severe_impair_mlm_correctGRM	Lower_rhombic_lip	0.957431889439128	0.995909050857322	-1.4735729337584e-09	8.55916375439079e-10	0.877650379997604	-1.72163189774523	no	psychiatric	0.0188921114511052	severe_impair (25.8k)	Impair
severe_impair	Mammillary body	severe_impair_mlm_correctGRM	Mammillary_body	0.550289847015556	0.74169501119488	-1.20637984450098e-10	9.54462169508406e-10	1.10743921106828	-0.12639367835001	no	psychiatric	0.259408499956053	severe_impair (25.8k)	Impair
severe_impair	Medium spiny neuron	severe_impair_mlm_correctGRM	Medium_spiny_neuron	0.0257800995630773	0.0887981207172661	2.02370052221605e-09	1.03950758591986e-09	1.36740438195399	1.94678764217511	no	psychiatric	1.58871540972848	severe_impair (25.8k)	Impair
severe_impair	MGE interneuron	severe_impair_mlm_correctGRM	MGE_interneuron	0.0113975247438141	0.0504747524368908	2.38730329973929e-09	1.04851041095094e-09	1.49167572521285	2.27685226088899	no	psychiatric	1.94318945627974	severe_impair (25.8k)	Impair
severe_impair	Microglia	severe_impair_mlm_correctGRM	Microglia	0.666729821909453	0.861192686633044	-4.51806916192684e-10	1.0485167497747e-09	0.814966718711282	-0.430901000188852	no	psychiatric	0.176050119044138	severe_impair (25.8k)	Impair
severe_impair	Midbrain-derived inhibitory	severe_impair_mlm_correctGRM	Midbrain_derived_inhibitory	0.157580152456136	0.28735204271413	9.88461897389903e-10	9.84079770257334e-10	1.29406027874155	1.0044530202378	no	psychiatric	0.802498483683963	severe_impair (25.8k)	Impair
severe_impair	Miscellaneous	severe_impair_mlm_correctGRM	Miscellaneous	0.000169604869065254	0.00131443773525572	3.42987481810561e-09	9.57168711735803e-10	1.55417506679091	3.58335450799015	yes	psychiatric	3.77056168404972	severe_impair (25.8k)	Impair
severe_impair	Oligodendrocyte precursor	severe_impair_mlm_correctGRM	Oligodendrocyte_precursor	0.117536145750107	0.242908034550221	1.07367640650607e-09	9.04229355938697e-10	1.24648259311115	1.18739388348155	no	psychiatric	0.929828554789777	severe_impair (25.8k)	Impair
severe_impair	Oligodendrocyte	severe_impair_mlm_correctGRM	Oligodendrocyte	0.488988513416173	0.689029268904607	3.12032167550068e-11	1.13033798874198e-09	1.0507368920016	0.0276052092964997	no	psychiatric	0.310701342550334	severe_impair (25.8k)	Impair
severe_impair	Splatter	severe_impair_mlm_correctGRM	Splatter	0.272710969989849	0.46891339973149	6.63989228819879e-10	1.09816646451242e-09	1.19089248574824	0.604634406783391	no	psychiatric	0.564297391907161	severe_impair (25.8k)	Impair
severe_impair	Thalamic excitatory	severe_impair_mlm_correctGRM	Thalamic_excitatory	0.293756637468822	0.46891339973149	5.52995976295043e-10	1.01945429146875e-09	1.20188679912566	0.542443129547603	no	psychiatric	0.532012311669939	severe_impair (25.8k)	Impair
severe_impair	Upper-layer intratelencephalic	severe_impair_mlm_correctGRM	Upper_layer_intratelencephalic	0.000154797246678107	0.00131443773525572	3.57176030169316e-09	9.90192646405192e-10	1.62675881605086	3.60713676743624	yes	psychiatric	3.81023676822121	severe_impair (25.8k)	Impair
severe_impair	Upper rhombic lip	severe_impair_mlm_correctGRM	Upper_rhombic_lip	0.902443041188956	0.995909050857322	-1.22139224820774e-09	9.4272449650285e-10	0.91169271018934	-1.29559829275535	no	psychiatric	0.0445801995917955	severe_impair (25.8k)	Impair
severe_impair	Vascular	severe_impair_mlm_correctGRM	Vascular	0.984056561507674	0.995909050857322	-2.17738641968276e-09	1.01470789874931e-09	0.684311075920516	-2.14582583063217	no	psychiatric	0.00697993851509779	severe_impair (25.8k)	Impair
severe	Amygdala excitatory	severe_mlm_correctGRM	Amygdala_excitatory	0.430517873616904	0.830772651241683	1.49271196655059e-10	8.52706119947393e-10	1.11481424370331	0.175055852377685	no	psychiatric	0.366008813427385	severe (7.9k)	Symptome
severe	Astrocyte	severe_mlm_correctGRM	Astrocyte	0.360962607678067	0.830772651241683	3.27460106896003e-10	9.20123904123204e-10	1.1796913229886	0.355886968514358	no	psychiatric	0.442537784576808	severe (7.9k)	Symptome
severe	Bergmann glia	severe_mlm_correctGRM	Bergmann_glia	0.512769562509456	0.830772651241683	-3.34842852655574e-11	1.04592586073208e-09	1.08672342921055	-0.0320140141119759	no	psychiatric	0.290077762012068	severe (7.9k)	Symptome
severe	Cerebellar inhibitory	severe_mlm_correctGRM	Cerebellar_inhibitory	0.273984722403232	0.830772651241683	5.21350736630247e-10	8.6775272874261e-10	1.26288975135739	0.600805643545131	no	psychiatric	0.562273653095507	severe (7.9k)	Symptome
severe	CGE interneuron	severe_mlm_correctGRM	CGE_interneuron	0.217543439720114	0.830772651241683	8.08866736378662e-10	1.03632231494889e-09	1.40779919414787	0.780516567780895	no	psychiatric	0.662454008837882	severe (7.9k)	Symptome
severe	Choroid plexus	severe_mlm_correctGRM	Choroid_plexus	0.681069062225521	0.830772651241683	-4.23047870769926e-10	8.98781692551029e-10	0.82325894708665	-0.470690351479213	no	psychiatric	0.166808847231565	severe (7.9k)	Symptome
severe	Committed oligodendrocyte precursor	severe_mlm_correctGRM	Committed_oligodendrocyte_precursor	0.599003529192539	0.830772651241683	-2.32255021513913e-10	9.26172288475556e-10	0.880853708185359	-0.250768700817205	no	psychiatric	0.222570618838852	severe (7.9k)	Symptome
severe	Deep-layer corticothalamic and 6b	severe_mlm_correctGRM	Deep_layer_corticothalamic_and_6b	0.685406482552379	0.830772651241683	-3.63258402946836e-10	7.52288056226338e-10	0.927450147752896	-0.48287142131304	no	psychiatric	0.164051792343542	severe (7.9k)	Symptome
severe	Deep-layer intratelencephalic	severe_mlm_correctGRM	Deep_layer_intratelencephalic	0.499862003584944	0.830772651241683	2.914769846305e-13	8.4264863378582e-10	1.0713273652485	0.00034590572267466	no	psychiatric	0.301149874370736	severe (7.9k)	Symptome
severe	Deep-layer near-projecting	severe_mlm_correctGRM	Deep_layer_near_projecting	0.966676829809477	0.998239016477351	-1.40247856115803e-09	7.64688730150612e-10	0.533486583386755	-1.83405156354508	no	psychiatric	0.0147186908479765	severe (7.9k)	Symptome
severe	Eccentric medium spiny neuron	severe_mlm_correctGRM	Eccentric_medium_spiny_neuron	0.134652954770268	0.771001033306002	1.05247275954563e-09	9.52755137714206e-10	1.4997091223212	1.10466238163843	no	psychiatric	0.870784112164515	severe (7.9k)	Symptome
severe	Ependymal	severe_mlm_correctGRM	Ependymal	0.644986599543445	0.830772651241683	-3.27820630552318e-10	8.81664640610032e-10	0.887090268944027	-0.371820095139004	no	psychiatric	0.190449308317899	severe (7.9k)	Symptome
severe	Fibroblast	severe_mlm_correctGRM	Fibroblast	0.998239016477351	0.998239016477351	-2.74934131158442e-09	9.42175535070415e-10	-0.0696423713274147	-2.91807758665581	no	psychiatric	0.000765459605470952	severe (7.9k)	Symptome
severe	Hippocampal CA1-3	severe_mlm_correctGRM	Hippocampal_CA1_3	0.629766084980885	0.830772651241683	-2.82438044077303e-10	8.52684644702368e-10	0.93344290953929	-0.331233880933658	no	psychiatric	0.200820731286414	severe (7.9k)	Symptome
severe	Hippocampal CA4	severe_mlm_correctGRM	Hippocampal_CA4	0.102929333136524	0.771001033306002	1.12901325836771e-09	8.92475679478992e-10	1.51805799855989	1.26503532177684	no	psychiatric	0.987460840942868	severe (7.9k)	Symptome
severe	Hippocampal dentate gyrus	severe_mlm_correctGRM	Hippocampal_dentate_gyrus	0.55080908451909	0.830772651241683	-1.07106048189316e-10	8.38693943897918e-10	1.02061480442542	-0.127705760806534	no	psychiatric	0.258998905517555	severe (7.9k)	Symptome
severe	LAMP5-LHX6 and Chandelier	severe_mlm_correctGRM	LAMP5_LHX6_and_Chandelier	0.589769638647656	0.830772651241683	-2.05616593250771e-10	9.05989779625456e-10	1.05601642666858	-0.226952442372776	no	psychiatric	0.229317588697042	severe (7.9k)	Symptome
severe	Lower rhombic lip	severe_mlm_correctGRM	Lower_rhombic_lip	0.770432717182109	0.884570897505384	-6.14190352595793e-10	8.29681256950687e-10	0.825184121874439	-0.740272661881162	no	psychiatric	0.113265282750147	severe (7.9k)	Symptome
severe	Mammillary body	severe_mlm_correctGRM	Mammillary_body	0.915046522675583	0.998239016477351	-9.49895893888649e-10	6.92090292683435e-10	0.749721138513862	-1.37250284237571	no	psychiatric	0.0385568250290029	severe (7.9k)	Symptome
severe	Medium spiny neuron	severe_mlm_correctGRM	Medium_spiny_neuron	0.604650667191204	0.830772651241683	-2.39607005827723e-10	9.02802847785474e-10	0.94143520899194	-0.265403467008844	no	psychiatric	0.218495463576352	severe (7.9k)	Symptome
severe	MGE interneuron	severe_mlm_correctGRM	MGE_interneuron	0.17409700752071	0.771001033306002	8.58729520904478e-10	9.1539419060853e-10	1.46100417442876	0.938098067165597	no	psychiatric	0.759208693721337	severe (7.9k)	Symptome
severe	Microglia	severe_mlm_correctGRM	Microglia	0.148290308027914	0.771001033306002	1.06117563234813e-09	1.01665216505769e-09	1.28534919717658	1.04379419905914	no	psychiatric	0.828887232704217	severe (7.9k)	Symptome
severe	Midbrain-derived inhibitory	severe_mlm_correctGRM	Midbrain_derived_inhibitory	0.696777062331734	0.830772651241683	-4.13926579402618e-10	8.03501698423801e-10	0.977761286071753	-0.515153334727981	no	psychiatric	0.156906154594426	severe (7.9k)	Symptome
severe	Miscellaneous	severe_mlm_correctGRM	Miscellaneous	0.0582498761449621	0.771001033306002	1.46213990724897e-09	9.31515104893563e-10	1.62045047104985	1.56963628347823	no	psychiatric	1.23470499372884	severe (7.9k)	Symptome
severe	Oligodendrocyte precursor	severe_mlm_correctGRM	Oligodendrocyte_precursor	0.147712405324399	0.771001033306002	8.38451471838003e-10	8.0135277143393e-10	1.44972745652063	1.04629509215734	no	psychiatric	0.830583029822143	severe (7.9k)	Symptome
severe	Oligodendrocyte	severe_mlm_correctGRM	Oligodendrocyte	0.967890092883592	0.998239016477351	-1.49097695433521e-09	8.0565009788167e-10	0.420738491991862	-1.85065074559725	no	psychiatric	0.0141739554644799	severe (7.9k)	Symptome
severe	Splatter	severe_mlm_correctGRM	Splatter	0.689452910993449	0.830772651241683	-4.45481518869227e-10	9.01236761269655e-10	0.885012882877493	-0.494300208351062	no	psychiatric	0.161495390393226	severe (7.9k)	Symptome
severe	Thalamic excitatory	severe_mlm_correctGRM	Thalamic_excitatory	0.360676414702991	0.830772651241683	3.16948975422574e-10	8.88680147262869e-10	1.22892749949572	0.35665135133127	no	psychiatric	0.442882256071548	severe (7.9k)	Symptome
severe	Upper-layer intratelencephalic	severe_mlm_correctGRM	Upper_layer_intratelencephalic	0.394071665173185	0.830772651241683	2.25679526981541e-10	8.39824093584506e-10	1.1441759068281	0.268722377347266	no	psychiatric	0.404424790968769	severe (7.9k)	Symptome
severe	Upper rhombic lip	severe_mlm_correctGRM	Upper_rhombic_lip	0.156964341152036	0.771001033306002	9.49709595548333e-10	9.43095968258141e-10	1.37644618073559	1.00701267687784	no	psychiatric	0.804198998545277	severe (7.9k)	Symptome
severe	Vascular	severe_mlm_correctGRM	Vascular	0.300206326051917	0.830772651241683	5.24783111583251e-10	1.00186313156705e-09	1.08318587631333	0.523807189872751	no	psychiatric	0.522580160392239	severe (7.9k)	Symptome
single_episode	Amygdala excitatory	single_mlm_correctGRM	Amygdala_excitatory	0.259237804984159	0.669697662875743	5.83520714092872e-10	9.0370672723368e-10	1.15952301845701	0.645696990525982	no	psychiatric	0.586301664457366	single_episode (21k)	Recurrence
single_episode	Astrocyte	single_mlm_correctGRM	Astrocyte	0.990264404066541	0.999950916684064	-1.96054234382137e-09	8.39135011671598e-10	0.477116584012519	-2.33638486840857	no	psychiatric	0.00424883177030478	single_episode (21k)	Recurrence
single_episode	Bergmann glia	single_mlm_correctGRM	Bergmann_glia	0.227950883078436	0.669697662875743	6.62817935937066e-10	8.88958116718486e-10	1.20735885830971	0.745612108682693	no	psychiatric	0.642158721008195	single_episode (21k)	Recurrence
single_episode	Cerebellar inhibitory	single_mlm_correctGRM	Cerebellar_inhibitory	0.201082349990877	0.669697662875743	7.6270390563013e-10	9.10407033004931e-10	1.18583965913705	0.837761438543279	no	psychiatric	0.696626047941144	single_episode (21k)	Recurrence
single_episode	CGE interneuron	single_mlm_correctGRM	CGE_interneuron	0.253222257063659	0.669697662875743	6.21313754047103e-10	9.3517253784629e-10	1.18207956467095	0.664384088392922	no	psychiatric	0.596498124503362	single_episode (21k)	Recurrence
single_episode	Choroid plexus	single_mlm_correctGRM	Choroid_plexus	0.320279409132449	0.709190120221852	4.04180105319858e-10	8.65634723999414e-10	1.05415634422111	0.466917620231847	no	psychiatric	0.494470981372416	single_episode (21k)	Recurrence
single_episode	Committed oligodendrocyte precursor	single_mlm_correctGRM	Committed_oligodendrocyte_precursor	0.255877062963166	0.669697662875743	6.18958502845694e-10	9.43377847559689e-10	1.04299807989099	0.65610879505683	no	psychiatric	0.59196864289355	single_episode (21k)	Recurrence
single_episode	Deep-layer corticothalamic and 6b	single_mlm_correctGRM	Deep_layer_corticothalamic_and_6b	0.372366917580281	0.748960873915836	2.70905718039973e-10	8.3204306026819e-10	1.0856201506597	0.325590983178987	no	psychiatric	0.429028910264658	single_episode (21k)	Recurrence
single_episode	Deep-layer intratelencephalic	single_mlm_correctGRM	Deep_layer_intratelencephalic	0.0814453618642425	0.669697662875743	1.12446974423103e-09	8.05831760373272e-10	1.30402737061047	1.39541502274638	no	psychiatric	1.089133642775	single_episode (21k)	Recurrence
single_episode	Deep-layer near-projecting	single_mlm_correctGRM	Deep_layer_near_projecting	0.617774719109067	0.870500740562776	-2.56255128005959e-10	8.55205492906626e-10	0.960033965150794	-0.299641583375491	no	psychiatric	0.209169868090376	single_episode (21k)	Recurrence
single_episode	Eccentric medium spiny neuron	single_mlm_correctGRM	Eccentric_medium_spiny_neuron	0.512977722063615	0.835903406821412	-2.84835214699064e-11	8.75444582544277e-10	1.03434718688525	-0.0325360645754705	no	psychiatric	0.289901495307146	single_episode (21k)	Recurrence
single_episode	Ependymal	single_mlm_correctGRM	Ependymal	0.77840072898634	0.986878277259963	-7.55089644925083e-10	9.84724188729448e-10	0.757332702872672	-0.766803185671052	no	psychiatric	0.108796766014889	single_episode (21k)	Recurrence
single_episode	Fibroblast	single_mlm_correctGRM	Fibroblast	0.999950916684064	0.999950916684064	-3.60038833954101e-09	9.24342771173228e-10	-0.0216524870726513	-3.89507924097377	no	psychiatric	2.13171364266717e-05	single_episode (21k)	Recurrence
single_episode	Hippocampal CA1-3	single_mlm_correctGRM	Hippocampal_CA1_3	0.159278912590458	0.669697662875743	9.50493311040197e-10	9.5294629075503e-10	1.24179441395659	0.997425899299226	no	psychiatric	0.79784171793278	single_episode (21k)	Recurrence
single_episode	Hippocampal CA4	single_mlm_correctGRM	Hippocampal_CA4	0.109887118658606	0.669697662875743	1.11424494274258e-09	9.08009876065315e-10	1.33463292888901	1.2271286602861	no	psychiatric	0.959053214067551	single_episode (21k)	Recurrence
single_episode	Hippocampal dentate gyrus	single_mlm_correctGRM	Hippocampal_dentate_gyrus	0.0794155913913953	0.669697662875743	1.3982794154144e-09	9.92381859463803e-10	1.36168752366855	1.40901347810803	no	psychiatric	1.10009422565205	single_episode (21k)	Recurrence
single_episode	LAMP5-LHX6 and Chandelier	single_mlm_correctGRM	LAMP5_LHX6_and_Chandelier	0.156579613513061	0.669697662875743	9.07210555994598e-10	8.99461537984494e-10	1.28710216078723	1.00861517439364	no	psychiatric	0.805264783243155	single_episode (21k)	Recurrence
single_episode	Lower rhombic lip	single_mlm_correctGRM	Lower_rhombic_lip	0.999161166818435	0.999950916684064	-2.40812229794488e-09	7.66416391734654e-10	0.373337492418735	-3.14205479412373	no	psychiatric	0.000364453501215188	single_episode (21k)	Recurrence
single_episode	Mammillary body	single_mlm_correctGRM	Mammillary_body	0.901606183649884	0.999950916684064	-1.00932336429385e-09	7.81961781413625e-10	0.801739845615468	-1.29075792229794	no	psychiatric	0.0449831183507991	single_episode (21k)	Recurrence
single_episode	Medium spiny neuron	single_mlm_correctGRM	Medium_spiny_neuron	0.472071900312454	0.813012717204781	6.8659340098531e-11	9.79970747846169e-10	1.00722307185829	0.0700626424303318	no	psychiatric	0.325991849817506	single_episode (21k)	Recurrence
single_episode	MGE interneuron	single_mlm_correctGRM	MGE_interneuron	0.386560451053335	0.748960873915836	2.40940757112338e-10	8.35743672585861e-10	1.12623738855256	0.288295041907823	no	psychiatric	0.412782580643481	single_episode (21k)	Recurrence
single_episode	Microglia	single_mlm_correctGRM	Microglia	0.960852178025888	0.999950916684064	-1.83291863020174e-09	1.04103952261419e-09	0.349706309810045	-1.76066190609079	no	psychiatric	0.0173434210782682	single_episode (21k)	Recurrence
single_episode	Midbrain-derived inhibitory	single_mlm_correctGRM	Midbrain_derived_inhibitory	0.795743989706497	0.986878277259963	-7.03654281679251e-10	8.51350905404162e-10	0.909648441755475	-0.826514986021193	no	psychiatric	0.0992266329421598	single_episode (21k)	Recurrence
single_episode	Miscellaneous	single_mlm_correctGRM	Miscellaneous	0.103406881402589	0.669697662875743	1.11776455945646e-09	8.85445504922351e-10	1.2587827802559	1.26237532772215	no	psychiatric	0.985450559349133	single_episode (21k)	Recurrence
single_episode	Oligodendrocyte precursor	single_mlm_correctGRM	Oligodendrocyte_precursor	0.291826694119236	0.695894424438178	4.98839047057235e-10	9.1019706594837e-10	1.14654425308276	0.548056092157883	no	psychiatric	0.534874984620628	single_episode (21k)	Recurrence
single_episode	Oligodendrocyte	single_mlm_correctGRM	Oligodendrocyte	0.586940041852536	0.866435299877553	-2.44945933597059e-10	1.11500940948047e-09	0.862493153854874	-0.219680597772882	no	psychiatric	0.231406261312113	single_episode (21k)	Recurrence
single_episode	Splatter	single_mlm_correctGRM	Splatter	0.539292520529943	0.835903406821412	-1.09070221986251e-10	1.10561111577852e-09	0.951442828721585	-0.0986515244190987	no	psychiatric	0.268175602918028	single_episode (21k)	Recurrence
single_episode	Thalamic excitatory	single_mlm_correctGRM	Thalamic_excitatory	0.424105948001939	0.773369669885889	1.41076477542204e-10	7.37075092188571e-10	1.06686078372664	0.19140041365841	no	psychiatric	0.372525636603469	single_episode (21k)	Recurrence
single_episode	Upper-layer intratelencephalic	single_mlm_correctGRM	Upper_layer_intratelencephalic	0.0293110726542831	0.669697662875743	1.60679896022134e-09	8.49701196836754e-10	1.4036145444249	1.89101647285315	no	psychiatric	1.53296828803335	single_episode (21k)	Recurrence
single_episode	Upper rhombic lip	single_mlm_correctGRM	Upper_rhombic_lip	0.795869578435454	0.986878277259963	-7.64845059854766e-10	9.24889801383015e-10	0.766644162949494	-0.826958042689054	no	psychiatric	0.0991580955871378	single_episode (21k)	Recurrence
single_episode	Vascular	single_mlm_correctGRM	Vascular	0.862992034319369	0.999950916684064	-1.08235797177876e-09	9.89483983297751e-10	0.568390526896022	-1.09386103266823	no	psychiatric	0.0639932129372916	single_episode (21k)	Recurrence
with_suicidal_thought	Amygdala excitatory	suicide_mlm_correctGRM	Amygdala_excitatory	0.00532572254840291	0.0267572430645131	2.44634912017869e-09	9.57876073732787e-10	1.40911637280847	2.55393070905865	yes	psychiatric	2.27362146253776	with_suicidal_thought (41k)	Suicidality
with_suicidal_thought	Astrocyte	suicide_mlm_correctGRM	Astrocyte	0.923231067817399	0.986902175942736	-1.41179993043638e-09	9.89247138987188e-10	0.949271682405916	-1.42714583120434	no	psychiatric	0.0346895894194554	with_suicidal_thought (41k)	Suicidality
with_suicidal_thought	Bergmann glia	suicide_mlm_correctGRM	Bergmann_glia	0.217217292290339	0.389843439177643	7.76507602516668e-10	9.93451996934569e-10	1.26989862836474	0.781625689930352	no	psychiatric	0.663105604279605	with_suicidal_thought (41k)	Suicidality
with_suicidal_thought	Cerebellar inhibitory	suicide_mlm_correctGRM	Cerebellar_inhibitory	0.176441903335408	0.389843439177643	1.02452864164355e-09	1.10281744510356e-09	1.24442515811586	0.929010187671946	no	psychiatric	0.753398265994478	with_suicidal_thought (41k)	Suicidality
with_suicidal_thought	CGE interneuron	suicide_mlm_correctGRM	CGE_interneuron	0.00203920542482983	0.0267572430645131	3.11195941416704e-09	1.083539085157e-09	1.52342622408792	2.8720324506948	yes	psychiatric	2.6905390221982	with_suicidal_thought (41k)	Suicidality
with_suicidal_thought	Choroid plexus	suicide_mlm_correctGRM	Choroid_plexus	0.77240938610688	0.986902175942736	-6.88234769090622e-10	9.21572155960956e-10	0.994336037030482	-0.746805081554332	no	psychiatric	0.112152457433221	with_suicidal_thought (41k)	Suicidality
with_suicidal_thought	Committed oligodendrocyte precursor	suicide_mlm_correctGRM	Committed_oligodendrocyte_precursor	0.624354979631942	0.841521929069139	-3.29184391695706e-10	1.03863708756547e-09	1.05362928745714	-0.3169387995448	no	psychiatric	0.204568420155305	with_suicidal_thought (41k)	Suicidality
with_suicidal_thought	Deep-layer corticothalamic and 6b	suicide_mlm_correctGRM	Deep_layer_corticothalamic_and_6b	0.0054360817652348	0.0267572430645131	2.437986505307e-09	9.57281561239988e-10	1.40811303171309	2.54678101409268	yes	psychiatric	2.26471401957692	with_suicidal_thought (41k)	Suicidality
with_suicidal_thought	Deep-layer intratelencephalic	suicide_mlm_correctGRM	Deep_layer_intratelencephalic	0.0112452012901522	0.0435751549993396	2.22453610045614e-09	9.74826310549179e-10	1.40688448293164	2.2819820068284	yes	psychiatric	1.94903276624703	with_suicidal_thought (41k)	Suicidality
with_suicidal_thought	Deep-layer near-projecting	suicide_mlm_correctGRM	Deep_layer_near_projecting	0.195608736643851	0.389843439177643	7.63026952513776e-10	8.89919134408006e-10	1.20489313562144	0.857411559109085	no	psychiatric	0.708611751841463	with_suicidal_thought (41k)	Suicidality
with_suicidal_thought	Eccentric medium spiny neuron	suicide_mlm_correctGRM	Eccentric_medium_spiny_neuron	0.0908429896090042	0.234677723156594	1.24835454588907e-09	9.34689646363987e-10	1.29708763454435	1.3355818701376	no	psychiatric	1.04170858174723	with_suicidal_thought (41k)	Suicidality
with_suicidal_thought	Ependymal	suicide_mlm_correctGRM	Ependymal	0.98541968163289	0.997260534261298	-2.28202733572116e-09	1.04617378449448e-09	0.782375980336926	-2.18130808623143	no	psychiatric	0.00637876787885051	with_suicidal_thought (41k)	Suicidality
with_suicidal_thought	Fibroblast	suicide_mlm_correctGRM	Fibroblast	0.912130098222527	0.986902175942736	-1.35250532485086e-09	9.98904025906365e-10	0.888305190120162	-1.35398926200508	no	psychiatric	0.0399432133047433	with_suicidal_thought (41k)	Suicidality
with_suicidal_thought	Hippocampal CA1-3	suicide_mlm_correctGRM	Hippocampal_CA1_3	0.00267605739337495	0.0267572430645131	2.47727282246971e-09	8.89492779856318e-10	1.40587144287343	2.78503983232991	yes	psychiatric	2.57250457649512	with_suicidal_thought (41k)	Suicidality
with_suicidal_thought	Hippocampal CA4	suicide_mlm_correctGRM	Hippocampal_CA4	0.226360706619277	0.389843439177643	7.69147557066589e-10	1.02432034518741e-09	1.2246570672165	0.750885756277606	no	psychiatric	0.645198959018501	with_suicidal_thought (41k)	Suicidality
with_suicidal_thought	Hippocampal dentate gyrus	suicide_mlm_correctGRM	Hippocampal_dentate_gyrus	0.143194992329126	0.341464981707916	1.03368098682054e-09	9.69614250580942e-10	1.23865894989465	1.0660744581685	no	psychiatric	0.844072169471283	with_suicidal_thought (41k)	Suicidality
with_suicidal_thought	LAMP5-LHX6 and Chandelier	suicide_mlm_correctGRM	LAMP5_LHX6_and_Chandelier	0.00367859449875829	0.0267572430645131	2.66388418295184e-09	9.9390184424155e-10	1.49758856609765	2.6802286346341	yes	psychiatric	2.43431808296466	with_suicidal_thought (41k)	Suicidality
with_suicidal_thought	Lower rhombic lip	suicide_mlm_correctGRM	Lower_rhombic_lip	0.997260534261298	0.997260534261298	-2.53835849914967e-09	9.13920895440411e-10	0.754942993663378	-2.77743786340114	no	psychiatric	0.00119136745493471	with_suicidal_thought (41k)	Suicidality
with_suicidal_thought	Mammillary body	suicide_mlm_correctGRM	Mammillary_body	0.257350922692044	0.419888347550177	5.89756547335285e-10	9.05181555531865e-10	1.19250574264383	0.651533986448449	no	psychiatric	0.589474270315134	with_suicidal_thought (41k)	Suicidality
with_suicidal_thought	Medium spiny neuron	suicide_mlm_correctGRM	Medium_spiny_neuron	0.020520133136855	0.0629272623144304	1.82166641253853e-09	8.91608795149791e-10	1.31535408049004	2.04312297326821	no	psychiatric	1.68781982580126	with_suicidal_thought (41k)	Suicidality
with_suicidal_thought	MGE interneuron	suicide_mlm_correctGRM	MGE_interneuron	0.022329028563185	0.0629272623144304	2.22941170385526e-09	1.11034161566272e-09	1.43867022181335	2.00786106942826	no	psychiatric	1.65113017074072	with_suicidal_thought (41k)	Suicidality
with_suicidal_thought	Microglia	suicide_mlm_correctGRM	Microglia	0.622528677084295	0.841521929069139	-3.60278288250727e-10	1.15426162938744e-09	0.928450092163874	-0.312128792188928	no	psychiatric	0.205840637786273	with_suicidal_thought (41k)	Suicidality
with_suicidal_thought	Midbrain-derived inhibitory	suicide_mlm_correctGRM	Midbrain_derived_inhibitory	0.00604195811134167	0.0267572430645131	2.56821144514874e-09	1.0233205472217e-09	1.48276285015963	2.50968423542495	yes	psychiatric	2.21882228999889	with_suicidal_thought (41k)	Suicidality
with_suicidal_thought	Miscellaneous	suicide_mlm_correctGRM	Miscellaneous	0.0177431193298415	0.0611151888027875	1.91098679871755e-09	9.08796743950438e-10	1.32340180084371	2.10276589505669	no	psychiatric	1.75097002663235	with_suicidal_thought (41k)	Suicidality
with_suicidal_thought	Oligodendrocyte precursor	suicide_mlm_correctGRM	Oligodendrocyte_precursor	0.825481605713523	0.986902175942736	-8.13993779561129e-10	8.69224995165673e-10	1.02533428418946	-0.936459241379711	no	psychiatric	0.0832925997193216	with_suicidal_thought (41k)	Suicidality
with_suicidal_thought	Oligodendrocyte	suicide_mlm_correctGRM	Oligodendrocyte	0.508953042346031	0.751311633939379	-2.2989064256798e-11	1.02429313433171e-09	1.1101513958836	-0.0224438332019057	no	psychiatric	0.293322285228577	with_suicidal_thought (41k)	Suicidality
with_suicidal_thought	Splatter	suicide_mlm_correctGRM	Splatter	0.224968269397828	0.389843439177643	8.06588269836918e-10	1.06759236500923e-09	1.19086565101517	0.755520830115662	no	psychiatric	0.64787873254292	with_suicidal_thought (41k)	Suicidality
with_suicidal_thought	Thalamic excitatory	suicide_mlm_correctGRM	Thalamic_excitatory	0.289529312787443	0.448770434820536	5.64072291253637e-10	1.01678561350123e-09	1.18432841203238	0.554760299284027	no	psychiatric	0.538307460477535	with_suicidal_thought (41k)	Suicidality
with_suicidal_thought	Upper-layer intratelencephalic	suicide_mlm_correctGRM	Upper_layer_intratelencephalic	0.000342416345004426	0.0106149066951372	3.47782150612778e-09	1.02422005801051e-09	1.55953791345327	3.39558035299879	yes	psychiatric	3.46544551275714	with_suicidal_thought (41k)	Suicidality
with_suicidal_thought	Upper rhombic lip	suicide_mlm_correctGRM	Upper_rhombic_lip	0.83191789270429	0.986902175942736	-9.16178769313653e-10	9.52594689180636e-10	0.958015340693051	-0.961771863437213	no	psychiatric	0.0799195348932761	with_suicidal_thought (41k)	Suicidality
with_suicidal_thought	Vascular	suicide_mlm_correctGRM	Vascular	0.918756256913071	0.986902175942736	-1.47048572237907e-09	1.05278772489482e-09	0.843140261568285	-1.39675424362112	no	psychiatric	0.0367996902657703	with_suicidal_thought (41k)	Suicidality
non-atypical	Amygdala excitatory	typical_mlm_correctGRM	Amygdala_excitatory	0.00611770405010681	0.0316081375922185	2.25366991956372e-09	8.99567656123041e-10	1.34606754088164	2.50528118060246	yes	psychiatric	2.21341153626183	non-atypical (46.9k)	Vegetative
non-atypical	Astrocyte	typical_mlm_correctGRM	Astrocyte	0.99817347180616	0.99817347180616	-2.61093375533206e-09	8.98257926046659e-10	0.6890537255729	-2.90666375394325	no	psychiatric	0.000793976446748993	non-atypical (46.9k)	Vegetative
non-atypical	Bergmann glia	typical_mlm_correctGRM	Bergmann_glia	0.202016624956803	0.437427637527658	8.64843079471228e-10	1.03643567349597e-09	1.23061166177587	0.83443970676352	no	psychiatric	0.694612888821183	non-atypical (46.9k)	Vegetative
non-atypical	Cerebellar inhibitory	typical_mlm_correctGRM	Cerebellar_inhibitory	0.869609920083324	0.99817347180616	-1.15679041204227e-09	1.02867044968447e-09	0.876099625351067	-1.12454908410862	no	psychiatric	0.0606755146751262	non-atypical (46.9k)	Vegetative
non-atypical	CGE interneuron	typical_mlm_correctGRM	CGE_interneuron	0.00123296763035141	0.0128208967727411	2.92873896356134e-09	9.67381742731827e-10	1.48170246189318	3.02749042512499	yes	psychiatric	2.90904832498115	non-atypical (46.9k)	Vegetative
non-atypical	Choroid plexus	typical_mlm_correctGRM	Choroid_plexus	0.996047942749686	0.99817347180616	-2.16669053528453e-09	8.15729502411727e-10	0.716566997148098	-2.65613849796857	no	psychiatric	0.00171975718821588	non-atypical (46.9k)	Vegetative
non-atypical	Committed oligodendrocyte precursor	typical_mlm_correctGRM	Committed_oligodendrocyte_precursor	0.640054456901651	0.944842293521484	-3.40888714810693e-10	9.505983607409e-10	0.968334692267412	-0.358604357938302	no	psychiatric	0.193783073944621	non-atypical (46.9k)	Vegetative
non-atypical	Deep-layer corticothalamic and 6b	typical_mlm_correctGRM	Deep_layer_corticothalamic_and_6b	0.00165430926099885	0.0128208967727411	2.27012570309193e-09	7.72806698782763e-10	1.34878921091714	2.93750779679779	yes	psychiatric	2.78138329902149	non-atypical (46.9k)	Vegetative
non-atypical	Deep-layer intratelencephalic	typical_mlm_correctGRM	Deep_layer_intratelencephalic	0.00828647638145608	0.0366972525464483	2.38429235864471e-09	9.9509403944812e-10	1.39350984536474	2.39604727204178	yes	psychiatric	2.08163010315327	non-atypical (46.9k)	Vegetative
non-atypical	Deep-layer near-projecting	typical_mlm_correctGRM	Deep_layer_near_projecting	0.111452091615968	0.265770372315001	1.24205571574577e-09	1.01904574945444e-09	1.21847719556384	1.2188419572043	no	psychiatric	0.952911776723901	non-atypical (46.9k)	Vegetative
non-atypical	Eccentric medium spiny neuron	typical_mlm_correctGRM	Eccentric_medium_spiny_neuron	0.0484918779420482	0.155674786038987	1.57205135813758e-09	9.47215408126499e-10	1.30545902011991	1.65965560172522	no	psychiatric	1.31433099666245	non-atypical (46.9k)	Vegetative
non-atypical	Ependymal	typical_mlm_correctGRM	Ependymal	0.973328020545103	0.99817347180616	-2.22951860719326e-09	1.15391989704052e-09	0.685507546439367	-1.93212597591164	no	psychiatric	0.0117407738064247	non-atypical (46.9k)	Vegetative
non-atypical	Fibroblast	typical_mlm_correctGRM	Fibroblast	0.990760064838462	0.99817347180616	-2.44237604676976e-09	1.03672366996614e-09	0.645546128482571	-2.35586021379209	no	psychiatric	0.00403150710217245	non-atypical (46.9k)	Vegetative
non-atypical	Hippocampal CA1-3	typical_mlm_correctGRM	Hippocampal_CA1_3	0.00461986537788572	0.0286431653428915	2.55067087625246e-09	9.79876154393645e-10	1.39761577650069	2.60305433989343	yes	psychiatric	2.33537067952898	non-atypical (46.9k)	Vegetative
non-atypical	Hippocampal CA4	typical_mlm_correctGRM	Hippocampal_CA4	0.0828411138801364	0.232770020734161	1.37652097223025e-09	9.93009101801122e-10	1.26679739461065	1.38621183807229	no	psychiatric	1.08175407022349	non-atypical (46.9k)	Vegetative
non-atypical	Hippocampal dentate gyrus	typical_mlm_correctGRM	Hippocampal_dentate_gyrus	0.0901045241551589	0.232770020734161	1.20216402181942e-09	8.97062584031124e-10	1.2185219779671	1.34011165243039	no	psychiatric	1.0452534025138	non-atypical (46.9k)	Vegetative
non-atypical	LAMP5-LHX6 and Chandelier	typical_mlm_correctGRM	LAMP5_LHX6_and_Chandelier	0.225769103240081	0.437427637527658	7.1630678211506e-10	9.51456269658318e-10	1.19296298294147	0.752853078967357	no	psychiatric	0.64633549204105	non-atypical (46.9k)	Vegetative
non-atypical	Lower rhombic lip	typical_mlm_correctGRM	Lower_rhombic_lip	0.897750127855699	0.99817347180616	-1.15425067323721e-09	9.09692928822754e-10	0.859517791991394	-1.26883549015924	no	psychiatric	0.0468445243505715	non-atypical (46.9k)	Vegetative
non-atypical	Mammillary body	typical_mlm_correctGRM	Mammillary_body	0.389183271162035	0.670260078112393	2.50879306689339e-10	8.91386684147077e-10	1.10421733627449	0.28144834464225	no	psychiatric	0.409845835922085	non-atypical (46.9k)	Vegetative
non-atypical	Medium spiny neuron	typical_mlm_correctGRM	Medium_spiny_neuron	0.029946791830294	0.116043818342389	1.73176051252312e-09	9.20377572796523e-10	1.28549685612444	1.88157617450548	no	psychiatric	1.52364969631402	non-atypical (46.9k)	Vegetative
non-atypical	MGE interneuron	typical_mlm_correctGRM	MGE_interneuron	0.269149931409676	0.490802816099997	6.58208810701252e-10	1.0695869844993e-09	1.18403721349335	0.61538595760809	no	psychiatric	0.570005726524136	non-atypical (46.9k)	Vegetative
non-atypical	Microglia	typical_mlm_correctGRM	Microglia	0.215444999817874	0.437427637527658	8.51036337931927e-10	1.08044839141288e-09	1.03250222310046	0.78766958671579	no	psychiatric	0.666663580836253	non-atypical (46.9k)	Vegetative
non-atypical	Midbrain-derived inhibitory	typical_mlm_correctGRM	Midbrain_derived_inhibitory	0.0502176729158022	0.155674786038987	1.54064891431938e-09	9.37849326218989e-10	1.32707140295182	1.64274673046962	no	psychiatric	1.29914341633919	non-atypical (46.9k)	Vegetative
non-atypical	Miscellaneous	typical_mlm_correctGRM	Miscellaneous	0.00134108155383861	0.0128208967727411	2.75937245706215e-09	9.19179470666448e-10	1.40143370966381	3.00199530681584	yes	psychiatric	2.87254481103346	non-atypical (46.9k)	Vegetative
non-atypical	Oligodendrocyte precursor	typical_mlm_correctGRM	Oligodendrocyte_precursor	0.954055477978845	0.99817347180616	-1.49100794632113e-09	8.84600247510759e-10	0.857364444215662	-1.685516085392	no	psychiatric	0.0204263704955448	non-atypical (46.9k)	Vegetative
non-atypical	Oligodendrocyte	typical_mlm_correctGRM	Oligodendrocyte	0.79430828199177	0.99817347180616	-7.21653195374389e-10	8.78499091132802e-10	0.927465750636058	-0.821461516191024	no	psychiatric	0.100010909180971	non-atypical (46.9k)	Vegetative
non-atypical	Splatter	typical_mlm_correctGRM	Splatter	0.612069969539676	0.944842293521484	-2.7878359790795e-10	9.79156292307733e-10	1.0022394916469	-0.284718180435624	no	psychiatric	0.213198928102755	non-atypical (46.9k)	Vegetative
non-atypical	Thalamic excitatory	typical_mlm_correctGRM	Thalamic_excitatory	0.50764803166997	0.828267841145741	-1.82250449357263e-11	9.50610028236465e-10	1.05180632414928	-0.0191719468492634	no	psychiatric	0.294437293389088	non-atypical (46.9k)	Vegetative
non-atypical	Upper-layer intratelencephalic	typical_mlm_correctGRM	Upper_layer_intratelencephalic	4.60358303415731e-05	0.00142711074058877	4.02667446863894e-09	1.02968513752576e-09	1.61885825606713	3.91058812241835	yes	psychiatric	4.33690401913548	non-atypical (46.9k)	Vegetative
non-atypical	Upper rhombic lip	typical_mlm_correctGRM	Upper_rhombic_lip	0.99261637500382	0.99817347180616	-2.15634044012022e-09	8.84457525063623e-10	0.711445297780949	-2.43803730423924	no	psychiatric	0.00321856460601295	non-atypical (46.9k)	Vegetative
non-atypical	Vascular	typical_mlm_correctGRM	Vascular	0.846179344836816	0.99817347180616	-1.1217623460902e-09	1.09956889323838e-09	0.800177409786942	-1.02018377655851	no	psychiatric	0.0725375799653437	non-atypical (46.9k)	Vegetative
