# Supplementary material for: Connecting genomic results for psychiatric disorders to human brain cell types and regions reveals convergence with functional connectivity
Source: Nat Commun. 2025 Jan 4;16:395. doi: 10.1038/s41467-024-55611-1 (PMC11700164; doi:10.1038/s41467-024-55611-1)
Supplement: Supplementary file 4 — Source Datasets [file 41467_2024_55611_MOESM4_ESM.zip › Source_Data_v241210/Main_Figures/Figure3/scz_iq.unique.clusters.cell_type_results.txt]

Name	Coefficient	Coefficient_std_error	Coefficient_P_value
amygdala_excitatory_405	1.2483935652331896e-08	2.4852743144002952e-09	2.541380996576237e-07
deep_layer_intratelencephalic_136	1.1195015521525213e-08	2.260896843308905e-09	3.6806344081645364e-07
miscellaneous_404	9.792915256046095e-09	2.078115726399867e-09	1.2240733101463023e-06
hippocampal_ca1_3_179	1.0803849199500765e-08	2.420227314310932e-09	4.022531565354605e-06
miscellaneous_165	1.0639708893635783e-08	2.419675670216596e-09	5.483743206362802e-06
deep_layer_intratelencephalic_141	9.736957678769476e-09	2.285142432788694e-09	1.017639373552033e-05
amygdala_excitatory_162	1.0379092275157284e-08	2.481958767365148e-09	1.4459565218440577e-05
amygdala_excitatory_159	9.217700086919673e-09	2.2251861518831696e-09	1.718151538817002e-05
upper_layer_intratelencephalic_128	9.042800873681978e-09	2.1831151211880774e-09	1.7202895973603936e-05
hippocampal_ca1_3_188	1.0020844132681624e-08	2.423969996593966e-09	1.7820302736794992e-05
upper_layer_intratelencephalic_129	9.237120815265492e-09	2.2606062815165294e-09	2.1931835616756874e-05
upper_layer_intratelencephalic_135	8.01552137452371e-09	2.007629927982432e-09	3.268612184183729e-05
amygdala_excitatory_158	9.660326512382697e-09	2.4351638889670163e-09	3.638953041355208e-05
upper_layer_intratelencephalic_123	1.0228072125654076e-08	2.6171747333697698e-09	4.6520378476304864e-05
eccentric_medium_spiny_neuron_222	9.791065746053267e-09	2.5334771919852723e-09	5.561862652391565e-05
deep_layer_corticothalamic_and_6b_101	9.461495205753294e-09	2.4550700689427866e-09	5.81351572598615e-05
medium_spiny_neuron_221	9.196620258487882e-09	2.415890287770368e-09	7.04107319168076e-05
deep_layer_intratelencephalic_146	9.392339307232435e-09	2.477979501252936e-09	7.522617036392745e-05
miscellaneous_177	9.150765373909819e-09	2.4216069394654857e-09	7.879334454712693e-05
deep_layer_intratelencephalic_144	7.749525373842295e-09	2.0677948340060764e-09	8.922304661866605e-05
miscellaneous_117	8.591473654552892e-09	2.298943497727134e-09	9.306265810949746e-05
hippocampal_ca1_3_186	9.5765172166127e-09	2.5690547100378146e-09	9.663968608951149e-05
medium_spiny_neuron_212	8.20263898151402e-09	2.2189862825295667e-09	0.00010926584496929601
amygdala_excitatory_155	8.216341262483468e-09	2.2259030036050538e-09	0.00011158190585903477
upper_layer_intratelencephalic_138	8.528485980093116e-09	2.3164059049448222e-09	0.00011580776535167876
miscellaneous_164	8.958453597812963e-09	2.448379799747104e-09	0.00012663458559403817
deep_layer_intratelencephalic_143	8.546782799797305e-09	2.3763800734272303e-09	0.00016122941035377747
upper_layer_intratelencephalic_127	9.21119454746452e-09	2.57150659406013e-09	0.0001704721924707101
hippocampal_ca1_3_181	7.498861860348714e-09	2.0943919806249267e-09	0.0001715027128376438
amygdala_excitatory_174	9.410376952838209e-09	2.628844526164217e-09	0.00017201893159599622
upper_layer_intratelencephalic_126	9.41465365010562e-09	2.6498342869919317e-09	0.00019048894700511167
upper_layer_intratelencephalic_131	7.862020465210677e-09	2.2153457049193172e-09	0.00019342858038498784
miscellaneous_166	8.281927579899092e-09	2.348046101382265e-09	0.00021002369117261466
deep_layer_intratelencephalic_147	9.824629784976166e-09	2.812883346823989e-09	0.00023905873469719105
amygdala_excitatory_173	8.496231854514235e-09	2.452833178360963e-09	0.0002662574685336096
medium_spiny_neuron_207	7.365506266956751e-09	2.147841450849927e-09	0.00030261498303224625
hippocampal_ca1_3_169	7.93161529570696e-09	2.315534978071869e-09	0.0003069563282693684
eccentric_medium_spiny_neuron_231	7.923143422280545e-09	2.3162757947276286e-09	0.0003123709516699283
upper_layer_intratelencephalic_130	7.65777436731341e-09	2.2480595797825077e-09	0.00032913676486251805
amygdala_excitatory_154	7.66856633272299e-09	2.2569212918843127e-09	0.00033965076779680063
hippocampal_ca1_3_180	8.309858927063961e-09	2.460003334817661e-09	0.0003650928556921227
hippocampal_ca1_3_182	7.469405114604126e-09	2.213404073838909e-09	0.0003695838811640219
eccentric_medium_spiny_neuron_228	7.852726477333985e-09	2.3311048493349652e-09	0.00037765695012377624
upper_layer_intratelencephalic_124	8.079569169735458e-09	2.4005119022150224e-09	0.00038165264578281113
deep_layer_corticothalamic_and_6b_104	7.662321606932342e-09	2.2812819039847317e-09	0.0003914383355411682
upper_layer_intratelencephalic_122	1.0144518341326418e-08	3.0423911775299615e-09	0.00042743371586496205
thalamic_excitatory_451	6.959755158952349e-09	2.1159731165922296e-09	0.0005024504221427353
hippocampal_ca1_3_187	7.689517748486689e-09	2.3394501892612157e-09	0.0005065001955512476
deep_layer_corticothalamic_and_6b_102	7.423168742310233e-09	2.260752245860894e-09	0.0005126422796914485
miscellaneous_168	7.672740608456345e-09	2.344510010141675e-09	0.0005327377463788679
amygdala_excitatory_160	8.010531102203158e-09	2.4640968719093795e-09	0.0005752027323168652
amygdala_excitatory_161	8.158977718548796e-09	2.5108691661058168e-09	0.0005781145681091504
miscellaneous_132	8.869688090895902e-09	2.747573146758268e-09	0.0006228810567842992
eccentric_medium_spiny_neuron_224	8.460757277152508e-09	2.627464264772311e-09	0.00064067873886436
deep_layer_corticothalamic_and_6b_106	7.888194539162815e-09	2.4532738909139993e-09	0.0006513720103526536
amygdala_excitatory_171	9.319920741705693e-09	2.9070340369774385e-09	0.0006729943839116643
upper_layer_intratelencephalic_134	7.21925505283895e-09	2.2643809463226034e-09	0.0007158558059420422
deep_layer_corticothalamic_and_6b_110	7.0698729070623934e-09	2.2203101953731146e-09	0.0007258172570241283
miscellaneous_178	6.087502826132534e-09	1.9135369944309274e-09	0.0007331214555698251
deep_layer_corticothalamic_and_6b_98	8.173197264935473e-09	2.5756374680470114e-09	0.0007536571956478767
amygdala_excitatory_172	7.214373945980495e-09	2.2793070140079694e-09	0.0007749854746899033
upper_layer_intratelencephalic_125	9.475707036260583e-09	3.013365548240807e-09	0.0008316856238604984
amygdala_excitatory_175	8.559103126995266e-09	2.7252001009044505e-09	0.0008426520023972594
deep_layer_corticothalamic_and_6b_108	6.348628229528734e-09	2.0247887090234974e-09	0.0008579469202821059
deep_layer_intratelencephalic_148	8.576225259808327e-09	2.7501507352458548e-09	0.000909005080124823
deep_layer_corticothalamic_and_6b_103	7.540218335592693e-09	2.425645328052634e-09	0.0009400672855093997
hippocampal_ca1_3_183	7.325674122655222e-09	2.3637748309250367e-09	0.000970409506513161
miscellaneous_170	7.208963578193956e-09	2.33044498270671e-09	0.000989436120111522
eccentric_medium_spiny_neuron_233	6.857282017171117e-09	2.2229016931398173e-09	0.0010183300364232182
deep_layer_intratelencephalic_145	7.971897135893108e-09	2.593806995970757e-09	0.0010580489985496824
miscellaneous_116	6.796724978995328e-09	2.2153712026420723e-09	0.0010775382181801316
deep_layer_intratelencephalic_151	6.133436804517815e-09	1.9992662598111006e-09	0.00107804605958563
medium_spiny_neuron_217	6.28090057969545e-09	2.052709235914076e-09	0.001107386637961113
upper_layer_intratelencephalic_120	8.514925360912462e-09	2.7918952466493763e-09	0.0011446915435564438
miscellaneous_167	8.82387842347343e-09	2.897470949506607e-09	0.001161961341354306
upper_layer_intratelencephalic_121	8.249450141898539e-09	2.7162948963701965e-09	0.0011946360235641277
deep_layer_intratelencephalic_152	5.683369341499251e-09	1.8724170267918903e-09	0.0012014359993740386
hippocampal_ca1_3_185	7.87431449911997e-09	2.599804130530297e-09	0.0012275924656350694
hippocampal_ca1_3_119	6.427456157086516e-09	2.1339232029845787e-09	0.0012975037970061206
eccentric_medium_spiny_neuron_223	8.163930970807627e-09	2.7412114632294754e-09	0.0014496387005384901
hippocampal_ca4_196	6.960373751005212e-09	2.3779399690534897e-09	0.001710912482783878
mge_interneuron_239	5.8566075790676286e-09	2.0014129943970997e-09	0.001715450535224325
cge_interneuron_296	6.365178354645974e-09	2.187585254510291e-09	0.0018089809155278321
eccentric_medium_spiny_neuron_229	6.381693239755144e-09	2.201617177084154e-09	0.0018739311723325156
deep_layer_corticothalamic_and_6b_105	7.420316931308442e-09	2.5740617933185713e-09	0.001971246008333206
mge_interneuron_263	7.978912442331562e-09	2.7814079238906234e-09	0.0020610760852457916
lamp5_lhx6_and_chandelier_264	6.930854401097515e-09	2.421332692749432e-09	0.002102142720158629
hippocampal_ca4_198	7.463227563099073e-09	2.6084316640180263e-09	0.002110247265633683
eccentric_medium_spiny_neuron_225	6.8411979271380754e-09	2.3915233162043216e-09	0.0021141832375088285
eccentric_medium_spiny_neuron_234	6.159678142206993e-09	2.157534687732426e-09	0.002152103339771962
deep_layer_corticothalamic_and_6b_112	6.1681488635729185e-09	2.181366154930588e-09	0.0023445223660763974
deep_layer_intratelencephalic_137	6.0167042307993896e-09	2.135571971307124e-09	0.0024209079404876534
thalamic_excitatory_450	5.7635333041454434e-09	2.04802149212277e-09	0.0024449723665732896
deep_layer_intratelencephalic_149	6.22028212955285e-09	2.215666059038144e-09	0.002497084871084429
deep_layer_corticothalamic_and_6b_100	6.495827637840635e-09	2.3157085764091527e-09	0.0025149356515311375
amygdala_excitatory_153	7.452651606898338e-09	2.6601197382404485e-09	0.0025423157687391854
deep_layer_intratelencephalic_140	7.232671632275936e-09	2.5840323811732073e-09	0.0025631643959344646
amygdala_excitatory_157	7.551633349247037e-09	2.698804673944054e-09	0.002569891351827277
thalamic_excitatory_452	7.52446760508184e-09	2.698730013889265e-09	0.0026504889836768855
hippocampal_ca1_3_184	5.426292907622696e-09	1.9552523633813808e-09	0.0027580564593842386
splatter_403	6.531362000384386e-09	2.354551865218895e-09	0.0027691798891173267
upper_layer_intratelencephalic_133	7.744082010825347e-09	2.7930739095651875e-09	0.002780505331774454
hippocampal_ca4_197	6.485943007673853e-09	2.3416663573193717e-09	0.002804552580980847
hippocampal_ca4_195	8.063188208099484e-09	2.9319865045442346e-09	0.0029790644765556504
amygdala_excitatory_156	6.838442522426158e-09	2.552101874259793e-09	0.0036862410511155587
medium_spiny_neuron_208	5.928406793801665e-09	2.2131131235078354e-09	0.0036947275890389752
amygdala_excitatory_406	6.0123354664425495e-09	2.2617937059542837e-09	0.003927780257413404
hippocampal_dentate_gyrus_200	5.326123087524341e-09	2.0179325475096866e-09	0.004152695136140483
hippocampal_ca1_3_163	5.740346304402387e-09	2.1790132868983877e-09	0.004214570140959806
miscellaneous_113	6.35231049506343e-09	2.4151435079622043e-09	0.00426673223729236
miscellaneous_118	5.8447397306558885e-09	2.2244946254969137e-09	0.004301423471783671
committed_oligodendrocyte_precursor_37	5.767596946273445e-09	2.1966546226945112e-09	0.004324469581270702
eccentric_medium_spiny_neuron_232	6.250207987616472e-09	2.3864211355287863e-09	0.004408471066400437
hippocampal_dentate_gyrus_201	6.214296862493718e-09	2.3953832541820877e-09	0.0047394513157582255
deep_layer_corticothalamic_and_6b_107	7.002856896979718e-09	2.7240661325046115e-09	0.005074121885228402
hippocampal_ca4_190	6.462431634234733e-09	2.5153642124398596e-09	0.005096926611562513
mge_interneuron_243	5.902110842384998e-09	2.297419968968724e-09	0.005099373437020765
medium_spiny_neuron_206	5.0005237064555276e-09	1.9486730999052136e-09	0.005142202494857671
deep_layer_intratelencephalic_150	5.092014289252216e-09	2.00486389344884e-09	0.005545311575290423
medium_spiny_neuron_213	6.346373800245588e-09	2.509002769807997e-09	0.005712223376489462
hippocampal_dentate_gyrus_202	5.768027657613418e-09	2.2888094209571063e-09	0.005866081935643091
deep_layer_intratelencephalic_139	4.9555270873448915e-09	1.984053243572583e-09	0.006250475923434511
lamp5_lhx6_and_chandelier_274	5.350992871708697e-09	2.144468834128798e-09	0.006293362743621671
deep_layer_intratelencephalic_142	5.512712188998016e-09	2.2195436127602216e-09	0.0065010039691707
hippocampal_dentate_gyrus_203	5.879169100110017e-09	2.3860519366932094e-09	0.006870310623319437
mge_interneuron_261	6.0938857929705925e-09	2.476750930674077e-09	0.006938426592903625
mge_interneuron_248	5.464521871867496e-09	2.2536359708201e-09	0.007659296939704156
cge_interneuron_277	5.007421517566859e-09	2.066992892392625e-09	0.007705716216834319
medium_spiny_neuron_210	4.879680477128644e-09	2.029082764455063e-09	0.008089107584174356
deep_layer_corticothalamic_and_6b_99	6.0142839970806725e-09	2.5207922542693656e-09	0.008519373778545938
medium_spiny_neuron_209	4.693583791943179e-09	1.9811083614778034e-09	0.008914012647546215
mge_interneuron_260	5.662247485081807e-09	2.4023422555773096e-09	0.009212379423944424
eccentric_medium_spiny_neuron_230	5.579010307328256e-09	2.3839232977891236e-09	0.009635051769068672
lamp5_lhx6_and_chandelier_270	5.129854427844409e-09	2.20078067735729e-09	0.009878660652017555
splatter_417	6.1896229698831704e-09	2.6561942171940275e-09	0.009896208411033348
deep_layer_near_projecting_85	4.341549673565754e-09	1.873964237274604e-09	0.010258051364004744
medium_spiny_neuron_427	5.089810705805351e-09	2.217300363582871e-09	0.01085227262091479
lamp5_lhx6_and_chandelier_273	4.468372912321316e-09	1.9774318644126577e-09	0.011920407258538844
cge_interneuron_295	6.0273516787603035e-09	2.7199036771935763e-09	0.013345182900207173
mge_interneuron_253	4.774860682590836e-09	2.1638278673971573e-09	0.013668453992535617
cge_interneuron_287	4.677284300995745e-09	2.1259333712951136e-09	0.013899595303080653
thalamic_excitatory_457	4.432778885729752e-09	2.0155971101492363e-09	0.013930481928036477
lamp5_lhx6_and_chandelier_272	4.496215453079845e-09	2.0483428844899273e-09	0.014079998561509698
eccentric_medium_spiny_neuron_426	4.626099454798262e-09	2.1076320527299056e-09	0.014084401061796955
lamp5_lhx6_and_chandelier_275	4.327330142797483e-09	1.98533932022241e-09	0.014641982501982361
hippocampal_ca1_3_189	4.399368758511755e-09	2.021890286501888e-09	0.014782521993237248
splatter_402	4.405132730379726e-09	2.03016993960791e-09	0.01500969373335407
lamp5_lhx6_and_chandelier_269	4.2466165716691824e-09	1.963115681522268e-09	0.015262807530051601
thalamic_excitatory_449	4.377947769081733e-09	2.040903557845789e-09	0.015972317590398764
thalamic_excitatory_447	5.1912206734208944e-09	2.4279608929858767e-09	0.016254355946650513
cge_interneuron_293	5.367238885452376e-09	2.5191305944125546e-09	0.016561394520862513
cge_interneuron_281	3.76988211888249e-09	1.7962930706270668e-09	0.017921631880779377
medium_spiny_neuron_216	4.151419973999417e-09	1.9788597845696127e-09	0.017957659057074582
deep_layer_corticothalamic_and_6b_111	4.73272494158117e-09	2.2603958949936946e-09	0.018140713433143087
lamp5_lhx6_and_chandelier_265	4.4354452861259256e-09	2.12232922553615e-09	0.018313615376179475
mge_interneuron_249	4.445532163751058e-09	2.1595798321919347e-09	0.019770257409083423
mge_interneuron_244	4.5807635126413105e-09	2.230333420526453e-09	0.019995253173128707
splatter_418	5.503241133117172e-09	2.684254995803096e-09	0.02017279440354101
mge_interneuron_240	3.9014125703250424e-09	1.90546461492443e-09	0.020305183513889533
cge_interneuron_289	4.666870391386216e-09	2.2896295077734914e-09	0.020761747379176704
mge_interneuron_251	4.421216383281268e-09	2.211353431942774e-09	0.022786547088790594
cge_interneuron_288	4.576141498718914e-09	2.2984706208372827e-09	0.02324315835804817
eccentric_medium_spiny_neuron_226	4.614597845338622e-09	2.318425818532474e-09	0.02327337145983672
splatter_400	3.2290411033308878e-09	1.6290275045921376e-09	0.02372902153720965
hippocampal_ca4_194	5.459321615168711e-09	2.761861385794209e-09	0.02403879483479414
medium_spiny_neuron_430	5.1710999861779626e-09	2.6297552276593612e-09	0.024627324236404177
cerebellar_inhibitory_302	5.667016333762615e-09	2.8927350775812313e-09	0.02505339127239064
thalamic_excitatory_454	4.795219698280061e-09	2.458126586063653e-09	0.02554268781887377
splatter_364	4.525530627677511e-09	2.320455424556084e-09	0.02557156179940711
lamp5_lhx6_and_chandelier_266	3.6147089393451336e-09	1.8545307071933181e-09	0.025640353216070746
mammillary_body_327	3.5648932808382274e-09	1.8771568554572864e-09	0.02877620040823521
cge_interneuron_294	3.968602466782723e-09	2.092210237745402e-09	0.028924074836014866
hippocampal_ca4_191	3.92708496080754e-09	2.0904704138956068e-09	0.030151943640494373
splatter_428	3.8559496772047614e-09	2.058171107840214e-09	0.03050082233039866
mge_interneuron_259	3.6513519558878112e-09	1.9724873317998432e-09	0.0320746433886425
lamp5_lhx6_and_chandelier_271	3.810207642182961e-09	2.0675736788648352e-09	0.032676181561374286
medium_spiny_neuron_215	3.8848619561745595e-09	2.113757952437514e-09	0.033039051630616004
deep_layer_near_projecting_95	3.1854962118499957e-09	1.7532540901644745e-09	0.03461582658839693
cge_interneuron_278	3.6219005728054756e-09	2.0153811802799233e-09	0.03615754746905425
committed_oligodendrocyte_precursor_38	4.393278879645369e-09	2.4483962244807824e-09	0.03637868993581515
medium_spiny_neuron_211	3.704913062239593e-09	2.070839256980021e-09	0.03680034563505217
mammillary_body_329	3.529768096220134e-09	1.985989893923015e-09	0.03775662098943029
thalamic_excitatory_448	3.2464385459655843e-09	1.8319633351084233e-09	0.03818824023205636
mge_interneuron_262	4.222989136200607e-09	2.3848813628554428e-09	0.038302520965550944
medium_spiny_neuron_219	3.9934108842938966e-09	2.2612574273372316e-09	0.03869680162997937
cge_interneuron_286	3.796319577196222e-09	2.1652200804615565e-09	0.03977370938886861
medium_spiny_neuron_220	3.721920855431597e-09	2.1276302053271983e-09	0.04011726011686664
upper_rhombic_lip_309	3.5429156317934746e-09	2.055158346143611e-09	0.04236171172563982
deep_layer_corticothalamic_and_6b_109	3.3274067568677394e-09	1.9322551072506076e-09	0.04253178453409566
splatter_336	3.738542207110248e-09	2.26428884614423e-09	0.04936021054507896
midbrain_derived_inhibitory_435	2.8202846018341513e-09	1.7134886989005533e-09	0.049888956772921204
mammillary_body_328	3.2413557471725585e-09	1.9962141270785417e-09	0.052214424005883914
hippocampal_ca4_192	4.040072163368221e-09	2.5027237487652243e-09	0.0532344242750892
mge_interneuron_242	3.980538845837217e-09	2.4698933949773828e-09	0.053521920064479055
deep_layer_near_projecting_90	3.0683576532237975e-09	1.905479121502931e-09	0.05366821518794997
thalamic_excitatory_453	3.0896082804710606e-09	1.9444211975933186e-09	0.0560346668803994
midbrain_derived_inhibitory_441	3.1511004101931342e-09	1.9982775640814677e-09	0.057408317050832394
mge_interneuron_250	3.257118831654593e-09	2.0934760808226787e-09	0.05987278752139083
hippocampal_ca1_3_115	3.1136481776234556e-09	2.041945105675629e-09	0.06364897959210891
medium_spiny_neuron_218	3.3711095902937906e-09	2.214378888949848e-09	0.06395788199116245
hippocampal_ca4_193	3.5906250445773895e-09	2.3702160370761343e-09	0.06489967893584492
miscellaneous_176	3.777815404140328e-09	2.533308300557075e-09	0.06794693046477578
cge_interneuron_290	4.075379044250001e-09	2.7485234326969547e-09	0.06907013598495988
upper_rhombic_lip_311	3.71323902294593e-09	2.5173541105655088e-09	0.07009870483146594
cge_interneuron_292	2.9783654326537476e-09	2.028317524810418e-09	0.07099887293065472
splatter_431	3.5310073742064474e-09	2.4093904522284414e-09	0.07138969255848636
mge_interneuron_252	3.1067712349400466e-09	2.1460063657044447e-09	0.07385062713215083
deep_layer_corticothalamic_and_6b_84	2.7453078390860074e-09	1.8992631395817724e-09	0.07416443857514723
oligodendrocyte_46	5.817570727458907e-09	4.057250928330256e-09	0.0758046702729251
upper_rhombic_lip_310	3.5957817375285717e-09	2.5390133811871515e-09	0.078356691849616
mammillary_body_325	2.9623683635116924e-09	2.105501180815709e-09	0.07971875032162173
cge_interneuron_282	3.336213261549472e-09	2.395828279102265e-09	0.0818841072857015
medium_spiny_neuron_214	3.3538039092695954e-09	2.4102200718478033e-09	0.08203801866503901
eccentric_medium_spiny_neuron_227	3.0733542567132527e-09	2.2258239643395292e-09	0.08367461710172541
splatter_423	2.7219353755641657e-09	1.9851380164859704e-09	0.08516304986870432
mge_interneuron_236	2.419011666265051e-09	1.7855061420549817e-09	0.08773993426897292
cge_interneuron_284	2.794267430767438e-09	2.0655099333678135e-09	0.08805623959776099
amygdala_excitatory_419	2.6105853052359465e-09	1.9643802947325936e-09	0.0919303761453194
lamp5_lhx6_and_chandelier_268	2.555565036237527e-09	1.936173513302151e-09	0.09343337459781542
midbrain_derived_inhibitory_434	2.7734935220415017e-09	2.1054905624290568e-09	0.09387454859875366
deep_layer_near_projecting_96	2.3943320005967076e-09	1.8212669122594593e-09	0.09431346003465019
mge_interneuron_254	2.565944905840274e-09	1.954491276674193e-09	0.09461752207201363
deep_layer_near_projecting_83	2.3709656023786538e-09	1.817626532327919e-09	0.09604359742746926
splatter_425	3.172534194486891e-09	2.4860500241715457e-09	0.10095398960893542
cerebellar_inhibitory_306	2.4756066754257714e-09	1.995388797300088e-09	0.10736498366154845
midbrain_derived_inhibitory_438	2.296943082096258e-09	1.876117478077775e-09	0.11041828688524846
midbrain_derived_inhibitory_440	2.1077912433179397e-09	1.7276542276142392e-09	0.11122661346469553
mammillary_body_330	2.376165933461246e-09	1.950731447119483e-09	0.11159493888597205
midbrain_derived_inhibitory_442	2.1848926335142535e-09	1.7994410722957612e-09	0.11233448329987872
splatter_396	3.2928948970397833e-09	2.747498282287516e-09	0.11535992245874632
splatter_237	2.3543415304023216e-09	1.9741061373653066e-09	0.11651079495854505
oligodendrocyte_precursor_36	2.986664169572684e-09	2.527099438367787e-09	0.11863169360420533
mge_interneuron_247	2.297346982814814e-09	1.944639548714983e-09	0.11872705214142626
deep_layer_near_projecting_88	2.031608529977095e-09	1.7302415884098045e-09	0.12016222421768474
lamp5_lhx6_and_chandelier_267	2.100147720310981e-09	1.7999009709312535e-09	0.12164296268776609
deep_layer_near_projecting_93	2.2089955141648657e-09	1.9163399520222395e-09	0.12451350849688991
upper_rhombic_lip_297	3.0268340218709234e-09	2.8252711318084025e-09	0.14200765009041827
splatter_238	2.2816300643795433e-09	2.161382209710086e-09	0.14556757017838434
mammillary_body_326	1.9231110645041636e-09	1.893591902205344e-09	0.15491257787629326
cerebellar_inhibitory_305	2.200116600784194e-09	2.171043807876498e-09	0.1554366803055377
deep_layer_near_projecting_91	2.0007138020494808e-09	1.97453639177381e-09	0.15546859169326277
oligodendrocyte_49	3.880220338681822e-09	3.89066568292494e-09	0.1593057493701861
mge_interneuron_241	1.884547626729047e-09	1.9167526571089416e-09	0.16275496766848596
cge_interneuron_283	1.8871856930644304e-09	1.9228970882883877e-09	0.16319077874338556
splatter_416	3.1925771616233936e-09	3.258290906880684e-09	0.16358456721032505
midbrain_derived_inhibitory_436	1.8226740998907232e-09	1.8959751352276792e-09	0.16819097044227266
cerebellar_inhibitory_307	2.294931663167723e-09	2.393374174040876e-09	0.1688124388448553
deep_layer_near_projecting_94	1.7928744202622352e-09	1.870833810207402e-09	0.16894842547509076
miscellaneous_114	2.024869552199482e-09	2.1180477665336533e-09	0.16953422242935834
splatter_339	2.420631933447784e-09	2.5414886436658414e-09	0.17043529618050207
oligodendrocyte_47	3.7181822238251272e-09	3.9055881717792674e-09	0.17054444706810873
oligodendrocyte_40	3.767067820597941e-09	3.95837698502351e-09	0.17063223583060827
mge_interneuron_258	1.7393959747676317e-09	1.8487334290707092e-09	0.17338876983513707
oligodendrocyte_44	3.578881300295083e-09	3.831377896673267e-09	0.17512674784172022
committed_oligodendrocyte_precursor_42	3.4054115495912138e-09	3.673293744422448e-09	0.17694430985787335
mge_interneuron_245	1.9814013851813412e-09	2.1428223080558906e-09	0.1775690517065761
cge_interneuron_279	1.7956361938122304e-09	1.9712077259088766e-09	0.1811656021746183
thalamic_excitatory_455	1.8343070388462742e-09	2.0301874271932107e-09	0.18312602206823825
amygdala_excitatory_407	2.0020599793639245e-09	2.2277015236857706e-09	0.18440329437443903
splatter_374	2.2632445204234007e-09	2.5576837625105904e-09	0.1881105395538159
splatter_335	1.589020422959022e-09	1.8279897172318273e-09	0.19234916527962925
splatter_429	1.776232635865284e-09	2.1260743331959603e-09	0.20173168639092648
mammillary_body_323	1.7169586428276263e-09	2.0600425611416553e-09	0.20229328020699588
mammillary_body_324	1.6573366875039634e-09	2.0169689532827246e-09	0.20562477531032258
cerebellar_inhibitory_300	1.8858563005681784e-09	2.3206489759987407e-09	0.20821173675159454
deep_layer_corticothalamic_and_6b_97	1.9776594586537644e-09	2.457117692436926e-09	0.21044745176699448
mge_interneuron_257	1.6774424905481712e-09	2.0865274477347715e-09	0.21071586713833057
thalamic_excitatory_458	1.5340502216943997e-09	1.930530557864581e-09	0.21341547746697953
splatter_344	1.981414815669053e-09	2.568403983864992e-09	0.22021786759953954
oligodendrocyte_45	2.6266826565854623e-09	3.80888090048065e-09	0.245216410878913
miscellaneous_401	1.8589774009059792e-09	2.7364261198185326e-09	0.2484596451503171
oligodendrocyte_48	2.3473855621964964e-09	3.4726786681342777e-09	0.24953359767649613
midbrain_derived_inhibitory_439	1.3991576600381656e-09	2.0710761280944904e-09	0.24965673046146097
thalamic_excitatory_372	1.3477871935825675e-09	2.0280460266694538e-09	0.2531614176386098
hippocampal_dentate_gyrus_199	1.4523429662055016e-09	2.2262217914262977e-09	0.25707797451845815
splatter_343	1.3821759255048042e-09	2.126331444926738e-09	0.2578369235160558
thalamic_excitatory_445	1.2423191729145656e-09	1.927933754484769e-09	0.2596649925917509
thalamic_excitatory_456	1.262742848812763e-09	1.9867330588050998e-09	0.2625226347179993
mammillary_body_332	1.3285616875303465e-09	2.10684797415105e-09	0.26415363294831895
committed_oligodendrocyte_precursor_41	2.2768393907497546e-09	3.6176784948653237e-09	0.2645551386503176
hippocampal_dentate_gyrus_205	1.1775304174666535e-09	1.875140244917923e-09	0.2650120413554692
splatter_399	1.6968427523981773e-09	2.7146950122437626e-09	0.26596638515906723
midbrain_derived_inhibitory_437	1.07842796975051e-09	1.766651722820836e-09	0.2707864836474916
splatter_340	1.6598306499862538e-09	2.746561363395044e-09	0.27281198459487416
upper_rhombic_lip_312	1.5971922180732934e-09	2.658603825647433e-09	0.2739987492007089
splatter_410	1.980104651444279e-09	3.354550572083408e-09	0.2775034171147056
oligodendrocyte_precursor_35	1.010688928469136e-09	1.8264929024406434e-09	0.2900120570109288
splatter_421	1.3729337913391246e-09	2.6353774111835762e-09	0.30119631706024724
cge_interneuron_276	1.0415353856820798e-09	2.0195449001893224e-09	0.30302227854155106
thalamic_excitatory_460	9.726475912182807e-10	1.9058071052977307e-09	0.30489966001084995
cge_interneuron_291	1.0379533860471557e-09	2.0466346925760013e-09	0.30602434134675716
splatter_371	1.0212012125622087e-09	2.0489001831019647e-09	0.30909601918381174
splatter_393	9.886449229239728e-10	1.9928702475466378e-09	0.30991511694587476
splatter_392	8.191871917727215e-10	1.6812038297195866e-09	0.31303624150306664
cge_interneuron_280	9.523459853331258e-10	1.9624781125793014e-09	0.3137398448283372
cerebellar_inhibitory_304	1.0347308385694943e-09	2.1492558675066862e-09	0.3151030484030627
mge_interneuron_255	9.47566817971855e-10	1.996444289663944e-09	0.3175263479659471
splatter_386	1.1094764230405207e-09	2.3610010027746325e-09	0.31920686933461445
splatter_420	1.1434635857304454e-09	2.5081728717672228e-09	0.3242327261976192
deep_layer_near_projecting_92	8.637781300226415e-10	1.9202062770235786e-09	0.3264143077341446
splatter_382	9.361910552344888e-10	2.1390078579091753e-09	0.33081081325695083
splatter_353	1.0567955050796815e-09	2.4683575348364654e-09	0.33427564364176443
splatter_397	1.258088688343762e-09	2.998037884628e-09	0.33737519758507245
splatter_338	8.812332191719483e-10	2.1124218900664474e-09	0.3382780410606683
cerebellar_inhibitory_301	8.854023532085172e-10	2.2532554650480316e-09	0.347180562687601
midbrain_derived_inhibitory_444	6.760744078119548e-10	1.918864157766337e-09	0.36229520079093164
splatter_235	6.897213652507217e-10	1.9699835787398214e-09	0.3631260895167173
deep_layer_near_projecting_86	6.690811343801101e-10	1.970874134889789e-09	0.36712240228129883
midbrain_derived_inhibitory_443	6.099800419042585e-10	1.857363473427474e-09	0.3713001691777713
committed_oligodendrocyte_precursor_43	1.2019047361852752e-09	3.712923601777886e-09	0.37307938724300943
mge_interneuron_246	6.744536637873832e-10	2.1599190326930558e-09	0.3774219350563017
thalamic_excitatory_446	6.162602724569807e-10	2.0867971242036647e-09	0.3838770357959348
oligodendrocyte_precursor_34	5.022872912880895e-10	1.7392694597311374e-09	0.38637023643192236
deep_layer_near_projecting_89	5.105535478372015e-10	1.792533275152751e-09	0.3878901224520176
cerebellar_inhibitory_303	6.101655887828961e-10	2.173534658648467e-09	0.38946065347577136
splatter_349	6.69150317402656e-10	2.707602372152711e-09	0.40240087267497027
splatter_351	5.159917577165262e-10	2.1511294044234286e-09	0.4052154566334602
splatter_354	4.688519560444548e-10	1.9671778536247736e-09	0.40580972748274535
lower_rhombic_lip_318	3.9873783567595306e-10	2.123108584311544e-09	0.42551338668318023
thalamic_excitatory_459	3.348662779509188e-10	1.8781314117890517e-09	0.4292446412308557
splatter_389	3.4425647431600686e-10	2.1269793114157503e-09	0.4357110868291512
lower_rhombic_lip_315	2.9087529516414615e-10	1.8859694219616813e-09	0.4387137279078075
splatter_412	3.2559667245761667e-10	2.2206185747118025e-09	0.44171428113333167
splatter_352	3.629039531653324e-10	2.4906142521409486e-09	0.442075710088239
deep_layer_near_projecting_87	2.419994801635791e-10	1.783751833279607e-09	0.44604155471618223
splatter_394	2.481372185519967e-10	2.212893475060221e-09	0.4553591849000728
splatter_341	2.3315386770670673e-10	2.176544477105968e-09	0.4573464487435438
splatter_362	2.423827595966306e-10	2.3344408208516573e-09	0.45865250847444133
splatter_411	2.2766682786948494e-10	2.210577026878099e-09	0.458985543576875
splatter_347	1.3901302580238668e-10	2.0596073154621357e-09	0.473093854031275
splatter_348	3.0710642187847637e-11	2.027974254194804e-09	0.4939588457086463
cerebellar_inhibitory_299	-5.667999404888273e-11	2.1651970720913962e-09	0.5104422198138469
splatter_361	-1.183372831166012e-10	2.0954860410374945e-09	0.5225172888644828
astrocyte_52	-1.4817910244003802e-10	2.54933447947048e-09	0.5231753189046049
splatter_415	-1.820308867628203e-10	2.6706443411670994e-09	0.5271708313629209
splatter_424	-1.6755886532905395e-10	2.1771044237142623e-09	0.530673944711353
splatter_432	-1.770609584382539e-10	2.1163822634696523e-09	0.5333374494526726
splatter_387	-2.3529264294918203e-10	2.3788635010586846e-09	0.5393950110181833
oligodendrocyte_precursor_32	-2.0255787207979554e-10	1.8193150088711818e-09	0.5443256156608103
splatter_342	-2.268159262008875e-10	2.0287774334817356e-09	0.5445087344401519
splatter_345	-2.5211978765189966e-10	1.970419350844759e-09	0.550906659158848
cerebellar_inhibitory_298	-2.3170770248411727e-10	1.7750880783586326e-09	0.5519276554166415
mammillary_body_333	-2.7638843107730307e-10	2.0255804109481106e-09	0.5542668321346202
splatter_384	-3.0518069330807275e-10	2.198268993588556e-09	0.5552068594236472
splatter_373	-5.201506751437071e-10	2.4390160777018276e-09	0.5844388907305745
oligodendrocyte_precursor_33	-4.3566423990285864e-10	1.946744240741398e-09	0.5885401131814583
splatter_355	-4.979034002178727e-10	2.0494866787736433e-09	0.5959742700695092
oligodendrocyte_50	-8.091259945575663e-10	3.1881706019680223e-09	0.6001711217966345
splatter_375	-5.39643485733948e-10	2.0170900492629983e-09	0.6054716130564927
splatter_334	-6.741784451611844e-10	2.2756798903268446e-09	0.6164818052709617
splatter_398	-8.535459542362522e-10	2.5632729441180077e-09	0.6304293339750731
splatter_395	-6.966816705853389e-10	2.006692338454701e-09	0.6357716200868936
splatter_363	-7.413608375732263e-10	2.0809546564431006e-09	0.6391770566801189
splatter_409	-8.267564780864607e-10	2.1744917730768607e-09	0.6481040302771174
mammillary_body_331	-7.917320387828873e-10	1.958226048261576e-09	0.6570079262108729
splatter_381	-8.714262832348462e-10	2.122883224303736e-09	0.6592774132471149
splatter_388	-9.590640002645173e-10	2.297094272399859e-09	0.6618479581529854
lower_rhombic_lip_320	-8.594715985999107e-10	1.989856247099297e-09	0.6671025747281902
midbrain_derived_inhibitory_433	-9.214120786734126e-10	1.8639855667683445e-09	0.6894611740525214
upper_rhombic_lip_308	-1.0125955983680203e-09	2.011475595097909e-09	0.6926617462756443
miscellaneous_3_monocyte	-1.8170883601658562e-09	3.4663500020348e-09	0.6999330571916661
splatter_376	-1.405957947914328e-09	2.5188526862726154e-09	0.7116371955708402
splatter_350	-1.2270611545213532e-09	2.1635127343524053e-09	0.7146977729576475
lower_rhombic_lip_317	-1.053241827606881e-09	1.848478356476843e-09	0.7155894434137586
splatter_346	-1.244106365953288e-09	1.968778335462862e-09	0.7362797526544888
committed_oligodendrocyte_precursor_39	-1.4003115000653249e-09	2.1641683972191266e-09	0.741198165388406
mge_interneuron_256	-1.393390052294285e-09	2.152308536744829e-09	0.7413112733516583
astrocyte_59	-1.8894056263287207e-09	2.916185577852255e-09	0.7414761816897522
splatter_367	-1.4194410171282707e-09	2.1267960498213738e-09	0.747744269282542
lower_rhombic_lip_321	-1.3457821823776567e-09	1.9685722861968304e-09	0.7528967227525649
cge_interneuron_285	-1.3694779970141682e-09	1.9970456254393695e-09	0.7535652397189438
microglia_4	-2.2215407372334383e-09	3.173433930013699e-09	0.7580498265012051
vascular_21	-1.8627542568383812e-09	2.626203049995164e-09	0.7609294695126863
lower_rhombic_lip_322	-1.2370053710360833e-09	1.732336959616805e-09	0.7624072523917153
splatter_385	-1.612181348340119e-09	1.997898621525289e-09	0.7901490464262257
splatter_313	-1.7651856944754378e-09	2.1533326893051024e-09	0.7938195178932301
miscellaneous_0_bcell	-2.4068190444258353e-09	2.8348783597185127e-09	0.8020600719684395
splatter_360	-1.9295220333299234e-09	2.239793504583789e-09	0.8055112568375478
lower_rhombic_lip_319	-1.527176881179275e-09	1.7598113009130086e-09	0.8072500504343659
hippocampal_dentate_gyrus_204	-1.8889306602144805e-09	2.1560387869069878e-09	0.8095153250890124
miscellaneous_314	-1.775913110287608e-09	1.9809015037631152e-09	0.8150118141656921
splatter_359	-2.039713134570616e-09	2.258283976745281e-09	0.816793768623304
splatter_337	-1.9390436332096186e-09	1.9866056988548205e-09	0.8354822941325828
splatter_422	-2.4865058978592213e-09	2.431097453523786e-09	0.8467967895417556
lower_rhombic_lip_316	-1.9628678334149543e-09	1.8697937913506773e-09	0.8530898358016638
amygdala_excitatory_408	-2.075662714762464e-09	1.9692982187784087e-09	0.8540611443470458
astrocyte_53	-2.45053901327165e-09	2.238348386329614e-09	0.8631973969237962
splatter_377	-2.964439168652313e-09	2.638339554263884e-09	0.8694086899442945
vascular_22	-2.964269203669641e-09	2.623372262381808e-09	0.8707505272016066
astrocyte_58	-2.9929438952009374e-09	2.41243612584612e-09	0.8926290179601205
splatter_390	-3.0959527043179914e-09	2.4681258580815957e-09	0.8951469360805504
splatter_365	-2.3136668942310552e-09	1.8376891550442936e-09	0.8959864308265835
bergmann_glia_51	-3.0998827855053298e-09	2.3972586168122462e-09	0.9020108729515217
miscellaneous_2_nkcell	-4.0168602255344e-09	2.918989784564394e-09	0.9156066974401398
choroid_plexus_80	-3.479439709108193e-09	2.4904681155640664e-09	0.918808653821312
vascular_13	-4.613126116464382e-09	3.166159207789316e-09	0.9274432113931402
astrocyte_62	-3.443316888580858e-09	2.333506692150115e-09	0.9299740259039523
splatter_369	-3.214626263769219e-09	2.100443482109912e-09	0.9370474589789757
choroid_plexus_81	-3.84400184892483e-09	2.4963961879343294e-09	0.9381979345841475
astrocyte_60	-3.6578792449005113e-09	2.367729709875653e-09	0.9388134253836533
microglia_11	-3.578704785727836e-09	2.3023372500631487e-09	0.9399529861672105
astrocyte_54	-3.1804261480043494e-09	1.9734416808482384e-09	0.9464770137333797
splatter_414	-2.893084319953918e-09	1.768707893706066e-09	0.949049327230128
splatter_379	-3.165385676781064e-09	1.9193072026557754e-09	0.9504500931921499
splatter_413	-3.0760848704271833e-09	1.8421324023422668e-09	0.9525254817277491
choroid_plexus_76	-4.2932705632641614e-09	2.5455682398648825e-09	0.9541566478465837
vascular_16	-4.078088153373285e-09	2.3496452700778876e-09	0.9586843570199693
choroid_plexus_77	-4.2612305809278546e-09	2.4500634795076674e-09	0.9590030822760329
microglia_8	-3.915759345796799e-09	2.225996766293738e-09	0.9607200592592665
splatter_378	-3.4470175617684524e-09	1.9298152174184455e-09	0.962965788682794
astrocyte_57	-3.628930821632134e-09	1.997948622786321e-09	0.9653399942374783
splatter_391	-3.864983705224294e-09	2.0559820593956526e-09	0.9699372574796137
astrocyte_56	-3.818247655718072e-09	2.0222938838056317e-09	0.9704922290212787
miscellaneous_1_tcell	-6.1410191412024185e-09	3.1415988262894427e-09	0.9746933095456798
vascular_17	-5.332158937427195e-09	2.5688273996764025e-09	0.9810399378574373
vascular_14	-5.3224237005448695e-09	2.4704858712677467e-09	0.9843957334712948
microglia_7	-4.676096907257708e-09	2.076788773262044e-09	0.9878262088879439
splatter_370	-4.528167695353482e-09	1.9906192976438857e-09	0.9885396316120458
splatter_357	-4.349949471745466e-09	1.896450667863616e-09	0.9890970495742721
astrocyte_61	-4.920797735172698e-09	2.121224057869438e-09	0.9898239229404883
microglia_10	-4.812402060962217e-09	2.0511052753391756e-09	0.9905182626593408
splatter_380	-4.589802811730888e-09	1.9390069398145225e-09	0.9910356997428157
choroid_plexus_78	-5.3406994073383235e-09	2.253732058650747e-09	0.991099064416559
splatter_358	-4.708131541755296e-09	1.9402276529331383e-09	0.9923792059757561
splatter_383	-3.948206149927499e-09	1.5641139879617735e-09	0.9942026374476055
ependymal_69	-5.8307556240555885e-09	2.2961611538444737e-09	0.994447058813821
choroid_plexus_79	-5.7636364384070185e-09	2.2667308219967756e-09	0.9945001572941503
microglia_9	-5.5979192128363416e-09	2.12127647831598e-09	0.9958417027094503
vascular_23	-6.951092284197626e-09	2.5988029133759967e-09	0.9962605107668268
vascular_15	-6.421731108653807e-09	2.3623892623437023e-09	0.9967192874449593
ependymal_68	-5.740026475811662e-09	2.109490327232882e-09	0.9967462439391266
astrocyte_55	-5.454470878406207e-09	1.9282578569075668e-09	0.9976631554393098
choroid_plexus_82	-6.083754458755722e-09	2.13512647203094e-09	0.9978096698026918
astrocyte_63	-6.487535182949187e-09	2.275661725406435e-09	0.997819767733813
microglia_5	-5.896773344576079e-09	2.067285773027014e-09	0.9978306334078535
microglia_12	-7.480049485747058e-09	2.617149608573269e-09	0.99786900347724
splatter_356	-5.4159360855836306e-09	1.8756253902976882e-09	0.998058639960948
vascular_18	-7.131800111330003e-09	2.469678821738301e-09	0.9980599221362301
splatter_368	-5.7849103774426695e-09	1.9164105640416173e-09	0.9987303452548066
vascular_20	-7.229675752610968e-09	2.2662032076139093e-09	0.9992891653813195
fibroblast_24	-7.2003347166921614e-09	2.238573752307117e-09	0.9993511391922493
fibroblast_31	-7.008637372953512e-09	1.928991774313188e-09	0.9998600991962381
committed_oligodendrocyte_precursor_75	-8.974611829525047e-09	2.4426112366517026e-09	0.9998806962933448
astrocyte_64	-7.803185870180101e-09	2.1010145914721502e-09	0.9998979989967313
fibroblast_25	-7.911509500525353e-09	2.1291139519155567e-09	0.9998987469380014
microglia_6	-7.765665057120493e-09	2.029029317149941e-09	0.9999352166748022
vascular_19	-9.230336983993e-09	2.376037445141043e-09	0.9999487846443131
fibroblast_26	-8.61913232461453e-09	2.193748864550439e-09	0.9999573414326902
splatter_366	-7.367006843923189e-09	1.8731468756200613e-09	0.9999580464417851
fibroblast_28	-8.704715219062739e-09	2.1633168942228058e-09	0.9999713645128894
ependymal_70	-8.313635748581297e-09	2.0483741758015303e-09	0.9999753214854897
ependymal_66	-9.071369972817905e-09	2.1642745266138122e-09	0.9999861389201756
ependymal_65	-8.73833212302924e-09	2.067972842085047e-09	0.9999880823480767
fibroblast_29	-9.740317315094339e-09	2.2568307851816075e-09	0.9999920532812583
ependymal_71	-8.863986285659601e-09	1.968612910163472e-09	0.999996644523374
ependymal_67	-8.967701979957438e-09	1.9605678237448375e-09	0.9999976078781461
fibroblast_30	-9.135390380820895e-09	1.9764329747362312e-09	0.9999981011797686
fibroblast_27	-9.808408501802442e-09	2.0847565437130368e-09	0.9999987295624343
ependymal_74	-9.295499303182128e-09	1.9464570466345295e-09	0.9999991041366527
ependymal_72	-9.211984191558359e-09	1.6801783938535617e-09	0.9999999790607905
ependymal_73	-9.778894167591545e-09	1.7300251338813735e-09	0.9999999920915208
