# Supplementary material for: Connecting genomic results for psychiatric disorders to human brain cell types and regions reveals convergence with functional connectivity
Source: Nat Commun. 2025 Jan 4;16:395. doi: 10.1038/s41467-024-55611-1 (PMC11700164; doi:10.1038/s41467-024-55611-1)
Supplement: Supplementary file 4 — Source Datasets [file 41467_2024_55611_MOESM4_ESM.zip › Source_Data_v241210/Main_Figures/Figure3/scz_bip.unique.clusters.cell_type_results.txt]

Name	Coefficient	Coefficient_std_error	Coefficient_P_value
hippocampal_ca1_3_188	1.2595685711657597e-08	3.0483653468611205e-09	1.798512588666368e-05
miscellaneous_165	1.3020355477916856e-08	3.3537647726761123e-09	5.1734366321674684e-05
hippocampal_ca1_3_179	1.1536037864303153e-08	3.004749256538287e-09	6.170082025868116e-05
miscellaneous_404	1.1526615669766988e-08	3.094963903236315e-09	9.792373774556248e-05
deep_layer_intratelencephalic_136	1.1780842997944212e-08	3.1673532992470978e-09	9.982469323940255e-05
amygdala_excitatory_405	1.2737106601203317e-08	3.4365583138167376e-09	0.00010513157996597968
miscellaneous_164	1.2125391834660785e-08	3.2877550856934836e-09	0.00011299142279465935
hippocampal_ca1_3_186	1.2559327978949311e-08	3.5078822885311656e-09	0.00017158929874135204
upper_layer_intratelencephalic_138	1.0681144005465506e-08	3.193722271523267e-09	0.0004122761874771741
miscellaneous_166	1.0341838656157124e-08	3.225845998996238e-09	0.000673132080102213
upper_layer_intratelencephalic_135	9.14586789817472e-09	2.853820690553983e-09	0.0006758284026249839
eccentric_medium_spiny_neuron_231	9.12623390813868e-09	2.870789583529519e-09	0.0007389259418281753
deep_layer_corticothalamic_and_6b_104	9.549013762643206e-09	3.046003893533919e-09	0.0008594710247222358
amygdala_excitatory_155	9.49606903128367e-09	3.059247842708448e-09	0.0009544439886093664
amygdala_excitatory_162	1.0043164314162128e-08	3.249979664063881e-09	0.001000028841622429
amygdala_excitatory_171	1.145843656107514e-08	3.727904099214849e-09	0.0010571307665554449
committed_oligodendrocyte_precursor_37	8.87213954576089e-09	2.9496925272363456e-09	0.001315651488080748
miscellaneous_132	1.1739246565892745e-08	3.9138739918669905e-09	0.0013525902605898428
thalamic_excitatory_452	1.0777201575090276e-08	3.633111616955826e-09	0.0015066235309497949
deep_layer_intratelencephalic_141	9.104214837381217e-09	3.1141506271411825e-09	0.0017306091967289052
upper_layer_intratelencephalic_123	9.90539088960844e-09	3.391417144631364e-09	0.0017460994799307946
amygdala_excitatory_174	9.983211820636749e-09	3.4650316199466114e-09	0.0019812512796259438
deep_layer_corticothalamic_and_6b_103	9.45794793985e-09	3.2843539146156e-09	0.0019902802757065987
deep_layer_corticothalamic_and_6b_107	9.348440668889096e-09	3.253921446968812e-09	0.002033120189891141
miscellaneous_170	9.078569658015876e-09	3.1739123824687608e-09	0.002115722601951091
upper_layer_intratelencephalic_128	7.921411329456452e-09	2.771296693791951e-09	0.0021290693245203836
deep_layer_corticothalamic_and_6b_98	9.54361968664386e-09	3.340336214416869e-09	0.002137766319592681
deep_layer_corticothalamic_and_6b_108	8.260133583014083e-09	2.901035205693766e-09	0.002204551184364178
hippocampal_ca1_3_185	9.539018553480394e-09	3.3679925214426122e-09	0.002311038085947568
deep_layer_corticothalamic_and_6b_102	8.596545797033825e-09	3.0380525503096016e-09	0.0023301383199688715
deep_layer_intratelencephalic_143	8.98635501754653e-09	3.182320758754635e-09	0.0023726257411806886
miscellaneous_117	8.300636478936249e-09	2.9427125952061166e-09	0.0023956271887414487
hippocampal_ca1_3_119	8.252885345068204e-09	2.9345250992035002e-09	0.0024591163788193556
deep_layer_intratelencephalic_145	9.195655946541998e-09	3.2928022746482186e-09	0.0026138825071533238
amygdala_excitatory_158	9.61871915506659e-09	3.4715936166518243e-09	0.00279685936741255
hippocampal_ca1_3_187	8.215032602414821e-09	2.976815122536053e-09	0.0028929732293859864
hippocampal_dentate_gyrus_201	8.797716035352858e-09	3.189741545559345e-09	0.0029066699075502972
medium_spiny_neuron_207	8.079186342648214e-09	2.943406327305042e-09	0.0030269986227345314
hippocampal_ca1_3_169	8.677065371017851e-09	3.175925898264826e-09	0.0031462463177196385
amygdala_excitatory_154	8.095601874002985e-09	2.970817820321465e-09	0.003214670181066839
miscellaneous_168	8.55641053005368e-09	3.147095632409999e-09	0.0032756870222538487
amygdala_excitatory_175	9.172623808619169e-09	3.3741008248738645e-09	0.00327854882622566
thalamic_excitatory_450	7.2113314620407344e-09	2.6743932975598115e-09	0.0035042888932673836
amygdala_excitatory_159	7.771331856697418e-09	2.895115240201662e-09	0.0036341903120597104
medium_spiny_neuron_212	7.635738357642662e-09	2.8587791978449667e-09	0.0037815222428045424
miscellaneous_167	1.0377735996416909e-08	3.9260159159370796e-09	0.004104809664982324
upper_layer_intratelencephalic_134	8.022511943963713e-09	3.061610523243926e-09	0.004391890627249656
upper_layer_intratelencephalic_130	8.281042743999347e-09	3.163056775524688e-09	0.004421684306562891
deep_layer_intratelencephalic_144	7.595136812975379e-09	2.908934625465992e-09	0.004514309857042758
hippocampal_ca1_3_180	7.698040386292344e-09	2.9535084280405765e-09	0.00457490442306789
thalamic_excitatory_457	6.878240815749814e-09	2.663219582510569e-09	0.0049018270738289205
amygdala_excitatory_173	8.37415915503553e-09	3.2548570261192113e-09	0.005043692170882488
deep_layer_corticothalamic_and_6b_110	8.042458658855097e-09	3.1274980535998164e-09	0.00506249535332933
medium_spiny_neuron_206	7.247715440065567e-09	2.819827205770701e-09	0.00508097352667763
lamp5_lhx6_and_chandelier_274	6.947496574013777e-09	2.718239416543072e-09	0.00529596620744592
mge_interneuron_243	7.435292586061513e-09	2.9174246041013954e-09	0.005408110029045016
deep_layer_corticothalamic_and_6b_99	8.441297221875127e-09	3.326167571461879e-09	0.005576871071793029
mge_interneuron_251	7.211565045824821e-09	2.872550040058361e-09	0.006027848676656157
thalamic_excitatory_451	6.91454621184896e-09	2.7701433332578916e-09	0.006278414574902503
hippocampal_ca4_195	8.732196452920423e-09	3.506788348899274e-09	0.00638565101464681
hippocampal_dentate_gyrus_202	7.806393522977847e-09	3.1424258546062307e-09	0.006492263640214197
thalamic_excitatory_449	6.809440134937634e-09	2.7482591655289225e-09	0.006611085237906474
eccentric_medium_spiny_neuron_222	7.391639069809517e-09	2.9847145414514076e-09	0.006633921673860752
deep_layer_corticothalamic_and_6b_106	7.916145375109692e-09	3.2303647367853e-09	0.0071320604303483515
deep_layer_intratelencephalic_146	8.269506496474408e-09	3.3756702903725543e-09	0.007148017372178639
deep_layer_corticothalamic_and_6b_101	8.076000899028899e-09	3.3113512122664587e-09	0.007366351949455094
hippocampal_dentate_gyrus_203	8.071605433827016e-09	3.3344653566969847e-09	0.007746189356612614
upper_layer_intratelencephalic_122	9.873919076690502e-09	4.084562004465934e-09	0.007816445907417993
deep_layer_intratelencephalic_139	7.185716012220318e-09	2.9848728921287953e-09	0.00803377455291909
lamp5_lhx6_and_chandelier_264	8.33233390831211e-09	3.4953778173623772e-09	0.008567107844583156
upper_layer_intratelencephalic_126	8.170429468306695e-09	3.459083409732649e-09	0.009087793440527233
medium_spiny_neuron_217	6.553133623222823e-09	2.788640616632265e-09	0.009388259502066522
hippocampal_dentate_gyrus_200	6.344075961864048e-09	2.7010097583655525e-09	0.00941753217828568
upper_layer_intratelencephalic_131	6.939931962436834e-09	2.9671237980731448e-09	0.00966920470264332
miscellaneous_177	7.807272335413203e-09	3.3428536877003647e-09	0.009758364910400507
hippocampal_ca1_3_181	6.5125361603095634e-09	2.7896858890128673e-09	0.009784642556827976
amygdala_excitatory_157	8.361324963684494e-09	3.5918146708522874e-09	0.009959153768628836
amygdala_excitatory_172	7.270470136238489e-09	3.1238248858438903e-09	0.009971311196590737
cerebellar_inhibitory_302	8.456446779314818e-09	3.6369678240857022e-09	0.010032330194813777
upper_layer_intratelencephalic_127	8.089766697106878e-09	3.480389775844574e-09	0.010052427404685139
splatter_403	7.123287740281543e-09	3.0913692750349228e-09	0.010604306163113348
amygdala_excitatory_160	7.3065382146600986e-09	3.1828357749655823e-09	0.01084919789949941
hippocampal_ca4_196	7.112254729320155e-09	3.098610993621484e-09	0.01085784945637047
medium_spiny_neuron_221	6.601042211790323e-09	2.890972062886808e-09	0.011205479050179675
mge_interneuron_239	6.794630760527897e-09	2.978222874509067e-09	0.011261271562458422
eccentric_medium_spiny_neuron_229	6.696913134689922e-09	2.935781623526239e-09	0.011270240676282996
mge_interneuron_248	6.361820478917344e-09	2.7943383735908424e-09	0.011402604651174443
deep_layer_intratelencephalic_147	7.84726142324216e-09	3.4600924908125523e-09	0.011666614657106859
thalamic_excitatory_447	7.28976571659027e-09	3.2641242451344246e-09	0.012764613644596766
amygdala_excitatory_161	7.3696655179111594e-09	3.300426615598435e-09	0.01277634164626147
deep_layer_corticothalamic_and_6b_105	7.549070545868597e-09	3.3966265970262194e-09	0.013124091960831145
amygdala_excitatory_156	7.325200935189954e-09	3.3009102517909536e-09	0.013238405429013488
deep_layer_intratelencephalic_148	7.642356853905572e-09	3.4450073172760354e-09	0.01326425401591141
hippocampal_ca1_3_182	6.0406747795152144e-09	2.7409591431172995e-09	0.013767293803965566
deep_layer_corticothalamic_and_6b_112	6.830178120777064e-09	3.1006311286609564e-09	0.013803197562662482
upper_layer_intratelencephalic_129	6.785386990035287e-09	3.1092162350024075e-09	0.014541986907800815
amygdala_excitatory_153	7.98897101530993e-09	3.66328666086712e-09	0.01459834412678644
lamp5_lhx6_and_chandelier_273	5.708085344435875e-09	2.61900908496572e-09	0.014647909237705247
mge_interneuron_253	5.7985238351479075e-09	2.6663277272707807e-09	0.01482544574086773
eccentric_medium_spiny_neuron_232	6.372903357841121e-09	2.9469732152853403e-09	0.015288864736965483
thalamic_excitatory_454	6.743002516908845e-09	3.1367500477138837e-09	0.015790347571667404
deep_layer_corticothalamic_and_6b_100	6.824950279622223e-09	3.1837692450716164e-09	0.01602967305686032
hippocampal_ca1_3_183	6.750045270607372e-09	3.1598321180023276e-09	0.01633140431182814
medium_spiny_neuron_210	6.205066328367063e-09	2.9173642997821364e-09	0.016712427513082787
upper_layer_intratelencephalic_120	7.857707813099467e-09	3.750088565088776e-09	0.01807042223844446
miscellaneous_118	6.159610287644521e-09	2.9446104594136127e-09	0.018227078764072275
deep_layer_intratelencephalic_149	6.3969307210405685e-09	3.0718372551368003e-09	0.01865094182656127
hippocampal_ca4_192	6.208604341884796e-09	2.9899336218107172e-09	0.018923754687593653
medium_spiny_neuron_213	6.8515474429020695e-09	3.314777334724596e-09	0.019368460093181203
upper_layer_intratelencephalic_125	7.699964924104622e-09	3.759757697627795e-09	0.020280245207031304
upper_layer_intratelencephalic_133	7.2088092683829085e-09	3.524572066955792e-09	0.020412617128599812
upper_layer_intratelencephalic_124	6.426510050205862e-09	3.1461786769862215e-09	0.020544049888203846
medium_spiny_neuron_208	5.99288225871201e-09	2.935816024774167e-09	0.02061049149758162
eccentric_medium_spiny_neuron_225	6.251176242439832e-09	3.0639838574048683e-09	0.020664613886485255
hippocampal_ca4_198	6.824351414824111e-09	3.3619934329805775e-09	0.0211857576140905
cge_interneuron_296	5.8791222284355745e-09	2.9755307744523595e-09	0.02408741210519205
committed_oligodendrocyte_precursor_42	9.089310708919706e-09	4.6103619031650924e-09	0.02433357688512496
eccentric_medium_spiny_neuron_228	6.044537562230304e-09	3.079132965276564e-09	0.0248193220578396
amygdala_excitatory_406	5.982628574620041e-09	3.0541027740851416e-09	0.025063272598699747
thalamic_excitatory_448	4.905667604554387e-09	2.5465030412257648e-09	0.02702516238808291
eccentric_medium_spiny_neuron_223	6.5713412971876705e-09	3.417379723006313e-09	0.027245168616840867
medium_spiny_neuron_216	4.951898965664849e-09	2.5848173509684396e-09	0.02769759713785105
cge_interneuron_286	5.975704532620696e-09	3.140706763459923e-09	0.02854230840568392
hippocampal_ca1_3_163	6.234409889455549e-09	3.289714905887218e-09	0.029038144536119543
hippocampal_ca4_190	5.962883792168644e-09	3.1593760773310453e-09	0.029555880721240768
upper_layer_intratelencephalic_121	7.086998116666894e-09	3.78432788570094e-09	0.030553318321400944
mammillary_body_327	4.867896310877238e-09	2.6028178527615425e-09	0.030725188681116032
deep_layer_intratelencephalic_140	6.442395511211137e-09	3.481509105385492e-09	0.03212359413396372
midbrain_derived_inhibitory_442	4.898317513363604e-09	2.6587649586514286e-09	0.03271358266520517
committed_oligodendrocyte_precursor_38	5.485202921288123e-09	2.983676253398732e-09	0.033001434199393984
cerebellar_inhibitory_300	5.825007985489697e-09	3.1816172152695775e-09	0.03356277894170904
deep_layer_intratelencephalic_142	5.455782042496799e-09	2.9816441718131797e-09	0.03364068957313159
deep_layer_intratelencephalic_151	4.469740722015778e-09	2.4455053977622084e-09	0.033794515454905444
hippocampal_ca4_197	5.767482482274782e-09	3.1589818485065274e-09	0.033944646802295
lamp5_lhx6_and_chandelier_275	4.770660630164849e-09	2.6300237470198655e-09	0.0348447886973888
lamp5_lhx6_and_chandelier_272	4.666871413800779e-09	2.608270347897603e-09	0.03678655010248874
cge_interneuron_277	5.185967353481811e-09	2.903015578293137e-09	0.037016691430850346
midbrain_derived_inhibitory_435	4.5314237300276625e-09	2.5377448274413924e-09	0.03708117536744939
eccentric_medium_spiny_neuron_224	5.98444079001064e-09	3.386985848356458e-09	0.03862309447575353
medium_spiny_neuron_209	5.069012461340485e-09	2.87682576148615e-09	0.03903331353930933
miscellaneous_116	4.924925199603945e-09	2.838290300202575e-09	0.04135506791936184
splatter_418	6.3286731868237226e-09	3.6612692379580427e-09	0.041945168917383965
mge_interneuron_263	5.645144905210518e-09	3.2663664102054982e-09	0.041970412917377464
hippocampal_ca1_3_184	4.516841262605049e-09	2.653918134147427e-09	0.044382183823277396
cge_interneuron_281	4.275334934309585e-09	2.521577004890157e-09	0.04499026293734757
hippocampal_ca1_3_189	4.7008106750683316e-09	2.8189135347167476e-09	0.04769791510742378
eccentric_medium_spiny_neuron_230	5.219954995795669e-09	3.1353494737199225e-09	0.04796916535201058
deep_layer_near_projecting_85	4.400765434854314e-09	2.646825595382812e-09	0.048190468929760186
lamp5_lhx6_and_chandelier_270	4.550609999281474e-09	2.745254304319836e-09	0.048696302065906874
eccentric_medium_spiny_neuron_233	4.8383880482823906e-09	2.921880045637905e-09	0.048869410951294386
deep_layer_intratelencephalic_150	4.667335202478712e-09	2.8379249088946024e-09	0.050023113247462045
mammillary_body_325	4.176238597203002e-09	2.550190857734867e-09	0.05075069695004305
hippocampal_ca4_193	4.571119109387829e-09	2.8106948386823505e-09	0.05193966953345188
lamp5_lhx6_and_chandelier_271	4.653444502028461e-09	2.861336952518567e-09	0.05194098582390635
lamp5_lhx6_and_chandelier_265	5.0369453145983835e-09	3.113655096279172e-09	0.05286413625257143
mge_interneuron_252	4.379288382827957e-09	2.710089434230825e-09	0.05305577893323071
cge_interneuron_293	4.911212731969811e-09	3.0444304699556216e-09	0.05335276118976256
splatter_364	4.846529440293189e-09	3.053301594688073e-09	0.05622147463664354
mammillary_body_328	4.187984274323183e-09	2.654383699778655e-09	0.05731021160735987
hippocampal_ca4_194	4.647824985114165e-09	3.000225980490364e-09	0.06067183526352423
oligodendrocyte_46	7.053127330490498e-09	4.572875908876611e-09	0.06149024142574805
cge_interneuron_278	4.8860425386021594e-09	3.175129407247595e-09	0.06192066574696363
miscellaneous_178	4.072740300273911e-09	2.6642780100772047e-09	0.06317600226543468
upper_rhombic_lip_311	4.787752008189795e-09	3.158717788485362e-09	0.06479427197972587
mge_interneuron_242	4.585487855662435e-09	3.039657874309103e-09	0.06570640648651366
cge_interneuron_284	4.8682985194921804e-09	3.245847827143547e-09	0.06682608606579163
medium_spiny_neuron_427	4.4308078951003264e-09	2.9557751083919367e-09	0.06693238350025575
medium_spiny_neuron_211	4.140643663762671e-09	2.819389998918479e-09	0.07096644561808108
splatter_396	5.000440723258664e-09	3.4322043444313315e-09	0.07256949089203044
cerebellar_inhibitory_307	4.621263382524196e-09	3.1720246254996173e-09	0.07257457341722139
midbrain_derived_inhibitory_441	3.913563388918309e-09	2.719358782965553e-09	0.07505410804455954
mge_interneuron_250	3.57470053675507e-09	2.5158350463489538e-09	0.07767577579441794
cerebellar_inhibitory_306	4.4680251531050495e-09	3.1584881397391377e-09	0.07859161193939501
lower_rhombic_lip_315	3.665311496044129e-09	2.5933814817460194e-09	0.07877892526383551
committed_oligodendrocyte_precursor_41	6.265088941086874e-09	4.478655502344837e-09	0.08092490967613347
medium_spiny_neuron_218	4.20115365436598e-09	3.0146530943226883e-09	0.0817225667398428
deep_layer_intratelencephalic_137	4.191336957795621e-09	3.0111236860168784e-09	0.08196860158013874
eccentric_medium_spiny_neuron_234	4.021145563207092e-09	2.899977035071433e-09	0.08277991647226701
cge_interneuron_287	3.977440668632187e-09	2.8903770195581127e-09	0.08439572055015016
cge_interneuron_288	4.113375572956229e-09	3.0248989191945067e-09	0.08694043622885372
mge_interneuron_240	3.64569296424064e-09	2.693398335704702e-09	0.08793740740435335
medium_spiny_neuron_430	4.367912765286002e-09	3.2369342704663666e-09	0.0886045747647235
cge_interneuron_283	3.6462390820227007e-09	2.7430287548609502e-09	0.09187865755474306
splatter_340	4.764221501985542e-09	3.5873025014814856e-09	0.09207598742694867
deep_layer_intratelencephalic_152	3.388414033725204e-09	2.5554416537110996e-09	0.09242643346050344
thalamic_excitatory_453	3.3975579982565355e-09	2.5698949412147443e-09	0.09307391164872703
midbrain_derived_inhibitory_438	3.595377668638636e-09	2.7233109330900713e-09	0.09338029127333985
medium_spiny_neuron_215	3.620580904318582e-09	2.7461324106681834e-09	0.09368002104440298
mge_interneuron_249	3.562540700864271e-09	2.7165807711888125e-09	0.09486029291382025
mge_interneuron_261	3.8729722322690655e-09	2.991732122848089e-09	0.09773628916648369
deep_layer_corticothalamic_and_6b_109	3.646650265050047e-09	2.824240256757232e-09	0.09831770485596936
mge_interneuron_260	3.794924015873436e-09	2.943842720797547e-09	0.09868069563182397
midbrain_derived_inhibitory_434	3.7199315702728126e-09	2.9069110298016277e-09	0.1003279027324786
mge_interneuron_244	3.6265908803732993e-09	2.858591042748027e-09	0.10228050529475502
deep_layer_near_projecting_83	3.406199056673283e-09	2.725263447526753e-09	0.10567526069679745
medium_spiny_neuron_220	3.4167387631607558e-09	2.7523780647353116e-09	0.10723325994672173
cge_interneuron_282	3.6208957837203767e-09	2.97036228056829e-09	0.1114205524473037
hippocampal_ca4_191	3.2411748041522574e-09	2.661698318964987e-09	0.11166723032049602
hippocampal_dentate_gyrus_199	3.375747567227451e-09	2.815392105974315e-09	0.11525758995222496
oligodendrocyte_44	5.3375154345082536e-09	4.45752360846998e-09	0.11557199160230597
miscellaneous_113	3.7168182478175595e-09	3.1079531186010387e-09	0.11586671807958948
splatter_402	3.1692652832344886e-09	2.6577840134174522e-09	0.11654310543746371
medium_spiny_neuron_219	3.808427419527971e-09	3.208024957604603e-09	0.11758296385419892
cge_interneuron_289	3.841000042314834e-09	3.2599986588911095e-09	0.11935418528733605
oligodendrocyte_precursor_36	3.3352078351749045e-09	2.8310142470810453e-09	0.1193790785228499
cerebellar_inhibitory_305	3.6511520866382616e-09	3.102997258308161e-09	0.11966694937852218
cerebellar_inhibitory_304	3.7118826254161234e-09	3.1824864809485816e-09	0.12173714817848458
cge_interneuron_292	3.3317350664313436e-09	2.959923693043166e-09	0.1301642181104456
midbrain_derived_inhibitory_439	3.1985087309488836e-09	2.8469201033503383e-09	0.13061304797133572
splatter_371	3.6137304142989503e-09	3.253870989798964e-09	0.13337151927137808
oligodendrocyte_47	4.954797207969046e-09	4.561638934195347e-09	0.13869792536348513
deep_layer_corticothalamic_and_6b_111	3.2223754192547372e-09	3.0081015433534206e-09	0.1420325044756514
splatter_428	2.90377448277223e-09	2.737498217340016e-09	0.14440398636607032
splatter_417	3.544392401700654e-09	3.38828760686189e-09	0.14776392246794762
eccentric_medium_spiny_neuron_426	2.9929881870727877e-09	2.861740137960127e-09	0.14781213967899687
splatter_238	2.834175661611487e-09	2.7401876564504056e-09	0.15049800522721812
medium_spiny_neuron_214	3.4307567544398523e-09	3.3185478367678726e-09	0.15061187684249433
lamp5_lhx6_and_chandelier_266	2.8689788147753422e-09	2.7819373764979906e-09	0.15120287667957755
cge_interneuron_294	3.0009611726224744e-09	2.923897511892278e-09	0.15236179070873163
oligodendrocyte_40	4.4836316589655045e-09	4.386472905957149e-09	0.15335504317738974
upper_rhombic_lip_310	3.2500168892645437e-09	3.198630382430784e-09	0.1547991793752761
upper_rhombic_lip_309	3.1740258897606645e-09	3.153285034481279e-09	0.15706891633042186
cerebellar_inhibitory_303	3.3131738114183214e-09	3.319232956080379e-09	0.1590973662605369
oligodendrocyte_45	4.421551357671452e-09	4.46019846231618e-09	0.16076098581261888
splatter_336	2.6821350400079867e-09	2.7445663115310816e-09	0.1642220136043714
midbrain_derived_inhibitory_440	2.6416282562035014e-09	2.7109575416670768e-09	0.16492246457807958
splatter_343	3.061912231533813e-09	3.164766439955351e-09	0.1666470152984873
splatter_341	2.9009746405881128e-09	3.0157171390526744e-09	0.1680368990218299
mammillary_body_326	2.411500644897736e-09	2.5279562776485087e-09	0.170058806117111
hippocampal_dentate_gyrus_205	2.515202196388065e-09	2.680453961737987e-09	0.17403245657106164
splatter_400	2.2755876120028225e-09	2.426617579018851e-09	0.17418359366894393
midbrain_derived_inhibitory_436	2.5258177371076424e-09	2.6959406492013434e-09	0.17440586374309286
splatter_353	3.015479667191626e-09	3.2397848558987218e-09	0.1759874640129701
oligodendrocyte_49	4.132545968638555e-09	4.518736356733344e-09	0.1802176993759202
mge_interneuron_259	2.5958457420675577e-09	2.839598797730957e-09	0.1803165647591659
mammillary_body_329	2.4258142920731737e-09	2.710170768297947e-09	0.18537269069283396
mammillary_body_323	2.421141579792092e-09	2.7605122089262916e-09	0.19022636151413452
lamp5_lhx6_and_chandelier_267	2.145691604965839e-09	2.4575041465711754e-09	0.19129932647274533
amygdala_excitatory_407	2.544540372420295e-09	2.921077233123108e-09	0.19185071209648574
oligodendrocyte_precursor_35	2.264958193092737e-09	2.6412970869259e-09	0.19557950320899714
lamp5_lhx6_and_chandelier_268	2.253592664531373e-09	2.7021459797408684e-09	0.20214018772081976
oligodendrocyte_48	3.3455108328840137e-09	4.087137226289849e-09	0.2065226733072354
splatter_339	2.6040299619627234e-09	3.188631238871911e-09	0.2070611653044268
lamp5_lhx6_and_chandelier_269	2.1686649243510228e-09	2.6685007999548826e-09	0.20819779958039863
eccentric_medium_spiny_neuron_226	2.5843286033267544e-09	3.1997763614326915e-09	0.20964341764300343
mge_interneuron_241	2.234661812808113e-09	2.81255517780032e-09	0.21344323280811844
splatter_416	3.2667140200016162e-09	4.147814125628723e-09	0.21547272001533407
committed_oligodendrocyte_precursor_43	3.3180065825024235e-09	4.273767622218177e-09	0.21876654607810653
mammillary_body_324	1.8860308773619913e-09	2.488300455301016e-09	0.22423762529110697
amygdala_excitatory_419	1.9742041289778133e-09	2.641365520192101e-09	0.22740564231380533
deep_layer_near_projecting_90	2.006229048313758e-09	2.7305528251449108e-09	0.23125086075297663
thalamic_excitatory_445	1.9333679496786954e-09	2.6817132999984673e-09	0.23547165959298255
cge_interneuron_290	2.3065969629283083e-09	3.308072577091383e-09	0.24281907595321195
splatter_386	2.101245223042481e-09	3.082598078587614e-09	0.24773094113610966
thalamic_excitatory_455	1.963693409569646e-09	2.913952276753054e-09	0.25018952215210044
splatter_423	1.7015185860963712e-09	2.7389484518801433e-09	0.2672239547718409
midbrain_derived_inhibitory_444	1.7636954229091254e-09	2.8532903316255073e-09	0.26824585552517877
deep_layer_near_projecting_95	1.689541122540644e-09	2.734493704803364e-09	0.2683329893921689
midbrain_derived_inhibitory_433	1.6547377393934445e-09	2.7206850215012234e-09	0.2715253321517712
splatter_237	1.6201827630232597e-09	2.6877587368349415e-09	0.273320651037411
mge_interneuron_262	1.7281127111018304e-09	2.9009395176870467e-09	0.27568517569727563
thalamic_excitatory_458	1.5148396569849499e-09	2.589354507480704e-09	0.27926512416117283
midbrain_derived_inhibitory_443	1.570903567619794e-09	2.6950717234088813e-09	0.27998702242540074
splatter_338	1.6064388401022477e-09	2.84963173974737e-09	0.2864670450125306
miscellaneous_114	1.488501095312508e-09	2.7386146712281976e-09	0.2933847498353581
miscellaneous_401	2.1623482926626027e-09	4.02631710944096e-09	0.2956152785000851
splatter_374	1.6408346135802183e-09	3.1720122588740225e-09	0.30247858400996536
mge_interneuron_245	1.4388924046590114e-09	2.8322737098281693e-09	0.3057146180827608
splatter_399	1.893909803723198e-09	3.752015914382826e-09	0.30685975168119284
lower_rhombic_lip_318	1.4014912964501344e-09	2.784524796082535e-09	0.30737163837005566
oligodendrocyte_precursor_34	1.3095486034891124e-09	2.6069589606045666e-09	0.3077183916571491
thalamic_excitatory_456	1.3559833748860027e-09	2.7509866339979673e-09	0.3110387901090399
hippocampal_ca1_3_115	1.2560841175624357e-09	2.6023981263727962e-09	0.31466713313498723
deep_layer_corticothalamic_and_6b_84	1.2071283098876584e-09	2.6047244788057243e-09	0.3215252220634095
midbrain_derived_inhibitory_437	1.1825324431473382e-09	2.593137847201397e-09	0.3241864501850104
miscellaneous_176	1.3370929352912827e-09	3.0863781662173764e-09	0.3324260411670096
mge_interneuron_236	1.0674168794606571e-09	2.568369289943917e-09	0.3388509925358826
thalamic_excitatory_446	1.0627893025309355e-09	2.7638370390661357e-09	0.35029135175449955
cge_interneuron_295	1.182800359812872e-09	3.2245881476130208e-09	0.35688162533227014
splatter_352	1.2142921364163465e-09	3.374146901205136e-09	0.35946797715931766
splatter_394	9.44696112788831e-10	2.7223555543054117e-09	0.36429031465022355
mge_interneuron_254	8.844855742553594e-10	2.6203743816963375e-09	0.367854298352184
splatter_431	1.1235363360622721e-09	3.3555200833188777e-09	0.3688758160518295
committed_oligodendrocyte_precursor_39	9.028608563710387e-10	2.6972777719224693e-09	0.36891423512594956
mge_interneuron_247	8.155388985569901e-10	2.5089145631163478e-09	0.37256916861473094
cerebellar_inhibitory_301	9.200887238058667e-10	2.9181120089128184e-09	0.37626590087512635
deep_layer_near_projecting_91	8.524159757162543e-10	2.7074340605408793e-09	0.37644052696611396
cerebellar_inhibitory_299	9.216613649040458e-10	2.95014781937854e-09	0.37736374365499037
splatter_385	8.843956711364856e-10	2.8315689178050607e-09	0.3773932946498244
upper_rhombic_lip_297	9.870685235785297e-10	3.362055902834201e-09	0.3845353213573977
lower_rhombic_lip_320	8.581500069128373e-10	3.0670707257788373e-09	0.3898175249247835
cge_interneuron_291	7.472047949018405e-10	2.7100451733868992e-09	0.3913828222051796
lower_rhombic_lip_317	6.899379547134861e-10	2.585483802337907e-09	0.3947920890435692
splatter_334	7.716971895266509e-10	2.932704568484788e-09	0.3962232676183511
splatter_348	6.884149819183165e-10	2.683126546356725e-09	0.3987546195176199
eccentric_medium_spiny_neuron_227	7.056440035695931e-10	3.0875942158568e-09	0.4096125743767433
splatter_425	7.422513279080232e-10	3.3031519156279344e-09	0.4111024351609859
thalamic_excitatory_372	5.505690766104025e-10	2.653175142105216e-09	0.4178045111582633
lower_rhombic_lip_319	5.752637442348919e-10	2.809733578754895e-09	0.41888778758053075
splatter_421	7.24165536817775e-10	3.5813202286693073e-09	0.41987772143895336
splatter_344	7.034660742358592e-10	3.5141702058452525e-09	0.4206699617343814
splatter_420	6.453297725337235e-10	3.2419535250838706e-09	0.4211095334005384
mge_interneuron_255	5.419894263341212e-10	2.8947615942428285e-09	0.4257397169516785
splatter_362	5.865169160043132e-10	3.290735594132816e-09	0.4292700880051401
splatter_397	5.656692366338495e-10	3.732252080345052e-09	0.43976602932435216
oligodendrocyte_precursor_33	3.9571277080096995e-10	2.6605255977131462e-09	0.44088144593650413
cge_interneuron_279	3.9242692062375316e-10	2.6468580323514224e-09	0.4410682320549757
mammillary_body_330	3.66696156197255e-10	2.6798602506920954e-09	0.445580980745756
astrocyte_52	3.9952300855494354e-10	3.2120886032517646e-09	0.45050678154226154
deep_layer_near_projecting_88	2.8226926219198324e-10	2.6689799700477917e-09	0.45788669317271674
deep_layer_near_projecting_89	2.811205678218304e-10	2.6652675539390704e-09	0.45799923402084336
deep_layer_near_projecting_94	2.5000351194403014e-10	2.8444506324685424e-09	0.4649813892912702
splatter_389	2.199474698678161e-10	2.8679248108248445e-09	0.4694342039542946
mge_interneuron_257	1.7102968415577817e-10	2.757111849224311e-09	0.4752685989990307
mge_interneuron_258	1.4838902303432254e-10	2.5721315319898316e-09	0.476997353049543
splatter_429	1.463493705109484e-10	2.5961722544894426e-09	0.4775230459123555
oligodendrocyte_precursor_32	9.968970485444536e-11	2.5521554769400407e-09	0.4844208836412762
upper_rhombic_lip_308	6.068500979581062e-11	2.9868603868812806e-09	0.4918951180999786
deep_layer_near_projecting_93	4.9260166413127116e-11	2.9318154755639065e-09	0.49329731400775706
deep_layer_corticothalamic_and_6b_97	2.0942896721882623e-11	3.400595919546197e-09	0.4975430911642554
oligodendrocyte_50	1.96931429370044e-11	3.896965367296208e-09	0.49798397132835487
cge_interneuron_280	-1.0020989766024094e-11	2.84465173325505e-09	0.501405370012015
mge_interneuron_246	-1.2908037629572872e-11	2.5478710442535264e-09	0.5020211148247338
splatter_349	-1.587019305620692e-10	3.4470134330939345e-09	0.5183609814164428
cge_interneuron_276	-1.5787933968026024e-10	2.944428163085e-09	0.5213809175780943
upper_rhombic_lip_312	-2.1054010812216937e-10	3.1014598175682737e-09	0.527061090506904
splatter_415	-2.556721897585943e-10	3.4230282002944905e-09	0.5297700399960503
cge_interneuron_285	-2.475761632027396e-10	2.6935112900182545e-09	0.5366175189218064
splatter_354	-2.524399065234507e-10	2.7315364448104516e-09	0.5368165611168991
splatter_335	-2.371625253121845e-10	2.4218278954387225e-09	0.5390049002660232
splatter_424	-4.0428900534191306e-10	3.164978469151182e-09	0.5508219648490478
vascular_21	-4.811104036385063e-10	3.422533225239632e-09	0.5558957417897161
splatter_432	-5.239141955237888e-10	3.2541464394898048e-09	0.5639528904947011
splatter_410	-6.971519728926999e-10	4.315891049609307e-09	0.5641625632823992
splatter_387	-5.301914441259464e-10	3.0767560888762497e-09	0.5684076367639392
deep_layer_near_projecting_96	-4.425990744465954e-10	2.4853004755614263e-09	0.5706725745827878
thalamic_excitatory_460	-4.955692749703637e-10	2.417358957013935e-09	0.5812156648016836
mammillary_body_332	-7.152257831958647e-10	2.6593557297815797e-09	0.6060147713654601
lower_rhombic_lip_322	-7.147723809695372e-10	2.483672051115806e-09	0.6132456991497267
vascular_22	-1.0235854348973134e-09	3.4805003811489065e-09	0.6156559913796451
splatter_392	-7.523276013093841e-10	2.486662112854806e-09	0.6188817458866098
miscellaneous_2_nkcell	-1.3394810307644574e-09	4.213255412315261e-09	0.6247274477333985
splatter_381	-9.669321214818854e-10	2.99653781045703e-09	0.6265323753074437
deep_layer_near_projecting_92	-1.0627233265107336e-09	2.803365869618671e-09	0.6476888693750826
splatter_350	-1.1854700936777704e-09	2.8971438730354053e-09	0.658798337749392
splatter_373	-1.4289947277694705e-09	3.3582659174041673e-09	0.6647695947622996
hippocampal_dentate_gyrus_204	-1.2770384229588662e-09	2.8835403835993658e-09	0.6710707298242973
splatter_384	-1.3544975834381835e-09	2.872228669312112e-09	0.6813881872901237
splatter_411	-1.2894848111053423e-09	2.72645103068374e-09	0.6818768559066712
splatter_376	-1.6836094008121294e-09	3.2277230757304772e-09	0.6990287016171927
lower_rhombic_lip_321	-1.4556155780370708e-09	2.685806584320814e-09	0.7060790007739114
deep_layer_near_projecting_86	-1.5841904751258973e-09	2.8052581394504484e-09	0.7138685039684324
splatter_367	-1.638839807668912e-09	2.838398368386161e-09	0.7181592465268913
splatter_388	-1.721157477927003e-09	2.8674038872481293e-09	0.7258299839958895
splatter_412	-1.8093046484887644e-09	3.0034807136849313e-09	0.7265469165000953
mammillary_body_333	-1.5913309209616904e-09	2.606914892443277e-09	0.7292104663145391
splatter_395	-1.7620112639333311e-09	2.7202362413004474e-09	0.741424082850453
splatter_409	-2.086135482548871e-09	3.085359473543776e-09	0.7505241730743317
splatter_347	-1.7528092775751622e-09	2.591942873412982e-09	0.7505600024893794
splatter_361	-1.7523677376385268e-09	2.5435843074924313e-09	0.7545683444504763
mge_interneuron_256	-2.344219141513886e-09	3.2627306999301233e-09	0.7637704824925005
splatter_345	-1.8823617204367753e-09	2.5839707295122876e-09	0.7668389979474806
astrocyte_54	-2.1618114269026433e-09	2.9186325301369122e-09	0.7705602748088334
cerebellar_inhibitory_298	-1.718968226184304e-09	2.2737258944752145e-09	0.7751795486538773
splatter_375	-2.0654491412138016e-09	2.6960442147055315e-09	0.7781926653100558
astrocyte_56	-2.207047298710353e-09	2.872512597249807e-09	0.778855424355389
miscellaneous_0_bcell	-3.110182814835708e-09	4.020419883097086e-09	0.7804152835111927
astrocyte_58	-2.4143038831050447e-09	3.1193071279433046e-09	0.7805308284805181
astrocyte_53	-2.3411657435373086e-09	3.00748059814647e-09	0.781847376360989
splatter_398	-2.803842542636656e-09	3.4705876217533188e-09	0.7904221755948304
splatter_363	-2.4296883927834518e-09	2.8829356776669062e-09	0.8003250150318452
astrocyte_59	-3.0173490614146014e-09	3.5711407575018742e-09	0.8009238735756659
splatter_235	-2.3989760047119317e-09	2.7867591330155333e-09	0.8053391156717082
astrocyte_61	-2.6610398257231346e-09	3.0079196238257493e-09	0.8118347936962229
splatter_313	-2.802831686394155e-09	3.1541530774667296e-09	0.8128953231982161
astrocyte_57	-2.590035760543829e-09	2.910513845040382e-09	0.8132373933857404
splatter_422	-2.9785084016277465e-09	3.3305903074784347e-09	0.8144162075808238
lower_rhombic_lip_316	-2.361914911595285e-09	2.5844371300619857e-09	0.8196150813695375
splatter_382	-2.3988504610224364e-09	2.5984601089705857e-09	0.8220437020012725
splatter_351	-2.6697321778499953e-09	2.8596258740546388e-09	0.8247435556080507
astrocyte_60	-2.8919590456991415e-09	3.0967973540209654e-09	0.8248105990499676
miscellaneous_314	-2.6366948781209212e-09	2.8053015514318772e-09	0.8263648352884654
splatter_377	-3.246008842777082e-09	3.4477418409421395e-09	0.8267726765564435
splatter_359	-2.7991220045514856e-09	2.940047785043459e-09	0.8294684575940603
amygdala_excitatory_408	-2.586400694200205e-09	2.6726896647912e-09	0.8334065269389255
splatter_393	-2.460088726513172e-09	2.5341747801654414e-09	0.8341673960121525
astrocyte_62	-3.0539996588587692e-09	3.084842218379685e-09	0.8389134049462756
splatter_360	-3.0440494771521795e-09	3.0652302462743647e-09	0.8396669493517965
splatter_355	-2.7331479454395477e-09	2.6390713214645346e-09	0.8498167174356841
splatter_369	-2.9664445030567344e-09	2.8342758385543968e-09	0.8523653894933482
vascular_13	-4.284300817731687e-09	4.019534167704629e-09	0.8567587902733363
miscellaneous_1_tcell	-4.524180686189927e-09	4.195106400189692e-09	0.8595818169117942
splatter_337	-2.90010624231027e-09	2.6553099010973597e-09	0.862625476358049
microglia_11	-3.4125185550606828e-09	3.1013577741665393e-09	0.8644059264429294
splatter_346	-3.266885693787085e-09	2.917432866947096e-09	0.8685964365253206
thalamic_excitatory_459	-2.7170243294752327e-09	2.317810972843979e-09	0.8794490888298534
deep_layer_near_projecting_87	-3.351403870158875e-09	2.7348831232662354e-09	0.8897931029692097
mammillary_body_331	-3.333428430620893e-09	2.6366454215399103e-09	0.8969332103145031
splatter_342	-3.1941607645048903e-09	2.479524990984996e-09	0.9011643974429613
vascular_16	-4.353971109703931e-09	3.3550293485107733e-09	0.9028124382026574
vascular_17	-4.4687105095239695e-09	3.246551844009595e-09	0.9156585461946988
miscellaneous_3_monocyte	-5.318292953580691e-09	3.788345871726255e-09	0.9198191671265838
splatter_365	-3.7582977608639e-09	2.636236274010194e-09	0.9230124272739495
splatter_390	-4.657594649164184e-09	3.1509168471692717e-09	0.9303190245363739
microglia_8	-4.5096724945611e-09	3.0339825366136293e-09	0.9314116196027019
astrocyte_63	-5.040907120258123e-09	3.322108253135092e-09	0.9354148615743331
splatter_380	-4.225108463750078e-09	2.780256091528311e-09	0.9357046915749457
vascular_14	-5.217044470392412e-09	3.3652013283743683e-09	0.9394642685917461
choroid_plexus_81	-5.0255001373485e-09	3.1124462019626117e-09	0.9468063573032975
microglia_7	-5.009741001504345e-09	2.9609271266845677e-09	0.9546722575485909
astrocyte_55	-4.703279400719616e-09	2.732005035019185e-09	0.9574243380370322
splatter_370	-5.618594883180176e-09	3.0356394666539597e-09	0.9679063657014061
choroid_plexus_80	-5.861639285824741e-09	3.1613469412200944e-09	0.9681417785595732
vascular_18	-6.629511924516128e-09	3.56654185736922e-09	0.9684727292590611
microglia_4	-6.739247097225248e-09	3.56963916448885e-09	0.970482668604339
microglia_10	-5.675366368312303e-09	2.8575435055530743e-09	0.9764888740481328
vascular_15	-7.026171308111877e-09	3.529121006717238e-09	0.9767547489689657
ependymal_68	-5.416729067420228e-09	2.713047991582779e-09	0.9770628172136067
vascular_23	-7.3123891665566225e-09	3.6271657345496193e-09	0.9781003442959324
choroid_plexus_76	-6.450656574500357e-09	3.0945917660251155e-09	0.9814423518171989
fibroblast_31	-6.059439812949954e-09	2.8881315390665356e-09	0.9820495658604406
bergmann_glia_51	-6.2718488021215665e-09	2.9617372717143746e-09	0.9828965791477472
fibroblast_24	-6.785299268668775e-09	3.188233264377974e-09	0.9833410633107409
splatter_378	-5.373931747347951e-09	2.4609133264130666e-09	0.9855083777118359
splatter_383	-5.3110345453169995e-09	2.379703971801557e-09	0.9871860637219632
splatter_414	-5.774062429696726e-09	2.5008894946942525e-09	0.9895227562615516
microglia_9	-6.7709648448433e-09	2.8970699549845885e-09	0.9902850049322053
choroid_plexus_78	-6.675696740302005e-09	2.802275120577544e-09	0.9913962012226204
splatter_357	-6.373510668465663e-09	2.6290129372869697e-09	0.9923309920982081
splatter_391	-6.142422514580866e-09	2.529854624213046e-09	0.9924082945946741
ependymal_69	-7.058335467575512e-09	2.85968138899149e-09	0.9932107421832964
splatter_368	-6.477950980343162e-09	2.5979420185852897e-09	0.9936753511707053
vascular_20	-7.930348648123349e-09	3.1693855769203393e-09	0.9938283073382355
choroid_plexus_79	-7.500957502357306e-09	2.7495829487611337e-09	0.996814354052523
splatter_356	-7.393594485772116e-09	2.6789951136805243e-09	0.9971085049833069
astrocyte_64	-8.303497320581894e-09	2.998240191656873e-09	0.9971925093257503
splatter_413	-6.92058768474002e-09	2.4876697917870005e-09	0.9972983810177383
ependymal_70	-7.499015830097597e-09	2.6854408916184875e-09	0.9973846422517058
choroid_plexus_77	-8.215841174123856e-09	2.940498731532176e-09	0.9973972161789049
choroid_plexus_82	-7.912547330728286e-09	2.8235301055162927e-09	0.9974634871528508
splatter_379	-7.39452653344083e-09	2.543539663067813e-09	0.998176481104643
microglia_6	-8.583621514158941e-09	2.9123576440859383e-09	0.9983972428880588
ependymal_65	-7.968815476915157e-09	2.703367261024413e-09	0.9983994532064836
splatter_358	-7.66438051026726e-09	2.522745445836603e-09	0.9988096684890625
microglia_12	-1.0436640479349595e-08	3.3320452467778383e-09	0.999132499208234
microglia_5	-9.457107678845735e-09	2.9618365023251566e-09	0.9992959554085392
fibroblast_28	-1.0163712047137619e-08	3.113860081828092e-09	0.999450789457043
splatter_366	-8.5713283320996e-09	2.5661659962348943e-09	0.9995813042716423
ependymal_66	-9.7777150119876e-09	2.8184941315036893e-09	0.9997389240364483
fibroblast_29	-1.1541648237880596e-08	3.3169213018676325e-09	0.9997489436467129
fibroblast_25	-1.0711960458577924e-08	3.0145752913155808e-09	0.9998098496006781
fibroblast_26	-1.068536338287907e-08	2.9997657463227224e-09	0.9998160260306612
vascular_19	-1.125764471593184e-08	3.147432521929409e-09	0.9998260675312567
ependymal_67	-9.233434682387937e-09	2.5261587077735534e-09	0.9998714734024339
fibroblast_27	-1.127444634910064e-08	2.981074039008039e-09	0.9999222158702155
ependymal_74	-1.0130512331901034e-08	2.5977350084172797e-09	0.9999518536029811
committed_oligodendrocyte_precursor_75	-1.1920014262802675e-08	3.049662691836324e-09	0.9999535902060519
ependymal_71	-9.959207219632475e-09	2.454150919779163e-09	0.9999752639576893
ependymal_72	-1.0431067804367093e-08	2.3889241864062066e-09	0.9999936852837622
ependymal_73	-1.0734188670707024e-08	2.4248699298922883e-09	0.9999952158718071
fibroblast_30	-1.1484059013426807e-08	2.5914031388640344e-09	0.9999953231529594
