# Supplementary material for: Connecting genomic results for psychiatric disorders to human brain cell types and regions reveals convergence with functional connectivity
Source: Nat Commun. 2025 Jan 4;16:395. doi: 10.1038/s41467-024-55611-1 (PMC11700164; doi:10.1038/s41467-024-55611-1)
Supplement: Supplementary file 4 — Source Datasets [file 41467_2024_55611_MOESM4_ESM.zip › Source_Data_v241210/Main_Figures/Figure4/df_heatmap_cluster_roi_pct_Ncell_shortnames.tsv]

roi	Clusters	n_cells_cluster	pct_cluster_per_roi	ROIGroupFine	regions	Supercluster	Cluster_ID2	Supercluster2	regions2
ITG	0	3	0.000101619131495156	CerebralCortex	Temporal_cortex	Miscellaneous	1	Misc	TempCx
CbDN	0	3	5.7642424824671e-05	Cerebellum	Cerebellum	Miscellaneous	1	Misc	CBL
LP	0	2	7.64175454684396e-05	Thalamus	Thalamus	Miscellaneous	1	Misc	Thal
Cla	0	1	2.48972986430972e-05	BasalForebrain	Basal_Forebrain	Miscellaneous	1	Misc	BasFB
DGR-CA4Rpy	0	3	0.00010073875083949	Hippocampus	Hippocampus	Miscellaneous	1	Misc	HC
LEC	0	1	3.0539013589861e-05	CerebralCortex	Temporal_cortex	Miscellaneous	1	Misc	TempCx
PB	0	3	0.000124197888635893	Pons	Pons	Miscellaneous	1	Misc	Pons
CA4C-DGC	0	3	5.32226302623876e-05	Hippocampus	Hippocampus	Miscellaneous	1	Misc	HC
GPe	0	5	9.83671060397403e-05	BasalForebrain	Basal_Forebrain	Miscellaneous	1	Misc	BasFB
CM-Pf	0	3	0.000123183050012318	Thalamus	Thalamus	Miscellaneous	1	Misc	Thal
PnRF	0	5	0.000100985619647762	Pons	Pons	Miscellaneous	1	Misc	Pons
PnEN	0	5	0.000105449637253248	Pons	Pons	Miscellaneous	1	Misc	Pons
SN	0	12	0.000201663725737333	Midbrain	Midbrain	Miscellaneous	1	Misc	MidB
GPi	0	12	0.000353273669335846	BasalForebrain	Basal_Forebrain	Miscellaneous	1	Misc	BasFB
ANC	0	2	6.38834765387932e-05	Thalamus	Thalamus	Miscellaneous	1	Misc	Thal
CA2U-CA3U	0	2	0.000160500762378621	Hippocampus	Hippocampus	Miscellaneous	1	Misc	HC
TF	0	1	3.13489451079971e-05	CerebralCortex	Temporal_cortex	Miscellaneous	1	Misc	TempCx
IC	0	2	6.19080047050084e-05	Midbrain	Midbrain	Miscellaneous	1	Misc	MidB
Ig	0	1	2.56825127770501e-05	CerebralCortex	Temporal_cortex	Miscellaneous	1	Misc	TempCx
CM	0	2	0.00015451174289246	Thalamus	Thalamus	Miscellaneous	1	Misc	Thal
SN-RN	0	5	0.000101812258195887	Midbrain	Midbrain	Miscellaneous	1	Misc	MidB
DTg	0	1	3.83215175320943e-05	Pons	Pons	Miscellaneous	1	Misc	Pons
MN	0	1	3.55176700408453e-05	Hypothalamus	Hypothalamus	Miscellaneous	1	Misc	HTH
PAG	0	2	5.91821033319524e-05	Midbrain	Midbrain	Miscellaneous	1	Misc	MidB
HTHtub	0	1	7.59128520458514e-05	Hypothalamus	Hypothalamus	Miscellaneous	1	Misc	HTH
STH	0	1	4.95982541414542e-05	Thalamus	Thalamus	Miscellaneous	1	Misc	Thal
MD-Re	0	1	7.47272455537289e-05	Thalamus	Thalamus	Miscellaneous	1	Misc	Thal
ETH	0	1	4.11065893862786e-05	Thalamus	Thalamus	Miscellaneous	1	Misc	Thal
CBV	0	2	2.78264741074658e-05	Cerebellum	Cerebellum	Miscellaneous	1	Misc	CBL
LG	0	1	2.04683150483052e-05	Thalamus	Thalamus	Miscellaneous	1	Misc	Thal
MoRF-MoEN	0	1	4.32525951557093e-05	Myelencephalon	Medulla	Miscellaneous	1	Misc	Medul
Sub	0	1	2.40569668976135e-05	Hippocampus	Hippocampus	Miscellaneous	1	Misc	HC
PN	0	1	2.97256324128296e-05	Pons	Pons	Miscellaneous	1	Misc	Pons
A1C	0	1	3.04971027752364e-05	CerebralCortex	Temporal_cortex	Miscellaneous	1	Misc	TempCx
SEP	0	1	2.4500796275879e-05	BasalForebrain	Basal_Forebrain	Miscellaneous	1	Misc	BasFB
CEN	0	1	2.34197522190215e-05	Amygdala	Amygdala	Miscellaneous	1	Misc	Amyg
TH-TL	0	1	2.45839172013669e-05	CerebralCortex	Limbic_cortex	Miscellaneous	1	Misc	LimCx
A25	0	1	2.64781422935367e-05	CerebralCortex	Frontal_cortex	Miscellaneous	1	Misc	FrCx
IO	0	2	9.28763815361753e-05	Myelencephalon	Medulla	Miscellaneous	1	Misc	Medul
PAG-DR	0	1	7.09521782318717e-05	Midbrain	Midbrain	Miscellaneous	1	Misc	MidB
FI	0	1	2.8613121977739e-05	CerebralCortex	Frontal_cortex	Miscellaneous	1	Misc	FrCx
Idg	0	1	2.51914550584442e-05	CerebralCortex	Temporal_cortex	Miscellaneous	1	Misc	TempCx
CA1	0	1	2.55447416149386e-05	Hippocampus	Hippocampus	Miscellaneous	1	Misc	HC
Pu	0	1	2.90562529056253e-05	BasalForebrain	Basal_Forebrain	Miscellaneous	1	Misc	BasFB
MTG	0	1	9.3195776367415e-06	CerebralCortex	Temporal_cortex	Miscellaneous	1	Misc	TempCx
GPi	1	152	0.00447479981158738	BasalForebrain	Basal_Forebrain	Miscellaneous	2	Misc	BasFB
PB	1	60	0.00248395777271786	Pons	Pons	Miscellaneous	2	Misc	Pons
CbDN	1	187	0.00359304448073782	Cerebellum	Cerebellum	Miscellaneous	2	Misc	CBL
Pir	1	7	0.000189491351073333	CerebralCortex	Paleo_cortex	Miscellaneous	2	Misc	PalCx
PAG	1	40	0.00118364206663905	Midbrain	Midbrain	Miscellaneous	2	Misc	MidB
ANC	1	34	0.00108601910115949	Thalamus	Thalamus	Miscellaneous	2	Misc	Thal
MN	1	108	0.0038359083644113	Hypothalamus	Hypothalamus	Miscellaneous	2	Misc	HTH
VA	1	17	0.00198296978887204	Thalamus	Thalamus	Miscellaneous	2	Misc	Thal
SN	1	184	0.00309217712797244	Midbrain	Midbrain	Miscellaneous	2	Misc	MidB
MD-Re	1	14	0.0010461814377522	Thalamus	Thalamus	Miscellaneous	2	Misc	Thal
CA3R	1	5	0.000619041723412158	Hippocampus	Hippocampus	Miscellaneous	2	Misc	HC
A35-A36	1	4	0.000168548794876117	CerebralCortex	Temporal_cortex	Miscellaneous	2	Misc	TempCx
STH	1	24	0.0011903580993949	Thalamus	Thalamus	Miscellaneous	2	Misc	Thal
V1C	1	9	0.000268785091386931	CerebralCortex	Occipital_cortex	Miscellaneous	2	Misc	OccCx
SpC	1	202	0.00835055808185201	SpinalCord	SpC	Miscellaneous	2	Misc	SC
SN-RN	1	79	0.00160863367949501	Midbrain	Midbrain	Miscellaneous	2	Misc	MidB
PnEN	1	73	0.00153956470389742	Pons	Pons	Miscellaneous	2	Misc	Pons
TF	1	7	0.00021944261575598	CerebralCortex	Temporal_cortex	Miscellaneous	2	Misc	TempCx
CA4C-DGC	1	23	0.000408040165344971	Hippocampus	Hippocampus	Miscellaneous	2	Misc	HC
VPL	1	8	0.00116329794968736	Thalamus	Thalamus	Miscellaneous	2	Misc	Thal
CMN	1	2	5.21770890402025e-05	Amygdala	Amygdala	Miscellaneous	2	Misc	Amyg
A44-A45	1	4	0.00010455056326616	CerebralCortex	Frontal_cortex	Miscellaneous	2	Misc	FrCx
DTg	1	12	0.000459858210385131	Pons	Pons	Miscellaneous	2	Misc	Pons
LP-VPL	1	12	0.000679501698754247	Thalamus	Thalamus	Miscellaneous	2	Misc	Thal
A38	1	9	0.000239094628340683	CerebralCortex	Temporal_cortex	Miscellaneous	2	Misc	TempCx
MG	1	5	0.000351469141009419	Thalamus	Thalamus	Miscellaneous	2	Misc	Thal
IC	1	25	0.000773850058812605	Midbrain	Midbrain	Miscellaneous	2	Misc	MidB
SEP	1	50	0.00122503981379395	BasalForebrain	Basal_Forebrain	Miscellaneous	2	Misc	BasFB
ACC	1	7	0.00021768199769879	CerebralCortex	Limbic_cortex	Miscellaneous	2	Misc	LimCx
MoRF-MoEN	1	35	0.00151384083044983	Myelencephalon	Medulla	Miscellaneous	2	Misc	Medul
CA1	1	53	0.00135387130559174	Hippocampus	Hippocampus	Miscellaneous	2	Misc	HC
IO	1	58	0.00269341506454909	Myelencephalon	Medulla	Miscellaneous	2	Misc	Medul
PnRF	1	106	0.00214089513653256	Pons	Pons	Miscellaneous	2	Misc	Pons
DGU-CA4Upy	1	12	0.000339462517680339	Hippocampus	Hippocampus	Miscellaneous	2	Misc	HC
CBV	1	31	0.000431310348665721	Cerebellum	Cerebellum	Miscellaneous	2	Misc	CBL
DGR-CA4Rpy	1	18	0.000604432505036938	Hippocampus	Hippocampus	Miscellaneous	2	Misc	HC
Pul	1	34	0.000731922588422707	Thalamus	Thalamus	Miscellaneous	2	Misc	Thal
Cla	1	47	0.00117017303622557	BasalForebrain	Basal_Forebrain	Miscellaneous	2	Misc	BasFB
GPe	1	77	0.001514853433012	BasalForebrain	Basal_Forebrain	Miscellaneous	2	Misc	BasFB
MTG	1	51	0.000475298459473817	CerebralCortex	Temporal_cortex	Miscellaneous	2	Misc	TempCx
CA1R-CA2R-CA3R	1	14	0.000487397298426403	Hippocampus	Hippocampus	Miscellaneous	2	Misc	HC
A46	1	4	0.000128762272654112	CerebralCortex	Frontal_cortex	Miscellaneous	2	Misc	FrCx
TH-TL	1	11	0.000270423089215036	CerebralCortex	Limbic_cortex	Miscellaneous	2	Misc	LimCx
LEC	1	12	0.000366468163078333	CerebralCortex	Temporal_cortex	Miscellaneous	2	Misc	TempCx
ETH	1	14	0.000575492251407901	Thalamus	Thalamus	Miscellaneous	2	Misc	Thal
PAG-DR	1	18	0.00127713920817369	Midbrain	Midbrain	Miscellaneous	2	Misc	MidB
CM-Pf	1	10	0.000410610166707728	Thalamus	Thalamus	Miscellaneous	2	Misc	Thal
ITG	1	10	0.000338730438317187	CerebralCortex	Temporal_cortex	Miscellaneous	2	Misc	TempCx
HTHma	1	2	0.000198039409842559	Hypothalamus	Hypothalamus	Miscellaneous	2	Misc	HTH
STG	1	19	0.000468384074941452	CerebralCortex	Temporal_cortex	Miscellaneous	2	Misc	TempCx
A43	1	5	0.000116729700705047	CerebralCortex	Parietal_cortex	Miscellaneous	2	Misc	ParCx
HTHpo-HTHso	1	5	0.000249662955010736	Hypothalamus	Hypothalamus	Miscellaneous	2	Misc	HTH
MD	1	7	0.000334672021419009	Thalamus	Thalamus	Miscellaneous	2	Misc	Thal
NAC	1	3	9.95619275189168e-05	BasalForebrain	Basal_Forebrain	Miscellaneous	2	Misc	BasFB
Pu	1	10	0.000290562529056253	BasalForebrain	Basal_Forebrain	Miscellaneous	2	Misc	BasFB
BM	1	9	0.000289482148600836	Amygdala	Amygdala	Miscellaneous	2	Misc	Amyg
CEN	1	23	0.000538654301037495	Amygdala	Amygdala	Miscellaneous	2	Misc	Amyg
PN	1	54	0.0016051841502928	Pons	Pons	Miscellaneous	2	Misc	Pons
PnAN	1	22	0.000942224506402844	Pons	Pons	Miscellaneous	2	Misc	Pons
Ig	1	8	0.000205460102216401	CerebralCortex	Temporal_cortex	Miscellaneous	2	Misc	TempCx
M1C	1	5	4.28904748833379e-05	CerebralCortex	Frontal_cortex	Miscellaneous	2	Misc	FrCx
MoAN	1	51	0.00187431091510474	Myelencephalon	Medulla	Miscellaneous	2	Misc	Medul
MoSR	1	16	0.00117448432797475	Myelencephalon	Medulla	Miscellaneous	2	Misc	Medul
CA1C-CA3C	1	5	0.000135552784254189	Hippocampus	Hippocampus	Miscellaneous	2	Misc	HC
CoA	1	8	0.000742252737056968	Amygdala	Amygdala	Miscellaneous	2	Misc	Amyg
A5-A7	1	1	2.8336639274582e-05	CerebralCortex	Parietal_cortex	Miscellaneous	2	Misc	ParCx
SI	1	7	0.0001832220913493	BasalForebrain	Basal_Forebrain	Miscellaneous	2	Misc	BasFB
Sub	1	11	0.000264626635873749	Hippocampus	Hippocampus	Miscellaneous	2	Misc	HC
S1C	1	4	0.000104744946056353	CerebralCortex	Parietal_cortex	Miscellaneous	2	Misc	ParCx
SC	1	10	0.000334369879961213	Midbrain	Midbrain	Miscellaneous	2	Misc	MidB
HTHma-HTHtub	1	2	0.000106791969243913	Hypothalamus	Hypothalamus	Miscellaneous	2	Misc	HTH
HTHso-HTHtub	1	7	0.000417835611532263	Hypothalamus	Hypothalamus	Miscellaneous	2	Misc	HTH
RN	1	7	0.00148493848112007	Midbrain	Midbrain	Miscellaneous	2	Misc	MidB
HTHtub	1	22	0.00167008274500873	Hypothalamus	Hypothalamus	Miscellaneous	2	Misc	HTH
CA1U-CA2U-CA3U	1	5	0.000131887842578671	Hippocampus	Hippocampus	Miscellaneous	2	Misc	HC
LG	1	19	0.000388897985917799	Thalamus	Thalamus	Miscellaneous	2	Misc	Thal
A1C	1	4	0.000121988411100945	CerebralCortex	Temporal_cortex	Miscellaneous	2	Misc	TempCx
A19	1	8	0.000269596279571342	CerebralCortex	Occipital_cortex	Miscellaneous	2	Misc	OccCx
V2	1	3	9.19173968993198e-05	CerebralCortex	Occipital_cortex	Miscellaneous	2	Misc	OccCx
VLN	1	16	0.000590166353140792	Thalamus	Thalamus	Miscellaneous	2	Misc	Thal
BNST	1	12	0.000343514728193971	Amygdala	Amygdala	Miscellaneous	2	Misc	Amyg
LP	1	18	0.000687757909215956	Thalamus	Thalamus	Miscellaneous	2	Misc	Thal
MEC	1	6	0.000119137444898932	CerebralCortex	Temporal_cortex	Miscellaneous	2	Misc	TempCx
Pro	1	5	0.000178246764821219	CerebralCortex	Occipital_cortex	Miscellaneous	2	Misc	OccCx
A25	1	1	2.64781422935367e-05	CerebralCortex	Frontal_cortex	Miscellaneous	2	Misc	FrCx
A29-A30	1	1	2.93444450965432e-05	CerebralCortex	Limbic_cortex	Miscellaneous	2	Misc	LimCx
HTHpo	1	7	0.000467320915948995	Hypothalamus	Hypothalamus	Miscellaneous	2	Misc	HTH
BL	1	3	8.50219640073686e-05	Amygdala	Amygdala	Miscellaneous	2	Misc	Amyg
CBL	1	7	0.00024975024975025	Cerebellum	Cerebellum	Miscellaneous	2	Misc	CBL
A32	1	1	4.03095775556272e-05	CerebralCortex	Frontal_cortex	Miscellaneous	2	Misc	FrCx
Idg	1	3	7.55743651753325e-05	CerebralCortex	Temporal_cortex	Miscellaneous	2	Misc	TempCx
CM	1	15	0.00115883807169345	Thalamus	Thalamus	Miscellaneous	2	Misc	Thal
A13	1	2	5.72754088032303e-05	CerebralCortex	Frontal_cortex	Miscellaneous	2	Misc	FrCx
A14	1	1	6.96767001114827e-05	CerebralCortex	Frontal_cortex	Miscellaneous	2	Misc	FrCx
CA2U-CA3U	1	4	0.000321001524757243	Hippocampus	Hippocampus	Miscellaneous	2	Misc	HC
PTR	1	8	0.000309178743961353	Midbrain	Midbrain	Miscellaneous	2	Misc	MidB
A40	1	4	0.000102424909738048	CerebralCortex	Parietal_cortex	Miscellaneous	2	Misc	ParCx
AON	1	2	6.4040986231188e-05	CerebralCortex	Paleo_cortex	Miscellaneous	2	Misc	PalCx
A23	1	2	5.65626855963121e-05	CerebralCortex	Limbic_cortex	Miscellaneous	2	Misc	LimCx
CbDN	2	34	0.000653280814679604	Cerebellum	Cerebellum	Miscellaneous	3	Misc	CBL
PTR	2	1	3.86473429951691e-05	Midbrain	Midbrain	Miscellaneous	3	Misc	MidB
DGR-CA4	2	2	0.000192104504850639	Hippocampus	Hippocampus	Miscellaneous	3	Misc	HC
GPe	2	38	0.000747590005902026	BasalForebrain	Basal_Forebrain	Miscellaneous	3	Misc	BasFB
ITG	2	1	3.38730438317187e-05	CerebralCortex	Temporal_cortex	Miscellaneous	3	Misc	TempCx
SN	2	32	0.000537769935299555	Midbrain	Midbrain	Miscellaneous	3	Misc	MidB
TH-TL	2	10	0.000245839172013669	CerebralCortex	Limbic_cortex	Miscellaneous	3	Misc	LimCx
CM-Pf	2	7	0.000287427116695409	Thalamus	Thalamus	Miscellaneous	3	Misc	Thal
BL	2	3	8.50219640073686e-05	Amygdala	Amygdala	Miscellaneous	3	Misc	Amyg
A40	2	5	0.00012803113717256	CerebralCortex	Parietal_cortex	Miscellaneous	3	Misc	ParCx
MN	2	19	0.000674835730776061	Hypothalamus	Hypothalamus	Miscellaneous	3	Misc	HTH
PnEN	2	13	0.000274169056858444	Pons	Pons	Miscellaneous	3	Misc	Pons
VA	2	6	0.000699871690190132	Thalamus	Thalamus	Miscellaneous	3	Misc	Thal
ETH	2	2	8.22131787725573e-05	Thalamus	Thalamus	Miscellaneous	3	Misc	Thal
MTG	2	15	0.000139793664551123	CerebralCortex	Temporal_cortex	Miscellaneous	3	Misc	TempCx
SEP	2	4	9.80031851035159e-05	BasalForebrain	Basal_Forebrain	Miscellaneous	3	Misc	BasFB
DTg	2	4	0.000153286070128377	Pons	Pons	Miscellaneous	3	Misc	Pons
Cla	2	14	0.000348562181003361	BasalForebrain	Basal_Forebrain	Miscellaneous	3	Misc	BasFB
CA1U-CA2U-CA3U	2	4	0.000105510274062937	Hippocampus	Hippocampus	Miscellaneous	3	Misc	HC
MEC	2	2	3.97124816329772e-05	CerebralCortex	Temporal_cortex	Miscellaneous	3	Misc	TempCx
CEN	2	10	0.000234197522190215	Amygdala	Amygdala	Miscellaneous	3	Misc	Amyg
M1C	2	3	2.57342849300027e-05	CerebralCortex	Frontal_cortex	Miscellaneous	3	Misc	FrCx
Sub	2	5	0.000120284834488068	Hippocampus	Hippocampus	Miscellaneous	3	Misc	HC
S1C	2	3	7.85587095422646e-05	CerebralCortex	Parietal_cortex	Miscellaneous	3	Misc	ParCx
IC	2	10	0.000309540023525042	Midbrain	Midbrain	Miscellaneous	3	Misc	MidB
PN	2	10	0.000297256324128296	Pons	Pons	Miscellaneous	3	Misc	Pons
ACC	2	2	6.21948564853687e-05	CerebralCortex	Limbic_cortex	Miscellaneous	3	Misc	LimCx
IO	2	8	0.000371505526144701	Myelencephalon	Medulla	Miscellaneous	3	Misc	Medul
GPi	2	37	0.00108926048045219	BasalForebrain	Basal_Forebrain	Miscellaneous	3	Misc	BasFB
A19	2	4	0.000134798139785671	CerebralCortex	Occipital_cortex	Miscellaneous	3	Misc	OccCx
HTHtub	2	6	0.000455477112275108	Hypothalamus	Hypothalamus	Miscellaneous	3	Misc	HTH
BM	2	3	9.64940495336121e-05	Amygdala	Amygdala	Miscellaneous	3	Misc	Amyg
Pro	2	2	7.12987059284874e-05	CerebralCortex	Occipital_cortex	Miscellaneous	3	Misc	OccCx
Pul	2	17	0.000365961294211353	Thalamus	Thalamus	Miscellaneous	3	Misc	Thal
A38	2	2	5.3132139631263e-05	CerebralCortex	Temporal_cortex	Miscellaneous	3	Misc	TempCx
CM	2	13	0.00100432632880099	Thalamus	Thalamus	Miscellaneous	3	Misc	Thal
VLN	2	12	0.000442624764855594	Thalamus	Thalamus	Miscellaneous	3	Misc	Thal
CA1	2	13	0.000332081640994201	Hippocampus	Hippocampus	Miscellaneous	3	Misc	HC
STG	2	8	0.000197214347343769	CerebralCortex	Temporal_cortex	Miscellaneous	3	Misc	TempCx
PnAN	2	4	0.000171313546618699	Pons	Pons	Miscellaneous	3	Misc	Pons
PnRF	2	25	0.000504928098238811	Pons	Pons	Miscellaneous	3	Misc	Pons
Pu	2	1	2.90562529056253e-05	BasalForebrain	Basal_Forebrain	Miscellaneous	3	Misc	BasFB
DGR-CA4Rpy	2	7	0.000235057085292142	Hippocampus	Hippocampus	Miscellaneous	3	Misc	HC
CA4C-DGC	2	7	0.000124186137278904	Hippocampus	Hippocampus	Miscellaneous	3	Misc	HC
TF	2	1	3.13489451079971e-05	CerebralCortex	Temporal_cortex	Miscellaneous	3	Misc	TempCx
LG	2	10	0.000204683150483052	Thalamus	Thalamus	Miscellaneous	3	Misc	Thal
PAG	2	18	0.000532638929987572	Midbrain	Midbrain	Miscellaneous	3	Misc	MidB
A43	2	1	2.33459401410095e-05	CerebralCortex	Parietal_cortex	Miscellaneous	3	Misc	ParCx
FI	2	2	5.7226243955478e-05	CerebralCortex	Frontal_cortex	Miscellaneous	3	Misc	FrCx
SN-RN	2	22	0.000447973936061902	Midbrain	Midbrain	Miscellaneous	3	Misc	MidB
CMN	2	3	7.82656335603037e-05	Amygdala	Amygdala	Miscellaneous	3	Misc	Amyg
CA2U-CA3U	2	2	0.000160500762378621	Hippocampus	Hippocampus	Miscellaneous	3	Misc	HC
CoA	2	3	0.000278344776396363	Amygdala	Amygdala	Miscellaneous	3	Misc	Amyg
A46	2	2	6.43811363270562e-05	CerebralCortex	Frontal_cortex	Miscellaneous	3	Misc	FrCx
DGU-CA4Upy	2	4	0.000113154172560113	Hippocampus	Hippocampus	Miscellaneous	3	Misc	HC
La	2	4	0.000138007176373171	Amygdala	Amygdala	Miscellaneous	3	Misc	Amyg
MoAN	2	9	0.000330760749724366	Myelencephalon	Medulla	Miscellaneous	3	Misc	Medul
CBV	2	25	0.000347830926343323	Cerebellum	Cerebellum	Miscellaneous	3	Misc	CBL
VPL	2	3	0.000436236731132761	Thalamus	Thalamus	Miscellaneous	3	Misc	Thal
HTHpo	2	2	0.000133520261699713	Hypothalamus	Hypothalamus	Miscellaneous	3	Misc	HTH
SI	2	3	7.85237534354142e-05	BasalForebrain	Basal_Forebrain	Miscellaneous	3	Misc	BasFB
BNST	2	1	2.86262273494976e-05	Amygdala	Amygdala	Miscellaneous	3	Misc	Amyg
MoRF-MoEN	2	6	0.000259515570934256	Myelencephalon	Medulla	Miscellaneous	3	Misc	Medul
ANC	2	8	0.000255533906155173	Thalamus	Thalamus	Miscellaneous	3	Misc	Thal
LP	2	15	0.000573131591013297	Thalamus	Thalamus	Miscellaneous	3	Misc	Thal
SpC	2	8	0.000330715171558495	SpinalCord	SpC	Miscellaneous	3	Misc	SC
A44-A45	2	3	7.84129224496197e-05	CerebralCortex	Frontal_cortex	Miscellaneous	3	Misc	FrCx
PB	2	8	0.000331194369695715	Pons	Pons	Miscellaneous	3	Misc	Pons
STH	2	7	0.00034718777899018	Thalamus	Thalamus	Miscellaneous	3	Misc	Thal
NAC	2	2	6.63746183459445e-05	BasalForebrain	Basal_Forebrain	Miscellaneous	3	Misc	BasFB
MD-Re	2	5	0.000373636227768644	Thalamus	Thalamus	Miscellaneous	3	Misc	Thal
CBL	2	2	7.13572142143571e-05	Cerebellum	Cerebellum	Miscellaneous	3	Misc	CBL
MD	2	7	0.000334672021419009	Thalamus	Thalamus	Miscellaneous	3	Misc	Thal
RN	2	1	0.000212134068731438	Midbrain	Midbrain	Miscellaneous	3	Misc	MidB
A5-A7	2	3	8.50099178237461e-05	CerebralCortex	Parietal_cortex	Miscellaneous	3	Misc	ParCx
Pir	2	2	5.41403860209523e-05	CerebralCortex	Paleo_cortex	Miscellaneous	3	Misc	PalCx
MG	2	1	7.02938282018839e-05	Thalamus	Thalamus	Miscellaneous	3	Misc	Thal
A1C	2	1	3.04971027752364e-05	CerebralCortex	Temporal_cortex	Miscellaneous	3	Misc	TempCx
MoSR	2	3	0.000220215811495265	Myelencephalon	Medulla	Miscellaneous	3	Misc	Medul
A13	2	2	5.72754088032303e-05	CerebralCortex	Frontal_cortex	Miscellaneous	3	Misc	FrCx
PAG-DR	2	2	0.000141904356463743	Midbrain	Midbrain	Miscellaneous	3	Misc	MidB
LEC	2	1	3.0539013589861e-05	CerebralCortex	Temporal_cortex	Miscellaneous	3	Misc	TempCx
CA1R-CA2R-CA3R	2	1	3.48140927447431e-05	Hippocampus	Hippocampus	Miscellaneous	3	Misc	HC
LP-VPL	2	5	0.00028312570781427	Thalamus	Thalamus	Miscellaneous	3	Misc	Thal
V2	2	3	9.19173968993198e-05	CerebralCortex	Occipital_cortex	Miscellaneous	3	Misc	OccCx
Idg	2	1	2.51914550584442e-05	CerebralCortex	Temporal_cortex	Miscellaneous	3	Misc	TempCx
V1C	2	3	8.95950304623104e-05	CerebralCortex	Occipital_cortex	Miscellaneous	3	Misc	OccCx
A23	2	1	2.82813427981561e-05	CerebralCortex	Limbic_cortex	Miscellaneous	3	Misc	LimCx
HTHma-HTHtub	2	1	5.33959846219564e-05	Hypothalamus	Hypothalamus	Miscellaneous	3	Misc	HTH
Pir	3	2	5.41403860209523e-05	CerebralCortex	Paleo_cortex	Miscellaneous	4	Misc	PalCx
SN	3	15	0.000252079657171666	Midbrain	Midbrain	Miscellaneous	4	Misc	MidB
TF	3	1	3.13489451079971e-05	CerebralCortex	Temporal_cortex	Miscellaneous	4	Misc	TempCx
MoAN	3	33	0.00121278941565601	Myelencephalon	Medulla	Miscellaneous	4	Misc	Medul
GPi	3	14	0.000412152614225153	BasalForebrain	Basal_Forebrain	Miscellaneous	4	Misc	BasFB
A25	3	2	5.29562845870734e-05	CerebralCortex	Frontal_cortex	Miscellaneous	4	Misc	FrCx
VA	3	5	0.000583226408491777	Thalamus	Thalamus	Miscellaneous	4	Misc	Thal
TH-TL	3	2	4.91678344027337e-05	CerebralCortex	Limbic_cortex	Miscellaneous	4	Misc	LimCx
CM-Pf	3	17	0.000698037283403137	Thalamus	Thalamus	Miscellaneous	4	Misc	Thal
Sub	3	6	0.000144341801385681	Hippocampus	Hippocampus	Miscellaneous	4	Misc	HC
LG	3	8	0.000163746520386442	Thalamus	Thalamus	Miscellaneous	4	Misc	Thal
PnRF	3	19	0.000383745354661496	Pons	Pons	Miscellaneous	4	Misc	Pons
CA1U-CA2U-CA3U	3	3	7.91327055472027e-05	Hippocampus	Hippocampus	Miscellaneous	4	Misc	HC
PnEN	3	45	0.000949046735279231	Pons	Pons	Miscellaneous	4	Misc	Pons
MTG	3	7	6.52370434571905e-05	CerebralCortex	Temporal_cortex	Miscellaneous	4	Misc	TempCx
MN	3	16	0.000568282720653525	Hypothalamus	Hypothalamus	Miscellaneous	4	Misc	HTH
PN	3	7	0.000208079426889807	Pons	Pons	Miscellaneous	4	Misc	Pons
A1C	3	2	6.09942055504727e-05	CerebralCortex	Temporal_cortex	Miscellaneous	4	Misc	TempCx
PnAN	3	6	0.000256970319928048	Pons	Pons	Miscellaneous	4	Misc	Pons
LP-VPL	3	3	0.000169875424688562	Thalamus	Thalamus	Miscellaneous	4	Misc	Thal
MD-Re	3	5	0.000373636227768644	Thalamus	Thalamus	Miscellaneous	4	Misc	Thal
Pul	3	8	0.000172217079628872	Thalamus	Thalamus	Miscellaneous	4	Misc	Thal
ETH	3	1	4.11065893862786e-05	Thalamus	Thalamus	Miscellaneous	4	Misc	Thal
PAG	3	1	2.95910516659762e-05	Midbrain	Midbrain	Miscellaneous	4	Misc	MidB
HTHma	3	1	9.90197049212793e-05	Hypothalamus	Hypothalamus	Miscellaneous	4	Misc	HTH
ANC	3	6	0.00019165042961638	Thalamus	Thalamus	Miscellaneous	4	Misc	Thal
VPL	3	4	0.000581648974843682	Thalamus	Thalamus	Miscellaneous	4	Misc	Thal
CA1	3	9	0.000229902674534447	Hippocampus	Hippocampus	Miscellaneous	4	Misc	HC
CbDN	3	14	0.000268997982515131	Cerebellum	Cerebellum	Miscellaneous	4	Misc	CBL
HTHtub	3	2	0.000151825704091703	Hypothalamus	Hypothalamus	Miscellaneous	4	Misc	HTH
Pu	3	6	0.000174337517433752	BasalForebrain	Basal_Forebrain	Miscellaneous	4	Misc	BasFB
Ig	3	3	7.70475383311503e-05	CerebralCortex	Temporal_cortex	Miscellaneous	4	Misc	TempCx
VLN	3	15	0.000553280956069492	Thalamus	Thalamus	Miscellaneous	4	Misc	Thal
SN-RN	3	15	0.00030543677458766	Midbrain	Midbrain	Miscellaneous	4	Misc	MidB
CA1R-CA2R-CA3R	3	4	0.000139256370978972	Hippocampus	Hippocampus	Miscellaneous	4	Misc	HC
Cla	3	14	0.000348562181003361	BasalForebrain	Basal_Forebrain	Miscellaneous	4	Misc	BasFB
HTHpo-HTHso	3	1	4.99325910021471e-05	Hypothalamus	Hypothalamus	Miscellaneous	4	Misc	HTH
SpC	3	9	0.000372054568003307	SpinalCord	SpC	Miscellaneous	4	Misc	SC
MoRF-MoEN	3	8	0.000346020761245675	Myelencephalon	Medulla	Miscellaneous	4	Misc	Medul
A29-A30	3	1	2.93444450965432e-05	CerebralCortex	Limbic_cortex	Miscellaneous	4	Misc	LimCx
GPe	3	13	0.000255754475703325	BasalForebrain	Basal_Forebrain	Miscellaneous	4	Misc	BasFB
SEP	3	17	0.000416513536689942	BasalForebrain	Basal_Forebrain	Miscellaneous	4	Misc	BasFB
A13	3	2	5.72754088032303e-05	CerebralCortex	Frontal_cortex	Miscellaneous	4	Misc	FrCx
BNST	3	5	0.000143131136747488	Amygdala	Amygdala	Miscellaneous	4	Misc	Amyg
CBL	3	2	7.13572142143571e-05	Cerebellum	Cerebellum	Miscellaneous	4	Misc	CBL
DTg	3	2	7.66430350641885e-05	Pons	Pons	Miscellaneous	4	Misc	Pons
MD	3	6	0.000286861732644865	Thalamus	Thalamus	Miscellaneous	4	Misc	Thal
BL	3	2	5.66813093382457e-05	Amygdala	Amygdala	Miscellaneous	4	Misc	Amyg
STH	3	14	0.000694375557980359	Thalamus	Thalamus	Miscellaneous	4	Misc	Thal
A44-A45	3	3	7.84129224496197e-05	CerebralCortex	Frontal_cortex	Miscellaneous	4	Misc	FrCx
A40	3	1	2.56062274345121e-05	CerebralCortex	Parietal_cortex	Miscellaneous	4	Misc	ParCx
LP	3	10	0.000382087727342198	Thalamus	Thalamus	Miscellaneous	4	Misc	Thal
BM	3	2	6.43293663557414e-05	Amygdala	Amygdala	Miscellaneous	4	Misc	Amyg
PB	3	2	8.27985924239288e-05	Pons	Pons	Miscellaneous	4	Misc	Pons
HTHma-HTHtub	3	2	0.000106791969243913	Hypothalamus	Hypothalamus	Miscellaneous	4	Misc	HTH
CM	3	8	0.000618046971569839	Thalamus	Thalamus	Miscellaneous	4	Misc	Thal
IO	3	5	0.000232190953840438	Myelencephalon	Medulla	Miscellaneous	4	Misc	Medul
STG	3	2	4.93035868359423e-05	CerebralCortex	Temporal_cortex	Miscellaneous	4	Misc	TempCx
CoA	3	3	0.000278344776396363	Amygdala	Amygdala	Miscellaneous	4	Misc	Amyg
RN	3	2	0.000424268137462877	Midbrain	Midbrain	Miscellaneous	4	Misc	MidB
A5-A7	3	1	2.8336639274582e-05	CerebralCortex	Parietal_cortex	Miscellaneous	4	Misc	ParCx
DGR-CA4Rpy	3	5	0.000167897918065816	Hippocampus	Hippocampus	Miscellaneous	4	Misc	HC
CEN	3	5	0.000117098761095108	Amygdala	Amygdala	Miscellaneous	4	Misc	Amyg
S1C	3	2	5.23724730281764e-05	CerebralCortex	Parietal_cortex	Miscellaneous	4	Misc	ParCx
DGU-CA4Upy	3	3	8.48656294200849e-05	Hippocampus	Hippocampus	Miscellaneous	4	Misc	HC
PAG-DR	3	2	0.000141904356463743	Midbrain	Midbrain	Miscellaneous	4	Misc	MidB
CaB	3	2	6.12032560132199e-05	BasalForebrain	Basal_Forebrain	Miscellaneous	4	Misc	BasFB
CA1C-CA3C	3	1	2.71105568508377e-05	Hippocampus	Hippocampus	Miscellaneous	4	Misc	HC
CBV	3	3	4.17397111611988e-05	Cerebellum	Cerebellum	Miscellaneous	4	Misc	CBL
V2	3	1	3.06391322997733e-05	CerebralCortex	Occipital_cortex	Miscellaneous	4	Misc	OccCx
A32	3	1	4.03095775556272e-05	CerebralCortex	Frontal_cortex	Miscellaneous	4	Misc	FrCx
IC	3	1	3.09540023525042e-05	Midbrain	Midbrain	Miscellaneous	4	Misc	MidB
FI	3	1	2.8613121977739e-05	CerebralCortex	Frontal_cortex	Miscellaneous	4	Misc	FrCx
CA4C-DGC	3	3	5.32226302623876e-05	Hippocampus	Hippocampus	Miscellaneous	4	Misc	HC
A43	3	4	9.33837605640379e-05	CerebralCortex	Parietal_cortex	Miscellaneous	4	Misc	ParCx
M1C	3	2	1.71561899533352e-05	CerebralCortex	Frontal_cortex	Miscellaneous	4	Misc	FrCx
CMN	3	2	5.21770890402025e-05	Amygdala	Amygdala	Miscellaneous	4	Misc	Amyg
V1C	3	1	2.98650101541035e-05	CerebralCortex	Occipital_cortex	Miscellaneous	4	Misc	OccCx
A23	3	1	2.82813427981561e-05	CerebralCortex	Limbic_cortex	Miscellaneous	4	Misc	LimCx
MoSR	3	3	0.000220215811495265	Myelencephalon	Medulla	Miscellaneous	4	Misc	Medul
NAC	3	1	3.31873091729723e-05	BasalForebrain	Basal_Forebrain	Miscellaneous	4	Misc	BasFB
SI	3	3	7.85237534354142e-05	BasalForebrain	Basal_Forebrain	Miscellaneous	4	Misc	BasFB
ACC	3	1	3.10974282426843e-05	CerebralCortex	Limbic_cortex	Miscellaneous	4	Misc	LimCx
LEC	3	1	3.0539013589861e-05	CerebralCortex	Temporal_cortex	Miscellaneous	4	Misc	TempCx
ITG	3	1	3.38730438317187e-05	CerebralCortex	Temporal_cortex	Miscellaneous	4	Misc	TempCx
A14	3	1	6.96767001114827e-05	CerebralCortex	Frontal_cortex	Miscellaneous	4	Misc	FrCx
PTR	3	1	3.86473429951691e-05	Midbrain	Midbrain	Miscellaneous	4	Misc	MidB
A19	3	1	3.36995349464177e-05	CerebralCortex	Occipital_cortex	Miscellaneous	4	Misc	OccCx
SpC	4	237	0.00979743695742042	SpinalCord	SpC	Microglia	1	MiG	SC
PN	4	65	0.00193216610683392	Pons	Pons	Microglia	1	MiG	Pons
PnEN	4	85	0.00179264383330521	Pons	Pons	Microglia	1	MiG	Pons
CA1U-CA2U-CA3U	4	2	5.27551370314684e-05	Hippocampus	Hippocampus	Microglia	1	MiG	HC
MN	4	86	0.0030545196235127	Hypothalamus	Hypothalamus	Microglia	1	MiG	HTH
GPi	4	12	0.000353273669335846	BasalForebrain	Basal_Forebrain	Microglia	1	MiG	BasFB
IO	4	49	0.0022754713476363	Myelencephalon	Medulla	Microglia	1	MiG	Medul
Pul	4	2	4.30542699072181e-05	Thalamus	Thalamus	Microglia	1	MiG	Thal
PnRF	4	31	0.000626110841816125	Pons	Pons	Microglia	1	MiG	Pons
ETH	4	3	0.000123319768158836	Thalamus	Thalamus	Microglia	1	MiG	Thal
MoSR	4	16	0.00117448432797475	Myelencephalon	Medulla	Microglia	1	MiG	Medul
IC	4	10	0.000309540023525042	Midbrain	Midbrain	Microglia	1	MiG	MidB
CBV	4	1	1.39132370537329e-05	Cerebellum	Cerebellum	Microglia	1	MiG	CBL
PAG	4	19	0.000562229981653548	Midbrain	Midbrain	Microglia	1	MiG	MidB
MoRF-MoEN	4	2	8.65051903114187e-05	Myelencephalon	Medulla	Microglia	1	MiG	Medul
MoAN	4	31	0.00113928702682837	Myelencephalon	Medulla	Microglia	1	MiG	Medul
SN	4	12	0.000201663725737333	Midbrain	Midbrain	Microglia	1	MiG	MidB
HTHma	4	8	0.000792157639370235	Hypothalamus	Hypothalamus	Microglia	1	MiG	HTH
BNST	4	1	2.86262273494976e-05	Amygdala	Amygdala	Microglia	1	MiG	Amyg
CA4C-DGC	4	6	0.000106445260524775	Hippocampus	Hippocampus	Microglia	1	MiG	HC
CEN	4	1	2.34197522190215e-05	Amygdala	Amygdala	Microglia	1	MiG	Amyg
SN-RN	4	3	6.10873549175321e-05	Midbrain	Midbrain	Microglia	1	MiG	MidB
A38	4	3	7.96982094468944e-05	CerebralCortex	Temporal_cortex	Microglia	1	MiG	TempCx
Pu	4	1	2.90562529056253e-05	BasalForebrain	Basal_Forebrain	Microglia	1	MiG	BasFB
PnAN	4	6	0.000256970319928048	Pons	Pons	Microglia	1	MiG	Pons
VA	4	2	0.000233290563396711	Thalamus	Thalamus	Microglia	1	MiG	Thal
DGU-CA4Upy	4	2	5.65770862800566e-05	Hippocampus	Hippocampus	Microglia	1	MiG	HC
CBL	4	1	3.56786071071785e-05	Cerebellum	Cerebellum	Microglia	1	MiG	CBL
MG	4	2	0.000140587656403768	Thalamus	Thalamus	Microglia	1	MiG	Thal
CA2U-CA3U	4	3	0.000240751143567932	Hippocampus	Hippocampus	Microglia	1	MiG	HC
HTHma-HTHtub	4	2	0.000106791969243913	Hypothalamus	Hypothalamus	Microglia	1	MiG	HTH
DTg	4	5	0.000191607587660471	Pons	Pons	Microglia	1	MiG	Pons
CA1R-CA2R-CA3R	4	1	3.48140927447431e-05	Hippocampus	Hippocampus	Microglia	1	MiG	HC
SEP	4	5	0.000122503981379395	BasalForebrain	Basal_Forebrain	Microglia	1	MiG	BasFB
PB	4	2	8.27985924239288e-05	Pons	Pons	Microglia	1	MiG	Pons
TH-TL	4	2	4.91678344027337e-05	CerebralCortex	Limbic_cortex	Microglia	1	MiG	LimCx
Pir	4	2	5.41403860209523e-05	CerebralCortex	Paleo_cortex	Microglia	1	MiG	PalCx
CMN	4	3	7.82656335603037e-05	Amygdala	Amygdala	Microglia	1	MiG	Amyg
CoA	4	3	0.000278344776396363	Amygdala	Amygdala	Microglia	1	MiG	Amyg
SC	4	5	0.000167184939980607	Midbrain	Midbrain	Microglia	1	MiG	MidB
MTG	4	1	9.3195776367415e-06	CerebralCortex	Temporal_cortex	Microglia	1	MiG	TempCx
CbDN	4	1	1.92141416082237e-05	Cerebellum	Cerebellum	Microglia	1	MiG	CBL
LG	4	2	4.09366300966104e-05	Thalamus	Thalamus	Microglia	1	MiG	Thal
RN	4	2	0.000424268137462877	Midbrain	Midbrain	Microglia	1	MiG	MidB
LEC	4	1	3.0539013589861e-05	CerebralCortex	Temporal_cortex	Microglia	1	MiG	TempCx
PAG-DR	4	1	7.09521782318717e-05	Midbrain	Midbrain	Microglia	1	MiG	MidB
HTHpo-HTHso	4	1	4.99325910021471e-05	Hypothalamus	Hypothalamus	Microglia	1	MiG	HTH
ANC	4	1	3.19417382693966e-05	Thalamus	Thalamus	Microglia	1	MiG	Thal
LP	4	1	3.82087727342198e-05	Thalamus	Thalamus	Microglia	1	MiG	Thal
CaB	4	1	3.060162800661e-05	BasalForebrain	Basal_Forebrain	Microglia	1	MiG	BasFB
Sub	4	1	2.40569668976135e-05	Hippocampus	Hippocampus	Microglia	1	MiG	HC
SEP	5	146	0.00357711625627833	BasalForebrain	Basal_Forebrain	Microglia	2	MiG	BasFB
MoAN	5	207	0.00760749724366042	Myelencephalon	Medulla	Microglia	2	MiG	Medul
MoRF-MoEN	5	11	0.000475778546712803	Myelencephalon	Medulla	Microglia	2	MiG	Medul
DGR-CA4Rpy	5	196	0.00658159838817999	Hippocampus	Hippocampus	Microglia	2	MiG	HC
DGR-CA4	5	1	9.60522524253194e-05	Hippocampus	Hippocampus	Microglia	2	MiG	HC
Pul	5	10	0.00021527134953609	Thalamus	Thalamus	Microglia	2	MiG	Thal
CA1R-CA2R-CA3R	5	109	0.00379473610917699	Hippocampus	Hippocampus	Microglia	2	MiG	HC
ETH	5	3	0.000123319768158836	Thalamus	Thalamus	Microglia	2	MiG	Thal
A38	5	2	5.3132139631263e-05	CerebralCortex	Temporal_cortex	Microglia	2	MiG	TempCx
SpC	5	2	8.26787928896238e-05	SpinalCord	SpC	Microglia	2	MiG	SC
MoSR	5	12	0.000880863245981061	Myelencephalon	Medulla	Microglia	2	MiG	Medul
SN	5	3	5.04159314343333e-05	Midbrain	Midbrain	Microglia	2	MiG	MidB
PnEN	5	4	8.43597098025983e-05	Pons	Pons	Microglia	2	MiG	Pons
CM-Pf	5	1	4.10610166707728e-05	Thalamus	Thalamus	Microglia	2	MiG	Thal
HTHtub	5	5	0.000379564260229257	Hypothalamus	Hypothalamus	Microglia	2	MiG	HTH
SI	5	1	2.61745844784714e-05	BasalForebrain	Basal_Forebrain	Microglia	2	MiG	BasFB
ANC	5	2	6.38834765387932e-05	Thalamus	Thalamus	Microglia	2	MiG	Thal
DGU-CA4Upy	5	3	8.48656294200849e-05	Hippocampus	Hippocampus	Microglia	2	MiG	HC
LG	5	3	6.14049451449157e-05	Thalamus	Thalamus	Microglia	2	MiG	Thal
SC	5	3	0.000100310963988364	Midbrain	Midbrain	Microglia	2	MiG	MidB
IC	5	1	3.09540023525042e-05	Midbrain	Midbrain	Microglia	2	MiG	MidB
CA1U-CA2U-CA3U	5	3	7.91327055472027e-05	Hippocampus	Hippocampus	Microglia	2	MiG	HC
HTHso-HTHtub	5	3	0.000179072404942398	Hypothalamus	Hypothalamus	Microglia	2	MiG	HTH
Sub	5	2	4.81139337952271e-05	Hippocampus	Hippocampus	Microglia	2	MiG	HC
GPe	5	4	7.86936848317923e-05	BasalForebrain	Basal_Forebrain	Microglia	2	MiG	BasFB
LEC	5	1	3.0539013589861e-05	CerebralCortex	Temporal_cortex	Microglia	2	MiG	TempCx
GPi	5	3	8.83184173339614e-05	BasalForebrain	Basal_Forebrain	Microglia	2	MiG	BasFB
MD-Re	5	2	0.000149454491107458	Thalamus	Thalamus	Microglia	2	MiG	Thal
DTg	5	2	7.66430350641885e-05	Pons	Pons	Microglia	2	MiG	Pons
La	5	1	3.45017940932929e-05	Amygdala	Amygdala	Microglia	2	MiG	Amyg
BL	5	1	2.83406546691229e-05	Amygdala	Amygdala	Microglia	2	MiG	Amyg
PnAN	5	1	4.28283866546747e-05	Pons	Pons	Microglia	2	MiG	Pons
TH-TL	5	1	2.45839172013669e-05	CerebralCortex	Limbic_cortex	Microglia	2	MiG	LimCx
PAG-DR	5	1	7.09521782318717e-05	Midbrain	Midbrain	Microglia	2	MiG	MidB
CbDN	5	2	3.84282832164473e-05	Cerebellum	Cerebellum	Microglia	2	MiG	CBL
PnRF	5	2	4.03942478591049e-05	Pons	Pons	Microglia	2	MiG	Pons
STH	5	2	9.91965082829084e-05	Thalamus	Thalamus	Microglia	2	MiG	Thal
BNST	5	2	5.72524546989952e-05	Amygdala	Amygdala	Microglia	2	MiG	Amyg
CoA	5	3	0.000278344776396363	Amygdala	Amygdala	Microglia	2	MiG	Amyg
LP	5	1	3.82087727342198e-05	Thalamus	Thalamus	Microglia	2	MiG	Thal
Pir	5	1	2.70701930104762e-05	CerebralCortex	Paleo_cortex	Microglia	2	MiG	PalCx
PAG	5	2	5.91821033319524e-05	Midbrain	Midbrain	Microglia	2	MiG	MidB
MEC	5	2	3.97124816329772e-05	CerebralCortex	Temporal_cortex	Microglia	2	MiG	TempCx
NAC	5	1	3.31873091729723e-05	BasalForebrain	Basal_Forebrain	Microglia	2	MiG	BasFB
A13	5	1	2.86377044016152e-05	CerebralCortex	Frontal_cortex	Microglia	2	MiG	FrCx
A23	5	1	2.82813427981561e-05	CerebralCortex	Limbic_cortex	Microglia	2	MiG	LimCx
Cla	5	1	2.48972986430972e-05	BasalForebrain	Basal_Forebrain	Microglia	2	MiG	BasFB
CMN	5	1	2.60885445201012e-05	Amygdala	Amygdala	Microglia	2	MiG	Amyg
MTG	5	1	9.3195776367415e-06	CerebralCortex	Temporal_cortex	Microglia	2	MiG	TempCx
BM	5	1	3.21646831778707e-05	Amygdala	Amygdala	Microglia	2	MiG	Amyg
MN	5	1	3.55176700408453e-05	Hypothalamus	Hypothalamus	Microglia	2	MiG	HTH
STH	6	31	0.00153754587838508	Thalamus	Thalamus	Microglia	3	MiG	Thal
VLN	6	26	0.000959020323853786	Thalamus	Thalamus	Microglia	3	MiG	Thal
SN	6	141	0.00236954877741366	Midbrain	Midbrain	Microglia	3	MiG	MidB
TH-TL	6	40	0.000983356688054675	CerebralCortex	Limbic_cortex	Microglia	3	MiG	LimCx
CA1	6	174	0.00444478504099931	Hippocampus	Hippocampus	Microglia	3	MiG	HC
SpC	6	62	0.00256304257957834	SpinalCord	SpC	Microglia	3	MiG	SC
PN	6	58	0.00172408667994412	Pons	Pons	Microglia	3	MiG	Pons
CM	6	17	0.00131334981458591	Thalamus	Thalamus	Microglia	3	MiG	Thal
CbDN	6	85	0.00163320203669901	Cerebellum	Cerebellum	Microglia	3	MiG	CBL
CA3R	6	29	0.00359044199579052	Hippocampus	Hippocampus	Microglia	3	MiG	HC
SN-RN	6	70	0.00142537161474242	Midbrain	Midbrain	Microglia	3	MiG	MidB
BM	6	22	0.000707623029913155	Amygdala	Amygdala	Microglia	3	MiG	Amyg
PnAN	6	15	0.000642425799820121	Pons	Pons	Microglia	3	MiG	Pons
CEN	6	59	0.00138176538092227	Amygdala	Amygdala	Microglia	3	MiG	Amyg
DGU-CA4Upy	6	49	0.00138613861386139	Hippocampus	Hippocampus	Microglia	3	MiG	HC
GPi	6	172	0.00506358926048045	BasalForebrain	Basal_Forebrain	Microglia	3	MiG	BasFB
CA1R-CA2R-CA3R	6	35	0.00121849324606601	Hippocampus	Hippocampus	Microglia	3	MiG	HC
HTHma-HTHtub	6	7	0.000373771892353695	Hypothalamus	Hypothalamus	Microglia	3	MiG	HTH
LP	6	19	0.000725966681950176	Thalamus	Thalamus	Microglia	3	MiG	Thal
Pul	6	24	0.000516651238886617	Thalamus	Thalamus	Microglia	3	MiG	Thal
CA4C-DGC	6	161	0.0028562811574148	Hippocampus	Hippocampus	Microglia	3	MiG	HC
LEC	6	5	0.000152695067949305	CerebralCortex	Temporal_cortex	Microglia	3	MiG	TempCx
CA2U-CA3U	6	7	0.000561752668325175	Hippocampus	Hippocampus	Microglia	3	MiG	HC
A25	6	10	0.000264781422935367	CerebralCortex	Frontal_cortex	Microglia	3	MiG	FrCx
PB	6	22	0.000910784516663217	Pons	Pons	Microglia	3	MiG	Pons
MG	6	8	0.000562350625615071	Thalamus	Thalamus	Microglia	3	MiG	Thal
CA1C-CA3C	6	67	0.00181640730900613	Hippocampus	Hippocampus	Microglia	3	MiG	HC
VPL	6	6	0.000872473462265523	Thalamus	Thalamus	Microglia	3	MiG	Thal
PnRF	6	94	0.00189852964937793	Pons	Pons	Microglia	3	MiG	Pons
CBL	6	9	0.000321107463964607	Cerebellum	Cerebellum	Microglia	3	MiG	CBL
MD	6	15	0.000717154331612163	Thalamus	Thalamus	Microglia	3	MiG	Thal
HTHtub	6	11	0.000835041372504365	Hypothalamus	Hypothalamus	Microglia	3	MiG	HTH
Cla	6	58	0.00144404332129964	BasalForebrain	Basal_Forebrain	Microglia	3	MiG	BasFB
SEP	6	44	0.00107803503613867	BasalForebrain	Basal_Forebrain	Microglia	3	MiG	BasFB
GPe	6	70	0.00137713948455636	BasalForebrain	Basal_Forebrain	Microglia	3	MiG	BasFB
LP-VPL	6	36	0.00203850509626274	Thalamus	Thalamus	Microglia	3	MiG	Thal
STG	6	5	0.000123258967089856	CerebralCortex	Temporal_cortex	Microglia	3	MiG	TempCx
CM-Pf	6	26	0.00106758643344009	Thalamus	Thalamus	Microglia	3	MiG	Thal
A5-A7	6	7	0.000198356474922074	CerebralCortex	Parietal_cortex	Microglia	3	MiG	ParCx
MD-Re	6	17	0.00127036317441339	Thalamus	Thalamus	Microglia	3	MiG	Thal
PnEN	6	48	0.00101231651763118	Pons	Pons	Microglia	3	MiG	Pons
DGR-CA4Rpy	6	36	0.00120886501007388	Hippocampus	Hippocampus	Microglia	3	MiG	HC
Pu	6	9	0.000261506276150628	BasalForebrain	Basal_Forebrain	Microglia	3	MiG	BasFB
ANC	6	15	0.000479126074040949	Thalamus	Thalamus	Microglia	3	MiG	Thal
MoSR	6	7	0.000513836893488953	Myelencephalon	Medulla	Microglia	3	MiG	Medul
MTG	6	23	0.000214350285645055	CerebralCortex	Temporal_cortex	Microglia	3	MiG	TempCx
CaB	6	7	0.00021421139604627	BasalForebrain	Basal_Forebrain	Microglia	3	MiG	BasFB
Sub	6	31	0.00074576597382602	Hippocampus	Hippocampus	Microglia	3	MiG	HC
SC	6	4	0.000133747951984485	Midbrain	Midbrain	Microglia	3	MiG	MidB
MN	6	29	0.00103001243118451	Hypothalamus	Hypothalamus	Microglia	3	MiG	HTH
PAG	6	22	0.000651003136651477	Midbrain	Midbrain	Microglia	3	MiG	MidB
FI	6	7	0.000200291853844173	CerebralCortex	Frontal_cortex	Microglia	3	MiG	FrCx
SI	6	16	0.000418793351655542	BasalForebrain	Basal_Forebrain	Microglia	3	MiG	BasFB
M1C	6	4	3.43123799066703e-05	CerebralCortex	Frontal_cortex	Microglia	3	MiG	FrCx
BNST	6	13	0.000372140955543469	Amygdala	Amygdala	Microglia	3	MiG	Amyg
IO	6	37	0.00171821305841924	Myelencephalon	Medulla	Microglia	3	MiG	Medul
A40	6	2	5.12124548690241e-05	CerebralCortex	Parietal_cortex	Microglia	3	MiG	ParCx
BL	6	9	0.000255065892022106	Amygdala	Amygdala	Microglia	3	MiG	Amyg
DTg	6	7	0.00026825062272466	Pons	Pons	Microglia	3	MiG	Pons
RN	6	5	0.00106067034365719	Midbrain	Midbrain	Microglia	3	MiG	MidB
CA1U-CA2U-CA3U	6	29	0.000764949486956292	Hippocampus	Hippocampus	Microglia	3	MiG	HC
CBV	6	20	0.000278264741074658	Cerebellum	Cerebellum	Microglia	3	MiG	CBL
MoAN	6	23	0.000845277471517824	Myelencephalon	Medulla	Microglia	3	MiG	Medul
LG	6	11	0.000225151465531357	Thalamus	Thalamus	Microglia	3	MiG	Thal
A46	6	3	9.65717044905842e-05	CerebralCortex	Frontal_cortex	Microglia	3	MiG	FrCx
MoRF-MoEN	6	21	0.000908304498269896	Myelencephalon	Medulla	Microglia	3	MiG	Medul
Idg	6	13	0.000327488915759774	CerebralCortex	Temporal_cortex	Microglia	3	MiG	TempCx
CMN	6	10	0.000260885445201012	Amygdala	Amygdala	Microglia	3	MiG	Amyg
V2	6	3	9.19173968993198e-05	CerebralCortex	Occipital_cortex	Microglia	3	MiG	OccCx
MEC	6	8	0.000158849926531909	CerebralCortex	Temporal_cortex	Microglia	3	MiG	TempCx
V1C	6	5	0.000149325050770517	CerebralCortex	Occipital_cortex	Microglia	3	MiG	OccCx
HTHso-HTHtub	6	4	0.000238763206589865	Hypothalamus	Hypothalamus	Microglia	3	MiG	HTH
TF	6	2	6.26978902159942e-05	CerebralCortex	Temporal_cortex	Microglia	3	MiG	TempCx
VA	6	14	0.00163303394377697	Thalamus	Thalamus	Microglia	3	MiG	Thal
ACC	6	14	0.000435363995397581	CerebralCortex	Limbic_cortex	Microglia	3	MiG	LimCx
Ig	6	5	0.000128412563885251	CerebralCortex	Temporal_cortex	Microglia	3	MiG	TempCx
A13	6	2	5.72754088032303e-05	CerebralCortex	Frontal_cortex	Microglia	3	MiG	FrCx
CoA	6	17	0.00157728706624606	Amygdala	Amygdala	Microglia	3	MiG	Amyg
A43	6	8	0.000186767521128076	CerebralCortex	Parietal_cortex	Microglia	3	MiG	ParCx
PAG-DR	6	8	0.000567617425854974	Midbrain	Midbrain	Microglia	3	MiG	MidB
Pir	6	12	0.000324842316125714	CerebralCortex	Paleo_cortex	Microglia	3	MiG	PalCx
PTR	6	2	7.72946859903382e-05	Midbrain	Midbrain	Microglia	3	MiG	MidB
HTHma	6	2	0.000198039409842559	Hypothalamus	Hypothalamus	Microglia	3	MiG	HTH
IC	6	10	0.000309540023525042	Midbrain	Midbrain	Microglia	3	MiG	MidB
HTHpo-HTHso	6	5	0.000249662955010736	Hypothalamus	Hypothalamus	Microglia	3	MiG	HTH
A1C	6	2	6.09942055504727e-05	CerebralCortex	Temporal_cortex	Microglia	3	MiG	TempCx
S1C	6	4	0.000104744946056353	CerebralCortex	Parietal_cortex	Microglia	3	MiG	ParCx
La	6	4	0.000138007176373171	Amygdala	Amygdala	Microglia	3	MiG	Amyg
A35-A36	6	3	0.000126411596157087	CerebralCortex	Temporal_cortex	Microglia	3	MiG	TempCx
NAC	6	2	6.63746183459445e-05	BasalForebrain	Basal_Forebrain	Microglia	3	MiG	BasFB
A38	6	6	0.000159396418893789	CerebralCortex	Temporal_cortex	Microglia	3	MiG	TempCx
A32	6	7	0.000282167042889391	CerebralCortex	Frontal_cortex	Microglia	3	MiG	FrCx
ETH	6	8	0.000328852715090229	Thalamus	Thalamus	Microglia	3	MiG	Thal
A44-A45	6	1	2.61376408165399e-05	CerebralCortex	Frontal_cortex	Microglia	3	MiG	FrCx
ITG	6	2	6.77460876634374e-05	CerebralCortex	Temporal_cortex	Microglia	3	MiG	TempCx
DGR-CA4	6	3	0.000288156757275958	Hippocampus	Hippocampus	Microglia	3	MiG	HC
HTHpo	6	1	6.67601308498565e-05	Hypothalamus	Hypothalamus	Microglia	3	MiG	HTH
A29-A30	6	1	2.93444450965432e-05	CerebralCortex	Limbic_cortex	Microglia	3	MiG	LimCx
CA1-2R	6	2	0.000177541056369285	Hippocampus	Hippocampus	Microglia	3	MiG	HC
Pro	6	1	3.56493529642437e-05	CerebralCortex	Occipital_cortex	Microglia	3	MiG	OccCx
PnAN	7	494	0.0211572230074093	Pons	Pons	Microglia	4	MiG	Pons
CA4C-DGC	7	490	0.0086930296095233	Hippocampus	Hippocampus	Microglia	4	MiG	HC
GPe	7	3179	0.0625418060200669	BasalForebrain	Basal_Forebrain	Microglia	4	MiG	BasFB
SN-RN	7	2007	0.040867440439829	Midbrain	Midbrain	Microglia	4	MiG	MidB
SN	7	3573	0.0600453743382909	Midbrain	Midbrain	Microglia	4	MiG	MidB
SEP	7	286	0.00700722773490139	BasalForebrain	Basal_Forebrain	Microglia	4	MiG	BasFB
IC	7	157	0.00485977836934316	Midbrain	Midbrain	Microglia	4	MiG	MidB
PnRF	7	2194	0.044312489901438	Pons	Pons	Microglia	4	MiG	Pons
GPi	7	7228	0.212788506829958	BasalForebrain	Basal_Forebrain	Microglia	4	MiG	BasFB
PN	7	710	0.021105199013109	Pons	Pons	Microglia	4	MiG	Pons
MN	7	1245	0.0442194992008524	Hypothalamus	Hypothalamus	Microglia	4	MiG	HTH
CEN	7	104	0.00243565423077824	Amygdala	Amygdala	Microglia	4	MiG	Amyg
CA1R-CA2R-CA3R	7	255	0.00887759364990948	Hippocampus	Hippocampus	Microglia	4	MiG	HC
IO	7	481	0.0223367697594502	Myelencephalon	Medulla	Microglia	4	MiG	Medul
DGU-CA4Upy	7	367	0.0103818953323904	Hippocampus	Hippocampus	Microglia	4	MiG	HC
ETH	7	56	0.0023019690056316	Thalamus	Thalamus	Microglia	4	MiG	Thal
MTG	7	301	0.00280519286865919	CerebralCortex	Temporal_cortex	Microglia	4	MiG	TempCx
HTHma-HTHtub	7	114	0.00608714224690303	Hypothalamus	Hypothalamus	Microglia	4	MiG	HTH
PB	7	397	0.0164355205961499	Pons	Pons	Microglia	4	MiG	Pons
CbDN	7	2159	0.0414833317321549	Cerebellum	Cerebellum	Microglia	4	MiG	CBL
LP-VPL	7	156	0.00883352208380521	Thalamus	Thalamus	Microglia	4	MiG	Thal
VLN	7	295	0.0108811921360333	Thalamus	Thalamus	Microglia	4	MiG	Thal
PTR	7	89	0.00343961352657005	Midbrain	Midbrain	Microglia	4	MiG	MidB
RN	7	103	0.0218498090793381	Midbrain	Midbrain	Microglia	4	MiG	MidB
Cla	7	241	0.00600024897298643	BasalForebrain	Basal_Forebrain	Microglia	4	MiG	BasFB
Pu	7	75	0.0021792189679219	BasalForebrain	Basal_Forebrain	Microglia	4	MiG	BasFB
MoRF-MoEN	7	448	0.0193771626297578	Myelencephalon	Medulla	Microglia	4	MiG	Medul
CM-Pf	7	245	0.0100599490843393	Thalamus	Thalamus	Microglia	4	MiG	Thal
CBV	7	228	0.00317221804825111	Cerebellum	Cerebellum	Microglia	4	MiG	CBL
SpC	7	675	0.027904092600248	SpinalCord	SpC	Microglia	4	MiG	SC
MD	7	94	0.00449416714476955	Thalamus	Thalamus	Microglia	4	MiG	Thal
STH	7	529	0.0262374764408293	Thalamus	Thalamus	Microglia	4	MiG	Thal
CA1	7	110	0.00280992157764324	Hippocampus	Hippocampus	Microglia	4	MiG	HC
MD-Re	7	26	0.00194290838439695	Thalamus	Thalamus	Microglia	4	MiG	Thal
V1C	7	44	0.00131406044678055	CerebralCortex	Occipital_cortex	Microglia	4	MiG	OccCx
A1C	7	47	0.00143336383043611	CerebralCortex	Temporal_cortex	Microglia	4	MiG	TempCx
CA3R	7	54	0.00668565061285131	Hippocampus	Hippocampus	Microglia	4	MiG	HC
AON	7	43	0.00137688120397054	CerebralCortex	Paleo_cortex	Microglia	4	MiG	PalCx
PAG-DR	7	75	0.00532141336739038	Midbrain	Midbrain	Microglia	4	MiG	MidB
SI	7	62	0.00162282423766523	BasalForebrain	Basal_Forebrain	Microglia	4	MiG	BasFB
TH-TL	7	67	0.00164712245249158	CerebralCortex	Limbic_cortex	Microglia	4	MiG	LimCx
Pul	7	241	0.00518803952381978	Thalamus	Thalamus	Microglia	4	MiG	Thal
LG	7	156	0.00319305714753562	Thalamus	Thalamus	Microglia	4	MiG	Thal
HTHma	7	50	0.00495098524606397	Hypothalamus	Hypothalamus	Microglia	4	MiG	HTH
MoAN	7	309	0.0113561190738699	Myelencephalon	Medulla	Microglia	4	MiG	Medul
ITG	7	41	0.00138879479710047	CerebralCortex	Temporal_cortex	Microglia	4	MiG	TempCx
ACC	7	28	0.000870727990795161	CerebralCortex	Limbic_cortex	Microglia	4	MiG	LimCx
VA	7	36	0.00419923014114079	Thalamus	Thalamus	Microglia	4	MiG	Thal
PAG	7	665	0.0196780493578742	Midbrain	Midbrain	Microglia	4	MiG	MidB
DGR-CA4Rpy	7	435	0.014607118871726	Hippocampus	Hippocampus	Microglia	4	MiG	HC
S1C	7	104	0.00272336859746517	CerebralCortex	Parietal_cortex	Microglia	4	MiG	ParCx
Pro	7	60	0.00213896117785462	CerebralCortex	Occipital_cortex	Microglia	4	MiG	OccCx
VPL	7	193	0.0280645630362077	Thalamus	Thalamus	Microglia	4	MiG	Thal
A19	7	30	0.00101098604839253	CerebralCortex	Occipital_cortex	Microglia	4	MiG	OccCx
LP	7	324	0.0123796423658872	Thalamus	Thalamus	Microglia	4	MiG	Thal
HTHpo	7	17	0.00113492222444756	Hypothalamus	Hypothalamus	Microglia	4	MiG	HTH
DTg	7	136	0.00521172638436482	Pons	Pons	Microglia	4	MiG	Pons
BNST	7	54	0.00154581627687287	Amygdala	Amygdala	Microglia	4	MiG	Amyg
LEC	7	31	0.000946709421285692	CerebralCortex	Temporal_cortex	Microglia	4	MiG	TempCx
A40	7	40	0.00102424909738048	CerebralCortex	Parietal_cortex	Microglia	4	MiG	ParCx
CaB	7	30	0.000918048840198298	BasalForebrain	Basal_Forebrain	Microglia	4	MiG	BasFB
PnEN	7	436	0.00919520836848321	Pons	Pons	Microglia	4	MiG	Pons
Sub	7	78	0.00187644341801386	Hippocampus	Hippocampus	Microglia	4	MiG	HC
HTHtub	7	17	0.00129051848477947	Hypothalamus	Hypothalamus	Microglia	4	MiG	HTH
CM	7	59	0.00455809641532757	Thalamus	Thalamus	Microglia	4	MiG	Thal
A46	7	21	0.00067600193143409	CerebralCortex	Frontal_cortex	Microglia	4	MiG	FrCx
ANC	7	97	0.00309834861213147	Thalamus	Thalamus	Microglia	4	MiG	Thal
M1C	7	52	0.000446060938786714	CerebralCortex	Frontal_cortex	Microglia	4	MiG	FrCx
BM	7	39	0.00125442264393696	Amygdala	Amygdala	Microglia	4	MiG	Amyg
A23	7	4	0.000113125371192624	CerebralCortex	Limbic_cortex	Microglia	4	MiG	LimCx
CA1-2R	7	13	0.00115401686640036	Hippocampus	Hippocampus	Microglia	4	MiG	HC
SC	7	85	0.00284214397967031	Midbrain	Midbrain	Microglia	4	MiG	MidB
A38	7	29	0.000770416024653313	CerebralCortex	Temporal_cortex	Microglia	4	MiG	TempCx
Ig	7	37	0.000950252972750854	CerebralCortex	Temporal_cortex	Microglia	4	MiG	TempCx
A13	7	18	0.000515478679229073	CerebralCortex	Frontal_cortex	Microglia	4	MiG	FrCx
A43	7	47	0.00109725918662745	CerebralCortex	Parietal_cortex	Microglia	4	MiG	ParCx
HTHso-HTHtub	7	24	0.00143257923953919	Hypothalamus	Hypothalamus	Microglia	4	MiG	HTH
Idg	7	25	0.000629786376461104	CerebralCortex	Temporal_cortex	Microglia	4	MiG	TempCx
A25	7	56	0.00148277596843805	CerebralCortex	Frontal_cortex	Microglia	4	MiG	FrCx
MEC	7	57	0.00113180572653985	CerebralCortex	Temporal_cortex	Microglia	4	MiG	TempCx
Pir	7	32	0.000866246176335237	CerebralCortex	Paleo_cortex	Microglia	4	MiG	PalCx
V2	7	17	0.000520865249096146	CerebralCortex	Occipital_cortex	Microglia	4	MiG	OccCx
CA1C-CA3C	7	104	0.00281949791248712	Hippocampus	Hippocampus	Microglia	4	MiG	HC
CMN	7	34	0.000887010513683442	Amygdala	Amygdala	Microglia	4	MiG	Amyg
HTHpo-HTHso	7	49	0.00244669695910521	Hypothalamus	Hypothalamus	Microglia	4	MiG	HTH
CA1U-CA2U-CA3U	7	180	0.00474796233283216	Hippocampus	Hippocampus	Microglia	4	MiG	HC
MG	7	72	0.00506115563053564	Thalamus	Thalamus	Microglia	4	MiG	Thal
A35-A36	7	5	0.000210685993595146	CerebralCortex	Temporal_cortex	Microglia	4	MiG	TempCx
TF	7	26	0.000815072572807925	CerebralCortex	Temporal_cortex	Microglia	4	MiG	TempCx
La	7	29	0.00100055202870549	Amygdala	Amygdala	Microglia	4	MiG	Amyg
CBL	7	42	0.0014985014985015	Cerebellum	Cerebellum	Microglia	4	MiG	CBL
MoSR	7	20	0.00146810540996844	Myelencephalon	Medulla	Microglia	4	MiG	Medul
STG	7	202	0.00497966227043017	CerebralCortex	Temporal_cortex	Microglia	4	MiG	TempCx
NAC	7	35	0.00116155582105403	BasalForebrain	Basal_Forebrain	Microglia	4	MiG	BasFB
FI	7	28	0.000801167415376692	CerebralCortex	Frontal_cortex	Microglia	4	MiG	FrCx
A5-A7	7	63	0.00178520827429867	CerebralCortex	Parietal_cortex	Microglia	4	MiG	ParCx
BL	7	42	0.00119030749610316	Amygdala	Amygdala	Microglia	4	MiG	Amyg
A44-A45	7	25	0.000653441020413497	CerebralCortex	Frontal_cortex	Microglia	4	MiG	FrCx
CA2U-CA3U	7	22	0.00176550838616483	Hippocampus	Hippocampus	Microglia	4	MiG	HC
A29-A30	7	7	0.000205411115675803	CerebralCortex	Limbic_cortex	Microglia	4	MiG	LimCx
A32	7	12	0.000483714930667527	CerebralCortex	Frontal_cortex	Microglia	4	MiG	FrCx
DGR-CA4	7	5	0.000480261262126597	Hippocampus	Hippocampus	Microglia	4	MiG	HC
A14	7	6	0.000418060200668896	CerebralCortex	Frontal_cortex	Microglia	4	MiG	FrCx
CoA	7	1	9.2781592132121e-05	Amygdala	Amygdala	Microglia	4	MiG	Amyg
Cla	8	63	0.00156852981451513	BasalForebrain	Basal_Forebrain	Microglia	5	MiG	BasFB
SN-RN	8	360	0.00733048259010385	Midbrain	Midbrain	Microglia	5	MiG	MidB
MoAN	8	156	0.00573318632855568	Myelencephalon	Medulla	Microglia	5	MiG	Medul
PAG	8	226	0.00668757767651062	Midbrain	Midbrain	Microglia	5	MiG	MidB
HTHtub	8	128	0.00971684506186898	Hypothalamus	Hypothalamus	Microglia	5	MiG	HTH
CBL	8	71	0.00253318110460968	Cerebellum	Cerebellum	Microglia	5	MiG	CBL
STH	8	34	0.00168634064080944	Thalamus	Thalamus	Microglia	5	MiG	Thal
CA1	8	283	0.00722916187702761	Hippocampus	Hippocampus	Microglia	5	MiG	HC
SI	8	93	0.00243423635649784	BasalForebrain	Basal_Forebrain	Microglia	5	MiG	BasFB
BNST	8	74	0.00211834082386282	Amygdala	Amygdala	Microglia	5	MiG	Amyg
Pul	8	150	0.00322907024304135	Thalamus	Thalamus	Microglia	5	MiG	Thal
HTHma-HTHtub	8	21	0.00112131567706109	Hypothalamus	Hypothalamus	Microglia	5	MiG	HTH
DGU-CA4Upy	8	343	0.0097029702970297	Hippocampus	Hippocampus	Microglia	5	MiG	HC
STG	8	42	0.00103537532355479	CerebralCortex	Temporal_cortex	Microglia	5	MiG	TempCx
SpC	8	156	0.00644894584539066	SpinalCord	SpC	Microglia	5	MiG	SC
ANC	8	92	0.00293863992078449	Thalamus	Thalamus	Microglia	5	MiG	Thal
SEP	8	170	0.00416513536689942	BasalForebrain	Basal_Forebrain	Microglia	5	MiG	BasFB
SN	8	638	0.0107217880850349	Midbrain	Midbrain	Microglia	5	MiG	MidB
TH-TL	8	49	0.00120461194286698	CerebralCortex	Limbic_cortex	Microglia	5	MiG	LimCx
IC	8	94	0.00290967622113539	Midbrain	Midbrain	Microglia	5	MiG	MidB
CA4C-DGC	8	355	0.00629801124771586	Hippocampus	Hippocampus	Microglia	5	MiG	HC
GPe	8	239	0.00470194766869959	BasalForebrain	Basal_Forebrain	Microglia	5	MiG	BasFB
AON	8	21	0.000672430355427474	CerebralCortex	Paleo_cortex	Microglia	5	MiG	PalCx
CEN	8	333	0.00779877748893417	Amygdala	Amygdala	Microglia	5	MiG	Amyg
HTHso-HTHtub	8	28	0.00167134244612905	Hypothalamus	Hypothalamus	Microglia	5	MiG	HTH
MoRF-MoEN	8	144	0.00622837370242215	Myelencephalon	Medulla	Microglia	5	MiG	Medul
CA1U-CA2U-CA3U	8	17	0.000448418664767482	Hippocampus	Hippocampus	Microglia	5	MiG	HC
MN	8	203	0.0072100870182916	Hypothalamus	Hypothalamus	Microglia	5	MiG	HTH
SC	8	32	0.00106998361587588	Midbrain	Midbrain	Microglia	5	MiG	MidB
MD	8	35	0.00167336010709505	Thalamus	Thalamus	Microglia	5	MiG	Thal
CA3R	8	92	0.0113903677107837	Hippocampus	Hippocampus	Microglia	5	MiG	HC
PnEN	8	51	0.00107558629998313	Pons	Pons	Microglia	5	MiG	Pons
CBV	8	359	0.00499485210229012	Cerebellum	Cerebellum	Microglia	5	MiG	CBL
CbDN	8	156	0.00299740609088289	Cerebellum	Cerebellum	Microglia	5	MiG	CBL
PN	8	137	0.00407241164055765	Pons	Pons	Microglia	5	MiG	Pons
ITG	8	16	0.0005419687013075	CerebralCortex	Temporal_cortex	Microglia	5	MiG	TempCx
ETH	8	26	0.00106877132404324	Thalamus	Thalamus	Microglia	5	MiG	Thal
CA2U-CA3U	8	14	0.00112350533665035	Hippocampus	Hippocampus	Microglia	5	MiG	HC
HTHpo	8	38	0.00253688497229455	Hypothalamus	Hypothalamus	Microglia	5	MiG	HTH
GPi	8	231	0.00680051813471503	BasalForebrain	Basal_Forebrain	Microglia	5	MiG	BasFB
HTHma	8	3	0.000297059114763838	Hypothalamus	Hypothalamus	Microglia	5	MiG	HTH
A25	8	16	0.000423650276696587	CerebralCortex	Frontal_cortex	Microglia	5	MiG	FrCx
A23	8	5	0.00014140671399078	CerebralCortex	Limbic_cortex	Microglia	5	MiG	LimCx
LG	8	48	0.000982479122318651	Thalamus	Thalamus	Microglia	5	MiG	Thal
MD-Re	8	106	0.00792108802869526	Thalamus	Thalamus	Microglia	5	MiG	Thal
PnAN	8	37	0.00158465030622296	Pons	Pons	Microglia	5	MiG	Pons
Sub	8	95	0.00228541185527329	Hippocampus	Hippocampus	Microglia	5	MiG	HC
PnRF	8	155	0.00313055420908063	Pons	Pons	Microglia	5	MiG	Pons
A35-A36	8	19	0.000800606775661554	CerebralCortex	Temporal_cortex	Microglia	5	MiG	TempCx
HTHpo-HTHso	8	21	0.00104858441104509	Hypothalamus	Hypothalamus	Microglia	5	MiG	HTH
M1C	8	7	6.00466648366731e-05	CerebralCortex	Frontal_cortex	Microglia	5	MiG	FrCx
VLN	8	33	0.00121721810335288	Thalamus	Thalamus	Microglia	5	MiG	Thal
BM	8	59	0.00189771630749437	Amygdala	Amygdala	Microglia	5	MiG	Amyg
A19	8	6	0.000202197209678506	CerebralCortex	Occipital_cortex	Microglia	5	MiG	OccCx
CA1C-CA3C	8	35	0.00094886948977932	Hippocampus	Hippocampus	Microglia	5	MiG	HC
Pro	8	7	0.000249545470749706	CerebralCortex	Occipital_cortex	Microglia	5	MiG	OccCx
CoA	8	26	0.00241232139543515	Amygdala	Amygdala	Microglia	5	MiG	Amyg
A38	8	4	0.000106264279262526	CerebralCortex	Temporal_cortex	Microglia	5	MiG	TempCx
DTg	8	12	0.000459858210385131	Pons	Pons	Microglia	5	MiG	Pons
ACC	8	13	0.000404266567154896	CerebralCortex	Limbic_cortex	Microglia	5	MiG	LimCx
A1C	8	20	0.000609942055504727	CerebralCortex	Temporal_cortex	Microglia	5	MiG	TempCx
IO	8	108	0.00501532460295347	Myelencephalon	Medulla	Microglia	5	MiG	Medul
DGR-CA4Rpy	8	190	0.00638012088650101	Hippocampus	Hippocampus	Microglia	5	MiG	HC
CMN	8	44	0.00114789595888445	Amygdala	Amygdala	Microglia	5	MiG	Amyg
S1C	8	8	0.000209489892112706	CerebralCortex	Parietal_cortex	Microglia	5	MiG	ParCx
CM-Pf	8	53	0.00217623388355096	Thalamus	Thalamus	Microglia	5	MiG	Thal
MTG	8	83	0.000773524943849545	CerebralCortex	Temporal_cortex	Microglia	5	MiG	TempCx
VPL	8	6	0.000872473462265523	Thalamus	Thalamus	Microglia	5	MiG	Thal
MG	8	8	0.000562350625615071	Thalamus	Thalamus	Microglia	5	MiG	Thal
FI	8	20	0.00057226243955478	CerebralCortex	Frontal_cortex	Microglia	5	MiG	FrCx
PAG-DR	8	62	0.00439903505037605	Midbrain	Midbrain	Microglia	5	MiG	MidB
VA	8	48	0.00559897352152106	Thalamus	Thalamus	Microglia	5	MiG	Thal
Pir	8	40	0.00108280772041905	CerebralCortex	Paleo_cortex	Microglia	5	MiG	PalCx
CA1R-CA2R-CA3R	8	34	0.00118367915332126	Hippocampus	Hippocampus	Microglia	5	MiG	HC
Idg	8	22	0.000554212011285772	CerebralCortex	Temporal_cortex	Microglia	5	MiG	TempCx
LP-VPL	8	85	0.00481313703284258	Thalamus	Thalamus	Microglia	5	MiG	Thal
A13	8	6	0.000171826226409691	CerebralCortex	Frontal_cortex	Microglia	5	MiG	FrCx
A44-A45	8	5	0.0001306882040827	CerebralCortex	Frontal_cortex	Microglia	5	MiG	FrCx
PB	8	47	0.00194576692196233	Pons	Pons	Microglia	5	MiG	Pons
PTR	8	8	0.000309178743961353	Midbrain	Midbrain	Microglia	5	MiG	MidB
NAC	8	27	0.000896057347670251	BasalForebrain	Basal_Forebrain	Microglia	5	MiG	BasFB
A40	8	7	0.000179243592041585	CerebralCortex	Parietal_cortex	Microglia	5	MiG	ParCx
TF	8	2	6.26978902159942e-05	CerebralCortex	Temporal_cortex	Microglia	5	MiG	TempCx
A14	8	1	6.96767001114827e-05	CerebralCortex	Frontal_cortex	Microglia	5	MiG	FrCx
CA1-2R	8	12	0.00106524633821571	Hippocampus	Hippocampus	Microglia	5	MiG	HC
DGR-CA4	8	18	0.00172894054365575	Hippocampus	Hippocampus	Microglia	5	MiG	HC
A43	8	14	0.000326843161974133	CerebralCortex	Parietal_cortex	Microglia	5	MiG	ParCx
CaB	8	22	0.000673235816145419	BasalForebrain	Basal_Forebrain	Microglia	5	MiG	BasFB
CM	8	38	0.00293572311495674	Thalamus	Thalamus	Microglia	5	MiG	Thal
RN	8	5	0.00106067034365719	Midbrain	Midbrain	Microglia	5	MiG	MidB
La	8	7	0.00024151255865305	Amygdala	Amygdala	Microglia	5	MiG	Amyg
MEC	8	15	0.000297843612247329	CerebralCortex	Temporal_cortex	Microglia	5	MiG	TempCx
V2	8	9	0.000275752190697959	CerebralCortex	Occipital_cortex	Microglia	5	MiG	OccCx
BL	8	27	0.000765197676066317	Amygdala	Amygdala	Microglia	5	MiG	Amyg
A32	8	10	0.000403095775556272	CerebralCortex	Frontal_cortex	Microglia	5	MiG	FrCx
LP	8	11	0.000420296500076418	Thalamus	Thalamus	Microglia	5	MiG	Thal
V1C	8	15	0.000447975152311552	CerebralCortex	Occipital_cortex	Microglia	5	MiG	OccCx
Pu	8	12	0.000348675034867504	BasalForebrain	Basal_Forebrain	Microglia	5	MiG	BasFB
A29-A30	8	5	0.000146722225482716	CerebralCortex	Limbic_cortex	Microglia	5	MiG	LimCx
A5-A7	8	6	0.000170019835647492	CerebralCortex	Parietal_cortex	Microglia	5	MiG	ParCx
Ig	8	14	0.000359555178878702	CerebralCortex	Temporal_cortex	Microglia	5	MiG	TempCx
LEC	8	10	0.00030539013589861	CerebralCortex	Temporal_cortex	Microglia	5	MiG	TempCx
A46	8	9	0.000289715113471753	CerebralCortex	Frontal_cortex	Microglia	5	MiG	FrCx
MoSR	8	6	0.000440431622990531	Myelencephalon	Medulla	Microglia	5	MiG	Medul
MD-Re	9	28	0.00209236287550441	Thalamus	Thalamus	Microglia	6	MiG	Thal
GPe	9	187	0.00367892976588629	BasalForebrain	Basal_Forebrain	Microglia	6	MiG	BasFB
Pu	9	21	0.000610181311018131	BasalForebrain	Basal_Forebrain	Microglia	6	MiG	BasFB
MoRF-MoEN	9	119	0.00514705882352941	Myelencephalon	Medulla	Microglia	6	MiG	Medul
CA2U-CA3U	9	10	0.000802503811893106	Hippocampus	Hippocampus	Microglia	6	MiG	HC
SN-RN	9	417	0.00849114233353696	Midbrain	Midbrain	Microglia	6	MiG	MidB
LG	9	54	0.00110528901260848	Thalamus	Thalamus	Microglia	6	MiG	Thal
MTG	9	220	0.00205030708008313	CerebralCortex	Temporal_cortex	Microglia	6	MiG	TempCx
MEC	9	62	0.00123108693062229	CerebralCortex	Temporal_cortex	Microglia	6	MiG	TempCx
A35-A36	9	20	0.000842743974380583	CerebralCortex	Temporal_cortex	Microglia	6	MiG	TempCx
STG	9	110	0.00271169727597683	CerebralCortex	Temporal_cortex	Microglia	6	MiG	TempCx
A43	9	51	0.00119064294719148	CerebralCortex	Parietal_cortex	Microglia	6	MiG	ParCx
A44-A45	9	12	0.000313651689798479	CerebralCortex	Frontal_cortex	Microglia	6	MiG	FrCx
SpC	9	82	0.00338983050847458	SpinalCord	SpC	Microglia	6	MiG	SC
DTg	9	21	0.00080475186817398	Pons	Pons	Microglia	6	MiG	Pons
CA1U-CA2U-CA3U	9	13	0.000342908390704545	Hippocampus	Hippocampus	Microglia	6	MiG	HC
SN	9	281	0.00472229224434921	Midbrain	Midbrain	Microglia	6	MiG	MidB
FI	9	12	0.000343357463732868	CerebralCortex	Frontal_cortex	Microglia	6	MiG	FrCx
PB	9	46	0.00190436762575036	Pons	Pons	Microglia	6	MiG	Pons
A1C	9	23	0.000701433363830436	CerebralCortex	Temporal_cortex	Microglia	6	MiG	TempCx
V1C	9	29	0.000866085294469	CerebralCortex	Occipital_cortex	Microglia	6	MiG	OccCx
A38	9	43	0.00114234100207215	CerebralCortex	Temporal_cortex	Microglia	6	MiG	TempCx
CA1-2R	9	14	0.001242787394585	Hippocampus	Hippocampus	Microglia	6	MiG	HC
HTHpo-HTHso	9	10	0.000499325910021471	Hypothalamus	Hypothalamus	Microglia	6	MiG	HTH
ACC	9	65	0.00202133283577448	CerebralCortex	Limbic_cortex	Microglia	6	MiG	LimCx
PnRF	9	154	0.00311035708515107	Pons	Pons	Microglia	6	MiG	Pons
S1C	9	16	0.000418979784225411	CerebralCortex	Parietal_cortex	Microglia	6	MiG	ParCx
VLN	9	128	0.00472133082512633	Thalamus	Thalamus	Microglia	6	MiG	Thal
PTR	9	15	0.000579710144927536	Midbrain	Midbrain	Microglia	6	MiG	MidB
A32	9	84	0.00338600451467269	CerebralCortex	Frontal_cortex	Microglia	6	MiG	FrCx
DGR-CA4Rpy	9	68	0.0022834116856951	Hippocampus	Hippocampus	Microglia	6	MiG	HC
SEP	9	46	0.00112703662869043	BasalForebrain	Basal_Forebrain	Microglia	6	MiG	BasFB
MoAN	9	54	0.0019845644983462	Myelencephalon	Medulla	Microglia	6	MiG	Medul
GPi	9	284	0.00836081017428168	BasalForebrain	Basal_Forebrain	Microglia	6	MiG	BasFB
Sub	9	118	0.0028387220939184	Hippocampus	Hippocampus	Microglia	6	MiG	HC
LP-VPL	9	30	0.00169875424688562	Thalamus	Thalamus	Microglia	6	MiG	Thal
PN	9	60	0.00178353794476978	Pons	Pons	Microglia	6	MiG	Pons
CA1	9	231	0.00590083531305081	Hippocampus	Hippocampus	Microglia	6	MiG	HC
SC	9	17	0.000568428795934062	Midbrain	Midbrain	Microglia	6	MiG	MidB
CA4C-DGC	9	175	0.00310465343197261	Hippocampus	Hippocampus	Microglia	6	MiG	HC
IO	9	46	0.00213615677533203	Myelencephalon	Medulla	Microglia	6	MiG	Medul
A19	9	29	0.000977286513446114	CerebralCortex	Occipital_cortex	Microglia	6	MiG	OccCx
CA1C-CA3C	9	27	0.000731985034972618	Hippocampus	Hippocampus	Microglia	6	MiG	HC
V2	9	31	0.000949813101292971	CerebralCortex	Occipital_cortex	Microglia	6	MiG	OccCx
MoSR	9	2	0.000146810540996844	Myelencephalon	Medulla	Microglia	6	MiG	Medul
VPL	9	13	0.00189035916824197	Thalamus	Thalamus	Microglia	6	MiG	Thal
CA1R-CA2R-CA3R	9	32	0.00111405096783178	Hippocampus	Hippocampus	Microglia	6	MiG	HC
ITG	9	49	0.00165977914775422	CerebralCortex	Temporal_cortex	Microglia	6	MiG	TempCx
A46	9	27	0.000869145340415258	CerebralCortex	Frontal_cortex	Microglia	6	MiG	FrCx
PAG	9	101	0.0029886962182636	Midbrain	Midbrain	Microglia	6	MiG	MidB
A40	9	18	0.000460912093821217	CerebralCortex	Parietal_cortex	Microglia	6	MiG	ParCx
M1C	9	19	0.000162983804556684	CerebralCortex	Frontal_cortex	Microglia	6	MiG	FrCx
TH-TL	9	135	0.00331882882218453	CerebralCortex	Limbic_cortex	Microglia	6	MiG	LimCx
DGU-CA4Upy	9	65	0.00183875530410184	Hippocampus	Hippocampus	Microglia	6	MiG	HC
CBL	9	29	0.00103467960610818	Cerebellum	Cerebellum	Microglia	6	MiG	CBL
SI	9	21	0.0005496662740479	BasalForebrain	Basal_Forebrain	Microglia	6	MiG	BasFB
CEN	9	33	0.00077285182322771	Amygdala	Amygdala	Microglia	6	MiG	Amyg
Cla	9	54	0.00134445412672725	BasalForebrain	Basal_Forebrain	Microglia	6	MiG	BasFB
Pul	9	115	0.00247562051966504	Thalamus	Thalamus	Microglia	6	MiG	Thal
NAC	9	14	0.000464622328421612	BasalForebrain	Basal_Forebrain	Microglia	6	MiG	BasFB
BM	9	34	0.0010935992280476	Amygdala	Amygdala	Microglia	6	MiG	Amyg
A13	9	17	0.000486840974827458	CerebralCortex	Frontal_cortex	Microglia	6	MiG	FrCx
CA3R	9	22	0.0027237835830135	Hippocampus	Hippocampus	Microglia	6	MiG	HC
Pir	9	25	0.000676754825261904	CerebralCortex	Paleo_cortex	Microglia	6	MiG	PalCx
AON	9	29	0.000928594300352225	CerebralCortex	Paleo_cortex	Microglia	6	MiG	PalCx
CbDN	9	55	0.0010567777884523	Cerebellum	Cerebellum	Microglia	6	MiG	CBL
LP	9	26	0.000993428091089714	Thalamus	Thalamus	Microglia	6	MiG	Thal
LEC	9	25	0.000763475339746526	CerebralCortex	Temporal_cortex	Microglia	6	MiG	TempCx
MD	9	11	0.000525913176515586	Thalamus	Thalamus	Microglia	6	MiG	Thal
IC	9	16	0.000495264037640067	Midbrain	Midbrain	Microglia	6	MiG	MidB
La	9	8	0.000276014352746343	Amygdala	Amygdala	Microglia	6	MiG	Amyg
A5-A7	9	14	0.000396712949844149	CerebralCortex	Parietal_cortex	Microglia	6	MiG	ParCx
PnEN	9	34	0.000717057533322085	Pons	Pons	Microglia	6	MiG	Pons
STH	9	22	0.00109116159111199	Thalamus	Thalamus	Microglia	6	MiG	Thal
A29-A30	9	8	0.000234755560772346	CerebralCortex	Limbic_cortex	Microglia	6	MiG	LimCx
CaB	9	18	0.000550829304118979	BasalForebrain	Basal_Forebrain	Microglia	6	MiG	BasFB
Idg	9	27	0.000680169286577993	CerebralCortex	Temporal_cortex	Microglia	6	MiG	TempCx
CBV	9	69	0.000960013356707572	Cerebellum	Cerebellum	Microglia	6	MiG	CBL
Pro	9	29	0.00103383123596307	CerebralCortex	Occipital_cortex	Microglia	6	MiG	OccCx
ANC	9	12	0.000383300859232759	Thalamus	Thalamus	Microglia	6	MiG	Thal
CMN	9	26	0.000678302157522632	Amygdala	Amygdala	Microglia	6	MiG	Amyg
ETH	9	5	0.000205532946931393	Thalamus	Thalamus	Microglia	6	MiG	Thal
TF	9	23	0.000721025737483934	CerebralCortex	Temporal_cortex	Microglia	6	MiG	TempCx
A25	9	20	0.000529562845870734	CerebralCortex	Frontal_cortex	Microglia	6	MiG	FrCx
HTHtub	9	4	0.000303651408183405	Hypothalamus	Hypothalamus	Microglia	6	MiG	HTH
PnAN	9	45	0.00192727739946036	Pons	Pons	Microglia	6	MiG	Pons
A23	9	19	0.000537345513164965	CerebralCortex	Limbic_cortex	Microglia	6	MiG	LimCx
HTHma-HTHtub	9	10	0.000533959846219564	Hypothalamus	Hypothalamus	Microglia	6	MiG	HTH
PAG-DR	9	9	0.000638569604086846	Midbrain	Midbrain	Microglia	6	MiG	MidB
CM-Pf	9	12	0.000492732200049273	Thalamus	Thalamus	Microglia	6	MiG	Thal
HTHso-HTHtub	9	3	0.000179072404942398	Hypothalamus	Hypothalamus	Microglia	6	MiG	HTH
Ig	9	29	0.000744792870534453	CerebralCortex	Temporal_cortex	Microglia	6	MiG	TempCx
MG	9	12	0.000843525938422607	Thalamus	Thalamus	Microglia	6	MiG	Thal
BL	9	24	0.000680175712058949	Amygdala	Amygdala	Microglia	6	MiG	Amyg
VA	9	10	0.00116645281698355	Thalamus	Thalamus	Microglia	6	MiG	Thal
BNST	9	7	0.000200383591446483	Amygdala	Amygdala	Microglia	6	MiG	Amyg
RN	9	3	0.000636402206194315	Midbrain	Midbrain	Microglia	6	MiG	MidB
CM	9	9	0.000695302843016069	Thalamus	Thalamus	Microglia	6	MiG	Thal
HTHpo	9	5	0.000333800654249282	Hypothalamus	Hypothalamus	Microglia	6	MiG	HTH
MN	9	10	0.000355176700408453	Hypothalamus	Hypothalamus	Microglia	6	MiG	HTH
A14	9	10	0.000696767001114827	CerebralCortex	Frontal_cortex	Microglia	6	MiG	FrCx
CoA	9	4	0.000371126368528484	Amygdala	Amygdala	Microglia	6	MiG	Amyg
HTHma	9	1	9.90197049212793e-05	Hypothalamus	Hypothalamus	Microglia	6	MiG	HTH
CM-Pf	10	110	0.00451671183378501	Thalamus	Thalamus	Microglia	7	MiG	Thal
MoAN	10	144	0.00529217199558986	Myelencephalon	Medulla	Microglia	7	MiG	Medul
CEN	10	405	0.00948499964870372	Amygdala	Amygdala	Microglia	7	MiG	Amyg
GPi	10	2900	0.085374470089496	BasalForebrain	Basal_Forebrain	Microglia	7	MiG	BasFB
A29-A30	10	11	0.000322788896061975	CerebralCortex	Limbic_cortex	Microglia	7	MiG	LimCx
MoRF-MoEN	10	285	0.0123269896193772	Myelencephalon	Medulla	Microglia	7	MiG	Medul
SN-RN	10	1187	0.0241702300957035	Midbrain	Midbrain	Microglia	7	MiG	MidB
Pul	10	397	0.00854627257658278	Thalamus	Thalamus	Microglia	7	MiG	Thal
SN	10	1548	0.026014620620116	Midbrain	Midbrain	Microglia	7	MiG	MidB
MD	10	73	0.00349015108051253	Thalamus	Thalamus	Microglia	7	MiG	Thal
GPe	10	1325	0.0260672831005312	BasalForebrain	Basal_Forebrain	Microglia	7	MiG	BasFB
STG	10	330	0.00813509182793048	CerebralCortex	Temporal_cortex	Microglia	7	MiG	TempCx
SpC	10	416	0.0171971889210418	SpinalCord	SpC	Microglia	7	MiG	SC
CA1R-CA2R-CA3R	10	36	0.00125330733881075	Hippocampus	Hippocampus	Microglia	7	MiG	HC
ANC	10	52	0.00166097039000862	Thalamus	Thalamus	Microglia	7	MiG	Thal
STH	10	143	0.00709255034222795	Thalamus	Thalamus	Microglia	7	MiG	Thal
VLN	10	76	0.00280329017741876	Thalamus	Thalamus	Microglia	7	MiG	Thal
CA1-2R	10	10	0.000887705281846427	Hippocampus	Hippocampus	Microglia	7	MiG	HC
CA4C-DGC	10	166	0.00294498554118545	Hippocampus	Hippocampus	Microglia	7	MiG	HC
BNST	10	79	0.00226147196061031	Amygdala	Amygdala	Microglia	7	MiG	Amyg
MTG	10	362	0.00337368710450042	CerebralCortex	Temporal_cortex	Microglia	7	MiG	TempCx
PnRF	10	379	0.00765470996930037	Pons	Pons	Microglia	7	MiG	Pons
NAC	10	14	0.000464622328421612	BasalForebrain	Basal_Forebrain	Microglia	7	MiG	BasFB
DGU-CA4Upy	10	114	0.00322489391796323	Hippocampus	Hippocampus	Microglia	7	MiG	HC
MG	10	48	0.00337410375369043	Thalamus	Thalamus	Microglia	7	MiG	Thal
V1C	10	29	0.000866085294469	CerebralCortex	Occipital_cortex	Microglia	7	MiG	OccCx
PB	10	138	0.00571310287725109	Pons	Pons	Microglia	7	MiG	Pons
PnAN	10	167	0.00715234057133068	Pons	Pons	Microglia	7	MiG	Pons
MN	10	190	0.00674835730776061	Hypothalamus	Hypothalamus	Microglia	7	MiG	HTH
PnEN	10	127	0.0026784207862325	Pons	Pons	Microglia	7	MiG	Pons
DGR-CA4Rpy	10	69	0.00231699126930826	Hippocampus	Hippocampus	Microglia	7	MiG	HC
LEC	10	22	0.000671858298976943	CerebralCortex	Temporal_cortex	Microglia	7	MiG	TempCx
Idg	10	28	0.000705360741636437	CerebralCortex	Temporal_cortex	Microglia	7	MiG	TempCx
PAG	10	530	0.0156832573829674	Midbrain	Midbrain	Microglia	7	MiG	MidB
A32	10	16	0.000644953240890035	CerebralCortex	Frontal_cortex	Microglia	7	MiG	FrCx
CA3R	10	43	0.00532375882134456	Hippocampus	Hippocampus	Microglia	7	MiG	HC
LP	10	88	0.00336237200061134	Thalamus	Thalamus	Microglia	7	MiG	Thal
CA1	10	254	0.0064883643701944	Hippocampus	Hippocampus	Microglia	7	MiG	HC
A19	10	14	0.000471793489249848	CerebralCortex	Occipital_cortex	Microglia	7	MiG	OccCx
CA1U-CA2U-CA3U	10	57	0.00150352140539685	Hippocampus	Hippocampus	Microglia	7	MiG	HC
CBL	10	44	0.00156985871271586	Cerebellum	Cerebellum	Microglia	7	MiG	CBL
CA1C-CA3C	10	19	0.000515100580165917	Hippocampus	Hippocampus	Microglia	7	MiG	HC
PAG-DR	10	98	0.00695331346672343	Midbrain	Midbrain	Microglia	7	MiG	MidB
VPL	10	111	0.0161407590519122	Thalamus	Thalamus	Microglia	7	MiG	Thal
A25	10	28	0.000741387984219027	CerebralCortex	Frontal_cortex	Microglia	7	MiG	FrCx
A35-A36	10	17	0.000716332378223496	CerebralCortex	Temporal_cortex	Microglia	7	MiG	TempCx
VA	10	36	0.00419923014114079	Thalamus	Thalamus	Microglia	7	MiG	Thal
A43	10	34	0.000793761964794322	CerebralCortex	Parietal_cortex	Microglia	7	MiG	ParCx
HTHso-HTHtub	10	33	0.00196979645436638	Hypothalamus	Hypothalamus	Microglia	7	MiG	HTH
CBV	10	380	0.00528703008041851	Cerebellum	Cerebellum	Microglia	7	MiG	CBL
CbDN	10	513	0.00985685464501873	Cerebellum	Cerebellum	Microglia	7	MiG	CBL
LP-VPL	10	162	0.00917327293318233	Thalamus	Thalamus	Microglia	7	MiG	Thal
A1C	10	47	0.00143336383043611	CerebralCortex	Temporal_cortex	Microglia	7	MiG	TempCx
HTHma-HTHtub	10	83	0.00443186672362238	Hypothalamus	Hypothalamus	Microglia	7	MiG	HTH
A44-A45	10	20	0.000522752816330798	CerebralCortex	Frontal_cortex	Microglia	7	MiG	FrCx
SEP	10	100	0.0024500796275879	BasalForebrain	Basal_Forebrain	Microglia	7	MiG	BasFB
TH-TL	10	115	0.00282715047815719	CerebralCortex	Limbic_cortex	Microglia	7	MiG	LimCx
PTR	10	46	0.00177777777777778	Midbrain	Midbrain	Microglia	7	MiG	MidB
CoA	10	9	0.000835034329189089	Amygdala	Amygdala	Microglia	7	MiG	Amyg
CMN	10	50	0.00130442722600506	Amygdala	Amygdala	Microglia	7	MiG	Amyg
MoSR	10	6	0.000440431622990531	Myelencephalon	Medulla	Microglia	7	MiG	Medul
TF	10	33	0.00103451518856391	CerebralCortex	Temporal_cortex	Microglia	7	MiG	TempCx
ACC	10	55	0.00171035855334764	CerebralCortex	Limbic_cortex	Microglia	7	MiG	LimCx
Cla	10	183	0.00455620565168679	BasalForebrain	Basal_Forebrain	Microglia	7	MiG	BasFB
HTHpo	10	36	0.00240336471059483	Hypothalamus	Hypothalamus	Microglia	7	MiG	HTH
BM	10	49	0.00157606947571566	Amygdala	Amygdala	Microglia	7	MiG	Amyg
MD-Re	10	80	0.00597817964429831	Thalamus	Thalamus	Microglia	7	MiG	Thal
IO	10	267	0.0123989969350794	Myelencephalon	Medulla	Microglia	7	MiG	Medul
IC	10	179	0.00554076642109825	Midbrain	Midbrain	Microglia	7	MiG	MidB
AON	10	29	0.000928594300352225	CerebralCortex	Paleo_cortex	Microglia	7	MiG	PalCx
RN	10	25	0.00530335171828596	Midbrain	Midbrain	Microglia	7	MiG	MidB
HTHpo-HTHso	10	37	0.00184750586707944	Hypothalamus	Hypothalamus	Microglia	7	MiG	HTH
A40	10	29	0.00074258059560085	CerebralCortex	Parietal_cortex	Microglia	7	MiG	ParCx
SI	10	49	0.0012825546394451	BasalForebrain	Basal_Forebrain	Microglia	7	MiG	BasFB
SC	10	80	0.0026749590396897	Midbrain	Midbrain	Microglia	7	MiG	MidB
Sub	10	141	0.00339203233256351	Hippocampus	Hippocampus	Microglia	7	MiG	HC
A46	10	21	0.00067600193143409	CerebralCortex	Frontal_cortex	Microglia	7	MiG	FrCx
PN	10	251	0.00746113373562023	Pons	Pons	Microglia	7	MiG	Pons
S1C	10	30	0.000785587095422646	CerebralCortex	Parietal_cortex	Microglia	7	MiG	ParCx
Pu	10	40	0.00116225011622501	BasalForebrain	Basal_Forebrain	Microglia	7	MiG	BasFB
CA2U-CA3U	10	7	0.000561752668325175	Hippocampus	Hippocampus	Microglia	7	MiG	HC
Pir	10	53	0.00143472022955524	CerebralCortex	Paleo_cortex	Microglia	7	MiG	PalCx
LG	10	85	0.00173980677910594	Thalamus	Thalamus	Microglia	7	MiG	Thal
MEC	10	25	0.000496406020412216	CerebralCortex	Temporal_cortex	Microglia	7	MiG	TempCx
V2	10	27	0.000827256572093878	CerebralCortex	Occipital_cortex	Microglia	7	MiG	OccCx
HTHtub	10	8	0.000607302816366811	Hypothalamus	Hypothalamus	Microglia	7	MiG	HTH
ITG	10	35	0.00118555653411016	CerebralCortex	Temporal_cortex	Microglia	7	MiG	TempCx
DTg	10	55	0.00210768346426518	Pons	Pons	Microglia	7	MiG	Pons
Ig	10	29	0.000744792870534453	CerebralCortex	Temporal_cortex	Microglia	7	MiG	TempCx
M1C	10	34	0.000291655229206698	CerebralCortex	Frontal_cortex	Microglia	7	MiG	FrCx
Pro	10	21	0.000748636412249118	CerebralCortex	Occipital_cortex	Microglia	7	MiG	OccCx
ETH	10	20	0.000822131787725573	Thalamus	Thalamus	Microglia	7	MiG	Thal
A5-A7	10	15	0.000425049589118731	CerebralCortex	Parietal_cortex	Microglia	7	MiG	ParCx
BL	10	24	0.000680175712058949	Amygdala	Amygdala	Microglia	7	MiG	Amyg
FI	10	16	0.000457809951643824	CerebralCortex	Frontal_cortex	Microglia	7	MiG	FrCx
A38	10	12	0.000318792837787578	CerebralCortex	Temporal_cortex	Microglia	7	MiG	TempCx
CaB	10	14	0.000428422792092539	BasalForebrain	Basal_Forebrain	Microglia	7	MiG	BasFB
CM	10	62	0.00478986402966625	Thalamus	Thalamus	Microglia	7	MiG	Thal
A23	10	9	0.000254532085183405	CerebralCortex	Limbic_cortex	Microglia	7	MiG	LimCx
La	10	22	0.000759039470052443	Amygdala	Amygdala	Microglia	7	MiG	Amyg
A13	10	15	0.000429565566024228	CerebralCortex	Frontal_cortex	Microglia	7	MiG	FrCx
HTHma	10	12	0.00118823645905535	Hypothalamus	Hypothalamus	Microglia	7	MiG	HTH
A14	10	4	0.000278706800445931	CerebralCortex	Frontal_cortex	Microglia	7	MiG	FrCx
DGR-CA4	10	5	0.000480261262126597	Hippocampus	Hippocampus	Microglia	7	MiG	HC
DGR-CA4Rpy	11	1255	0.0421423774345198	Hippocampus	Hippocampus	Microglia	8	MiG	HC
Pro	11	177	0.00630993547467114	CerebralCortex	Occipital_cortex	Microglia	8	MiG	OccCx
BNST	11	105	0.00300575387169725	Amygdala	Amygdala	Microglia	8	MiG	Amyg
SN-RN	11	234	0.0047648136835675	Midbrain	Midbrain	Microglia	8	MiG	MidB
ITG	11	222	0.00751981573064156	CerebralCortex	Temporal_cortex	Microglia	8	MiG	TempCx
Cla	11	270	0.00672227063363625	BasalForebrain	Basal_Forebrain	Microglia	8	MiG	BasFB
FI	11	246	0.00703882800652379	CerebralCortex	Frontal_cortex	Microglia	8	MiG	FrCx
MTG	11	1147	0.0106895555493425	CerebralCortex	Temporal_cortex	Microglia	8	MiG	TempCx
A43	11	263	0.00613998225708549	CerebralCortex	Parietal_cortex	Microglia	8	MiG	ParCx
PnRF	11	149	0.00300937146550331	Pons	Pons	Microglia	8	MiG	Pons
STH	11	24	0.0011903580993949	Thalamus	Thalamus	Microglia	8	MiG	Thal
A38	11	306	0.00812921736358323	CerebralCortex	Temporal_cortex	Microglia	8	MiG	TempCx
CA1C-CA3C	11	226	0.00612698584828932	Hippocampus	Hippocampus	Microglia	8	MiG	HC
Pul	11	506	0.0108927302865262	Thalamus	Thalamus	Microglia	8	MiG	Thal
CA1R-CA2R-CA3R	11	258	0.00898203592814371	Hippocampus	Hippocampus	Microglia	8	MiG	HC
PAG	11	149	0.00440906669823046	Midbrain	Midbrain	Microglia	8	MiG	MidB
DGU-CA4Upy	11	1146	0.0324186704384724	Hippocampus	Hippocampus	Microglia	8	MiG	HC
STG	11	353	0.00870208307654382	CerebralCortex	Temporal_cortex	Microglia	8	MiG	TempCx
CMN	11	214	0.00558294852730166	Amygdala	Amygdala	Microglia	8	MiG	Amyg
LP-VPL	11	175	0.00990939977349943	Thalamus	Thalamus	Microglia	8	MiG	Thal
M1C	11	148	0.0012695580565468	CerebralCortex	Frontal_cortex	Microglia	8	MiG	FrCx
SN	11	189	0.00317620368036299	Midbrain	Midbrain	Microglia	8	MiG	MidB
HTHso-HTHtub	11	72	0.00429773771861756	Hypothalamus	Hypothalamus	Microglia	8	MiG	HTH
A19	11	166	0.00559412280110534	CerebralCortex	Occipital_cortex	Microglia	8	MiG	OccCx
A5-A7	11	150	0.00425049589118731	CerebralCortex	Parietal_cortex	Microglia	8	MiG	ParCx
MG	11	30	0.00210881484605652	Thalamus	Thalamus	Microglia	8	MiG	Thal
MEC	11	252	0.00500377268575513	CerebralCortex	Temporal_cortex	Microglia	8	MiG	TempCx
LP	11	140	0.00534922818279077	Thalamus	Thalamus	Microglia	8	MiG	Thal
SI	11	210	0.005496662740479	BasalForebrain	Basal_Forebrain	Microglia	8	MiG	BasFB
CA1	11	637	0.0162720004087159	Hippocampus	Hippocampus	Microglia	8	MiG	HC
IC	11	125	0.00386925029406302	Midbrain	Midbrain	Microglia	8	MiG	MidB
CA4C-DGC	11	411	0.0072915003459471	Hippocampus	Hippocampus	Microglia	8	MiG	HC
NAC	11	68	0.00225673702376211	BasalForebrain	Basal_Forebrain	Microglia	8	MiG	BasFB
Sub	11	284	0.00683217859892225	Hippocampus	Hippocampus	Microglia	8	MiG	HC
GPe	11	205	0.00403305134762935	BasalForebrain	Basal_Forebrain	Microglia	8	MiG	BasFB
A35-A36	11	174	0.00733187257711107	CerebralCortex	Temporal_cortex	Microglia	8	MiG	TempCx
VPL	11	44	0.0063981387232805	Thalamus	Thalamus	Microglia	8	MiG	Thal
CA1U-CA2U-CA3U	11	114	0.0030070428107937	Hippocampus	Hippocampus	Microglia	8	MiG	HC
GPi	11	132	0.0038860103626943	BasalForebrain	Basal_Forebrain	Microglia	8	MiG	BasFB
CEN	11	966	0.0226234806435748	Amygdala	Amygdala	Microglia	8	MiG	Amyg
MN	11	63	0.00223761321257326	Hypothalamus	Hypothalamus	Microglia	8	MiG	HTH
A32	11	121	0.00487745888423089	CerebralCortex	Frontal_cortex	Microglia	8	MiG	FrCx
Pu	11	109	0.00316713156671316	BasalForebrain	Basal_Forebrain	Microglia	8	MiG	BasFB
HTHma	11	18	0.00178235468858303	Hypothalamus	Hypothalamus	Microglia	8	MiG	HTH
CBV	11	316	0.0043965829089796	Cerebellum	Cerebellum	Microglia	8	MiG	CBL
MD	11	162	0.00774526678141136	Thalamus	Thalamus	Microglia	8	MiG	Thal
A25	11	229	0.0060634945852199	CerebralCortex	Frontal_cortex	Microglia	8	MiG	FrCx
ETH	11	60	0.00246639536317672	Thalamus	Thalamus	Microglia	8	MiG	Thal
A44-A45	11	140	0.00365926971431559	CerebralCortex	Frontal_cortex	Microglia	8	MiG	FrCx
PnEN	11	37	0.000780327315674034	Pons	Pons	Microglia	8	MiG	Pons
VA	11	28	0.00326606788755395	Thalamus	Thalamus	Microglia	8	MiG	Thal
SpC	11	17	0.000702769739561802	SpinalCord	SpC	Microglia	8	MiG	SC
CaB	11	82	0.00250933349654202	BasalForebrain	Basal_Forebrain	Microglia	8	MiG	BasFB
V2	11	136	0.00416692199276917	CerebralCortex	Occipital_cortex	Microglia	8	MiG	OccCx
PB	11	68	0.00281515214241358	Pons	Pons	Microglia	8	MiG	Pons
S1C	11	145	0.00379700429454279	CerebralCortex	Parietal_cortex	Microglia	8	MiG	ParCx
SEP	11	110	0.00269508759034669	BasalForebrain	Basal_Forebrain	Microglia	8	MiG	BasFB
Ig	11	217	0.00557310527261987	CerebralCortex	Temporal_cortex	Microglia	8	MiG	TempCx
PnAN	11	34	0.00145616514625894	Pons	Pons	Microglia	8	MiG	Pons
A13	11	97	0.00277785732695667	CerebralCortex	Frontal_cortex	Microglia	8	MiG	FrCx
Idg	11	278	0.00700322450624748	CerebralCortex	Temporal_cortex	Microglia	8	MiG	TempCx
CM-Pf	11	176	0.00722673893405601	Thalamus	Thalamus	Microglia	8	MiG	Thal
Pir	11	353	0.00955577813269809	CerebralCortex	Paleo_cortex	Microglia	8	MiG	PalCx
BL	11	143	0.00405271361768457	Amygdala	Amygdala	Microglia	8	MiG	Amyg
DTg	11	23	0.000881394903238168	Pons	Pons	Microglia	8	MiG	Pons
MoRF-MoEN	11	71	0.00307093425605536	Myelencephalon	Medulla	Microglia	8	MiG	Medul
IO	11	22	0.00102164019689793	Myelencephalon	Medulla	Microglia	8	MiG	Medul
PAG-DR	11	20	0.00141904356463743	Midbrain	Midbrain	Microglia	8	MiG	MidB
VLN	11	389	0.0143484194607355	Thalamus	Thalamus	Microglia	8	MiG	Thal
ACC	11	366	0.0113816587368225	CerebralCortex	Limbic_cortex	Microglia	8	MiG	LimCx
PN	11	59	0.00175381231235695	Pons	Pons	Microglia	8	MiG	Pons
A23	11	75	0.0021211007098617	CerebralCortex	Limbic_cortex	Microglia	8	MiG	LimCx
CA2U-CA3U	11	358	0.0287296364657732	Hippocampus	Hippocampus	Microglia	8	MiG	HC
CM	11	95	0.00733930778739184	Thalamus	Thalamus	Microglia	8	MiG	Thal
BM	11	293	0.00942425217111612	Amygdala	Amygdala	Microglia	8	MiG	Amyg
A40	11	173	0.00442987734617059	CerebralCortex	Parietal_cortex	Microglia	8	MiG	ParCx
LG	11	48	0.000982479122318651	Thalamus	Thalamus	Microglia	8	MiG	Thal
A46	11	127	0.00408820215676807	CerebralCortex	Frontal_cortex	Microglia	8	MiG	FrCx
CBL	11	22	0.000784929356357928	Cerebellum	Cerebellum	Microglia	8	MiG	CBL
HTHma-HTHtub	11	60	0.00320375907731739	Hypothalamus	Hypothalamus	Microglia	8	MiG	HTH
ANC	11	167	0.00533427029098924	Thalamus	Thalamus	Microglia	8	MiG	Thal
CA1-2R	11	76	0.00674656014203285	Hippocampus	Hippocampus	Microglia	8	MiG	HC
TF	11	128	0.00401266497382363	CerebralCortex	Temporal_cortex	Microglia	8	MiG	TempCx
CoA	11	92	0.00853590647615513	Amygdala	Amygdala	Microglia	8	MiG	Amyg
CA3R	11	34	0.00420948371920267	Hippocampus	Hippocampus	Microglia	8	MiG	HC
CbDN	11	7	0.000134498991257566	Cerebellum	Cerebellum	Microglia	8	MiG	CBL
TH-TL	11	306	0.00752267866361826	CerebralCortex	Limbic_cortex	Microglia	8	MiG	LimCx
MD-Re	11	185	0.0138245404274398	Thalamus	Thalamus	Microglia	8	MiG	Thal
A1C	11	155	0.00472705093016163	CerebralCortex	Temporal_cortex	Microglia	8	MiG	TempCx
V1C	11	113	0.00337474614741369	CerebralCortex	Occipital_cortex	Microglia	8	MiG	OccCx
HTHpo	11	71	0.00473996929033981	Hypothalamus	Hypothalamus	Microglia	8	MiG	HTH
LEC	11	233	0.00711559016643762	CerebralCortex	Temporal_cortex	Microglia	8	MiG	TempCx
HTHpo-HTHso	11	28	0.00139811254806012	Hypothalamus	Hypothalamus	Microglia	8	MiG	HTH
La	11	164	0.00565829423130003	Amygdala	Amygdala	Microglia	8	MiG	Amyg
HTHtub	11	116	0.00880589083731876	Hypothalamus	Hypothalamus	Microglia	8	MiG	HTH
RN	11	8	0.00169707254985151	Midbrain	Midbrain	Microglia	8	MiG	MidB
AON	11	133	0.004258725584374	CerebralCortex	Paleo_cortex	Microglia	8	MiG	PalCx
PTR	11	27	0.00104347826086957	Midbrain	Midbrain	Microglia	8	MiG	MidB
A29-A30	11	11	0.000322788896061975	CerebralCortex	Limbic_cortex	Microglia	8	MiG	LimCx
A14	11	34	0.00236900780379041	CerebralCortex	Frontal_cortex	Microglia	8	MiG	FrCx
DGR-CA4	11	47	0.00451445586399001	Hippocampus	Hippocampus	Microglia	8	MiG	HC
MoAN	11	27	0.000992282249173098	Myelencephalon	Medulla	Microglia	8	MiG	Medul
SC	11	37	0.00123716855585649	Midbrain	Midbrain	Microglia	8	MiG	MidB
SEP	12	306	0.00749724366041896	BasalForebrain	Basal_Forebrain	Microglia	9	MiG	BasFB
Idg	12	14	0.000352680370818218	CerebralCortex	Temporal_cortex	Microglia	9	MiG	TempCx
MTG	12	103	0.000959916496584375	CerebralCortex	Temporal_cortex	Microglia	9	MiG	TempCx
DGU-CA4Upy	12	37	0.00104667609618105	Hippocampus	Hippocampus	Microglia	9	MiG	HC
SN	12	170	0.00285690278127888	Midbrain	Midbrain	Microglia	9	MiG	MidB
CEN	12	50	0.00117098761095108	Amygdala	Amygdala	Microglia	9	MiG	Amyg
VLN	12	29	0.00106967651506768	Thalamus	Thalamus	Microglia	9	MiG	Thal
A1C	12	17	0.000518450747179018	CerebralCortex	Temporal_cortex	Microglia	9	MiG	TempCx
PN	12	36	0.00107012276686186	Pons	Pons	Microglia	9	MiG	Pons
SN-RN	12	145	0.00295255548768072	Midbrain	Midbrain	Microglia	9	MiG	MidB
LEC	12	17	0.000519163231027638	CerebralCortex	Temporal_cortex	Microglia	9	MiG	TempCx
GPi	12	383	0.0112753179463024	BasalForebrain	Basal_Forebrain	Microglia	9	MiG	BasFB
IC	12	19	0.000588126044697579	Midbrain	Midbrain	Microglia	9	MiG	MidB
CbDN	12	326	0.00626381016428091	Cerebellum	Cerebellum	Microglia	9	MiG	CBL
CBV	12	58	0.00080696774911651	Cerebellum	Cerebellum	Microglia	9	MiG	CBL
PnRF	12	67	0.00135320730328001	Pons	Pons	Microglia	9	MiG	Pons
PAG	12	29	0.00085814049831331	Midbrain	Midbrain	Microglia	9	MiG	MidB
PnEN	12	39	0.000822507170575333	Pons	Pons	Microglia	9	MiG	Pons
CA1	12	34	0.000868521214907911	Hippocampus	Hippocampus	Microglia	9	MiG	HC
ETH	12	3	0.000123319768158836	Thalamus	Thalamus	Microglia	9	MiG	Thal
VPL	12	27	0.00392613058019485	Thalamus	Thalamus	Microglia	9	MiG	Thal
GPe	12	229	0.00450521345662011	BasalForebrain	Basal_Forebrain	Microglia	9	MiG	BasFB
MoSR	12	5	0.000367026352492109	Myelencephalon	Medulla	Microglia	9	MiG	Medul
LP	12	29	0.00110805440929237	Thalamus	Thalamus	Microglia	9	MiG	Thal
MD-Re	12	7	0.000523090718876102	Thalamus	Thalamus	Microglia	9	MiG	Thal
PAG-DR	12	9	0.000638569604086846	Midbrain	Midbrain	Microglia	9	MiG	MidB
HTHtub	12	7	0.00053138996432096	Hypothalamus	Hypothalamus	Microglia	9	MiG	HTH
SpC	12	29	0.00119884249689955	SpinalCord	SpC	Microglia	9	MiG	SC
MN	12	94	0.00333866098383946	Hypothalamus	Hypothalamus	Microglia	9	MiG	HTH
S1C	12	21	0.000549910966795852	CerebralCortex	Parietal_cortex	Microglia	9	MiG	ParCx
ANC	12	14	0.000447184335771553	Thalamus	Thalamus	Microglia	9	MiG	Thal
DGR-CA4Rpy	12	37	0.00124244459368704	Hippocampus	Hippocampus	Microglia	9	MiG	HC
A32	12	4	0.000161238310222509	CerebralCortex	Frontal_cortex	Microglia	9	MiG	FrCx
Cla	12	17	0.000423254076932653	BasalForebrain	Basal_Forebrain	Microglia	9	MiG	BasFB
Ig	12	26	0.000667745332203303	CerebralCortex	Temporal_cortex	Microglia	9	MiG	TempCx
CA1U-CA2U-CA3U	12	11	0.000290153253673076	Hippocampus	Hippocampus	Microglia	9	MiG	HC
IO	12	47	0.00218259496610012	Myelencephalon	Medulla	Microglia	9	MiG	Medul
Sub	12	12	0.000288683602771363	Hippocampus	Hippocampus	Microglia	9	MiG	HC
MoRF-MoEN	12	35	0.00151384083044983	Myelencephalon	Medulla	Microglia	9	MiG	Medul
V1C	12	10	0.000298650101541035	CerebralCortex	Occipital_cortex	Microglia	9	MiG	OccCx
MoAN	12	55	0.00202131569276001	Myelencephalon	Medulla	Microglia	9	MiG	Medul
DGR-CA4	12	4	0.000384209009701278	Hippocampus	Hippocampus	Microglia	9	MiG	HC
HTHma-HTHtub	12	16	0.000854335753951303	Hypothalamus	Hypothalamus	Microglia	9	MiG	HTH
CA3R	12	10	0.00123808344682432	Hippocampus	Hippocampus	Microglia	9	MiG	HC
TH-TL	12	23	0.000565430095631438	CerebralCortex	Limbic_cortex	Microglia	9	MiG	LimCx
A46	12	5	0.00016095284081764	CerebralCortex	Frontal_cortex	Microglia	9	MiG	FrCx
CA1C-CA3C	12	5	0.000135552784254189	Hippocampus	Hippocampus	Microglia	9	MiG	HC
LG	12	29	0.000593581136400852	Thalamus	Thalamus	Microglia	9	MiG	Thal
Pir	12	14	0.000378982702146666	CerebralCortex	Paleo_cortex	Microglia	9	MiG	PalCx
MG	12	5	0.000351469141009419	Thalamus	Thalamus	Microglia	9	MiG	Thal
Pu	12	24	0.000697350069735007	BasalForebrain	Basal_Forebrain	Microglia	9	MiG	BasFB
FI	12	12	0.000343357463732868	CerebralCortex	Frontal_cortex	Microglia	9	MiG	FrCx
SC	12	11	0.000367806867957334	Midbrain	Midbrain	Microglia	9	MiG	MidB
BL	12	8	0.000226725237352983	Amygdala	Amygdala	Microglia	9	MiG	Amyg
SI	12	13	0.000340269598220128	BasalForebrain	Basal_Forebrain	Microglia	9	MiG	BasFB
V2	12	12	0.000367669587597279	CerebralCortex	Occipital_cortex	Microglia	9	MiG	OccCx
La	12	5	0.000172508970466464	Amygdala	Amygdala	Microglia	9	MiG	Amyg
Pul	12	29	0.000624286913654662	Thalamus	Thalamus	Microglia	9	MiG	Thal
STH	12	51	0.00252951096121417	Thalamus	Thalamus	Microglia	9	MiG	Thal
STG	12	43	0.00106002711697276	CerebralCortex	Temporal_cortex	Microglia	9	MiG	TempCx
PB	12	41	0.00169737114469054	Pons	Pons	Microglia	9	MiG	Pons
CBL	12	23	0.000820607963465106	Cerebellum	Cerebellum	Microglia	9	MiG	CBL
MEC	12	16	0.000317699853063818	CerebralCortex	Temporal_cortex	Microglia	9	MiG	TempCx
LP-VPL	12	6	0.000339750849377123	Thalamus	Thalamus	Microglia	9	MiG	Thal
CA4C-DGC	12	18	0.000319335781574325	Hippocampus	Hippocampus	Microglia	9	MiG	HC
PnAN	12	25	0.00107070966636687	Pons	Pons	Microglia	9	MiG	Pons
A23	12	5	0.00014140671399078	CerebralCortex	Limbic_cortex	Microglia	9	MiG	LimCx
HTHso-HTHtub	12	8	0.000477526413179729	Hypothalamus	Hypothalamus	Microglia	9	MiG	HTH
TF	12	5	0.000156744725539986	CerebralCortex	Temporal_cortex	Microglia	9	MiG	TempCx
DTg	12	14	0.00053650124544932	Pons	Pons	Microglia	9	MiG	Pons
ITG	12	5	0.000169365219158594	CerebralCortex	Temporal_cortex	Microglia	9	MiG	TempCx
CM	12	4	0.00030902348578492	Thalamus	Thalamus	Microglia	9	MiG	Thal
VA	12	16	0.00186632450717369	Thalamus	Thalamus	Microglia	9	MiG	Thal
RN	12	6	0.00127280441238863	Midbrain	Midbrain	Microglia	9	MiG	MidB
A38	12	5	0.000132830349078157	CerebralCortex	Temporal_cortex	Microglia	9	MiG	TempCx
NAC	12	5	0.000165936545864861	BasalForebrain	Basal_Forebrain	Microglia	9	MiG	BasFB
CA1R-CA2R-CA3R	12	23	0.000800724133129091	Hippocampus	Hippocampus	Microglia	9	MiG	HC
PTR	12	7	0.000270531400966184	Midbrain	Midbrain	Microglia	9	MiG	MidB
ACC	12	11	0.000342071710669528	CerebralCortex	Limbic_cortex	Microglia	9	MiG	LimCx
A35-A36	12	8	0.000337097589752233	CerebralCortex	Temporal_cortex	Microglia	9	MiG	TempCx
M1C	12	10	8.57809497666758e-05	CerebralCortex	Frontal_cortex	Microglia	9	MiG	FrCx
CM-Pf	12	17	0.000698037283403137	Thalamus	Thalamus	Microglia	9	MiG	Thal
A19	12	11	0.000370694884410595	CerebralCortex	Occipital_cortex	Microglia	9	MiG	OccCx
A40	12	6	0.000153637364607072	CerebralCortex	Parietal_cortex	Microglia	9	MiG	ParCx
CA1-2R	12	5	0.000443852640923214	Hippocampus	Hippocampus	Microglia	9	MiG	HC
Pro	12	11	0.000392142882606681	CerebralCortex	Occipital_cortex	Microglia	9	MiG	OccCx
A5-A7	12	6	0.000170019835647492	CerebralCortex	Parietal_cortex	Microglia	9	MiG	ParCx
HTHpo	12	2	0.000133520261699713	Hypothalamus	Hypothalamus	Microglia	9	MiG	HTH
BNST	12	12	0.000343514728193971	Amygdala	Amygdala	Microglia	9	MiG	Amyg
CMN	12	11	0.000286973989721113	Amygdala	Amygdala	Microglia	9	MiG	Amyg
A43	12	20	0.00046691880282019	CerebralCortex	Parietal_cortex	Microglia	9	MiG	ParCx
MD	12	6	0.000286861732644865	Thalamus	Thalamus	Microglia	9	MiG	Thal
BM	12	10	0.000321646831778707	Amygdala	Amygdala	Microglia	9	MiG	Amyg
A29-A30	12	3	8.80333352896297e-05	CerebralCortex	Limbic_cortex	Microglia	9	MiG	LimCx
HTHma	12	3	0.000297059114763838	Hypothalamus	Hypothalamus	Microglia	9	MiG	HTH
CaB	12	7	0.00021421139604627	BasalForebrain	Basal_Forebrain	Microglia	9	MiG	BasFB
CoA	12	1	9.2781592132121e-05	Amygdala	Amygdala	Microglia	9	MiG	Amyg
AON	12	2	6.4040986231188e-05	CerebralCortex	Paleo_cortex	Microglia	9	MiG	PalCx
CA2U-CA3U	12	2	0.000160500762378621	Hippocampus	Hippocampus	Microglia	9	MiG	HC
A13	12	2	5.72754088032303e-05	CerebralCortex	Frontal_cortex	Microglia	9	MiG	FrCx
A25	12	2	5.29562845870734e-05	CerebralCortex	Frontal_cortex	Microglia	9	MiG	FrCx
A44-A45	12	1	2.61376408165399e-05	CerebralCortex	Frontal_cortex	Microglia	9	MiG	FrCx
SEP	13	54	0.00132304299889746	BasalForebrain	Basal_Forebrain	Vascular	1	Vasc	BasFB
MoAN	13	6	0.000220507166482911	Myelencephalon	Medulla	Vascular	1	Vasc	Medul
MoSR	13	8	0.000587242163987374	Myelencephalon	Medulla	Vascular	1	Vasc	Medul
MoRF-MoEN	13	3	0.000129757785467128	Myelencephalon	Medulla	Vascular	1	Vasc	Medul
MN	13	1	3.55176700408453e-05	Hypothalamus	Hypothalamus	Vascular	1	Vasc	HTH
DGR-CA4Rpy	13	1	3.35795836131632e-05	Hippocampus	Hippocampus	Vascular	1	Vasc	HC
CbDN	14	10	0.000192141416082237	Cerebellum	Cerebellum	Vascular	2	Vasc	CBL
Sub	14	25	0.000601424172440339	Hippocampus	Hippocampus	Vascular	2	Vasc	HC
CA4C-DGC	14	39	0.000691894193411038	Hippocampus	Hippocampus	Vascular	2	Vasc	HC
MoAN	14	13	0.00047776552737964	Myelencephalon	Medulla	Vascular	2	Vasc	Medul
CA1	14	65	0.00166040820497101	Hippocampus	Hippocampus	Vascular	2	Vasc	HC
CMN	14	11	0.000286973989721113	Amygdala	Amygdala	Vascular	2	Vasc	Amyg
PnEN	14	32	0.000674877678420786	Pons	Pons	Vascular	2	Vasc	Pons
A46	14	1	3.21905681635281e-05	CerebralCortex	Frontal_cortex	Vascular	2	Vasc	FrCx
DGR-CA4	14	2	0.000192104504850639	Hippocampus	Hippocampus	Vascular	2	Vasc	HC
A40	14	1	2.56062274345121e-05	CerebralCortex	Parietal_cortex	Vascular	2	Vasc	ParCx
MD	14	2	9.56205775482884e-05	Thalamus	Thalamus	Vascular	2	Vasc	Thal
DGR-CA4Rpy	14	8	0.000268636668905306	Hippocampus	Hippocampus	Vascular	2	Vasc	HC
Pir	14	1	2.70701930104762e-05	CerebralCortex	Paleo_cortex	Vascular	2	Vasc	PalCx
CBV	14	41	0.00057044271920305	Cerebellum	Cerebellum	Vascular	2	Vasc	CBL
CEN	14	3	7.02592566570646e-05	Amygdala	Amygdala	Vascular	2	Vasc	Amyg
BM	14	9	0.000289482148600836	Amygdala	Amygdala	Vascular	2	Vasc	Amyg
A1C	14	2	6.09942055504727e-05	CerebralCortex	Temporal_cortex	Vascular	2	Vasc	TempCx
SpC	14	40	0.00165357585779248	SpinalCord	SpC	Vascular	2	Vasc	SC
CA1C-CA3C	14	5	0.000135552784254189	Hippocampus	Hippocampus	Vascular	2	Vasc	HC
DGU-CA4Upy	14	6	0.00016973125884017	Hippocampus	Hippocampus	Vascular	2	Vasc	HC
M1C	14	15	0.000128671424650014	CerebralCortex	Frontal_cortex	Vascular	2	Vasc	FrCx
ANC	14	7	0.000223592167885776	Thalamus	Thalamus	Vascular	2	Vasc	Thal
GPe	14	7	0.000137713948455636	BasalForebrain	Basal_Forebrain	Vascular	2	Vasc	BasFB
LG	14	13	0.000266088095627968	Thalamus	Thalamus	Vascular	2	Vasc	Thal
IO	14	7	0.000325067335376614	Myelencephalon	Medulla	Vascular	2	Vasc	Medul
BL	14	5	0.000141703273345614	Amygdala	Amygdala	Vascular	2	Vasc	Amyg
Pro	14	4	0.000142597411856975	CerebralCortex	Occipital_cortex	Vascular	2	Vasc	OccCx
MTG	14	9	8.38761987306735e-05	CerebralCortex	Temporal_cortex	Vascular	2	Vasc	TempCx
Pul	14	14	0.000301379889350526	Thalamus	Thalamus	Vascular	2	Vasc	Thal
IC	14	4	0.000123816009410017	Midbrain	Midbrain	Vascular	2	Vasc	MidB
CA3R	14	16	0.00198093351491891	Hippocampus	Hippocampus	Vascular	2	Vasc	HC
PN	14	12	0.000356707588953955	Pons	Pons	Vascular	2	Vasc	Pons
CA1R-CA2R-CA3R	14	6	0.000208884556468458	Hippocampus	Hippocampus	Vascular	2	Vasc	HC
CBL	14	7	0.00024975024975025	Cerebellum	Cerebellum	Vascular	2	Vasc	CBL
SEP	14	14	0.000343011147862306	BasalForebrain	Basal_Forebrain	Vascular	2	Vasc	BasFB
PTR	14	1	3.86473429951691e-05	Midbrain	Midbrain	Vascular	2	Vasc	MidB
NAC	14	1	3.31873091729723e-05	BasalForebrain	Basal_Forebrain	Vascular	2	Vasc	BasFB
CA1U-CA2U-CA3U	14	1	2.63775685157342e-05	Hippocampus	Hippocampus	Vascular	2	Vasc	HC
VLN	14	5	0.000184426985356497	Thalamus	Thalamus	Vascular	2	Vasc	Thal
GPi	14	3	8.83184173339614e-05	BasalForebrain	Basal_Forebrain	Vascular	2	Vasc	BasFB
PAG	14	4	0.000118364206663905	Midbrain	Midbrain	Vascular	2	Vasc	MidB
SI	14	2	5.23491689569428e-05	BasalForebrain	Basal_Forebrain	Vascular	2	Vasc	BasFB
LP	14	12	0.000458505272810637	Thalamus	Thalamus	Vascular	2	Vasc	Thal
HTHtub	14	7	0.00053138996432096	Hypothalamus	Hypothalamus	Vascular	2	Vasc	HTH
S1C	14	2	5.23724730281764e-05	CerebralCortex	Parietal_cortex	Vascular	2	Vasc	ParCx
CA1-2R	14	3	0.000266311584553928	Hippocampus	Hippocampus	Vascular	2	Vasc	HC
V2	14	2	6.12782645995466e-05	CerebralCortex	Occipital_cortex	Vascular	2	Vasc	OccCx
STH	14	4	0.000198393016565817	Thalamus	Thalamus	Vascular	2	Vasc	Thal
CA2U-CA3U	14	2	0.000160500762378621	Hippocampus	Hippocampus	Vascular	2	Vasc	HC
A35-A36	14	1	4.21371987190292e-05	CerebralCortex	Temporal_cortex	Vascular	2	Vasc	TempCx
A25	14	2	5.29562845870734e-05	CerebralCortex	Frontal_cortex	Vascular	2	Vasc	FrCx
A43	14	4	9.33837605640379e-05	CerebralCortex	Parietal_cortex	Vascular	2	Vasc	ParCx
STG	14	4	9.86071736718846e-05	CerebralCortex	Temporal_cortex	Vascular	2	Vasc	TempCx
MD-Re	14	5	0.000373636227768644	Thalamus	Thalamus	Vascular	2	Vasc	Thal
TH-TL	14	3	7.37517516041006e-05	CerebralCortex	Limbic_cortex	Vascular	2	Vasc	LimCx
PnRF	14	13	0.000262562611084182	Pons	Pons	Vascular	2	Vasc	Pons
CM-Pf	14	8	0.000328488133366182	Thalamus	Thalamus	Vascular	2	Vasc	Thal
PnAN	14	7	0.000299798706582723	Pons	Pons	Vascular	2	Vasc	Pons
A19	14	1	3.36995349464177e-05	CerebralCortex	Occipital_cortex	Vascular	2	Vasc	OccCx
PAG-DR	14	1	7.09521782318717e-05	Midbrain	Midbrain	Vascular	2	Vasc	MidB
LEC	14	1	3.0539013589861e-05	CerebralCortex	Temporal_cortex	Vascular	2	Vasc	TempCx
MN	14	6	0.000213106020245072	Hypothalamus	Hypothalamus	Vascular	2	Vasc	HTH
A23	14	2	5.65626855963121e-05	CerebralCortex	Limbic_cortex	Vascular	2	Vasc	LimCx
CaB	14	2	6.12032560132199e-05	BasalForebrain	Basal_Forebrain	Vascular	2	Vasc	BasFB
Pu	14	2	5.81125058112506e-05	BasalForebrain	Basal_Forebrain	Vascular	2	Vasc	BasFB
SN-RN	14	7	0.000142537161474242	Midbrain	Midbrain	Vascular	2	Vasc	MidB
BNST	14	1	2.86262273494976e-05	Amygdala	Amygdala	Vascular	2	Vasc	Amyg
MoRF-MoEN	14	7	0.000302768166089965	Myelencephalon	Medulla	Vascular	2	Vasc	Medul
DTg	14	5	0.000191607587660471	Pons	Pons	Vascular	2	Vasc	Pons
A32	14	1	4.03095775556272e-05	CerebralCortex	Frontal_cortex	Vascular	2	Vasc	FrCx
A5-A7	14	1	2.8336639274582e-05	CerebralCortex	Parietal_cortex	Vascular	2	Vasc	ParCx
SN	14	7	0.000117637173346778	Midbrain	Midbrain	Vascular	2	Vasc	MidB
SC	14	1	3.34369879961213e-05	Midbrain	Midbrain	Vascular	2	Vasc	MidB
LP-VPL	14	1	5.66251415628539e-05	Thalamus	Thalamus	Vascular	2	Vasc	Thal
MoSR	14	10	0.000734052704984218	Myelencephalon	Medulla	Vascular	2	Vasc	Medul
VPL	14	1	0.00014541224371092	Thalamus	Thalamus	Vascular	2	Vasc	Thal
Ig	14	3	7.70475383311503e-05	CerebralCortex	Temporal_cortex	Vascular	2	Vasc	TempCx
ACC	14	2	6.21948564853687e-05	CerebralCortex	Limbic_cortex	Vascular	2	Vasc	LimCx
Cla	14	3	7.46918959292917e-05	BasalForebrain	Basal_Forebrain	Vascular	2	Vasc	BasFB
ITG	14	4	0.000135492175326875	CerebralCortex	Temporal_cortex	Vascular	2	Vasc	TempCx
HTHma	14	1	9.90197049212793e-05	Hypothalamus	Hypothalamus	Vascular	2	Vasc	HTH
MG	14	2	0.000140587656403768	Thalamus	Thalamus	Vascular	2	Vasc	Thal
PB	14	4	0.000165597184847858	Pons	Pons	Vascular	2	Vasc	Pons
RN	14	1	0.000212134068731438	Midbrain	Midbrain	Vascular	2	Vasc	MidB
ETH	14	2	8.22131787725573e-05	Thalamus	Thalamus	Vascular	2	Vasc	Thal
CM	14	1	7.72558714462299e-05	Thalamus	Thalamus	Vascular	2	Vasc	Thal
HTHpo-HTHso	14	1	4.99325910021471e-05	Hypothalamus	Hypothalamus	Vascular	2	Vasc	HTH
FI	14	2	5.7226243955478e-05	CerebralCortex	Frontal_cortex	Vascular	2	Vasc	FrCx
MEC	14	1	1.98562408164886e-05	CerebralCortex	Temporal_cortex	Vascular	2	Vasc	TempCx
DTg	15	46	0.00176278980647634	Pons	Pons	Vascular	3	Vasc	Pons
DGR-CA4Rpy	15	34	0.00114170584284755	Hippocampus	Hippocampus	Vascular	3	Vasc	HC
CBV	15	180	0.00250438266967193	Cerebellum	Cerebellum	Vascular	3	Vasc	CBL
PnAN	15	36	0.00154182191956829	Pons	Pons	Vascular	3	Vasc	Pons
CbDN	15	32	0.000614852531463157	Cerebellum	Cerebellum	Vascular	3	Vasc	CBL
SEP	15	29	0.00071052309200049	BasalForebrain	Basal_Forebrain	Vascular	3	Vasc	BasFB
A44-A45	15	20	0.000522752816330798	CerebralCortex	Frontal_cortex	Vascular	3	Vasc	FrCx
CBL	15	13	0.000463821892393321	Cerebellum	Cerebellum	Vascular	3	Vasc	CBL
Pul	15	88	0.00189438787591759	Thalamus	Thalamus	Vascular	3	Vasc	Thal
V1C	15	11	0.000328515111695138	CerebralCortex	Occipital_cortex	Vascular	3	Vasc	OccCx
VLN	15	39	0.00143853048578068	Thalamus	Thalamus	Vascular	3	Vasc	Thal
CMN	15	29	0.000756567791082936	Amygdala	Amygdala	Vascular	3	Vasc	Amyg
A43	15	13	0.000303497221833123	CerebralCortex	Parietal_cortex	Vascular	3	Vasc	ParCx
PB	15	18	0.000745187331815359	Pons	Pons	Vascular	3	Vasc	Pons
PnRF	15	82	0.0016561641622233	Pons	Pons	Vascular	3	Vasc	Pons
Pir	15	24	0.000649684632251428	CerebralCortex	Paleo_cortex	Vascular	3	Vasc	PalCx
GPe	15	52	0.0010230179028133	BasalForebrain	Basal_Forebrain	Vascular	3	Vasc	BasFB
LP	15	86	0.0032859544551429	Thalamus	Thalamus	Vascular	3	Vasc	Thal
IO	15	46	0.00213615677533203	Myelencephalon	Medulla	Vascular	3	Vasc	Medul
SpC	15	122	0.00504340636626705	SpinalCord	SpC	Vascular	3	Vasc	SC
A23	15	6	0.000169688056788936	CerebralCortex	Limbic_cortex	Vascular	3	Vasc	LimCx
Sub	15	64	0.00153964588144727	Hippocampus	Hippocampus	Vascular	3	Vasc	HC
MoSR	15	27	0.00198194230345739	Myelencephalon	Medulla	Vascular	3	Vasc	Medul
BL	15	25	0.000708516366728071	Amygdala	Amygdala	Vascular	3	Vasc	Amyg
FI	15	29	0.000829780537354431	CerebralCortex	Frontal_cortex	Vascular	3	Vasc	FrCx
SN-RN	15	46	0.000936672775402158	Midbrain	Midbrain	Vascular	3	Vasc	MidB
PN	15	59	0.00175381231235695	Pons	Pons	Vascular	3	Vasc	Pons
CA1U-CA2U-CA3U	15	3	7.91327055472027e-05	Hippocampus	Hippocampus	Vascular	3	Vasc	HC
CEN	15	18	0.000421555539942387	Amygdala	Amygdala	Vascular	3	Vasc	Amyg
STH	15	12	0.000595179049697451	Thalamus	Thalamus	Vascular	3	Vasc	Thal
SC	15	11	0.000367806867957334	Midbrain	Midbrain	Vascular	3	Vasc	MidB
LG	15	59	0.00120763058785001	Thalamus	Thalamus	Vascular	3	Vasc	Thal
A13	15	8	0.000229101635212921	CerebralCortex	Frontal_cortex	Vascular	3	Vasc	FrCx
MoAN	15	52	0.00191106210951856	Myelencephalon	Medulla	Vascular	3	Vasc	Medul
HTHma-HTHtub	15	5	0.000266979923109782	Hypothalamus	Hypothalamus	Vascular	3	Vasc	HTH
ITG	15	4	0.000135492175326875	CerebralCortex	Temporal_cortex	Vascular	3	Vasc	TempCx
CA1C-CA3C	15	18	0.000487990023315079	Hippocampus	Hippocampus	Vascular	3	Vasc	HC
MD-Re	15	13	0.000971454192198476	Thalamus	Thalamus	Vascular	3	Vasc	Thal
PAG	15	19	0.000562229981653548	Midbrain	Midbrain	Vascular	3	Vasc	MidB
V2	15	16	0.000490226116796372	CerebralCortex	Occipital_cortex	Vascular	3	Vasc	OccCx
M1C	15	26	0.000223030469393357	CerebralCortex	Frontal_cortex	Vascular	3	Vasc	FrCx
CA4C-DGC	15	90	0.00159667890787163	Hippocampus	Hippocampus	Vascular	3	Vasc	HC
PTR	15	5	0.000193236714975845	Midbrain	Midbrain	Vascular	3	Vasc	MidB
A1C	15	14	0.000426959438853309	CerebralCortex	Temporal_cortex	Vascular	3	Vasc	TempCx
MD	15	14	0.000669344042838019	Thalamus	Thalamus	Vascular	3	Vasc	Thal
A25	15	8	0.000211825138348293	CerebralCortex	Frontal_cortex	Vascular	3	Vasc	FrCx
PAG-DR	15	8	0.000567617425854974	Midbrain	Midbrain	Vascular	3	Vasc	MidB
CM-Pf	15	30	0.00123183050012318	Thalamus	Thalamus	Vascular	3	Vasc	Thal
CA1	15	133	0.00339745063478683	Hippocampus	Hippocampus	Vascular	3	Vasc	HC
A35-A36	15	4	0.000168548794876117	CerebralCortex	Temporal_cortex	Vascular	3	Vasc	TempCx
MoRF-MoEN	15	31	0.00134083044982699	Myelencephalon	Medulla	Vascular	3	Vasc	Medul
ETH	15	11	0.000452172483249065	Thalamus	Thalamus	Vascular	3	Vasc	Thal
MTG	15	87	0.000810803254396511	CerebralCortex	Temporal_cortex	Vascular	3	Vasc	TempCx
ACC	15	12	0.000373169138912212	CerebralCortex	Limbic_cortex	Vascular	3	Vasc	LimCx
IC	15	13	0.000402402030582554	Midbrain	Midbrain	Vascular	3	Vasc	MidB
SN	15	31	0.000520964624821444	Midbrain	Midbrain	Vascular	3	Vasc	MidB
GPi	15	14	0.000412152614225153	BasalForebrain	Basal_Forebrain	Vascular	3	Vasc	BasFB
MN	15	21	0.000745871070857752	Hypothalamus	Hypothalamus	Vascular	3	Vasc	HTH
TF	15	6	0.000188093670647983	CerebralCortex	Temporal_cortex	Vascular	3	Vasc	TempCx
LP-VPL	15	9	0.000509626274065685	Thalamus	Thalamus	Vascular	3	Vasc	Thal
A40	15	5	0.00012803113717256	CerebralCortex	Parietal_cortex	Vascular	3	Vasc	ParCx
CA3R	15	20	0.00247616689364863	Hippocampus	Hippocampus	Vascular	3	Vasc	HC
BM	15	15	0.000482470247668061	Amygdala	Amygdala	Vascular	3	Vasc	Amyg
Pro	15	11	0.000392142882606681	CerebralCortex	Occipital_cortex	Vascular	3	Vasc	OccCx
CA1R-CA2R-CA3R	15	21	0.000731095947639605	Hippocampus	Hippocampus	Vascular	3	Vasc	HC
CoA	15	8	0.000742252737056968	Amygdala	Amygdala	Vascular	3	Vasc	Amyg
CM	15	4	0.00030902348578492	Thalamus	Thalamus	Vascular	3	Vasc	Thal
PnEN	15	75	0.00158174455879872	Pons	Pons	Vascular	3	Vasc	Pons
DGU-CA4Upy	15	27	0.000763790664780764	Hippocampus	Hippocampus	Vascular	3	Vasc	HC
HTHpo	15	1	6.67601308498565e-05	Hypothalamus	Hypothalamus	Vascular	3	Vasc	HTH
Ig	15	15	0.000385237691655752	CerebralCortex	Temporal_cortex	Vascular	3	Vasc	TempCx
DGR-CA4	15	13	0.00124867928152915	Hippocampus	Hippocampus	Vascular	3	Vasc	HC
Idg	15	6	0.000151148730350665	CerebralCortex	Temporal_cortex	Vascular	3	Vasc	TempCx
STG	15	19	0.000468384074941452	CerebralCortex	Temporal_cortex	Vascular	3	Vasc	TempCx
SI	15	8	0.000209396675827771	BasalForebrain	Basal_Forebrain	Vascular	3	Vasc	BasFB
HTHpo-HTHso	15	2	9.98651820042942e-05	Hypothalamus	Hypothalamus	Vascular	3	Vasc	HTH
S1C	15	14	0.000366607311197235	CerebralCortex	Parietal_cortex	Vascular	3	Vasc	ParCx
Pu	15	13	0.000377731287773129	BasalForebrain	Basal_Forebrain	Vascular	3	Vasc	BasFB
A19	15	4	0.000134798139785671	CerebralCortex	Occipital_cortex	Vascular	3	Vasc	OccCx
HTHtub	15	20	0.00151825704091703	Hypothalamus	Hypothalamus	Vascular	3	Vasc	HTH
La	15	11	0.000379519735026221	Amygdala	Amygdala	Vascular	3	Vasc	Amyg
ANC	15	32	0.00102213562462069	Thalamus	Thalamus	Vascular	3	Vasc	Thal
RN	15	5	0.00106067034365719	Midbrain	Midbrain	Vascular	3	Vasc	MidB
AON	15	3	9.60614793467819e-05	CerebralCortex	Paleo_cortex	Vascular	3	Vasc	PalCx
VPL	15	17	0.00247200814308565	Thalamus	Thalamus	Vascular	3	Vasc	Thal
TH-TL	15	10	0.000245839172013669	CerebralCortex	Limbic_cortex	Vascular	3	Vasc	LimCx
MEC	15	3	5.95687224494659e-05	CerebralCortex	Temporal_cortex	Vascular	3	Vasc	TempCx
HTHma	15	5	0.000495098524606397	Hypothalamus	Hypothalamus	Vascular	3	Vasc	HTH
CaB	15	5	0.00015300814003305	BasalForebrain	Basal_Forebrain	Vascular	3	Vasc	BasFB
A14	15	2	0.000139353400222965	CerebralCortex	Frontal_cortex	Vascular	3	Vasc	FrCx
CA1-2R	15	6	0.000532623169107856	Hippocampus	Hippocampus	Vascular	3	Vasc	HC
Cla	15	14	0.000348562181003361	BasalForebrain	Basal_Forebrain	Vascular	3	Vasc	BasFB
CA2U-CA3U	15	3	0.000240751143567932	Hippocampus	Hippocampus	Vascular	3	Vasc	HC
A29-A30	15	2	5.86888901930865e-05	CerebralCortex	Limbic_cortex	Vascular	3	Vasc	LimCx
BNST	15	3	8.58786820484928e-05	Amygdala	Amygdala	Vascular	3	Vasc	Amyg
A5-A7	15	8	0.000226693114196656	CerebralCortex	Parietal_cortex	Vascular	3	Vasc	ParCx
VA	15	4	0.000466581126793421	Thalamus	Thalamus	Vascular	3	Vasc	Thal
LEC	15	3	9.16170407695831e-05	CerebralCortex	Temporal_cortex	Vascular	3	Vasc	TempCx
A46	15	3	9.65717044905842e-05	CerebralCortex	Frontal_cortex	Vascular	3	Vasc	FrCx
A38	15	3	7.96982094468944e-05	CerebralCortex	Temporal_cortex	Vascular	3	Vasc	TempCx
MG	15	2	0.000140587656403768	Thalamus	Thalamus	Vascular	3	Vasc	Thal
LP	16	9	0.000343878954607978	Thalamus	Thalamus	Vascular	4	Vasc	Thal
VA	16	8	0.000933162253586842	Thalamus	Thalamus	Vascular	4	Vasc	Thal
Pul	16	16	0.000344434159257744	Thalamus	Thalamus	Vascular	4	Vasc	Thal
DGR-CA4Rpy	16	22	0.00073875083948959	Hippocampus	Hippocampus	Vascular	4	Vasc	HC
PN	16	17	0.000505335751018103	Pons	Pons	Vascular	4	Vasc	Pons
HTHtub	16	6	0.000455477112275108	Hypothalamus	Hypothalamus	Vascular	4	Vasc	HTH
MN	16	23	0.000816906410939442	Hypothalamus	Hypothalamus	Vascular	4	Vasc	HTH
IO	16	38	0.00176465124918733	Myelencephalon	Medulla	Vascular	4	Vasc	Medul
CBV	16	43	0.000598269193310516	Cerebellum	Cerebellum	Vascular	4	Vasc	CBL
Sub	16	34	0.000817936874518861	Hippocampus	Hippocampus	Vascular	4	Vasc	HC
SN-RN	16	29	0.000590511097536143	Midbrain	Midbrain	Vascular	4	Vasc	MidB
CbDN	16	16	0.000307426265731578	Cerebellum	Cerebellum	Vascular	4	Vasc	CBL
MoRF-MoEN	16	10	0.000432525951557093	Myelencephalon	Medulla	Vascular	4	Vasc	Medul
PnEN	16	11	0.000231989201957145	Pons	Pons	Vascular	4	Vasc	Pons
TH-TL	16	11	0.000270423089215036	CerebralCortex	Limbic_cortex	Vascular	4	Vasc	LimCx
CA1	16	59	0.00150713975528138	Hippocampus	Hippocampus	Vascular	4	Vasc	HC
ANC	16	10	0.000319417382693966	Thalamus	Thalamus	Vascular	4	Vasc	Thal
SN	16	38	0.000638601798168221	Midbrain	Midbrain	Vascular	4	Vasc	MidB
A29-A30	16	2	5.86888901930865e-05	CerebralCortex	Limbic_cortex	Vascular	4	Vasc	LimCx
PB	16	9	0.00037259366590768	Pons	Pons	Vascular	4	Vasc	Pons
LG	16	11	0.000225151465531357	Thalamus	Thalamus	Vascular	4	Vasc	Thal
PAG-DR	16	4	0.000283808712927487	Midbrain	Midbrain	Vascular	4	Vasc	MidB
GPi	16	19	0.000559349976448422	BasalForebrain	Basal_Forebrain	Vascular	4	Vasc	BasFB
M1C	16	13	0.000111515234696679	CerebralCortex	Frontal_cortex	Vascular	4	Vasc	FrCx
MTG	16	21	0.000195711130371572	CerebralCortex	Temporal_cortex	Vascular	4	Vasc	TempCx
PnRF	16	12	0.000242365487154629	Pons	Pons	Vascular	4	Vasc	Pons
MD	16	11	0.000525913176515586	Thalamus	Thalamus	Vascular	4	Vasc	Thal
Pir	16	7	0.000189491351073333	CerebralCortex	Paleo_cortex	Vascular	4	Vasc	PalCx
SpC	16	43	0.00177759404712691	SpinalCord	SpC	Vascular	4	Vasc	SC
RN	16	4	0.000848536274925753	Midbrain	Midbrain	Vascular	4	Vasc	MidB
MoSR	16	6	0.000440431622990531	Myelencephalon	Medulla	Vascular	4	Vasc	Medul
PAG	16	6	0.000177546309995857	Midbrain	Midbrain	Vascular	4	Vasc	MidB
VLN	16	6	0.000221312382427797	Thalamus	Thalamus	Vascular	4	Vasc	Thal
NAC	16	1	3.31873091729723e-05	BasalForebrain	Basal_Forebrain	Vascular	4	Vasc	BasFB
CM-Pf	16	6	0.000246366100024637	Thalamus	Thalamus	Vascular	4	Vasc	Thal
HTHma	16	4	0.000396078819685117	Hypothalamus	Hypothalamus	Vascular	4	Vasc	HTH
GPe	16	13	0.000255754475703325	BasalForebrain	Basal_Forebrain	Vascular	4	Vasc	BasFB
CA1C-CA3C	16	3	8.13316705525132e-05	Hippocampus	Hippocampus	Vascular	4	Vasc	HC
Pro	16	2	7.12987059284874e-05	CerebralCortex	Occipital_cortex	Vascular	4	Vasc	OccCx
CA4C-DGC	16	35	0.000620930686394522	Hippocampus	Hippocampus	Vascular	4	Vasc	HC
CA1-2R	16	6	0.000532623169107856	Hippocampus	Hippocampus	Vascular	4	Vasc	HC
BNST	16	4	0.00011450490939799	Amygdala	Amygdala	Vascular	4	Vasc	Amyg
A14	16	1	6.96767001114827e-05	CerebralCortex	Frontal_cortex	Vascular	4	Vasc	FrCx
V2	16	10	0.000306391322997733	CerebralCortex	Occipital_cortex	Vascular	4	Vasc	OccCx
SI	16	6	0.000157047506870828	BasalForebrain	Basal_Forebrain	Vascular	4	Vasc	BasFB
CMN	16	16	0.00041741671232162	Amygdala	Amygdala	Vascular	4	Vasc	Amyg
FI	16	5	0.000143065609888695	CerebralCortex	Frontal_cortex	Vascular	4	Vasc	FrCx
DGR-CA4	16	2	0.000192104504850639	Hippocampus	Hippocampus	Vascular	4	Vasc	HC
STG	16	3	7.39553802539135e-05	CerebralCortex	Temporal_cortex	Vascular	4	Vasc	TempCx
SEP	16	38	0.000931030258483401	BasalForebrain	Basal_Forebrain	Vascular	4	Vasc	BasFB
DTg	16	6	0.000229929105192566	Pons	Pons	Vascular	4	Vasc	Pons
MoAN	16	14	0.000514516721793458	Myelencephalon	Medulla	Vascular	4	Vasc	Medul
PnAN	16	8	0.000342627093237398	Pons	Pons	Vascular	4	Vasc	Pons
CBL	16	6	0.000214071642643071	Cerebellum	Cerebellum	Vascular	4	Vasc	CBL
DGU-CA4Upy	16	13	0.000367751060820368	Hippocampus	Hippocampus	Vascular	4	Vasc	HC
A1C	16	3	9.14913083257091e-05	CerebralCortex	Temporal_cortex	Vascular	4	Vasc	TempCx
Pu	16	6	0.000174337517433752	BasalForebrain	Basal_Forebrain	Vascular	4	Vasc	BasFB
V1C	16	2	5.97300203082069e-05	CerebralCortex	Occipital_cortex	Vascular	4	Vasc	OccCx
CEN	16	7	0.000163938265533151	Amygdala	Amygdala	Vascular	4	Vasc	Amyg
A44-A45	16	4	0.00010455056326616	CerebralCortex	Frontal_cortex	Vascular	4	Vasc	FrCx
A46	16	2	6.43811363270562e-05	CerebralCortex	Frontal_cortex	Vascular	4	Vasc	FrCx
HTHma-HTHtub	16	4	0.000213583938487826	Hypothalamus	Hypothalamus	Vascular	4	Vasc	HTH
IC	16	3	9.28620070575125e-05	Midbrain	Midbrain	Vascular	4	Vasc	MidB
BL	16	10	0.000283406546691229	Amygdala	Amygdala	Vascular	4	Vasc	Amyg
BM	16	11	0.000353811514956578	Amygdala	Amygdala	Vascular	4	Vasc	Amyg
STH	16	1	4.95982541414542e-05	Thalamus	Thalamus	Vascular	4	Vasc	Thal
CA1R-CA2R-CA3R	16	3	0.000104442278234229	Hippocampus	Hippocampus	Vascular	4	Vasc	HC
ITG	16	3	0.000101619131495156	CerebralCortex	Temporal_cortex	Vascular	4	Vasc	TempCx
ACC	16	2	6.21948564853687e-05	CerebralCortex	Limbic_cortex	Vascular	4	Vasc	LimCx
LP-VPL	16	1	5.66251415628539e-05	Thalamus	Thalamus	Vascular	4	Vasc	Thal
VPL	16	1	0.00014541224371092	Thalamus	Thalamus	Vascular	4	Vasc	Thal
MD-Re	16	3	0.000224181736661187	Thalamus	Thalamus	Vascular	4	Vasc	Thal
CA1U-CA2U-CA3U	16	2	5.27551370314684e-05	Hippocampus	Hippocampus	Vascular	4	Vasc	HC
A32	16	1	4.03095775556272e-05	CerebralCortex	Frontal_cortex	Vascular	4	Vasc	FrCx
A43	16	4	9.33837605640379e-05	CerebralCortex	Parietal_cortex	Vascular	4	Vasc	ParCx
A23	16	1	2.82813427981561e-05	CerebralCortex	Limbic_cortex	Vascular	4	Vasc	LimCx
SC	16	4	0.000133747951984485	Midbrain	Midbrain	Vascular	4	Vasc	MidB
Idg	16	3	7.55743651753325e-05	CerebralCortex	Temporal_cortex	Vascular	4	Vasc	TempCx
CaB	16	1	3.060162800661e-05	BasalForebrain	Basal_Forebrain	Vascular	4	Vasc	BasFB
ETH	16	2	8.22131787725573e-05	Thalamus	Thalamus	Vascular	4	Vasc	Thal
CA3R	16	6	0.00074285006809459	Hippocampus	Hippocampus	Vascular	4	Vasc	HC
A38	16	1	2.65660698156315e-05	CerebralCortex	Temporal_cortex	Vascular	4	Vasc	TempCx
CoA	16	2	0.000185563184264242	Amygdala	Amygdala	Vascular	4	Vasc	Amyg
HTHpo-HTHso	16	1	4.99325910021471e-05	Hypothalamus	Hypothalamus	Vascular	4	Vasc	HTH
A5-A7	16	2	5.66732785491641e-05	CerebralCortex	Parietal_cortex	Vascular	4	Vasc	ParCx
AON	16	1	3.2020493115594e-05	CerebralCortex	Paleo_cortex	Vascular	4	Vasc	PalCx
MEC	16	2	3.97124816329772e-05	CerebralCortex	Temporal_cortex	Vascular	4	Vasc	TempCx
TF	16	1	3.13489451079971e-05	CerebralCortex	Temporal_cortex	Vascular	4	Vasc	TempCx
A35-A36	16	2	8.42743974380583e-05	CerebralCortex	Temporal_cortex	Vascular	4	Vasc	TempCx
Cla	16	1	2.48972986430972e-05	BasalForebrain	Basal_Forebrain	Vascular	4	Vasc	BasFB
A25	16	1	2.64781422935367e-05	CerebralCortex	Frontal_cortex	Vascular	4	Vasc	FrCx
Ig	16	2	5.13650255541002e-05	CerebralCortex	Temporal_cortex	Vascular	4	Vasc	TempCx
CA2U-CA3U	16	1	8.02503811893106e-05	Hippocampus	Hippocampus	Vascular	4	Vasc	HC
BM	17	3	9.64940495336121e-05	Amygdala	Amygdala	Vascular	5	Vasc	Amyg
MoSR	17	8	0.000587242163987374	Myelencephalon	Medulla	Vascular	5	Vasc	Medul
MoAN	17	4	0.000147004777655274	Myelencephalon	Medulla	Vascular	5	Vasc	Medul
PN	17	6	0.000178353794476978	Pons	Pons	Vascular	5	Vasc	Pons
MN	17	14	0.000497247380571835	Hypothalamus	Hypothalamus	Vascular	5	Vasc	HTH
IO	17	10	0.000464381907680877	Myelencephalon	Medulla	Vascular	5	Vasc	Medul
CoA	17	3	0.000278344776396363	Amygdala	Amygdala	Vascular	5	Vasc	Amyg
CBV	17	8	0.000111305896429863	Cerebellum	Cerebellum	Vascular	5	Vasc	CBL
SpC	17	5	0.00020669698222406	SpinalCord	SpC	Vascular	5	Vasc	SC
SN	17	5	8.40265523905554e-05	Midbrain	Midbrain	Vascular	5	Vasc	MidB
CBL	17	2	7.13572142143571e-05	Cerebellum	Cerebellum	Vascular	5	Vasc	CBL
LG	17	5	0.000102341575241526	Thalamus	Thalamus	Vascular	5	Vasc	Thal
HTHma	17	3	0.000297059114763838	Hypothalamus	Hypothalamus	Vascular	5	Vasc	HTH
PnEN	17	6	0.000126539564703897	Pons	Pons	Vascular	5	Vasc	Pons
Pir	17	1	2.70701930104762e-05	CerebralCortex	Paleo_cortex	Vascular	5	Vasc	PalCx
HTHma-HTHtub	17	1	5.33959846219564e-05	Hypothalamus	Hypothalamus	Vascular	5	Vasc	HTH
PnRF	17	2	4.03942478591049e-05	Pons	Pons	Vascular	5	Vasc	Pons
PnAN	17	2	8.56567733093494e-05	Pons	Pons	Vascular	5	Vasc	Pons
ANC	17	1	3.19417382693966e-05	Thalamus	Thalamus	Vascular	5	Vasc	Thal
SN-RN	17	1	2.03624516391774e-05	Midbrain	Midbrain	Vascular	5	Vasc	MidB
TH-TL	17	1	2.45839172013669e-05	CerebralCortex	Limbic_cortex	Vascular	5	Vasc	LimCx
CMN	17	1	2.60885445201012e-05	Amygdala	Amygdala	Vascular	5	Vasc	Amyg
PnRF	18	9	0.000181774115365972	Pons	Pons	Vascular	6	Vasc	Pons
IO	18	33	0.00153246029534689	Myelencephalon	Medulla	Vascular	6	Vasc	Medul
A44-A45	18	4	0.00010455056326616	CerebralCortex	Frontal_cortex	Vascular	6	Vasc	FrCx
Pul	18	26	0.000559705508793835	Thalamus	Thalamus	Vascular	6	Vasc	Thal
CA1	18	14	0.00035762638260914	Hippocampus	Hippocampus	Vascular	6	Vasc	HC
MEC	18	2	3.97124816329772e-05	CerebralCortex	Temporal_cortex	Vascular	6	Vasc	TempCx
GPe	18	6	0.000118040527247688	BasalForebrain	Basal_Forebrain	Vascular	6	Vasc	BasFB
SN	18	13	0.000218469036215444	Midbrain	Midbrain	Vascular	6	Vasc	MidB
Pir	18	10	0.000270701930104762	CerebralCortex	Paleo_cortex	Vascular	6	Vasc	PalCx
MN	18	31	0.00110104777126621	Hypothalamus	Hypothalamus	Vascular	6	Vasc	HTH
CA3R	18	7	0.000866658412777021	Hippocampus	Hippocampus	Vascular	6	Vasc	HC
SpC	18	5	0.00020669698222406	SpinalCord	SpC	Vascular	6	Vasc	SC
PnEN	18	12	0.000253079129407795	Pons	Pons	Vascular	6	Vasc	Pons
MoSR	18	7	0.000513836893488953	Myelencephalon	Medulla	Vascular	6	Vasc	Medul
SEP	18	7	0.000171505573931153	BasalForebrain	Basal_Forebrain	Vascular	6	Vasc	BasFB
IC	18	10	0.000309540023525042	Midbrain	Midbrain	Vascular	6	Vasc	MidB
DGR-CA4Rpy	18	4	0.000134318334452653	Hippocampus	Hippocampus	Vascular	6	Vasc	HC
ANC	18	1	3.19417382693966e-05	Thalamus	Thalamus	Vascular	6	Vasc	Thal
HTHma	18	3	0.000297059114763838	Hypothalamus	Hypothalamus	Vascular	6	Vasc	HTH
CBV	18	6	8.34794223223975e-05	Cerebellum	Cerebellum	Vascular	6	Vasc	CBL
CM-Pf	18	15	0.000615915250061592	Thalamus	Thalamus	Vascular	6	Vasc	Thal
MTG	18	14	0.000130474086914381	CerebralCortex	Temporal_cortex	Vascular	6	Vasc	TempCx
PAG-DR	18	1	7.09521782318717e-05	Midbrain	Midbrain	Vascular	6	Vasc	MidB
PB	18	1	4.13992962119644e-05	Pons	Pons	Vascular	6	Vasc	Pons
MoAN	18	31	0.00113928702682837	Myelencephalon	Medulla	Vascular	6	Vasc	Medul
MD	18	2	9.56205775482884e-05	Thalamus	Thalamus	Vascular	6	Vasc	Thal
PN	18	15	0.000445884486192444	Pons	Pons	Vascular	6	Vasc	Pons
CA4C-DGC	18	10	0.000177408767541292	Hippocampus	Hippocampus	Vascular	6	Vasc	HC
CA1U-CA2U-CA3U	18	5	0.000131887842578671	Hippocampus	Hippocampus	Vascular	6	Vasc	HC
CoA	18	6	0.000556689552792726	Amygdala	Amygdala	Vascular	6	Vasc	Amyg
CA1C-CA3C	18	4	0.000108442227403351	Hippocampus	Hippocampus	Vascular	6	Vasc	HC
A32	18	4	0.000161238310222509	CerebralCortex	Frontal_cortex	Vascular	6	Vasc	FrCx
PAG	18	1	2.95910516659762e-05	Midbrain	Midbrain	Vascular	6	Vasc	MidB
LG	18	15	0.000307024725724578	Thalamus	Thalamus	Vascular	6	Vasc	Thal
HTHma-HTHtub	18	1	5.33959846219564e-05	Hypothalamus	Hypothalamus	Vascular	6	Vasc	HTH
LP	18	3	0.000114626318202659	Thalamus	Thalamus	Vascular	6	Vasc	Thal
V1C	18	2	5.97300203082069e-05	CerebralCortex	Occipital_cortex	Vascular	6	Vasc	OccCx
A35-A36	18	3	0.000126411596157087	CerebralCortex	Temporal_cortex	Vascular	6	Vasc	TempCx
ACC	18	1	3.10974282426843e-05	CerebralCortex	Limbic_cortex	Vascular	6	Vasc	LimCx
SN-RN	18	1	2.03624516391774e-05	Midbrain	Midbrain	Vascular	6	Vasc	MidB
PnAN	18	2	8.56567733093494e-05	Pons	Pons	Vascular	6	Vasc	Pons
Pu	18	1	2.90562529056253e-05	BasalForebrain	Basal_Forebrain	Vascular	6	Vasc	BasFB
MoRF-MoEN	18	3	0.000129757785467128	Myelencephalon	Medulla	Vascular	6	Vasc	Medul
CBL	18	6	0.000214071642643071	Cerebellum	Cerebellum	Vascular	6	Vasc	CBL
FI	18	4	0.000114452487910956	CerebralCortex	Frontal_cortex	Vascular	6	Vasc	FrCx
Sub	18	2	4.81139337952271e-05	Hippocampus	Hippocampus	Vascular	6	Vasc	HC
BM	18	6	0.000192988099067224	Amygdala	Amygdala	Vascular	6	Vasc	Amyg
GPi	18	1	2.94394724446538e-05	BasalForebrain	Basal_Forebrain	Vascular	6	Vasc	BasFB
VLN	18	2	7.3770794142599e-05	Thalamus	Thalamus	Vascular	6	Vasc	Thal
CbDN	18	2	3.84282832164473e-05	Cerebellum	Cerebellum	Vascular	6	Vasc	CBL
TH-TL	18	6	0.000147503503208201	CerebralCortex	Limbic_cortex	Vascular	6	Vasc	LimCx
SI	18	1	2.61745844784714e-05	BasalForebrain	Basal_Forebrain	Vascular	6	Vasc	BasFB
ITG	18	2	6.77460876634374e-05	CerebralCortex	Temporal_cortex	Vascular	6	Vasc	TempCx
CA1-2R	18	4	0.000355082112738571	Hippocampus	Hippocampus	Vascular	6	Vasc	HC
MD-Re	18	1	7.47272455537289e-05	Thalamus	Thalamus	Vascular	6	Vasc	Thal
V2	18	3	9.19173968993198e-05	CerebralCortex	Occipital_cortex	Vascular	6	Vasc	OccCx
CMN	18	3	7.82656335603037e-05	Amygdala	Amygdala	Vascular	6	Vasc	Amyg
DGR-CA4	18	2	0.000192104504850639	Hippocampus	Hippocampus	Vascular	6	Vasc	HC
CA2U-CA3U	18	1	8.02503811893106e-05	Hippocampus	Hippocampus	Vascular	6	Vasc	HC
PTR	18	1	3.86473429951691e-05	Midbrain	Midbrain	Vascular	6	Vasc	MidB
TF	18	2	6.26978902159942e-05	CerebralCortex	Temporal_cortex	Vascular	6	Vasc	TempCx
BNST	18	1	2.86262273494976e-05	Amygdala	Amygdala	Vascular	6	Vasc	Amyg
M1C	18	1	8.57809497666758e-06	CerebralCortex	Frontal_cortex	Vascular	6	Vasc	FrCx
VPL	18	1	0.00014541224371092	Thalamus	Thalamus	Vascular	6	Vasc	Thal
MoAN	19	10	0.000367511944138185	Myelencephalon	Medulla	Vascular	7	Vasc	Medul
ANC	19	17	0.000543009550579743	Thalamus	Thalamus	Vascular	7	Vasc	Thal
CM-Pf	19	3	0.000123183050012318	Thalamus	Thalamus	Vascular	7	Vasc	Thal
DTg	19	4	0.000153286070128377	Pons	Pons	Vascular	7	Vasc	Pons
Pir	19	1	2.70701930104762e-05	CerebralCortex	Paleo_cortex	Vascular	7	Vasc	PalCx
SN	19	7	0.000117637173346778	Midbrain	Midbrain	Vascular	7	Vasc	MidB
Pul	19	13	0.000279852754396917	Thalamus	Thalamus	Vascular	7	Vasc	Thal
GPi	19	4	0.000117757889778615	BasalForebrain	Basal_Forebrain	Vascular	7	Vasc	BasFB
A14	19	1	6.96767001114827e-05	CerebralCortex	Frontal_cortex	Vascular	7	Vasc	FrCx
CBL	19	1	3.56786071071785e-05	Cerebellum	Cerebellum	Vascular	7	Vasc	CBL
PTR	19	3	0.000115942028985507	Midbrain	Midbrain	Vascular	7	Vasc	MidB
M1C	19	7	6.00466648366731e-05	CerebralCortex	Frontal_cortex	Vascular	7	Vasc	FrCx
IO	19	10	0.000464381907680877	Myelencephalon	Medulla	Vascular	7	Vasc	Medul
HTHpo-HTHso	19	1	4.99325910021471e-05	Hypothalamus	Hypothalamus	Vascular	7	Vasc	HTH
MoSR	19	7	0.000513836893488953	Myelencephalon	Medulla	Vascular	7	Vasc	Medul
AON	19	1	3.2020493115594e-05	CerebralCortex	Paleo_cortex	Vascular	7	Vasc	PalCx
SN-RN	19	13	0.000264711871309306	Midbrain	Midbrain	Vascular	7	Vasc	MidB
SI	19	2	5.23491689569428e-05	BasalForebrain	Basal_Forebrain	Vascular	7	Vasc	BasFB
HTHma	19	5	0.000495098524606397	Hypothalamus	Hypothalamus	Vascular	7	Vasc	HTH
Sub	19	1	2.40569668976135e-05	Hippocampus	Hippocampus	Vascular	7	Vasc	HC
CoA	19	1	9.2781592132121e-05	Amygdala	Amygdala	Vascular	7	Vasc	Amyg
LG	19	12	0.000245619780579663	Thalamus	Thalamus	Vascular	7	Vasc	Thal
CA3R	19	4	0.000495233378729726	Hippocampus	Hippocampus	Vascular	7	Vasc	HC
CA1R-CA2R-CA3R	19	2	6.96281854894862e-05	Hippocampus	Hippocampus	Vascular	7	Vasc	HC
CaB	19	2	6.12032560132199e-05	BasalForebrain	Basal_Forebrain	Vascular	7	Vasc	BasFB
CM	19	2	0.00015451174289246	Thalamus	Thalamus	Vascular	7	Vasc	Thal
DGU-CA4Upy	19	1	2.82885431400283e-05	Hippocampus	Hippocampus	Vascular	7	Vasc	HC
STH	19	1	4.95982541414542e-05	Thalamus	Thalamus	Vascular	7	Vasc	Thal
MN	19	6	0.000213106020245072	Hypothalamus	Hypothalamus	Vascular	7	Vasc	HTH
SEP	19	10	0.00024500796275879	BasalForebrain	Basal_Forebrain	Vascular	7	Vasc	BasFB
A13	19	1	2.86377044016152e-05	CerebralCortex	Frontal_cortex	Vascular	7	Vasc	FrCx
PnEN	19	6	0.000126539564703897	Pons	Pons	Vascular	7	Vasc	Pons
PB	19	5	0.000206996481059822	Pons	Pons	Vascular	7	Vasc	Pons
LP	19	2	7.64175454684396e-05	Thalamus	Thalamus	Vascular	7	Vasc	Thal
Ig	19	1	2.56825127770501e-05	CerebralCortex	Temporal_cortex	Vascular	7	Vasc	TempCx
MD	19	6	0.000286861732644865	Thalamus	Thalamus	Vascular	7	Vasc	Thal
CA4C-DGC	19	6	0.000106445260524775	Hippocampus	Hippocampus	Vascular	7	Vasc	HC
MD-Re	19	7	0.000523090718876102	Thalamus	Thalamus	Vascular	7	Vasc	Thal
CMN	19	2	5.21770890402025e-05	Amygdala	Amygdala	Vascular	7	Vasc	Amyg
HTHso-HTHtub	19	1	5.96908016474661e-05	Hypothalamus	Hypothalamus	Vascular	7	Vasc	HTH
CA1	19	2	5.10894832298771e-05	Hippocampus	Hippocampus	Vascular	7	Vasc	HC
GPe	19	3	5.90202636238442e-05	BasalForebrain	Basal_Forebrain	Vascular	7	Vasc	BasFB
CbDN	19	2	3.84282832164473e-05	Cerebellum	Cerebellum	Vascular	7	Vasc	CBL
SpC	19	2	8.26787928896238e-05	SpinalCord	SpC	Vascular	7	Vasc	SC
CEN	19	3	7.02592566570646e-05	Amygdala	Amygdala	Vascular	7	Vasc	Amyg
V1C	19	1	2.98650101541035e-05	CerebralCortex	Occipital_cortex	Vascular	7	Vasc	OccCx
CBV	19	1	1.39132370537329e-05	Cerebellum	Cerebellum	Vascular	7	Vasc	CBL
IC	19	3	9.28620070575125e-05	Midbrain	Midbrain	Vascular	7	Vasc	MidB
PAG	19	2	5.91821033319524e-05	Midbrain	Midbrain	Vascular	7	Vasc	MidB
MEC	19	1	1.98562408164886e-05	CerebralCortex	Temporal_cortex	Vascular	7	Vasc	TempCx
BL	19	2	5.66813093382457e-05	Amygdala	Amygdala	Vascular	7	Vasc	Amyg
CA1-2R	19	1	8.87705281846427e-05	Hippocampus	Hippocampus	Vascular	7	Vasc	HC
S1C	19	1	2.61862365140882e-05	CerebralCortex	Parietal_cortex	Vascular	7	Vasc	ParCx
A1C	19	1	3.04971027752364e-05	CerebralCortex	Temporal_cortex	Vascular	7	Vasc	TempCx
PnAN	19	1	4.28283866546747e-05	Pons	Pons	Vascular	7	Vasc	Pons
A38	19	1	2.65660698156315e-05	CerebralCortex	Temporal_cortex	Vascular	7	Vasc	TempCx
NAC	19	1	3.31873091729723e-05	BasalForebrain	Basal_Forebrain	Vascular	7	Vasc	BasFB
PnRF	19	1	2.01971239295524e-05	Pons	Pons	Vascular	7	Vasc	Pons
DGR-CA4	19	1	9.60522524253194e-05	Hippocampus	Hippocampus	Vascular	7	Vasc	HC
BNST	19	1	2.86262273494976e-05	Amygdala	Amygdala	Vascular	7	Vasc	Amyg
LEC	19	1	3.0539013589861e-05	CerebralCortex	Temporal_cortex	Vascular	7	Vasc	TempCx
PN	19	1	2.97256324128296e-05	Pons	Pons	Vascular	7	Vasc	Pons
A19	19	1	3.36995349464177e-05	CerebralCortex	Occipital_cortex	Vascular	7	Vasc	OccCx
LP-VPL	19	1	5.66251415628539e-05	Thalamus	Thalamus	Vascular	7	Vasc	Thal
A32	19	2	8.06191551112544e-05	CerebralCortex	Frontal_cortex	Vascular	7	Vasc	FrCx
ETH	19	1	4.11065893862786e-05	Thalamus	Thalamus	Vascular	7	Vasc	Thal
SN-RN	20	29	0.000590511097536143	Midbrain	Midbrain	Vascular	8	Vasc	MidB
IC	20	6	0.000185724014115025	Midbrain	Midbrain	Vascular	8	Vasc	MidB
LP-VPL	20	4	0.000226500566251416	Thalamus	Thalamus	Vascular	8	Vasc	Thal
PN	20	19	0.000564787015843762	Pons	Pons	Vascular	8	Vasc	Pons
Ig	20	8	0.000205460102216401	CerebralCortex	Temporal_cortex	Vascular	8	Vasc	TempCx
IO	20	59	0.00273985325531717	Myelencephalon	Medulla	Vascular	8	Vasc	Medul
LG	20	33	0.000675454396594072	Thalamus	Thalamus	Vascular	8	Vasc	Thal
MTG	20	5	4.65978881837075e-05	CerebralCortex	Temporal_cortex	Vascular	8	Vasc	TempCx
CM-Pf	20	20	0.000821220333415455	Thalamus	Thalamus	Vascular	8	Vasc	Thal
SEP	20	32	0.000784025480828127	BasalForebrain	Basal_Forebrain	Vascular	8	Vasc	BasFB
GPi	20	15	0.000441592086669807	BasalForebrain	Basal_Forebrain	Vascular	8	Vasc	BasFB
MN	20	89	0.00316107263363523	Hypothalamus	Hypothalamus	Vascular	8	Vasc	HTH
Pir	20	26	0.00070382501827238	CerebralCortex	Paleo_cortex	Vascular	8	Vasc	PalCx
V2	20	3	9.19173968993198e-05	CerebralCortex	Occipital_cortex	Vascular	8	Vasc	OccCx
MoRF-MoEN	20	9	0.000389273356401384	Myelencephalon	Medulla	Vascular	8	Vasc	Medul
MoSR	20	15	0.00110107905747633	Myelencephalon	Medulla	Vascular	8	Vasc	Medul
PB	20	14	0.000579590146967502	Pons	Pons	Vascular	8	Vasc	Pons
TH-TL	20	7	0.000172087420409568	CerebralCortex	Limbic_cortex	Vascular	8	Vasc	LimCx
DTg	20	15	0.000574822762981414	Pons	Pons	Vascular	8	Vasc	Pons
ETH	20	3	0.000123319768158836	Thalamus	Thalamus	Vascular	8	Vasc	Thal
VLN	20	10	0.000368853970712995	Thalamus	Thalamus	Vascular	8	Vasc	Thal
MoAN	20	22	0.000808526277104006	Myelencephalon	Medulla	Vascular	8	Vasc	Medul
Pul	20	34	0.000731922588422707	Thalamus	Thalamus	Vascular	8	Vasc	Thal
PAG	20	6	0.000177546309995857	Midbrain	Midbrain	Vascular	8	Vasc	MidB
Pu	20	4	0.000116225011622501	BasalForebrain	Basal_Forebrain	Vascular	8	Vasc	BasFB
ANC	20	30	0.000958252148081899	Thalamus	Thalamus	Vascular	8	Vasc	Thal
NAC	20	8	0.000265498473383778	BasalForebrain	Basal_Forebrain	Vascular	8	Vasc	BasFB
CMN	20	5	0.000130442722600506	Amygdala	Amygdala	Vascular	8	Vasc	Amyg
LP	20	10	0.000382087727342198	Thalamus	Thalamus	Vascular	8	Vasc	Thal
HTHma	20	6	0.000594118229527676	Hypothalamus	Hypothalamus	Vascular	8	Vasc	HTH
PnRF	20	9	0.000181774115365972	Pons	Pons	Vascular	8	Vasc	Pons
Sub	20	3	7.21709006928406e-05	Hippocampus	Hippocampus	Vascular	8	Vasc	HC
PnAN	20	4	0.000171313546618699	Pons	Pons	Vascular	8	Vasc	Pons
SN	20	29	0.000487354003865221	Midbrain	Midbrain	Vascular	8	Vasc	MidB
MD-Re	20	13	0.000971454192198476	Thalamus	Thalamus	Vascular	8	Vasc	Thal
CA4C-DGC	20	13	0.000230631397803679	Hippocampus	Hippocampus	Vascular	8	Vasc	HC
BM	20	2	6.43293663557414e-05	Amygdala	Amygdala	Vascular	8	Vasc	Amyg
CA1C-CA3C	20	3	8.13316705525132e-05	Hippocampus	Hippocampus	Vascular	8	Vasc	HC
PnEN	20	11	0.000231989201957145	Pons	Pons	Vascular	8	Vasc	Pons
PAG-DR	20	4	0.000283808712927487	Midbrain	Midbrain	Vascular	8	Vasc	MidB
CA1R-CA2R-CA3R	20	2	6.96281854894862e-05	Hippocampus	Hippocampus	Vascular	8	Vasc	HC
PTR	20	4	0.000154589371980676	Midbrain	Midbrain	Vascular	8	Vasc	MidB
STH	20	7	0.00034718777899018	Thalamus	Thalamus	Vascular	8	Vasc	Thal
CoA	20	4	0.000371126368528484	Amygdala	Amygdala	Vascular	8	Vasc	Amyg
BNST	20	3	8.58786820484928e-05	Amygdala	Amygdala	Vascular	8	Vasc	Amyg
SpC	20	6	0.000248036378668871	SpinalCord	SpC	Vascular	8	Vasc	SC
M1C	20	5	4.28904748833379e-05	CerebralCortex	Frontal_cortex	Vascular	8	Vasc	FrCx
A44-A45	20	3	7.84129224496197e-05	CerebralCortex	Frontal_cortex	Vascular	8	Vasc	FrCx
CA2U-CA3U	20	3	0.000240751143567932	Hippocampus	Hippocampus	Vascular	8	Vasc	HC
A23	20	2	5.65626855963121e-05	CerebralCortex	Limbic_cortex	Vascular	8	Vasc	LimCx
FI	20	9	0.000257518097799651	CerebralCortex	Frontal_cortex	Vascular	8	Vasc	FrCx
CA1U-CA2U-CA3U	20	1	2.63775685157342e-05	Hippocampus	Hippocampus	Vascular	8	Vasc	HC
BL	20	5	0.000141703273345614	Amygdala	Amygdala	Vascular	8	Vasc	Amyg
MEC	20	4	7.94249632659545e-05	CerebralCortex	Temporal_cortex	Vascular	8	Vasc	TempCx
VPL	20	1	0.00014541224371092	Thalamus	Thalamus	Vascular	8	Vasc	Thal
TF	20	2	6.26978902159942e-05	CerebralCortex	Temporal_cortex	Vascular	8	Vasc	TempCx
A40	20	2	5.12124548690241e-05	CerebralCortex	Parietal_cortex	Vascular	8	Vasc	ParCx
A1C	20	2	6.09942055504727e-05	CerebralCortex	Temporal_cortex	Vascular	8	Vasc	TempCx
CA1	20	7	0.00017881319130457	Hippocampus	Hippocampus	Vascular	8	Vasc	HC
LEC	20	3	9.16170407695831e-05	CerebralCortex	Temporal_cortex	Vascular	8	Vasc	TempCx
Pro	20	1	3.56493529642437e-05	CerebralCortex	Occipital_cortex	Vascular	8	Vasc	OccCx
CBV	20	7	9.73926593761305e-05	Cerebellum	Cerebellum	Vascular	8	Vasc	CBL
S1C	20	3	7.85587095422646e-05	CerebralCortex	Parietal_cortex	Vascular	8	Vasc	ParCx
CEN	20	8	0.000187358017752172	Amygdala	Amygdala	Vascular	8	Vasc	Amyg
CM	20	7	0.000540791100123609	Thalamus	Thalamus	Vascular	8	Vasc	Thal
V1C	20	2	5.97300203082069e-05	CerebralCortex	Occipital_cortex	Vascular	8	Vasc	OccCx
CA3R	20	6	0.00074285006809459	Hippocampus	Hippocampus	Vascular	8	Vasc	HC
CaB	20	2	6.12032560132199e-05	BasalForebrain	Basal_Forebrain	Vascular	8	Vasc	BasFB
ACC	20	4	0.000124389712970737	CerebralCortex	Limbic_cortex	Vascular	8	Vasc	LimCx
A46	20	3	9.65717044905842e-05	CerebralCortex	Frontal_cortex	Vascular	8	Vasc	FrCx
A19	20	3	0.000101098604839253	CerebralCortex	Occipital_cortex	Vascular	8	Vasc	OccCx
MD	20	11	0.000525913176515586	Thalamus	Thalamus	Vascular	8	Vasc	Thal
A5-A7	20	1	2.8336639274582e-05	CerebralCortex	Parietal_cortex	Vascular	8	Vasc	ParCx
A35-A36	20	3	0.000126411596157087	CerebralCortex	Temporal_cortex	Vascular	8	Vasc	TempCx
DGR-CA4	20	3	0.000288156757275958	Hippocampus	Hippocampus	Vascular	8	Vasc	HC
CbDN	20	12	0.000230569699298684	Cerebellum	Cerebellum	Vascular	8	Vasc	CBL
Idg	20	4	0.000100765820233777	CerebralCortex	Temporal_cortex	Vascular	8	Vasc	TempCx
SI	20	7	0.0001832220913493	BasalForebrain	Basal_Forebrain	Vascular	8	Vasc	BasFB
GPe	20	18	0.000354121581743065	BasalForebrain	Basal_Forebrain	Vascular	8	Vasc	BasFB
ITG	20	1	3.38730438317187e-05	CerebralCortex	Temporal_cortex	Vascular	8	Vasc	TempCx
SC	20	1	3.34369879961213e-05	Midbrain	Midbrain	Vascular	8	Vasc	MidB
DGR-CA4Rpy	20	2	6.71591672263264e-05	Hippocampus	Hippocampus	Vascular	8	Vasc	HC
STG	20	1	2.46517934179712e-05	CerebralCortex	Temporal_cortex	Vascular	8	Vasc	TempCx
CA1-2R	20	3	0.000266311584553928	Hippocampus	Hippocampus	Vascular	8	Vasc	HC
VA	20	1	0.000116645281698355	Thalamus	Thalamus	Vascular	8	Vasc	Thal
DGU-CA4Upy	20	1	2.82885431400283e-05	Hippocampus	Hippocampus	Vascular	8	Vasc	HC
RN	20	1	0.000212134068731438	Midbrain	Midbrain	Vascular	8	Vasc	MidB
HTHpo-HTHso	20	1	4.99325910021471e-05	Hypothalamus	Hypothalamus	Vascular	8	Vasc	HTH
A25	20	1	2.64781422935367e-05	CerebralCortex	Frontal_cortex	Vascular	8	Vasc	FrCx
CBL	20	1	3.56786071071785e-05	Cerebellum	Cerebellum	Vascular	8	Vasc	CBL
Pul	21	122	0.0026263104643403	Thalamus	Thalamus	Vascular	9	Vasc	Thal
CbDN	21	38	0.000730137381112499	Cerebellum	Cerebellum	Vascular	9	Vasc	CBL
V1C	21	5	0.000149325050770517	CerebralCortex	Occipital_cortex	Vascular	9	Vasc	OccCx
CBV	21	50	0.000695661852686646	Cerebellum	Cerebellum	Vascular	9	Vasc	CBL
SN-RN	21	36	0.000733048259010385	Midbrain	Midbrain	Vascular	9	Vasc	MidB
MoSR	21	31	0.00227556338545108	Myelencephalon	Medulla	Vascular	9	Vasc	Medul
GPi	21	101	0.00297338671691003	BasalForebrain	Basal_Forebrain	Vascular	9	Vasc	BasFB
VLN	21	21	0.000774593338497289	Thalamus	Thalamus	Vascular	9	Vasc	Thal
PnEN	21	117	0.002467521511726	Pons	Pons	Vascular	9	Vasc	Pons
MD-Re	21	8	0.000597817964429831	Thalamus	Thalamus	Vascular	9	Vasc	Thal
CBL	21	9	0.000321107463964607	Cerebellum	Cerebellum	Vascular	9	Vasc	CBL
PnAN	21	29	0.00124202321298557	Pons	Pons	Vascular	9	Vasc	Pons
SpC	21	71	0.00293509714758165	SpinalCord	SpC	Vascular	9	Vasc	SC
CM	21	29	0.00224042027194067	Thalamus	Thalamus	Vascular	9	Vasc	Thal
VPL	21	16	0.00232659589937473	Thalamus	Thalamus	Vascular	9	Vasc	Thal
Sub	21	16	0.000384911470361817	Hippocampus	Hippocampus	Vascular	9	Vasc	HC
GPe	21	40	0.000786936848317922	BasalForebrain	Basal_Forebrain	Vascular	9	Vasc	BasFB
A1C	21	2	6.09942055504727e-05	CerebralCortex	Temporal_cortex	Vascular	9	Vasc	TempCx
MTG	21	25	0.000232989440918538	CerebralCortex	Temporal_cortex	Vascular	9	Vasc	TempCx
A5-A7	21	2	5.66732785491641e-05	CerebralCortex	Parietal_cortex	Vascular	9	Vasc	ParCx
PB	21	22	0.000910784516663217	Pons	Pons	Vascular	9	Vasc	Pons
PTR	21	4	0.000154589371980676	Midbrain	Midbrain	Vascular	9	Vasc	MidB
PAG-DR	21	12	0.000851426138782461	Midbrain	Midbrain	Vascular	9	Vasc	MidB
S1C	21	3	7.85587095422646e-05	CerebralCortex	Parietal_cortex	Vascular	9	Vasc	ParCx
CA1U-CA2U-CA3U	21	4	0.000105510274062937	Hippocampus	Hippocampus	Vascular	9	Vasc	HC
MoAN	21	38	0.0013965453877251	Myelencephalon	Medulla	Vascular	9	Vasc	Medul
IO	21	39	0.00181108943995542	Myelencephalon	Medulla	Vascular	9	Vasc	Medul
A23	21	3	8.48440283944682e-05	CerebralCortex	Limbic_cortex	Vascular	9	Vasc	LimCx
SC	21	11	0.000367806867957334	Midbrain	Midbrain	Vascular	9	Vasc	MidB
ETH	21	10	0.000411065893862786	Thalamus	Thalamus	Vascular	9	Vasc	Thal
HTHpo-HTHso	21	2	9.98651820042942e-05	Hypothalamus	Hypothalamus	Vascular	9	Vasc	HTH
Ig	21	5	0.000128412563885251	CerebralCortex	Temporal_cortex	Vascular	9	Vasc	TempCx
MG	21	11	0.000773232110220723	Thalamus	Thalamus	Vascular	9	Vasc	Thal
CA1	21	34	0.000868521214907911	Hippocampus	Hippocampus	Vascular	9	Vasc	HC
LP	21	67	0.00255998777319273	Thalamus	Thalamus	Vascular	9	Vasc	Thal
CA3R	21	5	0.000619041723412158	Hippocampus	Hippocampus	Vascular	9	Vasc	HC
MD	21	7	0.000334672021419009	Thalamus	Thalamus	Vascular	9	Vasc	Thal
LG	21	141	0.00288603242181104	Thalamus	Thalamus	Vascular	9	Vasc	Thal
ANC	21	7	0.000223592167885776	Thalamus	Thalamus	Vascular	9	Vasc	Thal
PAG	21	18	0.000532638929987572	Midbrain	Midbrain	Vascular	9	Vasc	MidB
CoA	21	4	0.000371126368528484	Amygdala	Amygdala	Vascular	9	Vasc	Amyg
DTg	21	43	0.00164782525388005	Pons	Pons	Vascular	9	Vasc	Pons
CA1R-CA2R-CA3R	21	13	0.00045258320568166	Hippocampus	Hippocampus	Vascular	9	Vasc	HC
CA4C-DGC	21	22	0.000390299288590842	Hippocampus	Hippocampus	Vascular	9	Vasc	HC
BL	21	6	0.000170043928014737	Amygdala	Amygdala	Vascular	9	Vasc	Amyg
STG	21	14	0.000345125107851596	CerebralCortex	Temporal_cortex	Vascular	9	Vasc	TempCx
A38	21	2	5.3132139631263e-05	CerebralCortex	Temporal_cortex	Vascular	9	Vasc	TempCx
SN	21	44	0.000739433661036888	Midbrain	Midbrain	Vascular	9	Vasc	MidB
A14	21	1	6.96767001114827e-05	CerebralCortex	Frontal_cortex	Vascular	9	Vasc	FrCx
LP-VPL	21	6	0.000339750849377123	Thalamus	Thalamus	Vascular	9	Vasc	Thal
RN	21	5	0.00106067034365719	Midbrain	Midbrain	Vascular	9	Vasc	MidB
PN	21	40	0.00118902529651318	Pons	Pons	Vascular	9	Vasc	Pons
MN	21	11	0.000390694370449299	Hypothalamus	Hypothalamus	Vascular	9	Vasc	HTH
MEC	21	3	5.95687224494659e-05	CerebralCortex	Temporal_cortex	Vascular	9	Vasc	TempCx
NAC	21	1	3.31873091729723e-05	BasalForebrain	Basal_Forebrain	Vascular	9	Vasc	BasFB
SEP	21	22	0.000539017518069337	BasalForebrain	Basal_Forebrain	Vascular	9	Vasc	BasFB
STH	21	28	0.00138875111596072	Thalamus	Thalamus	Vascular	9	Vasc	Thal
FI	21	3	8.5839365933217e-05	CerebralCortex	Frontal_cortex	Vascular	9	Vasc	FrCx
CM-Pf	21	23	0.000944403383427774	Thalamus	Thalamus	Vascular	9	Vasc	Thal
HTHma-HTHtub	21	5	0.000266979923109782	Hypothalamus	Hypothalamus	Vascular	9	Vasc	HTH
M1C	21	15	0.000128671424650014	CerebralCortex	Frontal_cortex	Vascular	9	Vasc	FrCx
PnRF	21	62	0.00125222168363225	Pons	Pons	Vascular	9	Vasc	Pons
HTHma	21	4	0.000396078819685117	Hypothalamus	Hypothalamus	Vascular	9	Vasc	HTH
Pu	21	3	8.71687587168759e-05	BasalForebrain	Basal_Forebrain	Vascular	9	Vasc	BasFB
CMN	21	4	0.000104354178080405	Amygdala	Amygdala	Vascular	9	Vasc	Amyg
IC	21	9	0.000278586021172538	Midbrain	Midbrain	Vascular	9	Vasc	MidB
Pir	21	4	0.000108280772041905	CerebralCortex	Paleo_cortex	Vascular	9	Vasc	PalCx
A25	21	4	0.000105912569174147	CerebralCortex	Frontal_cortex	Vascular	9	Vasc	FrCx
BNST	21	4	0.00011450490939799	Amygdala	Amygdala	Vascular	9	Vasc	Amyg
CA2U-CA3U	21	2	0.000160500762378621	Hippocampus	Hippocampus	Vascular	9	Vasc	HC
Pro	21	1	3.56493529642437e-05	CerebralCortex	Occipital_cortex	Vascular	9	Vasc	OccCx
A13	21	2	5.72754088032303e-05	CerebralCortex	Frontal_cortex	Vascular	9	Vasc	FrCx
AON	21	1	3.2020493115594e-05	CerebralCortex	Paleo_cortex	Vascular	9	Vasc	PalCx
MoRF-MoEN	21	41	0.00177335640138408	Myelencephalon	Medulla	Vascular	9	Vasc	Medul
A32	21	3	0.000120928732666882	CerebralCortex	Frontal_cortex	Vascular	9	Vasc	FrCx
A40	21	4	0.000102424909738048	CerebralCortex	Parietal_cortex	Vascular	9	Vasc	ParCx
Idg	21	3	7.55743651753325e-05	CerebralCortex	Temporal_cortex	Vascular	9	Vasc	TempCx
DGU-CA4Upy	21	3	8.48656294200849e-05	Hippocampus	Hippocampus	Vascular	9	Vasc	HC
CA1C-CA3C	21	2	5.42211137016754e-05	Hippocampus	Hippocampus	Vascular	9	Vasc	HC
A43	21	4	9.33837605640379e-05	CerebralCortex	Parietal_cortex	Vascular	9	Vasc	ParCx
CaB	21	3	9.18048840198298e-05	BasalForebrain	Basal_Forebrain	Vascular	9	Vasc	BasFB
Cla	21	1	2.48972986430972e-05	BasalForebrain	Basal_Forebrain	Vascular	9	Vasc	BasFB
ACC	21	1	3.10974282426843e-05	CerebralCortex	Limbic_cortex	Vascular	9	Vasc	LimCx
TF	21	1	3.13489451079971e-05	CerebralCortex	Temporal_cortex	Vascular	9	Vasc	TempCx
BM	21	1	3.21646831778707e-05	Amygdala	Amygdala	Vascular	9	Vasc	Amyg
V2	21	3	9.19173968993198e-05	CerebralCortex	Occipital_cortex	Vascular	9	Vasc	OccCx
CEN	21	6	0.000140518513314129	Amygdala	Amygdala	Vascular	9	Vasc	Amyg
LEC	21	1	3.0539013589861e-05	CerebralCortex	Temporal_cortex	Vascular	9	Vasc	TempCx
HTHpo	21	6	0.000400560785099139	Hypothalamus	Hypothalamus	Vascular	9	Vasc	HTH
A44-A45	21	5	0.0001306882040827	CerebralCortex	Frontal_cortex	Vascular	9	Vasc	FrCx
DGR-CA4Rpy	21	4	0.000134318334452653	Hippocampus	Hippocampus	Vascular	9	Vasc	HC
CA1-2R	21	1	8.87705281846427e-05	Hippocampus	Hippocampus	Vascular	9	Vasc	HC
TH-TL	21	1	2.45839172013669e-05	CerebralCortex	Limbic_cortex	Vascular	9	Vasc	LimCx
HTHtub	21	2	0.000151825704091703	Hypothalamus	Hypothalamus	Vascular	9	Vasc	HTH
SI	21	1	2.61745844784714e-05	BasalForebrain	Basal_Forebrain	Vascular	9	Vasc	BasFB
A46	21	5	0.00016095284081764	CerebralCortex	Frontal_cortex	Vascular	9	Vasc	FrCx
A29-A30	21	5	0.000146722225482716	CerebralCortex	Limbic_cortex	Vascular	9	Vasc	LimCx
CA1U-CA2U-CA3U	22	7	0.00018464297961014	Hippocampus	Hippocampus	Vascular	10	Vasc	HC
LP	22	98	0.00374445972795354	Thalamus	Thalamus	Vascular	10	Vasc	Thal
SEP	22	27	0.000661521499448732	BasalForebrain	Basal_Forebrain	Vascular	10	Vasc	BasFB
VLN	22	41	0.00151230127992328	Thalamus	Thalamus	Vascular	10	Vasc	Thal
LG	22	58	0.0011871622728017	Thalamus	Thalamus	Vascular	10	Vasc	Thal
HTHma-HTHtub	22	5	0.000266979923109782	Hypothalamus	Hypothalamus	Vascular	10	Vasc	HTH
PnRF	22	38	0.000767490709322992	Pons	Pons	Vascular	10	Vasc	Pons
A43	22	14	0.000326843161974133	CerebralCortex	Parietal_cortex	Vascular	10	Vasc	ParCx
ETH	22	13	0.000534385662021622	Thalamus	Thalamus	Vascular	10	Vasc	Thal
RN	22	9	0.00190920661858294	Midbrain	Midbrain	Vascular	10	Vasc	MidB
IO	22	12	0.000557258289217052	Myelencephalon	Medulla	Vascular	10	Vasc	Medul
ACC	22	2	6.21948564853687e-05	CerebralCortex	Limbic_cortex	Vascular	10	Vasc	LimCx
M1C	22	18	0.000154405709580016	CerebralCortex	Frontal_cortex	Vascular	10	Vasc	FrCx
SN	22	43	0.000722628350558777	Midbrain	Midbrain	Vascular	10	Vasc	MidB
SN-RN	22	37	0.000753410710649562	Midbrain	Midbrain	Vascular	10	Vasc	MidB
IC	22	5	0.000154770011762521	Midbrain	Midbrain	Vascular	10	Vasc	MidB
STH	22	17	0.000843170320404722	Thalamus	Thalamus	Vascular	10	Vasc	Thal
Pu	22	17	0.00049395629939563	BasalForebrain	Basal_Forebrain	Vascular	10	Vasc	BasFB
GPi	22	67	0.0019724446537918	BasalForebrain	Basal_Forebrain	Vascular	10	Vasc	BasFB
PN	22	32	0.000951220237210547	Pons	Pons	Vascular	10	Vasc	Pons
CA4C-DGC	22	17	0.000301594904820196	Hippocampus	Hippocampus	Vascular	10	Vasc	HC
STG	22	14	0.000345125107851596	CerebralCortex	Temporal_cortex	Vascular	10	Vasc	TempCx
MTG	22	48	0.000447339726563592	CerebralCortex	Temporal_cortex	Vascular	10	Vasc	TempCx
Pir	22	7	0.000189491351073333	CerebralCortex	Paleo_cortex	Vascular	10	Vasc	PalCx
Cla	22	9	0.000224075687787875	BasalForebrain	Basal_Forebrain	Vascular	10	Vasc	BasFB
HTHma	22	5	0.000495098524606397	Hypothalamus	Hypothalamus	Vascular	10	Vasc	HTH
MD	22	29	0.00138649837445018	Thalamus	Thalamus	Vascular	10	Vasc	Thal
MD-Re	22	44	0.00328799880436407	Thalamus	Thalamus	Vascular	10	Vasc	Thal
CoA	22	7	0.000649471144924847	Amygdala	Amygdala	Vascular	10	Vasc	Amyg
CM	22	100	0.00772558714462299	Thalamus	Thalamus	Vascular	10	Vasc	Thal
CA3R	22	6	0.00074285006809459	Hippocampus	Hippocampus	Vascular	10	Vasc	HC
Pul	22	83	0.00178675220114955	Thalamus	Thalamus	Vascular	10	Vasc	Thal
PB	22	13	0.000538190850755537	Pons	Pons	Vascular	10	Vasc	Pons
Idg	22	3	7.55743651753325e-05	CerebralCortex	Temporal_cortex	Vascular	10	Vasc	TempCx
FI	22	13	0.000371970585710607	CerebralCortex	Frontal_cortex	Vascular	10	Vasc	FrCx
A25	22	5	0.000132390711467683	CerebralCortex	Frontal_cortex	Vascular	10	Vasc	FrCx
Ig	22	4	0.0001027300511082	CerebralCortex	Temporal_cortex	Vascular	10	Vasc	TempCx
CA1-2R	22	3	0.000266311584553928	Hippocampus	Hippocampus	Vascular	10	Vasc	HC
DGU-CA4Upy	22	13	0.000367751060820368	Hippocampus	Hippocampus	Vascular	10	Vasc	HC
A19	22	9	0.00030329581451776	CerebralCortex	Occipital_cortex	Vascular	10	Vasc	OccCx
V1C	22	9	0.000268785091386931	CerebralCortex	Occipital_cortex	Vascular	10	Vasc	OccCx
CBV	22	124	0.00172524139466288	Cerebellum	Cerebellum	Vascular	10	Vasc	CBL
MG	22	4	0.000281175312807536	Thalamus	Thalamus	Vascular	10	Vasc	Thal
BNST	22	7	0.000200383591446483	Amygdala	Amygdala	Vascular	10	Vasc	Amyg
VPL	22	5	0.000727061218554602	Thalamus	Thalamus	Vascular	10	Vasc	Thal
A35-A36	22	4	0.000168548794876117	CerebralCortex	Temporal_cortex	Vascular	10	Vasc	TempCx
PnAN	22	7	0.000299798706582723	Pons	Pons	Vascular	10	Vasc	Pons
A46	22	5	0.00016095284081764	CerebralCortex	Frontal_cortex	Vascular	10	Vasc	FrCx
CA2U-CA3U	22	4	0.000321001524757243	Hippocampus	Hippocampus	Vascular	10	Vasc	HC
CBL	22	16	0.000570857713714857	Cerebellum	Cerebellum	Vascular	10	Vasc	CBL
CbDN	22	29	0.000557210106638486	Cerebellum	Cerebellum	Vascular	10	Vasc	CBL
CA1C-CA3C	22	5	0.000135552784254189	Hippocampus	Hippocampus	Vascular	10	Vasc	HC
GPe	22	49	0.000963997639189455	BasalForebrain	Basal_Forebrain	Vascular	10	Vasc	BasFB
MoAN	22	19	0.000698272693862551	Myelencephalon	Medulla	Vascular	10	Vasc	Medul
ANC	22	49	0.00156514517520043	Thalamus	Thalamus	Vascular	10	Vasc	Thal
Sub	22	10	0.000240569668976136	Hippocampus	Hippocampus	Vascular	10	Vasc	HC
CM-Pf	22	21	0.000862281350086228	Thalamus	Thalamus	Vascular	10	Vasc	Thal
TH-TL	22	9	0.000221255254812302	CerebralCortex	Limbic_cortex	Vascular	10	Vasc	LimCx
SpC	22	7	0.000289375775113683	SpinalCord	SpC	Vascular	10	Vasc	SC
AON	22	4	0.000128081972462376	CerebralCortex	Paleo_cortex	Vascular	10	Vasc	PalCx
MoRF-MoEN	22	4	0.000173010380622837	Myelencephalon	Medulla	Vascular	10	Vasc	Medul
SI	22	10	0.000261745844784714	BasalForebrain	Basal_Forebrain	Vascular	10	Vasc	BasFB
A29-A30	22	2	5.86888901930865e-05	CerebralCortex	Limbic_cortex	Vascular	10	Vasc	LimCx
A38	22	3	7.96982094468944e-05	CerebralCortex	Temporal_cortex	Vascular	10	Vasc	TempCx
A1C	22	6	0.000182982616651418	CerebralCortex	Temporal_cortex	Vascular	10	Vasc	TempCx
LEC	22	8	0.000244312108718888	CerebralCortex	Temporal_cortex	Vascular	10	Vasc	TempCx
PAG	22	5	0.000147955258329881	Midbrain	Midbrain	Vascular	10	Vasc	MidB
PnEN	22	55	0.00115994600978573	Pons	Pons	Vascular	10	Vasc	Pons
La	22	7	0.00024151255865305	Amygdala	Amygdala	Vascular	10	Vasc	Amyg
DGR-CA4Rpy	22	22	0.00073875083948959	Hippocampus	Hippocampus	Vascular	10	Vasc	HC
MN	22	16	0.000568282720653525	Hypothalamus	Hypothalamus	Vascular	10	Vasc	HTH
SC	22	9	0.000300932891965092	Midbrain	Midbrain	Vascular	10	Vasc	MidB
CEN	22	16	0.000374716035504344	Amygdala	Amygdala	Vascular	10	Vasc	Amyg
LP-VPL	22	61	0.00345413363533409	Thalamus	Thalamus	Vascular	10	Vasc	Thal
CA1R-CA2R-CA3R	22	10	0.000348140927447431	Hippocampus	Hippocampus	Vascular	10	Vasc	HC
A44-A45	22	8	0.000209101126532319	CerebralCortex	Frontal_cortex	Vascular	10	Vasc	FrCx
CA1	22	32	0.000817431731678034	Hippocampus	Hippocampus	Vascular	10	Vasc	HC
PAG-DR	22	6	0.00042571306939123	Midbrain	Midbrain	Vascular	10	Vasc	MidB
PTR	22	2	7.72946859903382e-05	Midbrain	Midbrain	Vascular	10	Vasc	MidB
TF	22	7	0.00021944261575598	CerebralCortex	Temporal_cortex	Vascular	10	Vasc	TempCx
DGR-CA4	22	6	0.000576313514551916	Hippocampus	Hippocampus	Vascular	10	Vasc	HC
DTg	22	11	0.000421536692853037	Pons	Pons	Vascular	10	Vasc	Pons
A5-A7	22	4	0.000113346557098328	CerebralCortex	Parietal_cortex	Vascular	10	Vasc	ParCx
HTHtub	22	7	0.00053138996432096	Hypothalamus	Hypothalamus	Vascular	10	Vasc	HTH
MEC	22	5	9.92812040824431e-05	CerebralCortex	Temporal_cortex	Vascular	10	Vasc	TempCx
NAC	22	5	0.000165936545864861	BasalForebrain	Basal_Forebrain	Vascular	10	Vasc	BasFB
BL	22	13	0.000368428510698597	Amygdala	Amygdala	Vascular	10	Vasc	Amyg
VA	22	11	0.00128309809868191	Thalamus	Thalamus	Vascular	10	Vasc	Thal
Pro	22	5	0.000178246764821219	CerebralCortex	Occipital_cortex	Vascular	10	Vasc	OccCx
MoSR	22	8	0.000587242163987374	Myelencephalon	Medulla	Vascular	10	Vasc	Medul
A14	22	1	6.96767001114827e-05	CerebralCortex	Frontal_cortex	Vascular	10	Vasc	FrCx
CaB	22	5	0.00015300814003305	BasalForebrain	Basal_Forebrain	Vascular	10	Vasc	BasFB
A13	22	7	0.000200463930811306	CerebralCortex	Frontal_cortex	Vascular	10	Vasc	FrCx
V2	22	7	0.000214473926098413	CerebralCortex	Occipital_cortex	Vascular	10	Vasc	OccCx
ITG	22	10	0.000338730438317187	CerebralCortex	Temporal_cortex	Vascular	10	Vasc	TempCx
A40	22	5	0.00012803113717256	CerebralCortex	Parietal_cortex	Vascular	10	Vasc	ParCx
A23	22	2	5.65626855963121e-05	CerebralCortex	Limbic_cortex	Vascular	10	Vasc	LimCx
BM	22	11	0.000353811514956578	Amygdala	Amygdala	Vascular	10	Vasc	Amyg
A32	22	1	4.03095775556272e-05	CerebralCortex	Frontal_cortex	Vascular	10	Vasc	FrCx
CMN	22	4	0.000104354178080405	Amygdala	Amygdala	Vascular	10	Vasc	Amyg
HTHpo	22	1	6.67601308498565e-05	Hypothalamus	Hypothalamus	Vascular	10	Vasc	HTH
HTHpo-HTHso	22	1	4.99325910021471e-05	Hypothalamus	Hypothalamus	Vascular	10	Vasc	HTH
S1C	22	3	7.85587095422646e-05	CerebralCortex	Parietal_cortex	Vascular	10	Vasc	ParCx
LG	23	2	4.09366300966104e-05	Thalamus	Thalamus	Vascular	11	Vasc	Thal
Pul	23	26	0.000559705508793835	Thalamus	Thalamus	Vascular	11	Vasc	Thal
CA1	23	3	7.66342248448157e-05	Hippocampus	Hippocampus	Vascular	11	Vasc	HC
HTHtub	23	1	7.59128520458514e-05	Hypothalamus	Hypothalamus	Vascular	11	Vasc	HTH
FI	23	1	2.8613121977739e-05	CerebralCortex	Frontal_cortex	Vascular	11	Vasc	FrCx
DGR-CA4Rpy	23	3	0.00010073875083949	Hippocampus	Hippocampus	Vascular	11	Vasc	HC
STG	23	6	0.000147910760507827	CerebralCortex	Temporal_cortex	Vascular	11	Vasc	TempCx
CM-Pf	23	1	4.10610166707728e-05	Thalamus	Thalamus	Vascular	11	Vasc	Thal
A44-A45	23	1	2.61376408165399e-05	CerebralCortex	Frontal_cortex	Vascular	11	Vasc	FrCx
DGU-CA4Upy	23	1	2.82885431400283e-05	Hippocampus	Hippocampus	Vascular	11	Vasc	HC
V2	23	2	6.12782645995466e-05	CerebralCortex	Occipital_cortex	Vascular	11	Vasc	OccCx
LP	23	5	0.000191043863671099	Thalamus	Thalamus	Vascular	11	Vasc	Thal
CBV	23	2	2.78264741074658e-05	Cerebellum	Cerebellum	Vascular	11	Vasc	CBL
SN-RN	23	1	2.03624516391774e-05	Midbrain	Midbrain	Vascular	11	Vasc	MidB
VLN	23	2	7.3770794142599e-05	Thalamus	Thalamus	Vascular	11	Vasc	Thal
GPi	23	4	0.000117757889778615	BasalForebrain	Basal_Forebrain	Vascular	11	Vasc	BasFB
V1C	23	1	2.98650101541035e-05	CerebralCortex	Occipital_cortex	Vascular	11	Vasc	OccCx
S1C	23	1	2.61862365140882e-05	CerebralCortex	Parietal_cortex	Vascular	11	Vasc	ParCx
A23	23	1	2.82813427981561e-05	CerebralCortex	Limbic_cortex	Vascular	11	Vasc	LimCx
A40	23	1	2.56062274345121e-05	CerebralCortex	Parietal_cortex	Vascular	11	Vasc	ParCx
Ig	23	2	5.13650255541002e-05	CerebralCortex	Temporal_cortex	Vascular	11	Vasc	TempCx
CA1U-CA2U-CA3U	23	1	2.63775685157342e-05	Hippocampus	Hippocampus	Vascular	11	Vasc	HC
GPe	23	3	5.90202636238442e-05	BasalForebrain	Basal_Forebrain	Vascular	11	Vasc	BasFB
ETH	23	1	4.11065893862786e-05	Thalamus	Thalamus	Vascular	11	Vasc	Thal
A19	23	1	3.36995349464177e-05	CerebralCortex	Occipital_cortex	Vascular	11	Vasc	OccCx
Cla	23	1	2.48972986430972e-05	BasalForebrain	Basal_Forebrain	Vascular	11	Vasc	BasFB
VPL	23	1	0.00014541224371092	Thalamus	Thalamus	Vascular	11	Vasc	Thal
MD-Re	23	2	0.000149454491107458	Thalamus	Thalamus	Vascular	11	Vasc	Thal
MTG	23	3	2.79587329102245e-05	CerebralCortex	Temporal_cortex	Vascular	11	Vasc	TempCx
ANC	23	1	3.19417382693966e-05	Thalamus	Thalamus	Vascular	11	Vasc	Thal
CaB	23	1	3.060162800661e-05	BasalForebrain	Basal_Forebrain	Vascular	11	Vasc	BasFB
Pro	23	1	3.56493529642437e-05	CerebralCortex	Occipital_cortex	Vascular	11	Vasc	OccCx
MN	23	1	3.55176700408453e-05	Hypothalamus	Hypothalamus	Vascular	11	Vasc	HTH
SEP	24	106	0.00259708440524317	BasalForebrain	Basal_Forebrain	Fibroblast	1	Fibr	BasFB
MoSR	24	36	0.00264258973794318	Myelencephalon	Medulla	Fibroblast	1	Fibr	Medul
MoRF-MoEN	24	5	0.000216262975778547	Myelencephalon	Medulla	Fibroblast	1	Fibr	Medul
DGR-CA4Rpy	24	23	0.000772330423102754	Hippocampus	Hippocampus	Fibroblast	1	Fibr	HC
MoAN	24	49	0.0018008085262771	Myelencephalon	Medulla	Fibroblast	1	Fibr	Medul
CA1R-CA2R-CA3R	24	47	0.00163626235900292	Hippocampus	Hippocampus	Fibroblast	1	Fibr	HC
PnAN	24	4	0.000171313546618699	Pons	Pons	Fibroblast	1	Fibr	Pons
MN	24	1	3.55176700408453e-05	Hypothalamus	Hypothalamus	Fibroblast	1	Fibr	HTH
VLN	24	1	3.68853970712995e-05	Thalamus	Thalamus	Fibroblast	1	Fibr	Thal
Pul	24	6	0.000129162809721654	Thalamus	Thalamus	Fibroblast	1	Fibr	Thal
PnRF	24	1	2.01971239295524e-05	Pons	Pons	Fibroblast	1	Fibr	Pons
PnAN	25	2	8.56567733093494e-05	Pons	Pons	Fibroblast	2	Fibr	Pons
STH	25	13	0.000644777303838905	Thalamus	Thalamus	Fibroblast	2	Fibr	Thal
PB	25	13	0.000538190850755537	Pons	Pons	Fibroblast	2	Fibr	Pons
CM-Pf	25	47	0.00192986778352632	Thalamus	Thalamus	Fibroblast	2	Fibr	Thal
SI	25	7	0.0001832220913493	BasalForebrain	Basal_Forebrain	Fibroblast	2	Fibr	BasFB
VLN	25	14	0.000516395558998193	Thalamus	Thalamus	Fibroblast	2	Fibr	Thal
PnEN	25	36	0.000759237388223385	Pons	Pons	Fibroblast	2	Fibr	Pons
CM	25	5	0.00038627935723115	Thalamus	Thalamus	Fibroblast	2	Fibr	Thal
PAG	25	10	0.000295910516659762	Midbrain	Midbrain	Fibroblast	2	Fibr	MidB
IC	25	10	0.000309540023525042	Midbrain	Midbrain	Fibroblast	2	Fibr	MidB
M1C	25	5	4.28904748833379e-05	CerebralCortex	Frontal_cortex	Fibroblast	2	Fibr	FrCx
TH-TL	25	19	0.000467094426825971	CerebralCortex	Limbic_cortex	Fibroblast	2	Fibr	LimCx
SpC	25	4	0.000165357585779248	SpinalCord	SpC	Fibroblast	2	Fibr	SC
CA4C-DGC	25	4	7.09635070165168e-05	Hippocampus	Hippocampus	Fibroblast	2	Fibr	HC
CBV	25	22	0.000306091215182124	Cerebellum	Cerebellum	Fibroblast	2	Fibr	CBL
DTg	25	12	0.000459858210385131	Pons	Pons	Fibroblast	2	Fibr	Pons
SEP	25	28	0.000686022295724611	BasalForebrain	Basal_Forebrain	Fibroblast	2	Fibr	BasFB
IO	25	15	0.000696572861521315	Myelencephalon	Medulla	Fibroblast	2	Fibr	Medul
PN	25	20	0.000594512648256592	Pons	Pons	Fibroblast	2	Fibr	Pons
LP	25	12	0.000458505272810637	Thalamus	Thalamus	Fibroblast	2	Fibr	Thal
LG	25	18	0.000368429670869494	Thalamus	Thalamus	Fibroblast	2	Fibr	Thal
SN-RN	25	13	0.000264711871309306	Midbrain	Midbrain	Fibroblast	2	Fibr	MidB
GPi	25	9	0.000264955252001884	BasalForebrain	Basal_Forebrain	Fibroblast	2	Fibr	BasFB
MTG	25	13	0.00012115450927764	CerebralCortex	Temporal_cortex	Fibroblast	2	Fibr	TempCx
CoA	25	8	0.000742252737056968	Amygdala	Amygdala	Fibroblast	2	Fibr	Amyg
MN	25	59	0.00209554253240987	Hypothalamus	Hypothalamus	Fibroblast	2	Fibr	HTH
Pul	25	12	0.000258325619443308	Thalamus	Thalamus	Fibroblast	2	Fibr	Thal
A23	25	3	8.48440283944682e-05	CerebralCortex	Limbic_cortex	Fibroblast	2	Fibr	LimCx
SN	25	11	0.000184858415259222	Midbrain	Midbrain	Fibroblast	2	Fibr	MidB
Pu	25	2	5.81125058112506e-05	BasalForebrain	Basal_Forebrain	Fibroblast	2	Fibr	BasFB
PnRF	25	23	0.000464533850379706	Pons	Pons	Fibroblast	2	Fibr	Pons
MoAN	25	6	0.000220507166482911	Myelencephalon	Medulla	Fibroblast	2	Fibr	Medul
VA	25	8	0.000933162253586842	Thalamus	Thalamus	Fibroblast	2	Fibr	Thal
MEC	25	5	9.92812040824431e-05	CerebralCortex	Temporal_cortex	Fibroblast	2	Fibr	TempCx
LP-VPL	25	7	0.000396375990939977	Thalamus	Thalamus	Fibroblast	2	Fibr	Thal
GPe	25	14	0.000275427896911273	BasalForebrain	Basal_Forebrain	Fibroblast	2	Fibr	BasFB
CbDN	25	15	0.000288212124123355	Cerebellum	Cerebellum	Fibroblast	2	Fibr	CBL
CA1	25	1	2.55447416149386e-05	Hippocampus	Hippocampus	Fibroblast	2	Fibr	HC
CA3R	25	2	0.000247616689364863	Hippocampus	Hippocampus	Fibroblast	2	Fibr	HC
RN	25	6	0.00127280441238863	Midbrain	Midbrain	Fibroblast	2	Fibr	MidB
MD-Re	25	4	0.000298908982214916	Thalamus	Thalamus	Fibroblast	2	Fibr	Thal
Cla	25	1	2.48972986430972e-05	BasalForebrain	Basal_Forebrain	Fibroblast	2	Fibr	BasFB
MoRF-MoEN	25	7	0.000302768166089965	Myelencephalon	Medulla	Fibroblast	2	Fibr	Medul
A38	25	2	5.3132139631263e-05	CerebralCortex	Temporal_cortex	Fibroblast	2	Fibr	TempCx
Pir	25	7	0.000189491351073333	CerebralCortex	Paleo_cortex	Fibroblast	2	Fibr	PalCx
CA1C-CA3C	25	1	2.71105568508377e-05	Hippocampus	Hippocampus	Fibroblast	2	Fibr	HC
Ig	25	1	2.56825127770501e-05	CerebralCortex	Temporal_cortex	Fibroblast	2	Fibr	TempCx
ANC	25	8	0.000255533906155173	Thalamus	Thalamus	Fibroblast	2	Fibr	Thal
HTHpo-HTHso	25	1	4.99325910021471e-05	Hypothalamus	Hypothalamus	Fibroblast	2	Fibr	HTH
PAG-DR	25	2	0.000141904356463743	Midbrain	Midbrain	Fibroblast	2	Fibr	MidB
CA1-2R	25	2	0.000177541056369285	Hippocampus	Hippocampus	Fibroblast	2	Fibr	HC
PTR	25	2	7.72946859903382e-05	Midbrain	Midbrain	Fibroblast	2	Fibr	MidB
BNST	25	3	8.58786820484928e-05	Amygdala	Amygdala	Fibroblast	2	Fibr	Amyg
HTHma	25	5	0.000495098524606397	Hypothalamus	Hypothalamus	Fibroblast	2	Fibr	HTH
CBL	25	6	0.000214071642643071	Cerebellum	Cerebellum	Fibroblast	2	Fibr	CBL
CaB	25	1	3.060162800661e-05	BasalForebrain	Basal_Forebrain	Fibroblast	2	Fibr	BasFB
ACC	25	1	3.10974282426843e-05	CerebralCortex	Limbic_cortex	Fibroblast	2	Fibr	LimCx
BM	25	3	9.64940495336121e-05	Amygdala	Amygdala	Fibroblast	2	Fibr	Amyg
FI	25	2	5.7226243955478e-05	CerebralCortex	Frontal_cortex	Fibroblast	2	Fibr	FrCx
HTHpo	25	2	0.000133520261699713	Hypothalamus	Hypothalamus	Fibroblast	2	Fibr	HTH
A32	25	2	8.06191551112544e-05	CerebralCortex	Frontal_cortex	Fibroblast	2	Fibr	FrCx
ETH	25	5	0.000205532946931393	Thalamus	Thalamus	Fibroblast	2	Fibr	Thal
V1C	25	3	8.95950304623104e-05	CerebralCortex	Occipital_cortex	Fibroblast	2	Fibr	OccCx
A35-A36	25	3	0.000126411596157087	CerebralCortex	Temporal_cortex	Fibroblast	2	Fibr	TempCx
MD	25	4	0.000191241155096577	Thalamus	Thalamus	Fibroblast	2	Fibr	Thal
V2	25	8	0.000245113058398186	CerebralCortex	Occipital_cortex	Fibroblast	2	Fibr	OccCx
CMN	25	2	5.21770890402025e-05	Amygdala	Amygdala	Fibroblast	2	Fibr	Amyg
SC	25	5	0.000167184939980607	Midbrain	Midbrain	Fibroblast	2	Fibr	MidB
MoSR	25	1	7.34052704984218e-05	Myelencephalon	Medulla	Fibroblast	2	Fibr	Medul
CEN	25	1	2.34197522190215e-05	Amygdala	Amygdala	Fibroblast	2	Fibr	Amyg
HTHtub	25	4	0.000303651408183405	Hypothalamus	Hypothalamus	Fibroblast	2	Fibr	HTH
HTHma-HTHtub	25	1	5.33959846219564e-05	Hypothalamus	Hypothalamus	Fibroblast	2	Fibr	HTH
LEC	25	2	6.10780271797221e-05	CerebralCortex	Temporal_cortex	Fibroblast	2	Fibr	TempCx
A14	25	2	0.000139353400222965	CerebralCortex	Frontal_cortex	Fibroblast	2	Fibr	FrCx
Pro	25	1	3.56493529642437e-05	CerebralCortex	Occipital_cortex	Fibroblast	2	Fibr	OccCx
A44-A45	25	1	2.61376408165399e-05	CerebralCortex	Frontal_cortex	Fibroblast	2	Fibr	FrCx
DGR-CA4Rpy	25	2	6.71591672263264e-05	Hippocampus	Hippocampus	Fibroblast	2	Fibr	HC
A1C	25	1	3.04971027752364e-05	CerebralCortex	Temporal_cortex	Fibroblast	2	Fibr	TempCx
Sub	25	1	2.40569668976135e-05	Hippocampus	Hippocampus	Fibroblast	2	Fibr	HC
A43	25	1	2.33459401410095e-05	CerebralCortex	Parietal_cortex	Fibroblast	2	Fibr	ParCx
A19	25	1	3.36995349464177e-05	CerebralCortex	Occipital_cortex	Fibroblast	2	Fibr	OccCx
[truncated: 14,680 more rows]
