# Supplementary material for: Connecting genomic results for psychiatric disorders to human brain cell types and regions reveals convergence with functional connectivity
Source: Nat Commun. 2025 Jan 4;16:395. doi: 10.1038/s41467-024-55611-1 (PMC11700164; doi:10.1038/s41467-024-55611-1)
Supplement: Supplementary file 4 — Source Datasets [file 41467_2024_55611_MOESM4_ESM.zip › Source_Data_v241210/Main_Figures/Figure4/n_neurons_cluster_roi_region.tsv]

Clusters	Supercluster	roi	regions	n_cells_cluster	n_cells_roi	n_cells_region
83	Deep-layer near-projecting	Human ACC	Limbic_cortex	14	28494	125352
83	Deep-layer near-projecting	Human FI	Frontal_cortex	21	32607	310434
83	Deep-layer near-projecting	Human A13	Frontal_cortex	14	32634	310434
83	Deep-layer near-projecting	Human A29-A30	Limbic_cortex	10	31649	125352
83	Deep-layer near-projecting	Human A23	Limbic_cortex	10	32979	125352
83	Deep-layer near-projecting	Human SEP	BasalForebrain	10	20447	186315
83	Deep-layer near-projecting	Human A5-A7	Parietal_cortex	8	32527	143001
83	Deep-layer near-projecting	Human TH-TL	Limbic_cortex	8	32230	125352
83	Deep-layer near-projecting	Human S1C	Parietal_cortex	25	35453	143001
83	Deep-layer near-projecting	Human V1C	Occipital_cortex	17	30599	112307
83	Deep-layer near-projecting	Human A25	Frontal_cortex	13	35100	310434
83	Deep-layer near-projecting	Human M1C	Frontal_cortex	106	110246	310434
83	Deep-layer near-projecting	Human A14	Frontal_cortex	3	13473	310434
83	Deep-layer near-projecting	Human A46	Frontal_cortex	8	27923	310434
83	Deep-layer near-projecting	Human AON	Paleocortex	21	29261	61436
83	Deep-layer near-projecting	Human MTG	Temporal_cortex	22	85093	403268
83	Deep-layer near-projecting	Human BM	Amygdala	2	26270	185429
83	Deep-layer near-projecting	Human A19	Occipital_cortex	4	26775	112307
83	Deep-layer near-projecting	Human A40	Parietal_cortex	4	35993	143001
83	Deep-layer near-projecting	Human STG	Temporal_cortex	5	27340	403268
83	Deep-layer near-projecting	Human A43	Parietal_cortex	10	39028	143001
83	Deep-layer near-projecting	Human Idg	Temporal_cortex	17	36450	403268
83	Deep-layer near-projecting	Human TF	Temporal_cortex	11	29403	403268
83	Deep-layer near-projecting	Human Pro	Occipital_cortex	9	25284	112307
83	Deep-layer near-projecting	Human A1C	Temporal_cortex	10	30175	403268
83	Deep-layer near-projecting	Human SI	BasalForebrain	2	33357	186315
83	Deep-layer near-projecting	Human A44-A45	Frontal_cortex	11	35694	310434
83	Deep-layer near-projecting	Human SC	Midbrain	1	27156	127333
83	Deep-layer near-projecting	Human V2	Occipital_cortex	11	29649	112307
83	Deep-layer near-projecting	Human A38	Temporal_cortex	13	34466	403268
83	Deep-layer near-projecting	Human ITG	Temporal_cortex	8	26596	403268
83	Deep-layer near-projecting	Human A32	Frontal_cortex	4	22757	310434
83	Deep-layer near-projecting	Human Cla	BasalForebrain	3	27853	186315
83	Deep-layer near-projecting	Human Sub	Hippocampus	2	27772	237728
83	Deep-layer near-projecting	Human CoA	Amygdala	4	8288	185429
83	Deep-layer near-projecting	Human CA1R-CA2R-CA3R	Hippocampus	3	21695	237728
83	Deep-layer near-projecting	Human HTHso	Hypothalamus	9	9535	110066
83	Deep-layer near-projecting	Human Pir	Paleocortex	5	32175	61436
83	Deep-layer near-projecting	Human Ig	Temporal_cortex	10	35308	403268
83	Deep-layer near-projecting	Human LEC	Temporal_cortex	5	29852	403268
83	Deep-layer near-projecting	Human La	Amygdala	1	24560	185429
83	Deep-layer near-projecting	Human CEN	Amygdala	1	30013	185429
83	Deep-layer near-projecting	Human A35-A36	Temporal_cortex	1	21708	403268
84	Deep-layer corticothalamic and 6b	Human CA2U-CA3U	Hippocampus	863	11268	237728
84	Deep-layer corticothalamic and 6b	Human Sub	Hippocampus	555	27772	237728
84	Deep-layer corticothalamic and 6b	Human CA1U-CA2U-CA3U	Hippocampus	899	31168	237728
84	Deep-layer corticothalamic and 6b	Human CA1R-CA2R-CA3R	Hippocampus	539	21695	237728
84	Deep-layer corticothalamic and 6b	Human CA1	Hippocampus	460	14677	237728
84	Deep-layer corticothalamic and 6b	Human CA1-2R	Hippocampus	605	9696	237728
84	Deep-layer corticothalamic and 6b	Human CA1C-CA3C	Hippocampus	470	32432	237728
84	Deep-layer corticothalamic and 6b	Human CMN	Amygdala	18	34358	185429
84	Deep-layer corticothalamic and 6b	Human BM	Amygdala	12	26270	185429
84	Deep-layer corticothalamic and 6b	Human DGU-CA4Upy	Hippocampus	3	22000	237728
84	Deep-layer corticothalamic and 6b	Human MEC	Temporal_cortex	1	46874	403268
84	Deep-layer corticothalamic and 6b	Human DGR-CA4Rpy	Hippocampus	12	16472	237728
84	Deep-layer corticothalamic and 6b	Human M1C	Frontal_cortex	26	110246	310434
84	Deep-layer corticothalamic and 6b	Human A29-A30	Limbic_cortex	1	31649	125352
84	Deep-layer corticothalamic and 6b	Human CA4C-DGC	Hippocampus	2	36588	237728
84	Deep-layer corticothalamic and 6b	Human BL	Amygdala	4	30681	185429
84	Deep-layer corticothalamic and 6b	Human ACC	Limbic_cortex	3	28494	125352
84	Deep-layer corticothalamic and 6b	Human SC	Midbrain	1	27156	127333
85	Deep-layer near-projecting	Human ACC	Limbic_cortex	166	28494	125352
85	Deep-layer near-projecting	Human SEP	BasalForebrain	133	20447	186315
85	Deep-layer near-projecting	Human AON	Paleocortex	44	29261	61436
85	Deep-layer near-projecting	Human NAC	BasalForebrain	6	27406	186315
85	Deep-layer near-projecting	Human HTHpo	Hypothalamus	14	13248	110066
85	Deep-layer near-projecting	Human M1C	Frontal_cortex	15	110246	310434
85	Deep-layer near-projecting	Human SI	BasalForebrain	50	33357	186315
85	Deep-layer near-projecting	Human BNST	Amygdala	22	31259	185429
85	Deep-layer near-projecting	Human ITG	Temporal_cortex	1	26596	403268
85	Deep-layer near-projecting	Human CoA	Amygdala	1	8288	185429
85	Deep-layer near-projecting	Human A25	Frontal_cortex	11	35100	310434
85	Deep-layer near-projecting	Human LP	Thalamus	1	12519	212413
85	Deep-layer near-projecting	Human A29-A30	Limbic_cortex	1	31649	125352
85	Deep-layer near-projecting	Human HTHso	Hypothalamus	42	9535	110066
85	Deep-layer near-projecting	Human FI	Frontal_cortex	2	32607	310434
85	Deep-layer near-projecting	Human Ig	Temporal_cortex	1	35308	403268
85	Deep-layer near-projecting	Human Cla	BasalForebrain	1	27853	186315
85	Deep-layer near-projecting	Human CA1U-CA2U-CA3U	Hippocampus	1	31168	237728
85	Deep-layer near-projecting	Human CA1-2R	Hippocampus	1	9696	237728
85	Deep-layer near-projecting	Human TH-TL	Limbic_cortex	1	32230	125352
86	Deep-layer near-projecting	Human M1C	Frontal_cortex	464	110246	310434
86	Deep-layer near-projecting	Human A23	Limbic_cortex	58	32979	125352
86	Deep-layer near-projecting	Human A43	Parietal_cortex	91	39028	143001
86	Deep-layer near-projecting	Human A40	Parietal_cortex	48	35993	143001
86	Deep-layer near-projecting	Human TH-TL	Limbic_cortex	33	32230	125352
86	Deep-layer near-projecting	Human A1C	Temporal_cortex	57	30175	403268
86	Deep-layer near-projecting	Human A46	Frontal_cortex	39	27923	310434
86	Deep-layer near-projecting	Human V1C	Occipital_cortex	36	30599	112307
86	Deep-layer near-projecting	Human A5-A7	Parietal_cortex	53	32527	143001
86	Deep-layer near-projecting	Human MTG	Temporal_cortex	63	85093	403268
86	Deep-layer near-projecting	Human Ig	Temporal_cortex	96	35308	403268
86	Deep-layer near-projecting	Human A44-A45	Frontal_cortex	56	35694	310434
86	Deep-layer near-projecting	Human TF	Temporal_cortex	32	29403	403268
86	Deep-layer near-projecting	Human A19	Occipital_cortex	17	26775	112307
86	Deep-layer near-projecting	Human Cla	BasalForebrain	26	27853	186315
86	Deep-layer near-projecting	Human V2	Occipital_cortex	21	29649	112307
86	Deep-layer near-projecting	Human Idg	Temporal_cortex	45	36450	403268
86	Deep-layer near-projecting	Human S1C	Parietal_cortex	130	35453	143001
86	Deep-layer near-projecting	Human Pro	Occipital_cortex	26	25284	112307
86	Deep-layer near-projecting	Human STG	Temporal_cortex	32	27340	403268
86	Deep-layer near-projecting	Human Sub	Hippocampus	13	27772	237728
86	Deep-layer near-projecting	Human CA1R-CA2R-CA3R	Hippocampus	4	21695	237728
86	Deep-layer near-projecting	Human ITG	Temporal_cortex	14	26596	403268
86	Deep-layer near-projecting	Human A25	Frontal_cortex	3	35100	310434
86	Deep-layer near-projecting	Human FI	Frontal_cortex	3	32607	310434
86	Deep-layer near-projecting	Human A32	Frontal_cortex	4	22757	310434
86	Deep-layer near-projecting	Human A13	Frontal_cortex	17	32634	310434
86	Deep-layer near-projecting	Human ACC	Limbic_cortex	2	28494	125352
86	Deep-layer near-projecting	Human SEP	BasalForebrain	1	20447	186315
86	Deep-layer near-projecting	Human A29-A30	Limbic_cortex	15	31649	125352
86	Deep-layer near-projecting	Human A35-A36	Temporal_cortex	3	21708	403268
86	Deep-layer near-projecting	Human A38	Temporal_cortex	4	34466	403268
86	Deep-layer near-projecting	Human BM	Amygdala	1	26270	185429
86	Deep-layer near-projecting	Human AON	Paleocortex	1	29261	61436
87	Deep-layer near-projecting	Human A25	Frontal_cortex	212	35100	310434
87	Deep-layer near-projecting	Human ACC	Limbic_cortex	310	28494	125352
87	Deep-layer near-projecting	Human AON	Paleocortex	96	29261	61436
87	Deep-layer near-projecting	Human FI	Frontal_cortex	138	32607	310434
87	Deep-layer near-projecting	Human Idg	Temporal_cortex	30	36450	403268
87	Deep-layer near-projecting	Human SEP	BasalForebrain	92	20447	186315
87	Deep-layer near-projecting	Human HTHso	Hypothalamus	31	9535	110066
87	Deep-layer near-projecting	Human Pir	Paleocortex	18	32175	61436
87	Deep-layer near-projecting	Human M1C	Frontal_cortex	44	110246	310434
87	Deep-layer near-projecting	Human SI	BasalForebrain	50	33357	186315
87	Deep-layer near-projecting	Human A13	Frontal_cortex	46	32634	310434
87	Deep-layer near-projecting	Human BNST	Amygdala	3	31259	185429
87	Deep-layer near-projecting	Human A32	Frontal_cortex	34	22757	310434
87	Deep-layer near-projecting	Human A14	Frontal_cortex	46	13473	310434
87	Deep-layer near-projecting	Human A38	Temporal_cortex	24	34466	403268
87	Deep-layer near-projecting	Human CA1U-CA2U-CA3U	Hippocampus	1	31168	237728
87	Deep-layer near-projecting	Human CoA	Amygdala	7	8288	185429
87	Deep-layer near-projecting	Human Ig	Temporal_cortex	2	35308	403268
87	Deep-layer near-projecting	Human Cla	BasalForebrain	4	27853	186315
87	Deep-layer near-projecting	Human TH-TL	Limbic_cortex	1	32230	125352
87	Deep-layer near-projecting	Human Sub	Hippocampus	2	27772	237728
87	Deep-layer near-projecting	Human NAC	BasalForebrain	1	27406	186315
87	Deep-layer near-projecting	Human A29-A30	Limbic_cortex	1	31649	125352
87	Deep-layer near-projecting	Human A44-A45	Frontal_cortex	5	35694	310434
87	Deep-layer near-projecting	Human HTHpo	Hypothalamus	3	13248	110066
87	Deep-layer near-projecting	Human A35-A36	Temporal_cortex	1	21708	403268
87	Deep-layer near-projecting	Human Pro	Occipital_cortex	1	25284	112307
88	Deep-layer near-projecting	Human Idg	Temporal_cortex	201	36450	403268
88	Deep-layer near-projecting	Human MTG	Temporal_cortex	237	85093	403268
88	Deep-layer near-projecting	Human A44-A45	Frontal_cortex	12	35694	310434
88	Deep-layer near-projecting	Human M1C	Frontal_cortex	121	110246	310434
88	Deep-layer near-projecting	Human S1C	Parietal_cortex	20	35453	143001
88	Deep-layer near-projecting	Human A1C	Temporal_cortex	43	30175	403268
88	Deep-layer near-projecting	Human A5-A7	Parietal_cortex	24	32527	143001
88	Deep-layer near-projecting	Human A32	Frontal_cortex	5	22757	310434
88	Deep-layer near-projecting	Human A13	Frontal_cortex	15	32634	310434
88	Deep-layer near-projecting	Human A38	Temporal_cortex	101	34466	403268
88	Deep-layer near-projecting	Human BM	Amygdala	21	26270	185429
88	Deep-layer near-projecting	Human STG	Temporal_cortex	36	27340	403268
88	Deep-layer near-projecting	Human TF	Temporal_cortex	81	29403	403268
88	Deep-layer near-projecting	Human Pir	Paleocortex	9	32175	61436
88	Deep-layer near-projecting	Human Ig	Temporal_cortex	58	35308	403268
88	Deep-layer near-projecting	Human Pro	Occipital_cortex	16	25284	112307
88	Deep-layer near-projecting	Human FI	Frontal_cortex	123	32607	310434
88	Deep-layer near-projecting	Human ITG	Temporal_cortex	59	26596	403268
88	Deep-layer near-projecting	Human A19	Occipital_cortex	45	26775	112307
88	Deep-layer near-projecting	Human A40	Parietal_cortex	46	35993	143001
88	Deep-layer near-projecting	Human TH-TL	Limbic_cortex	30	32230	125352
88	Deep-layer near-projecting	Human A25	Frontal_cortex	15	35100	310434
88	Deep-layer near-projecting	Human A23	Limbic_cortex	21	32979	125352
88	Deep-layer near-projecting	Human A46	Frontal_cortex	11	27923	310434
88	Deep-layer near-projecting	Human A43	Parietal_cortex	35	39028	143001
88	Deep-layer near-projecting	Human CEN	Amygdala	5	30013	185429
88	Deep-layer near-projecting	Human AON	Paleocortex	6	29261	61436
88	Deep-layer near-projecting	Human A29-A30	Limbic_cortex	9	31649	125352
88	Deep-layer near-projecting	Human A35-A36	Temporal_cortex	15	21708	403268
88	Deep-layer near-projecting	Human Cla	BasalForebrain	69	27853	186315
88	Deep-layer near-projecting	Human ACC	Limbic_cortex	19	28494	125352
88	Deep-layer near-projecting	Human V2	Occipital_cortex	2	29649	112307
88	Deep-layer near-projecting	Human A14	Frontal_cortex	5	13473	310434
88	Deep-layer near-projecting	Human CA1R-CA2R-CA3R	Hippocampus	13	21695	237728
88	Deep-layer near-projecting	Human HTHso	Hypothalamus	1	9535	110066
88	Deep-layer near-projecting	Human CoA	Amygdala	2	8288	185429
88	Deep-layer near-projecting	Human V1C	Occipital_cortex	2	30599	112307
88	Deep-layer near-projecting	Human SC	Midbrain	1	27156	127333
88	Deep-layer near-projecting	Human Sub	Hippocampus	2	27772	237728
88	Deep-layer near-projecting	Human SEP	BasalForebrain	4	20447	186315
88	Deep-layer near-projecting	Human La	Amygdala	1	24560	185429
88	Deep-layer near-projecting	Human SI	BasalForebrain	2	33357	186315
88	Deep-layer near-projecting	Human LEC	Temporal_cortex	5	29852	403268
89	Deep-layer near-projecting	Human A46	Frontal_cortex	84	27923	310434
89	Deep-layer near-projecting	Human M1C	Frontal_cortex	564	110246	310434
89	Deep-layer near-projecting	Human A43	Parietal_cortex	78	39028	143001
89	Deep-layer near-projecting	Human A13	Frontal_cortex	45	32634	310434
89	Deep-layer near-projecting	Human S1C	Parietal_cortex	108	35453	143001
89	Deep-layer near-projecting	Human ACC	Limbic_cortex	32	28494	125352
89	Deep-layer near-projecting	Human AON	Paleocortex	10	29261	61436
89	Deep-layer near-projecting	Human A44-A45	Frontal_cortex	108	35694	310434
89	Deep-layer near-projecting	Human Idg	Temporal_cortex	57	36450	403268
89	Deep-layer near-projecting	Human A32	Frontal_cortex	26	22757	310434
89	Deep-layer near-projecting	Human FI	Frontal_cortex	112	32607	310434
89	Deep-layer near-projecting	Human CoA	Amygdala	2	8288	185429
89	Deep-layer near-projecting	Human A25	Frontal_cortex	53	35100	310434
89	Deep-layer near-projecting	Human Ig	Temporal_cortex	10	35308	403268
89	Deep-layer near-projecting	Human A40	Parietal_cortex	6	35993	143001
89	Deep-layer near-projecting	Human Cla	BasalForebrain	19	27853	186315
89	Deep-layer near-projecting	Human A19	Occipital_cortex	1	26775	112307
89	Deep-layer near-projecting	Human A29-A30	Limbic_cortex	5	31649	125352
89	Deep-layer near-projecting	Human A23	Limbic_cortex	22	32979	125352
89	Deep-layer near-projecting	Human A14	Frontal_cortex	24	13473	310434
89	Deep-layer near-projecting	Human A1C	Temporal_cortex	2	30175	403268
89	Deep-layer near-projecting	Human Pir	Paleocortex	6	32175	61436
89	Deep-layer near-projecting	Human Pro	Occipital_cortex	1	25284	112307
89	Deep-layer near-projecting	Human SEP	BasalForebrain	3	20447	186315
89	Deep-layer near-projecting	Human A5-A7	Parietal_cortex	17	32527	143001
89	Deep-layer near-projecting	Human HTHso	Hypothalamus	2	9535	110066
89	Deep-layer near-projecting	Human A38	Temporal_cortex	3	34466	403268
89	Deep-layer near-projecting	Human MTG	Temporal_cortex	2	85093	403268
89	Deep-layer near-projecting	Human V2	Occipital_cortex	2	29649	112307
89	Deep-layer near-projecting	Human TH-TL	Limbic_cortex	1	32230	125352
90	Deep-layer near-projecting	Human A44-A45	Frontal_cortex	153	35694	310434
90	Deep-layer near-projecting	Human M1C	Frontal_cortex	390	110246	310434
90	Deep-layer near-projecting	Human FI	Frontal_cortex	189	32607	310434
90	Deep-layer near-projecting	Human A25	Frontal_cortex	234	35100	310434
90	Deep-layer near-projecting	Human A40	Parietal_cortex	5	35993	143001
90	Deep-layer near-projecting	Human A46	Frontal_cortex	90	27923	310434
90	Deep-layer near-projecting	Human A32	Frontal_cortex	49	22757	310434
90	Deep-layer near-projecting	Human A13	Frontal_cortex	105	32634	310434
90	Deep-layer near-projecting	Human A43	Parietal_cortex	86	39028	143001
90	Deep-layer near-projecting	Human Cla	BasalForebrain	11	27853	186315
90	Deep-layer near-projecting	Human AON	Paleocortex	58	29261	61436
90	Deep-layer near-projecting	Human A14	Frontal_cortex	50	13473	310434
90	Deep-layer near-projecting	Human HTHso	Hypothalamus	9	9535	110066
90	Deep-layer near-projecting	Human S1C	Parietal_cortex	113	35453	143001
90	Deep-layer near-projecting	Human ACC	Limbic_cortex	126	28494	125352
90	Deep-layer near-projecting	Human SI	BasalForebrain	17	33357	186315
90	Deep-layer near-projecting	Human Idg	Temporal_cortex	42	36450	403268
90	Deep-layer near-projecting	Human Pir	Paleocortex	16	32175	61436
90	Deep-layer near-projecting	Human Ig	Temporal_cortex	10	35308	403268
90	Deep-layer near-projecting	Human CoA	Amygdala	7	8288	185429
90	Deep-layer near-projecting	Human SEP	BasalForebrain	33	20447	186315
90	Deep-layer near-projecting	Human A23	Limbic_cortex	3	32979	125352
90	Deep-layer near-projecting	Human A1C	Temporal_cortex	2	30175	403268
90	Deep-layer near-projecting	Human STG	Temporal_cortex	1	27340	403268
90	Deep-layer near-projecting	Human HTHma	Hypothalamus	1	9022	110066
90	Deep-layer near-projecting	Human A5-A7	Parietal_cortex	3	32527	143001
90	Deep-layer near-projecting	Human TF	Temporal_cortex	1	29403	403268
91	Deep-layer near-projecting	Human BM	Amygdala	36	26270	185429
91	Deep-layer near-projecting	Human Idg	Temporal_cortex	159	36450	403268
91	Deep-layer near-projecting	Human STG	Temporal_cortex	26	27340	403268
91	Deep-layer near-projecting	Human S1C	Parietal_cortex	19	35453	143001
91	Deep-layer near-projecting	Human TH-TL	Limbic_cortex	79	32230	125352
91	Deep-layer near-projecting	Human Ig	Temporal_cortex	38	35308	403268
91	Deep-layer near-projecting	Human MTG	Temporal_cortex	243	85093	403268
91	Deep-layer near-projecting	Human A19	Occipital_cortex	74	26775	112307
91	Deep-layer near-projecting	Human FI	Frontal_cortex	11	32607	310434
91	Deep-layer near-projecting	Human Pro	Occipital_cortex	36	25284	112307
91	Deep-layer near-projecting	Human A1C	Temporal_cortex	18	30175	403268
91	Deep-layer near-projecting	Human A40	Parietal_cortex	70	35993	143001
91	Deep-layer near-projecting	Human TF	Temporal_cortex	119	29403	403268
91	Deep-layer near-projecting	Human A29-A30	Limbic_cortex	2	31649	125352
91	Deep-layer near-projecting	Human Sub	Hippocampus	32	27772	237728
91	Deep-layer near-projecting	Human ITG	Temporal_cortex	82	26596	403268
91	Deep-layer near-projecting	Human Cla	BasalForebrain	71	27853	186315
91	Deep-layer near-projecting	Human A38	Temporal_cortex	110	34466	403268
91	Deep-layer near-projecting	Human A43	Parietal_cortex	24	39028	143001
91	Deep-layer near-projecting	Human A46	Frontal_cortex	1	27923	310434
91	Deep-layer near-projecting	Human M1C	Frontal_cortex	83	110246	310434
91	Deep-layer near-projecting	Human V2	Occipital_cortex	34	29649	112307
91	Deep-layer near-projecting	Human A23	Limbic_cortex	52	32979	125352
91	Deep-layer near-projecting	Human A5-A7	Parietal_cortex	36	32527	143001
91	Deep-layer near-projecting	Human A35-A36	Temporal_cortex	14	21708	403268
91	Deep-layer near-projecting	Human Pir	Paleocortex	7	32175	61436
91	Deep-layer near-projecting	Human CA1R-CA2R-CA3R	Hippocampus	12	21695	237728
91	Deep-layer near-projecting	Human CEN	Amygdala	4	30013	185429
91	Deep-layer near-projecting	Human LEC	Temporal_cortex	18	29852	403268
91	Deep-layer near-projecting	Human A13	Frontal_cortex	1	32634	310434
91	Deep-layer near-projecting	Human V1C	Occipital_cortex	4	30599	112307
91	Deep-layer near-projecting	Human CA1U-CA2U-CA3U	Hippocampus	5	31168	237728
91	Deep-layer near-projecting	Human A44-A45	Frontal_cortex	2	35694	310434
91	Deep-layer near-projecting	Human CA2U-CA3U	Hippocampus	1	11268	237728
92	Deep-layer near-projecting	Human STG	Temporal_cortex	98	27340	403268
92	Deep-layer near-projecting	Human MTG	Temporal_cortex	257	85093	403268
92	Deep-layer near-projecting	Human A43	Parietal_cortex	104	39028	143001
92	Deep-layer near-projecting	Human S1C	Parietal_cortex	79	35453	143001
92	Deep-layer near-projecting	Human A5-A7	Parietal_cortex	92	32527	143001
92	Deep-layer near-projecting	Human TF	Temporal_cortex	121	29403	403268
92	Deep-layer near-projecting	Human V1C	Occipital_cortex	69	30599	112307
92	Deep-layer near-projecting	Human TH-TL	Limbic_cortex	108	32230	125352
92	Deep-layer near-projecting	Human Cla	BasalForebrain	46	27853	186315
92	Deep-layer near-projecting	Human A1C	Temporal_cortex	146	30175	403268
92	Deep-layer near-projecting	Human Idg	Temporal_cortex	119	36450	403268
92	Deep-layer near-projecting	Human A40	Parietal_cortex	118	35993	143001
92	Deep-layer near-projecting	Human A13	Frontal_cortex	7	32634	310434
92	Deep-layer near-projecting	Human A19	Occipital_cortex	82	26775	112307
92	Deep-layer near-projecting	Human A38	Temporal_cortex	47	34466	403268
92	Deep-layer near-projecting	Human ITG	Temporal_cortex	69	26596	403268
92	Deep-layer near-projecting	Human M1C	Frontal_cortex	104	110246	310434
92	Deep-layer near-projecting	Human V2	Occipital_cortex	101	29649	112307
92	Deep-layer near-projecting	Human Ig	Temporal_cortex	183	35308	403268
92	Deep-layer near-projecting	Human Pro	Occipital_cortex	61	25284	112307
92	Deep-layer near-projecting	Human A35-A36	Temporal_cortex	15	21708	403268
92	Deep-layer near-projecting	Human BM	Amygdala	14	26270	185429
92	Deep-layer near-projecting	Human LEC	Temporal_cortex	3	29852	403268
92	Deep-layer near-projecting	Human CA1U-CA2U-CA3U	Hippocampus	3	31168	237728
92	Deep-layer near-projecting	Human Sub	Hippocampus	33	27772	237728
92	Deep-layer near-projecting	Human FI	Frontal_cortex	7	32607	310434
92	Deep-layer near-projecting	Human A44-A45	Frontal_cortex	6	35694	310434
92	Deep-layer near-projecting	Human Pir	Paleocortex	2	32175	61436
92	Deep-layer near-projecting	Human HTHma-HTHtub	Hypothalamus	1	16512	110066
92	Deep-layer near-projecting	Human CA1R-CA2R-CA3R	Hippocampus	16	21695	237728
92	Deep-layer near-projecting	Human A29-A30	Limbic_cortex	1	31649	125352
92	Deep-layer near-projecting	Human A23	Limbic_cortex	7	32979	125352
93	Deep-layer near-projecting	Human S1C	Parietal_cortex	114	35453	143001
93	Deep-layer near-projecting	Human M1C	Frontal_cortex	631	110246	310434
93	Deep-layer near-projecting	Human A43	Parietal_cortex	92	39028	143001
93	Deep-layer near-projecting	Human A46	Frontal_cortex	157	27923	310434
93	Deep-layer near-projecting	Human A44-A45	Frontal_cortex	183	35694	310434
93	Deep-layer near-projecting	Human A13	Frontal_cortex	80	32634	310434
93	Deep-layer near-projecting	Human Cla	BasalForebrain	12	27853	186315
93	Deep-layer near-projecting	Human A23	Limbic_cortex	336	32979	125352
93	Deep-layer near-projecting	Human A40	Parietal_cortex	20	35993	143001
93	Deep-layer near-projecting	Human Ig	Temporal_cortex	15	35308	403268
93	Deep-layer near-projecting	Human Pir	Paleocortex	10	32175	61436
93	Deep-layer near-projecting	Human A29-A30	Limbic_cortex	207	31649	125352
93	Deep-layer near-projecting	Human Pro	Occipital_cortex	40	25284	112307
93	Deep-layer near-projecting	Human Idg	Temporal_cortex	16	36450	403268
93	Deep-layer near-projecting	Human A5-A7	Parietal_cortex	24	32527	143001
93	Deep-layer near-projecting	Human TH-TL	Limbic_cortex	7	32230	125352
93	Deep-layer near-projecting	Human V2	Occipital_cortex	36	29649	112307
93	Deep-layer near-projecting	Human MTG	Temporal_cortex	31	85093	403268
93	Deep-layer near-projecting	Human A32	Frontal_cortex	25	22757	310434
93	Deep-layer near-projecting	Human V1C	Occipital_cortex	16	30599	112307
93	Deep-layer near-projecting	Human A19	Occipital_cortex	10	26775	112307
93	Deep-layer near-projecting	Human Sub	Hippocampus	11	27772	237728
93	Deep-layer near-projecting	Human A25	Frontal_cortex	16	35100	310434
93	Deep-layer near-projecting	Human ACC	Limbic_cortex	19	28494	125352
93	Deep-layer near-projecting	Human FI	Frontal_cortex	3	32607	310434
93	Deep-layer near-projecting	Human STG	Temporal_cortex	16	27340	403268
93	Deep-layer near-projecting	Human A1C	Temporal_cortex	1	30175	403268
93	Deep-layer near-projecting	Human HTHso	Hypothalamus	16	9535	110066
93	Deep-layer near-projecting	Human ITG	Temporal_cortex	17	26596	403268
93	Deep-layer near-projecting	Human A35-A36	Temporal_cortex	3	21708	403268
93	Deep-layer near-projecting	Human TF	Temporal_cortex	17	29403	403268
93	Deep-layer near-projecting	Human BNST	Amygdala	6	31259	185429
93	Deep-layer near-projecting	Human SEP	BasalForebrain	11	20447	186315
93	Deep-layer near-projecting	Human LEC	Temporal_cortex	1	29852	403268
93	Deep-layer near-projecting	Human A14	Frontal_cortex	4	13473	310434
93	Deep-layer near-projecting	Human CEN	Amygdala	1	30013	185429
93	Deep-layer near-projecting	Human AON	Paleocortex	6	29261	61436
93	Deep-layer near-projecting	Human A38	Temporal_cortex	3	34466	403268
93	Deep-layer near-projecting	Human SI	BasalForebrain	2	33357	186315
93	Deep-layer near-projecting	Human BM	Amygdala	2	26270	185429
94	Deep-layer near-projecting	Human MTG	Temporal_cortex	459	85093	403268
94	Deep-layer near-projecting	Human CEN	Amygdala	5	30013	185429
94	Deep-layer near-projecting	Human TF	Temporal_cortex	167	29403	403268
94	Deep-layer near-projecting	Human V2	Occipital_cortex	159	29649	112307
94	Deep-layer near-projecting	Human M1C	Frontal_cortex	86	110246	310434
94	Deep-layer near-projecting	Human A43	Parietal_cortex	46	39028	143001
94	Deep-layer near-projecting	Human Ig	Temporal_cortex	92	35308	403268
94	Deep-layer near-projecting	Human CA1R-CA2R-CA3R	Hippocampus	36	21695	237728
94	Deep-layer near-projecting	Human TH-TL	Limbic_cortex	83	32230	125352
94	Deep-layer near-projecting	Human Pro	Occipital_cortex	112	25284	112307
94	Deep-layer near-projecting	Human ITG	Temporal_cortex	133	26596	403268
94	Deep-layer near-projecting	Human A19	Occipital_cortex	145	26775	112307
94	Deep-layer near-projecting	Human A29-A30	Limbic_cortex	17	31649	125352
94	Deep-layer near-projecting	Human A1C	Temporal_cortex	115	30175	403268
94	Deep-layer near-projecting	Human A40	Parietal_cortex	114	35993	143001
94	Deep-layer near-projecting	Human Cla	BasalForebrain	31	27853	186315
94	Deep-layer near-projecting	Human A38	Temporal_cortex	129	34466	403268
94	Deep-layer near-projecting	Human FI	Frontal_cortex	2	32607	310434
94	Deep-layer near-projecting	Human A35-A36	Temporal_cortex	23	21708	403268
94	Deep-layer near-projecting	Human Idg	Temporal_cortex	99	36450	403268
94	Deep-layer near-projecting	Human LEC	Temporal_cortex	7	29852	403268
94	Deep-layer near-projecting	Human A23	Limbic_cortex	73	32979	125352
94	Deep-layer near-projecting	Human A5-A7	Parietal_cortex	80	32527	143001
94	Deep-layer near-projecting	Human V1C	Occipital_cortex	96	30599	112307
94	Deep-layer near-projecting	Human STG	Temporal_cortex	109	27340	403268
94	Deep-layer near-projecting	Human S1C	Parietal_cortex	42	35453	143001
94	Deep-layer near-projecting	Human BM	Amygdala	45	26270	185429
94	Deep-layer near-projecting	Human Sub	Hippocampus	30	27772	237728
94	Deep-layer near-projecting	Human La	Amygdala	2	24560	185429
94	Deep-layer near-projecting	Human A13	Frontal_cortex	1	32634	310434
94	Deep-layer near-projecting	Human A44-A45	Frontal_cortex	3	35694	310434
94	Deep-layer near-projecting	Human CA2U-CA3U	Hippocampus	1	11268	237728
94	Deep-layer near-projecting	Human A46	Frontal_cortex	2	27923	310434
94	Deep-layer near-projecting	Human A32	Frontal_cortex	1	22757	310434
94	Deep-layer near-projecting	Human Pir	Paleocortex	2	32175	61436
95	Deep-layer near-projecting	Human FI	Frontal_cortex	112	32607	310434
95	Deep-layer near-projecting	Human AON	Paleocortex	163	29261	61436
95	Deep-layer near-projecting	Human CoA	Amygdala	9	8288	185429
95	Deep-layer near-projecting	Human A25	Frontal_cortex	349	35100	310434
95	Deep-layer near-projecting	Human A44-A45	Frontal_cortex	20	35694	310434
95	Deep-layer near-projecting	Human A13	Frontal_cortex	89	32634	310434
95	Deep-layer near-projecting	Human Pir	Paleocortex	15	32175	61436
95	Deep-layer near-projecting	Human ACC	Limbic_cortex	182	28494	125352
95	Deep-layer near-projecting	Human SEP	BasalForebrain	53	20447	186315
95	Deep-layer near-projecting	Human A46	Frontal_cortex	16	27923	310434
95	Deep-layer near-projecting	Human A14	Frontal_cortex	88	13473	310434
95	Deep-layer near-projecting	Human M1C	Frontal_cortex	41	110246	310434
95	Deep-layer near-projecting	Human A32	Frontal_cortex	56	22757	310434
95	Deep-layer near-projecting	Human SI	BasalForebrain	36	33357	186315
95	Deep-layer near-projecting	Human HTHso	Hypothalamus	43	9535	110066
95	Deep-layer near-projecting	Human Idg	Temporal_cortex	24	36450	403268
95	Deep-layer near-projecting	Human BNST	Amygdala	1	31259	185429
95	Deep-layer near-projecting	Human A43	Parietal_cortex	1	39028	143001
95	Deep-layer near-projecting	Human A23	Limbic_cortex	4	32979	125352
95	Deep-layer near-projecting	Human Cla	BasalForebrain	2	27853	186315
95	Deep-layer near-projecting	Human A29-A30	Limbic_cortex	2	31649	125352
95	Deep-layer near-projecting	Human ITG	Temporal_cortex	1	26596	403268
96	Deep-layer near-projecting	Human A38	Temporal_cortex	120	34466	403268
96	Deep-layer near-projecting	Human TF	Temporal_cortex	16	29403	403268
96	Deep-layer near-projecting	Human Idg	Temporal_cortex	68	36450	403268
96	Deep-layer near-projecting	Human A1C	Temporal_cortex	9	30175	403268
96	Deep-layer near-projecting	Human A19	Occipital_cortex	8	26775	112307
96	Deep-layer near-projecting	Human MTG	Temporal_cortex	62	85093	403268
96	Deep-layer near-projecting	Human LEC	Temporal_cortex	38	29852	403268
96	Deep-layer near-projecting	Human ITG	Temporal_cortex	9	26596	403268
96	Deep-layer near-projecting	Human M1C	Frontal_cortex	16	110246	310434
96	Deep-layer near-projecting	Human A43	Parietal_cortex	20	39028	143001
96	Deep-layer near-projecting	Human A5-A7	Parietal_cortex	17	32527	143001
96	Deep-layer near-projecting	Human TH-TL	Limbic_cortex	11	32230	125352
96	Deep-layer near-projecting	Human Cla	BasalForebrain	39	27853	186315
96	Deep-layer near-projecting	Human AON	Paleocortex	18	29261	61436
96	Deep-layer near-projecting	Human FI	Frontal_cortex	49	32607	310434
96	Deep-layer near-projecting	Human STG	Temporal_cortex	7	27340	403268
96	Deep-layer near-projecting	Human S1C	Parietal_cortex	8	35453	143001
96	Deep-layer near-projecting	Human Ig	Temporal_cortex	15	35308	403268
96	Deep-layer near-projecting	Human A40	Parietal_cortex	27	35993	143001
96	Deep-layer near-projecting	Human Pir	Paleocortex	36	32175	61436
96	Deep-layer near-projecting	Human La	Amygdala	5	24560	185429
96	Deep-layer near-projecting	Human CEN	Amygdala	27	30013	185429
96	Deep-layer near-projecting	Human A35-A36	Temporal_cortex	17	21708	403268
96	Deep-layer near-projecting	Human V2	Occipital_cortex	4	29649	112307
96	Deep-layer near-projecting	Human HTHso	Hypothalamus	3	9535	110066
96	Deep-layer near-projecting	Human BM	Amygdala	14	26270	185429
96	Deep-layer near-projecting	Human CA1R-CA2R-CA3R	Hippocampus	6	21695	237728
96	Deep-layer near-projecting	Human Pro	Occipital_cortex	2	25284	112307
96	Deep-layer near-projecting	Human Sub	Hippocampus	5	27772	237728
96	Deep-layer near-projecting	Human A25	Frontal_cortex	3	35100	310434
96	Deep-layer near-projecting	Human CoA	Amygdala	2	8288	185429
96	Deep-layer near-projecting	Human A23	Limbic_cortex	3	32979	125352
96	Deep-layer near-projecting	Human CA1U-CA2U-CA3U	Hippocampus	1	31168	237728
97	Deep-layer corticothalamic and 6b	Human CA1	Hippocampus	65	14677	237728
97	Deep-layer corticothalamic and 6b	Human Sub	Hippocampus	13	27772	237728
97	Deep-layer corticothalamic and 6b	Human MEC	Temporal_cortex	151	46874	403268
97	Deep-layer corticothalamic and 6b	Human CA1U-CA2U-CA3U	Hippocampus	40	31168	237728
97	Deep-layer corticothalamic and 6b	Human M1C	Frontal_cortex	1	110246	310434
97	Deep-layer corticothalamic and 6b	Human CA1-2R	Hippocampus	4	9696	237728
97	Deep-layer corticothalamic and 6b	Human SC	Midbrain	3	27156	127333
97	Deep-layer corticothalamic and 6b	Human CMN	Amygdala	5	34358	185429
97	Deep-layer corticothalamic and 6b	Human TH-TL	Limbic_cortex	4	32230	125352
97	Deep-layer corticothalamic and 6b	Human CEN	Amygdala	1	30013	185429
98	Deep-layer corticothalamic and 6b	Human FI	Frontal_cortex	401	32607	310434
98	Deep-layer corticothalamic and 6b	Human A5-A7	Parietal_cortex	80	32527	143001
98	Deep-layer corticothalamic and 6b	Human M1C	Frontal_cortex	292	110246	310434
98	Deep-layer corticothalamic and 6b	Human CEN	Amygdala	141	30013	185429
98	Deep-layer corticothalamic and 6b	Human Cla	BasalForebrain	267	27853	186315
98	Deep-layer corticothalamic and 6b	Human ACC	Limbic_cortex	224	28494	125352
98	Deep-layer corticothalamic and 6b	Human CMN	Amygdala	101	34358	185429
98	Deep-layer corticothalamic and 6b	Human A14	Frontal_cortex	57	13473	310434
98	Deep-layer corticothalamic and 6b	Human A44-A45	Frontal_cortex	92	35694	310434
98	Deep-layer corticothalamic and 6b	Human Ig	Temporal_cortex	109	35308	403268
98	Deep-layer corticothalamic and 6b	Human A46	Frontal_cortex	101	27923	310434
98	Deep-layer corticothalamic and 6b	Human MTG	Temporal_cortex	399	85093	403268
98	Deep-layer corticothalamic and 6b	Human Pir	Paleocortex	124	32175	61436
98	Deep-layer corticothalamic and 6b	Human A13	Frontal_cortex	132	32634	310434
98	Deep-layer corticothalamic and 6b	Human La	Amygdala	100	24560	185429
98	Deep-layer corticothalamic and 6b	Human LEC	Temporal_cortex	6	29852	403268
98	Deep-layer corticothalamic and 6b	Human Sub	Hippocampus	171	27772	237728
98	Deep-layer corticothalamic and 6b	Human A35-A36	Temporal_cortex	27	21708	403268
98	Deep-layer corticothalamic and 6b	Human A40	Parietal_cortex	67	35993	143001
98	Deep-layer corticothalamic and 6b	Human TH-TL	Limbic_cortex	85	32230	125352
98	Deep-layer corticothalamic and 6b	Human A43	Parietal_cortex	89	39028	143001
98	Deep-layer corticothalamic and 6b	Human CoA	Amygdala	15	8288	185429
98	Deep-layer corticothalamic and 6b	Human A38	Temporal_cortex	89	34466	403268
98	Deep-layer corticothalamic and 6b	Human Pu	BasalForebrain	6	30723	186315
98	Deep-layer corticothalamic and 6b	Human A25	Frontal_cortex	276	35100	310434
98	Deep-layer corticothalamic and 6b	Human BM	Amygdala	24	26270	185429
98	Deep-layer corticothalamic and 6b	Human Idg	Temporal_cortex	147	36450	403268
98	Deep-layer corticothalamic and 6b	Human A29-A30	Limbic_cortex	54	31649	125352
98	Deep-layer corticothalamic and 6b	Human A1C	Temporal_cortex	133	30175	403268
98	Deep-layer corticothalamic and 6b	Human TF	Temporal_cortex	69	29403	403268
98	Deep-layer corticothalamic and 6b	Human SEP	BasalForebrain	141	20447	186315
98	Deep-layer corticothalamic and 6b	Human MEC	Temporal_cortex	1	46874	403268
98	Deep-layer corticothalamic and 6b	Human S1C	Parietal_cortex	135	35453	143001
98	Deep-layer corticothalamic and 6b	Human ITG	Temporal_cortex	61	26596	403268
98	Deep-layer corticothalamic and 6b	Human Pro	Occipital_cortex	64	25284	112307
98	Deep-layer corticothalamic and 6b	Human V1C	Occipital_cortex	44	30599	112307
98	Deep-layer corticothalamic and 6b	Human SI	BasalForebrain	85	33357	186315
98	Deep-layer corticothalamic and 6b	Human CA1R-CA2R-CA3R	Hippocampus	74	21695	237728
98	Deep-layer corticothalamic and 6b	Human CA1C-CA3C	Hippocampus	15	32432	237728
98	Deep-layer corticothalamic and 6b	Human V2	Occipital_cortex	32	29649	112307
98	Deep-layer corticothalamic and 6b	Human STG	Temporal_cortex	74	27340	403268
98	Deep-layer corticothalamic and 6b	Human BNST	Amygdala	2	31259	185429
98	Deep-layer corticothalamic and 6b	Human NAC	BasalForebrain	11	27406	186315
98	Deep-layer corticothalamic and 6b	Human A23	Limbic_cortex	73	32979	125352
98	Deep-layer corticothalamic and 6b	Human CA2U-CA3U	Hippocampus	16	11268	237728
98	Deep-layer corticothalamic and 6b	Human AON	Paleocortex	127	29261	61436
98	Deep-layer corticothalamic and 6b	Human RN	Midbrain	2	1731	127333
98	Deep-layer corticothalamic and 6b	Human CA1-2R	Hippocampus	2	9696	237728
98	Deep-layer corticothalamic and 6b	Human HTHso	Hypothalamus	22	9535	110066
98	Deep-layer corticothalamic and 6b	Human A32	Frontal_cortex	18	22757	310434
98	Deep-layer corticothalamic and 6b	Human A19	Occipital_cortex	63	26775	112307
98	Deep-layer corticothalamic and 6b	Human BL	Amygdala	1	30681	185429
98	Deep-layer corticothalamic and 6b	Human SC	Midbrain	3	27156	127333
98	Deep-layer corticothalamic and 6b	Human CA1U-CA2U-CA3U	Hippocampus	4	31168	237728
98	Deep-layer corticothalamic and 6b	Human HTHpo	Hypothalamus	4	13248	110066
98	Deep-layer corticothalamic and 6b	Human IC	Midbrain	1	27978	127333
99	Deep-layer corticothalamic and 6b	Human AON	Paleocortex	69	29261	61436
99	Deep-layer corticothalamic and 6b	Human S1C	Parietal_cortex	133	35453	143001
99	Deep-layer corticothalamic and 6b	Human Sub	Hippocampus	118	27772	237728
99	Deep-layer corticothalamic and 6b	Human Cla	BasalForebrain	355	27853	186315
99	Deep-layer corticothalamic and 6b	Human A25	Frontal_cortex	237	35100	310434
99	Deep-layer corticothalamic and 6b	Human A1C	Temporal_cortex	104	30175	403268
99	Deep-layer corticothalamic and 6b	Human V1C	Occipital_cortex	55	30599	112307
99	Deep-layer corticothalamic and 6b	Human FI	Frontal_cortex	498	32607	310434
99	Deep-layer corticothalamic and 6b	Human Ig	Temporal_cortex	102	35308	403268
99	Deep-layer corticothalamic and 6b	Human A23	Limbic_cortex	101	32979	125352
99	Deep-layer corticothalamic and 6b	Human SEP	BasalForebrain	74	20447	186315
99	Deep-layer corticothalamic and 6b	Human A19	Occipital_cortex	62	26775	112307
99	Deep-layer corticothalamic and 6b	Human ACC	Limbic_cortex	455	28494	125352
99	Deep-layer corticothalamic and 6b	Human ITG	Temporal_cortex	34	26596	403268
99	Deep-layer corticothalamic and 6b	Human M1C	Frontal_cortex	200	110246	310434
99	Deep-layer corticothalamic and 6b	Human CEN	Amygdala	20	30013	185429
99	Deep-layer corticothalamic and 6b	Human Idg	Temporal_cortex	154	36450	403268
99	Deep-layer corticothalamic and 6b	Human A13	Frontal_cortex	153	32634	310434
99	Deep-layer corticothalamic and 6b	Human Pro	Occipital_cortex	64	25284	112307
99	Deep-layer corticothalamic and 6b	Human A46	Frontal_cortex	120	27923	310434
99	Deep-layer corticothalamic and 6b	Human A44-A45	Frontal_cortex	87	35694	310434
99	Deep-layer corticothalamic and 6b	Human MTG	Temporal_cortex	353	85093	403268
99	Deep-layer corticothalamic and 6b	Human A40	Parietal_cortex	36	35993	143001
99	Deep-layer corticothalamic and 6b	Human CA1R-CA2R-CA3R	Hippocampus	69	21695	237728
99	Deep-layer corticothalamic and 6b	Human A5-A7	Parietal_cortex	97	32527	143001
99	Deep-layer corticothalamic and 6b	Human CMN	Amygdala	43	34358	185429
99	Deep-layer corticothalamic and 6b	Human A32	Frontal_cortex	39	22757	310434
99	Deep-layer corticothalamic and 6b	Human V2	Occipital_cortex	25	29649	112307
99	Deep-layer corticothalamic and 6b	Human CA2U-CA3U	Hippocampus	30	11268	237728
99	Deep-layer corticothalamic and 6b	Human A43	Parietal_cortex	75	39028	143001
99	Deep-layer corticothalamic and 6b	Human A29-A30	Limbic_cortex	58	31649	125352
99	Deep-layer corticothalamic and 6b	Human A14	Frontal_cortex	53	13473	310434
99	Deep-layer corticothalamic and 6b	Human A38	Temporal_cortex	36	34466	403268
99	Deep-layer corticothalamic and 6b	Human TF	Temporal_cortex	34	29403	403268
99	Deep-layer corticothalamic and 6b	Human SI	BasalForebrain	32	33357	186315
99	Deep-layer corticothalamic and 6b	Human CA1U-CA2U-CA3U	Hippocampus	13	31168	237728
99	Deep-layer corticothalamic and 6b	Human BM	Amygdala	11	26270	185429
99	Deep-layer corticothalamic and 6b	Human STG	Temporal_cortex	43	27340	403268
99	Deep-layer corticothalamic and 6b	Human NAC	BasalForebrain	5	27406	186315
99	Deep-layer corticothalamic and 6b	Human TH-TL	Limbic_cortex	45	32230	125352
99	Deep-layer corticothalamic and 6b	Human CA1C-CA3C	Hippocampus	56	32432	237728
99	Deep-layer corticothalamic and 6b	Human Pu	BasalForebrain	29	30723	186315
99	Deep-layer corticothalamic and 6b	Human Pir	Paleocortex	12	32175	61436
99	Deep-layer corticothalamic and 6b	Human CoA	Amygdala	8	8288	185429
99	Deep-layer corticothalamic and 6b	Human HTHso	Hypothalamus	9	9535	110066
99	Deep-layer corticothalamic and 6b	Human A35-A36	Temporal_cortex	3	21708	403268
99	Deep-layer corticothalamic and 6b	Human La	Amygdala	6	24560	185429
99	Deep-layer corticothalamic and 6b	Human BNST	Amygdala	1	31259	185429
99	Deep-layer corticothalamic and 6b	Human HTHpo	Hypothalamus	3	13248	110066
99	Deep-layer corticothalamic and 6b	Human CA1-2R	Hippocampus	1	9696	237728
99	Deep-layer corticothalamic and 6b	Human RN	Midbrain	1	1731	127333
100	Deep-layer corticothalamic and 6b	Human CMN	Amygdala	450	34358	185429
100	Deep-layer corticothalamic and 6b	Human CEN	Amygdala	379	30013	185429
100	Deep-layer corticothalamic and 6b	Human LEC	Temporal_cortex	49	29852	403268
100	Deep-layer corticothalamic and 6b	Human V2	Occipital_cortex	30	29649	112307
100	Deep-layer corticothalamic and 6b	Human A19	Occipital_cortex	33	26775	112307
100	Deep-layer corticothalamic and 6b	Human M1C	Frontal_cortex	374	110246	310434
100	Deep-layer corticothalamic and 6b	Human A35-A36	Temporal_cortex	76	21708	403268
100	Deep-layer corticothalamic and 6b	Human MTG	Temporal_cortex	131	85093	403268
100	Deep-layer corticothalamic and 6b	Human AON	Paleocortex	469	29261	61436
100	Deep-layer corticothalamic and 6b	Human A23	Limbic_cortex	92	32979	125352
100	Deep-layer corticothalamic and 6b	Human Pro	Occipital_cortex	44	25284	112307
100	Deep-layer corticothalamic and 6b	Human STG	Temporal_cortex	30	27340	403268
100	Deep-layer corticothalamic and 6b	Human CoA	Amygdala	188	8288	185429
100	Deep-layer corticothalamic and 6b	Human La	Amygdala	266	24560	185429
100	Deep-layer corticothalamic and 6b	Human Ig	Temporal_cortex	76	35308	403268
100	Deep-layer corticothalamic and 6b	Human CA1R-CA2R-CA3R	Hippocampus	16	21695	237728
100	Deep-layer corticothalamic and 6b	Human ITG	Temporal_cortex	22	26596	403268
100	Deep-layer corticothalamic and 6b	Human TH-TL	Limbic_cortex	57	32230	125352
100	Deep-layer corticothalamic and 6b	Human Pir	Paleocortex	332	32175	61436
100	Deep-layer corticothalamic and 6b	Human HTHso	Hypothalamus	120	9535	110066
100	Deep-layer corticothalamic and 6b	Human A46	Frontal_cortex	25	27923	310434
100	Deep-layer corticothalamic and 6b	Human A40	Parietal_cortex	21	35993	143001
100	Deep-layer corticothalamic and 6b	Human CA1U-CA2U-CA3U	Hippocampus	7	31168	237728
100	Deep-layer corticothalamic and 6b	Human S1C	Parietal_cortex	86	35453	143001
100	Deep-layer corticothalamic and 6b	Human Idg	Temporal_cortex	73	36450	403268
100	Deep-layer corticothalamic and 6b	Human A1C	Temporal_cortex	59	30175	403268
100	Deep-layer corticothalamic and 6b	Human Cla	BasalForebrain	159	27853	186315
100	Deep-layer corticothalamic and 6b	Human FI	Frontal_cortex	336	32607	310434
100	Deep-layer corticothalamic and 6b	Human TF	Temporal_cortex	45	29403	403268
100	Deep-layer corticothalamic and 6b	Human Sub	Hippocampus	48	27772	237728
100	Deep-layer corticothalamic and 6b	Human Pu	BasalForebrain	53	30723	186315
100	Deep-layer corticothalamic and 6b	Human ACC	Limbic_cortex	208	28494	125352
100	Deep-layer corticothalamic and 6b	Human BL	Amygdala	29	30681	185429
100	Deep-layer corticothalamic and 6b	Human SI	BasalForebrain	22	33357	186315
100	Deep-layer corticothalamic and 6b	Human NAC	BasalForebrain	5	27406	186315
100	Deep-layer corticothalamic and 6b	Human SEP	BasalForebrain	49	20447	186315
100	Deep-layer corticothalamic and 6b	Human A25	Frontal_cortex	75	35100	310434
100	Deep-layer corticothalamic and 6b	Human A44-A45	Frontal_cortex	40	35694	310434
100	Deep-layer corticothalamic and 6b	Human V1C	Occipital_cortex	26	30599	112307
100	Deep-layer corticothalamic and 6b	Human A29-A30	Limbic_cortex	30	31649	125352
100	Deep-layer corticothalamic and 6b	Human A32	Frontal_cortex	11	22757	310434
100	Deep-layer corticothalamic and 6b	Human A43	Parietal_cortex	50	39028	143001
100	Deep-layer corticothalamic and 6b	Human A5-A7	Parietal_cortex	55	32527	143001
100	Deep-layer corticothalamic and 6b	Human A38	Temporal_cortex	51	34466	403268
100	Deep-layer corticothalamic and 6b	Human A13	Frontal_cortex	59	32634	310434
100	Deep-layer corticothalamic and 6b	Human A14	Frontal_cortex	19	13473	310434
100	Deep-layer corticothalamic and 6b	Human CA2U-CA3U	Hippocampus	6	11268	237728
100	Deep-layer corticothalamic and 6b	Human CA1-2R	Hippocampus	2	9696	237728
100	Deep-layer corticothalamic and 6b	Human BM	Amygdala	10	26270	185429
100	Deep-layer corticothalamic and 6b	Human MEC	Temporal_cortex	3	46874	403268
100	Deep-layer corticothalamic and 6b	Human CA1C-CA3C	Hippocampus	1	32432	237728
100	Deep-layer corticothalamic and 6b	Human BNST	Amygdala	3	31259	185429
101	Deep-layer corticothalamic and 6b	Human Sub	Hippocampus	523	27772	237728
101	Deep-layer corticothalamic and 6b	Human MEC	Temporal_cortex	1443	46874	403268
101	Deep-layer corticothalamic and 6b	Human LEC	Temporal_cortex	485	29852	403268
101	Deep-layer corticothalamic and 6b	Human BL	Amygdala	54	30681	185429
101	Deep-layer corticothalamic and 6b	Human CA1U-CA2U-CA3U	Hippocampus	313	31168	237728
101	Deep-layer corticothalamic and 6b	Human BM	Amygdala	60	26270	185429
101	Deep-layer corticothalamic and 6b	Human CA1	Hippocampus	40	14677	237728
101	Deep-layer corticothalamic and 6b	Human CMN	Amygdala	25	34358	185429
101	Deep-layer corticothalamic and 6b	Human M1C	Frontal_cortex	16	110246	310434
101	Deep-layer corticothalamic and 6b	Human CA2U-CA3U	Hippocampus	1	11268	237728
101	Deep-layer corticothalamic and 6b	Human La	Amygdala	5	24560	185429
101	Deep-layer corticothalamic and 6b	Human A38	Temporal_cortex	1	34466	403268
101	Deep-layer corticothalamic and 6b	Human A35-A36	Temporal_cortex	2	21708	403268
101	Deep-layer corticothalamic and 6b	Human TH-TL	Limbic_cortex	3	32230	125352
101	Deep-layer corticothalamic and 6b	Human MN	Hypothalamus	1	17272	110066
102	Deep-layer corticothalamic and 6b	Human BL	Amygdala	327	30681	185429
102	Deep-layer corticothalamic and 6b	Human Pir	Paleocortex	137	32175	61436
102	Deep-layer corticothalamic and 6b	Human BM	Amygdala	176	26270	185429
102	Deep-layer corticothalamic and 6b	Human La	Amygdala	345	24560	185429
102	Deep-layer corticothalamic and 6b	Human CA1U-CA2U-CA3U	Hippocampus	23	31168	237728
102	Deep-layer corticothalamic and 6b	Human CMN	Amygdala	132	34358	185429
102	Deep-layer corticothalamic and 6b	Human CEN	Amygdala	298	30013	185429
102	Deep-layer corticothalamic and 6b	Human A35-A36	Temporal_cortex	63	21708	403268
102	Deep-layer corticothalamic and 6b	Human LEC	Temporal_cortex	315	29852	403268
102	Deep-layer corticothalamic and 6b	Human MEC	Temporal_cortex	20	46874	403268
102	Deep-layer corticothalamic and 6b	Human Sub	Hippocampus	49	27772	237728
102	Deep-layer corticothalamic and 6b	Human Cla	BasalForebrain	6	27853	186315
102	Deep-layer corticothalamic and 6b	Human CA1	Hippocampus	6	14677	237728
102	Deep-layer corticothalamic and 6b	Human M1C	Frontal_cortex	8	110246	310434
102	Deep-layer corticothalamic and 6b	Human A38	Temporal_cortex	8	34466	403268
102	Deep-layer corticothalamic and 6b	Human FI	Frontal_cortex	2	32607	310434
102	Deep-layer corticothalamic and 6b	Human CA2U-CA3U	Hippocampus	3	11268	237728
102	Deep-layer corticothalamic and 6b	Human Idg	Temporal_cortex	1	36450	403268
102	Deep-layer corticothalamic and 6b	Human MTG	Temporal_cortex	1	85093	403268
103	Deep-layer corticothalamic and 6b	Human BM	Amygdala	31	26270	185429
103	Deep-layer corticothalamic and 6b	Human MEC	Temporal_cortex	576	46874	403268
103	Deep-layer corticothalamic and 6b	Human Sub	Hippocampus	133	27772	237728
103	Deep-layer corticothalamic and 6b	Human LEC	Temporal_cortex	187	29852	403268
103	Deep-layer corticothalamic and 6b	Human CA1U-CA2U-CA3U	Hippocampus	143	31168	237728
103	Deep-layer corticothalamic and 6b	Human CA1	Hippocampus	44	14677	237728
103	Deep-layer corticothalamic and 6b	Human BL	Amygdala	52	30681	185429
103	Deep-layer corticothalamic and 6b	Human M1C	Frontal_cortex	7	110246	310434
103	Deep-layer corticothalamic and 6b	Human CMN	Amygdala	48	34358	185429
103	Deep-layer corticothalamic and 6b	Human La	Amygdala	21	24560	185429
103	Deep-layer corticothalamic and 6b	Human CA1-2R	Hippocampus	7	9696	237728
103	Deep-layer corticothalamic and 6b	Human Pir	Paleocortex	11	32175	61436
103	Deep-layer corticothalamic and 6b	Human CEN	Amygdala	2	30013	185429
103	Deep-layer corticothalamic and 6b	Human A35-A36	Temporal_cortex	5	21708	403268
103	Deep-layer corticothalamic and 6b	Human HTHma	Hypothalamus	1	9022	110066
104	Deep-layer corticothalamic and 6b	Human MEC	Temporal_cortex	617	46874	403268
104	Deep-layer corticothalamic and 6b	Human CEN	Amygdala	118	30013	185429
104	Deep-layer corticothalamic and 6b	Human CA1U-CA2U-CA3U	Hippocampus	241	31168	237728
104	Deep-layer corticothalamic and 6b	Human CA1C-CA3C	Hippocampus	30	32432	237728
104	Deep-layer corticothalamic and 6b	Human Sub	Hippocampus	211	27772	237728
104	Deep-layer corticothalamic and 6b	Human CA2U-CA3U	Hippocampus	67	11268	237728
104	Deep-layer corticothalamic and 6b	Human CMN	Amygdala	69	34358	185429
104	Deep-layer corticothalamic and 6b	Human LEC	Temporal_cortex	190	29852	403268
104	Deep-layer corticothalamic and 6b	Human CA1-2R	Hippocampus	39	9696	237728
104	Deep-layer corticothalamic and 6b	Human BM	Amygdala	38	26270	185429
104	Deep-layer corticothalamic and 6b	Human La	Amygdala	77	24560	185429
104	Deep-layer corticothalamic and 6b	Human Pir	Paleocortex	34	32175	61436
104	Deep-layer corticothalamic and 6b	Human BL	Amygdala	56	30681	185429
104	Deep-layer corticothalamic and 6b	Human CA1	Hippocampus	62	14677	237728
104	Deep-layer corticothalamic and 6b	Human A35-A36	Temporal_cortex	25	21708	403268
104	Deep-layer corticothalamic and 6b	Human TH-TL	Limbic_cortex	35	32230	125352
104	Deep-layer corticothalamic and 6b	Human CA1R-CA2R-CA3R	Hippocampus	31	21695	237728
104	Deep-layer corticothalamic and 6b	Human TF	Temporal_cortex	14	29403	403268
104	Deep-layer corticothalamic and 6b	Human CA4C-DGC	Hippocampus	1	36588	237728
104	Deep-layer corticothalamic and 6b	Human SC	Midbrain	1	27156	127333
104	Deep-layer corticothalamic and 6b	Human V1C	Occipital_cortex	1	30599	112307
104	Deep-layer corticothalamic and 6b	Human A38	Temporal_cortex	10	34466	403268
104	Deep-layer corticothalamic and 6b	Human M1C	Frontal_cortex	1	110246	310434
104	Deep-layer corticothalamic and 6b	Human MTG	Temporal_cortex	2	85093	403268
104	Deep-layer corticothalamic and 6b	Human A1C	Temporal_cortex	1	30175	403268
104	Deep-layer corticothalamic and 6b	Human STH	Thalamus	1	557	212413
104	Deep-layer corticothalamic and 6b	Human DGR-CA4Rpy	Hippocampus	1	16472	237728
105	Deep-layer corticothalamic and 6b	Human BM	Amygdala	62	26270	185429
105	Deep-layer corticothalamic and 6b	Human Pro	Occipital_cortex	67	25284	112307
105	Deep-layer corticothalamic and 6b	Human TH-TL	Limbic_cortex	295	32230	125352
105	Deep-layer corticothalamic and 6b	Human A38	Temporal_cortex	248	34466	403268
105	Deep-layer corticothalamic and 6b	Human Idg	Temporal_cortex	334	36450	403268
105	Deep-layer corticothalamic and 6b	Human ACC	Limbic_cortex	471	28494	125352
105	Deep-layer corticothalamic and 6b	Human Ig	Temporal_cortex	148	35308	403268
105	Deep-layer corticothalamic and 6b	Human SI	BasalForebrain	70	33357	186315
105	Deep-layer corticothalamic and 6b	Human Sub	Hippocampus	207	27772	237728
105	Deep-layer corticothalamic and 6b	Human Pir	Paleocortex	20	32175	61436
105	Deep-layer corticothalamic and 6b	Human FI	Frontal_cortex	434	32607	310434
105	Deep-layer corticothalamic and 6b	Human A25	Frontal_cortex	492	35100	310434
105	Deep-layer corticothalamic and 6b	Human A32	Frontal_cortex	64	22757	310434
105	Deep-layer corticothalamic and 6b	Human A13	Frontal_cortex	48	32634	310434
105	Deep-layer corticothalamic and 6b	Human MEC	Temporal_cortex	8	46874	403268
105	Deep-layer corticothalamic and 6b	Human MTG	Temporal_cortex	124	85093	403268
105	Deep-layer corticothalamic and 6b	Human CA1U-CA2U-CA3U	Hippocampus	5	31168	237728
105	Deep-layer corticothalamic and 6b	Human CEN	Amygdala	36	30013	185429
105	Deep-layer corticothalamic and 6b	Human CA1R-CA2R-CA3R	Hippocampus	54	21695	237728
105	Deep-layer corticothalamic and 6b	Human A14	Frontal_cortex	112	13473	310434
105	Deep-layer corticothalamic and 6b	Human SEP	BasalForebrain	132	20447	186315
105	Deep-layer corticothalamic and 6b	Human M1C	Frontal_cortex	179	110246	310434
105	Deep-layer corticothalamic and 6b	Human CA2U-CA3U	Hippocampus	38	11268	237728
105	Deep-layer corticothalamic and 6b	Human AON	Paleocortex	129	29261	61436
105	Deep-layer corticothalamic and 6b	Human A44-A45	Frontal_cortex	5	35694	310434
105	Deep-layer corticothalamic and 6b	Human TF	Temporal_cortex	141	29403	403268
105	Deep-layer corticothalamic and 6b	Human Cla	BasalForebrain	155	27853	186315
105	Deep-layer corticothalamic and 6b	Human HTHso	Hypothalamus	29	9535	110066
105	Deep-layer corticothalamic and 6b	Human La	Amygdala	30	24560	185429
105	Deep-layer corticothalamic and 6b	Human A35-A36	Temporal_cortex	35	21708	403268
105	Deep-layer corticothalamic and 6b	Human A1C	Temporal_cortex	18	30175	403268
105	Deep-layer corticothalamic and 6b	Human LEC	Temporal_cortex	34	29852	403268
105	Deep-layer corticothalamic and 6b	Human CMN	Amygdala	5	34358	185429
105	Deep-layer corticothalamic and 6b	Human A40	Parietal_cortex	4	35993	143001
105	Deep-layer corticothalamic and 6b	Human CoA	Amygdala	4	8288	185429
105	Deep-layer corticothalamic and 6b	Human ITG	Temporal_cortex	7	26596	403268
105	Deep-layer corticothalamic and 6b	Human CA1C-CA3C	Hippocampus	5	32432	237728
105	Deep-layer corticothalamic and 6b	Human A46	Frontal_cortex	5	27923	310434
105	Deep-layer corticothalamic and 6b	Human A43	Parietal_cortex	7	39028	143001
105	Deep-layer corticothalamic and 6b	Human A23	Limbic_cortex	2	32979	125352
105	Deep-layer corticothalamic and 6b	Human STG	Temporal_cortex	3	27340	403268
105	Deep-layer corticothalamic and 6b	Human A5-A7	Parietal_cortex	1	32527	143001
105	Deep-layer corticothalamic and 6b	Human A29-A30	Limbic_cortex	1	31649	125352
105	Deep-layer corticothalamic and 6b	Human SC	Midbrain	1	27156	127333
106	Deep-layer corticothalamic and 6b	Human M1C	Frontal_cortex	2038	110246	310434
106	Deep-layer corticothalamic and 6b	Human ITG	Temporal_cortex	112	26596	403268
106	Deep-layer corticothalamic and 6b	Human A13	Frontal_cortex	424	32634	310434
106	Deep-layer corticothalamic and 6b	Human A19	Occipital_cortex	242	26775	112307
106	Deep-layer corticothalamic and 6b	Human MTG	Temporal_cortex	868	85093	403268
106	Deep-layer corticothalamic and 6b	Human A44-A45	Frontal_cortex	533	35694	310434
106	Deep-layer corticothalamic and 6b	Human A5-A7	Parietal_cortex	312	32527	143001
106	Deep-layer corticothalamic and 6b	Human A46	Frontal_cortex	485	27923	310434
106	Deep-layer corticothalamic and 6b	Human A43	Parietal_cortex	393	39028	143001
106	Deep-layer corticothalamic and 6b	Human A23	Limbic_cortex	674	32979	125352
106	Deep-layer corticothalamic and 6b	Human A29-A30	Limbic_cortex	355	31649	125352
106	Deep-layer corticothalamic and 6b	Human Pro	Occipital_cortex	287	25284	112307
106	Deep-layer corticothalamic and 6b	Human S1C	Parietal_cortex	620	35453	143001
106	Deep-layer corticothalamic and 6b	Human SEP	BasalForebrain	5	20447	186315
106	Deep-layer corticothalamic and 6b	Human AON	Paleocortex	58	29261	61436
106	Deep-layer corticothalamic and 6b	Human V2	Occipital_cortex	237	29649	112307
106	Deep-layer corticothalamic and 6b	Human TF	Temporal_cortex	61	29403	403268
106	Deep-layer corticothalamic and 6b	Human STG	Temporal_cortex	277	27340	403268
106	Deep-layer corticothalamic and 6b	Human Ig	Temporal_cortex	381	35308	403268
106	Deep-layer corticothalamic and 6b	Human FI	Frontal_cortex	47	32607	310434
106	Deep-layer corticothalamic and 6b	Human A14	Frontal_cortex	123	13473	310434
106	Deep-layer corticothalamic and 6b	Human V1C	Occipital_cortex	206	30599	112307
106	Deep-layer corticothalamic and 6b	Human Sub	Hippocampus	28	27772	237728
106	Deep-layer corticothalamic and 6b	Human A40	Parietal_cortex	213	35993	143001
106	Deep-layer corticothalamic and 6b	Human A1C	Temporal_cortex	410	30175	403268
106	Deep-layer corticothalamic and 6b	Human A25	Frontal_cortex	225	35100	310434
106	Deep-layer corticothalamic and 6b	Human Idg	Temporal_cortex	44	36450	403268
106	Deep-layer corticothalamic and 6b	Human ACC	Limbic_cortex	34	28494	125352
106	Deep-layer corticothalamic and 6b	Human A32	Frontal_cortex	75	22757	310434
106	Deep-layer corticothalamic and 6b	Human A38	Temporal_cortex	7	34466	403268
106	Deep-layer corticothalamic and 6b	Human TH-TL	Limbic_cortex	15	32230	125352
106	Deep-layer corticothalamic and 6b	Human Cla	BasalForebrain	30	27853	186315
106	Deep-layer corticothalamic and 6b	Human CA1R-CA2R-CA3R	Hippocampus	25	21695	237728
106	Deep-layer corticothalamic and 6b	Human Pir	Paleocortex	44	32175	61436
106	Deep-layer corticothalamic and 6b	Human SC	Midbrain	2	27156	127333
106	Deep-layer corticothalamic and 6b	Human CA1C-CA3C	Hippocampus	6	32432	237728
106	Deep-layer corticothalamic and 6b	Human BM	Amygdala	2	26270	185429
106	Deep-layer corticothalamic and 6b	Human RN	Midbrain	1	1731	127333
106	Deep-layer corticothalamic and 6b	Human A35-A36	Temporal_cortex	1	21708	403268
106	Deep-layer corticothalamic and 6b	Human PTR	Midbrain	2	23580	127333
106	Deep-layer corticothalamic and 6b	Human LP	Thalamus	1	12519	212413
106	Deep-layer corticothalamic and 6b	Human CM-Pf	Thalamus	1	15984	212413
106	Deep-layer corticothalamic and 6b	Human SN	Midbrain	1	8425	127333
107	Deep-layer corticothalamic and 6b	Human V1C	Occipital_cortex	687	30599	112307
107	Deep-layer corticothalamic and 6b	Human V2	Occipital_cortex	21	29649	112307
107	Deep-layer corticothalamic and 6b	Human Pro	Occipital_cortex	92	25284	112307
107	Deep-layer corticothalamic and 6b	Human M1C	Frontal_cortex	98	110246	310434
107	Deep-layer corticothalamic and 6b	Human A1C	Temporal_cortex	87	30175	403268
107	Deep-layer corticothalamic and 6b	Human Ig	Temporal_cortex	7	35308	403268
107	Deep-layer corticothalamic and 6b	Human S1C	Parietal_cortex	5	35453	143001
107	Deep-layer corticothalamic and 6b	Human A13	Frontal_cortex	1	32634	310434
108	Deep-layer corticothalamic and 6b	Human ACC	Limbic_cortex	339	28494	125352
108	Deep-layer corticothalamic and 6b	Human MTG	Temporal_cortex	136	85093	403268
108	Deep-layer corticothalamic and 6b	Human A23	Limbic_cortex	365	32979	125352
108	Deep-layer corticothalamic and 6b	Human S1C	Parietal_cortex	376	35453	143001
108	Deep-layer corticothalamic and 6b	Human A29-A30	Limbic_cortex	1532	31649	125352
108	Deep-layer corticothalamic and 6b	Human MEC	Temporal_cortex	46	46874	403268
108	Deep-layer corticothalamic and 6b	Human Sub	Hippocampus	126	27772	237728
108	Deep-layer corticothalamic and 6b	Human A13	Frontal_cortex	483	32634	310434
108	Deep-layer corticothalamic and 6b	Human M1C	Frontal_cortex	1790	110246	310434
108	Deep-layer corticothalamic and 6b	Human A25	Frontal_cortex	310	35100	310434
108	Deep-layer corticothalamic and 6b	Human SEP	BasalForebrain	111	20447	186315
108	Deep-layer corticothalamic and 6b	Human CA1	Hippocampus	311	14677	237728
108	Deep-layer corticothalamic and 6b	Human AON	Paleocortex	139	29261	61436
108	Deep-layer corticothalamic and 6b	Human Pro	Occipital_cortex	87	25284	112307
108	Deep-layer corticothalamic and 6b	Human A14	Frontal_cortex	146	13473	310434
108	Deep-layer corticothalamic and 6b	Human STG	Temporal_cortex	53	27340	403268
108	Deep-layer corticothalamic and 6b	Human A1C	Temporal_cortex	32	30175	403268
108	Deep-layer corticothalamic and 6b	Human CA1U-CA2U-CA3U	Hippocampus	91	31168	237728
108	Deep-layer corticothalamic and 6b	Human Pir	Paleocortex	101	32175	61436
108	Deep-layer corticothalamic and 6b	Human Cla	BasalForebrain	70	27853	186315
108	Deep-layer corticothalamic and 6b	Human CA1-2R	Hippocampus	3	9696	237728
108	Deep-layer corticothalamic and 6b	Human V2	Occipital_cortex	64	29649	112307
108	Deep-layer corticothalamic and 6b	Human Ig	Temporal_cortex	43	35308	403268
108	Deep-layer corticothalamic and 6b	Human A5-A7	Parietal_cortex	64	32527	143001
108	Deep-layer corticothalamic and 6b	Human Idg	Temporal_cortex	131	36450	403268
108	Deep-layer corticothalamic and 6b	Human A46	Frontal_cortex	433	27923	310434
108	Deep-layer corticothalamic and 6b	Human V1C	Occipital_cortex	51	30599	112307
108	Deep-layer corticothalamic and 6b	Human CA2U-CA3U	Hippocampus	5	11268	237728
108	Deep-layer corticothalamic and 6b	Human A19	Occipital_cortex	24	26775	112307
108	Deep-layer corticothalamic and 6b	Human SC	Midbrain	11	27156	127333
108	Deep-layer corticothalamic and 6b	Human ITG	Temporal_cortex	25	26596	403268
108	Deep-layer corticothalamic and 6b	Human A44-A45	Frontal_cortex	519	35694	310434
108	Deep-layer corticothalamic and 6b	Human A38	Temporal_cortex	72	34466	403268
108	Deep-layer corticothalamic and 6b	Human CMN	Amygdala	45	34358	185429
108	Deep-layer corticothalamic and 6b	Human A43	Parietal_cortex	225	39028	143001
108	Deep-layer corticothalamic and 6b	Human A40	Parietal_cortex	32	35993	143001
108	Deep-layer corticothalamic and 6b	Human A32	Frontal_cortex	164	22757	310434
108	Deep-layer corticothalamic and 6b	Human LEC	Temporal_cortex	36	29852	403268
108	Deep-layer corticothalamic and 6b	Human FI	Frontal_cortex	312	32607	310434
108	Deep-layer corticothalamic and 6b	Human HTHso	Hypothalamus	48	9535	110066
108	Deep-layer corticothalamic and 6b	Human CoA	Amygdala	32	8288	185429
108	Deep-layer corticothalamic and 6b	Human CA1R-CA2R-CA3R	Hippocampus	10	21695	237728
108	Deep-layer corticothalamic and 6b	Human TF	Temporal_cortex	29	29403	403268
108	Deep-layer corticothalamic and 6b	Human CEN	Amygdala	40	30013	185429
108	Deep-layer corticothalamic and 6b	Human BM	Amygdala	20	26270	185429
108	Deep-layer corticothalamic and 6b	Human TH-TL	Limbic_cortex	67	32230	125352
108	Deep-layer corticothalamic and 6b	Human BL	Amygdala	7	30681	185429
108	Deep-layer corticothalamic and 6b	Human La	Amygdala	22	24560	185429
108	Deep-layer corticothalamic and 6b	Human BNST	Amygdala	5	31259	185429
108	Deep-layer corticothalamic and 6b	Human SI	BasalForebrain	13	33357	186315
108	Deep-layer corticothalamic and 6b	Human A35-A36	Temporal_cortex	5	21708	403268
108	Deep-layer corticothalamic and 6b	Human VA	Thalamus	1	4235	212413
108	Deep-layer corticothalamic and 6b	Human CA1C-CA3C	Hippocampus	1	32432	237728
108	Deep-layer corticothalamic and 6b	Human NAC	BasalForebrain	1	27406	186315
108	Deep-layer corticothalamic and 6b	Human CA4C-DGC	Hippocampus	1	36588	237728
108	Deep-layer corticothalamic and 6b	Human Pu	BasalForebrain	1	30723	186315
109	Deep-layer corticothalamic and 6b	Human TH-TL	Limbic_cortex	602	32230	125352
109	Deep-layer corticothalamic and 6b	Human TF	Temporal_cortex	383	29403	403268
109	Deep-layer corticothalamic and 6b	Human V2	Occipital_cortex	437	29649	112307
109	Deep-layer corticothalamic and 6b	Human Sub	Hippocampus	191	27772	237728
109	Deep-layer corticothalamic and 6b	Human M1C	Frontal_cortex	1759	110246	310434
109	Deep-layer corticothalamic and 6b	Human A1C	Temporal_cortex	467	30175	403268
109	Deep-layer corticothalamic and 6b	Human MTG	Temporal_cortex	1040	85093	403268
109	Deep-layer corticothalamic and 6b	Human Cla	BasalForebrain	188	27853	186315
109	Deep-layer corticothalamic and 6b	Human Ig	Temporal_cortex	485	35308	403268
109	Deep-layer corticothalamic and 6b	Human A38	Temporal_cortex	361	34466	403268
109	Deep-layer corticothalamic and 6b	Human Pro	Occipital_cortex	388	25284	112307
109	Deep-layer corticothalamic and 6b	Human Idg	Temporal_cortex	387	36450	403268
109	Deep-layer corticothalamic and 6b	Human A23	Limbic_cortex	478	32979	125352
109	Deep-layer corticothalamic and 6b	Human V1C	Occipital_cortex	265	30599	112307
109	Deep-layer corticothalamic and 6b	Human A43	Parietal_cortex	404	39028	143001
109	Deep-layer corticothalamic and 6b	Human S1C	Parietal_cortex	385	35453	143001
109	Deep-layer corticothalamic and 6b	Human ITG	Temporal_cortex	304	26596	403268
109	Deep-layer corticothalamic and 6b	Human A35-A36	Temporal_cortex	26	21708	403268
109	Deep-layer corticothalamic and 6b	Human A40	Parietal_cortex	307	35993	143001
109	Deep-layer corticothalamic and 6b	Human BM	Amygdala	77	26270	185429
109	Deep-layer corticothalamic and 6b	Human A46	Frontal_cortex	45	27923	310434
109	Deep-layer corticothalamic and 6b	Human A5-A7	Parietal_cortex	326	32527	143001
109	Deep-layer corticothalamic and 6b	Human CA2U-CA3U	Hippocampus	48	11268	237728
109	Deep-layer corticothalamic and 6b	Human A19	Occipital_cortex	335	26775	112307
109	Deep-layer corticothalamic and 6b	Human A29-A30	Limbic_cortex	79	31649	125352
109	Deep-layer corticothalamic and 6b	Human LEC	Temporal_cortex	53	29852	403268
109	Deep-layer corticothalamic and 6b	Human A13	Frontal_cortex	102	32634	310434
109	Deep-layer corticothalamic and 6b	Human CA1U-CA2U-CA3U	Hippocampus	8	31168	237728
109	Deep-layer corticothalamic and 6b	Human A25	Frontal_cortex	21	35100	310434
109	Deep-layer corticothalamic and 6b	Human CA1R-CA2R-CA3R	Hippocampus	102	21695	237728
109	Deep-layer corticothalamic and 6b	Human STG	Temporal_cortex	413	27340	403268
109	Deep-layer corticothalamic and 6b	Human Pu	BasalForebrain	4	30723	186315
109	Deep-layer corticothalamic and 6b	Human A44-A45	Frontal_cortex	73	35694	310434
109	Deep-layer corticothalamic and 6b	Human ACC	Limbic_cortex	8	28494	125352
109	Deep-layer corticothalamic and 6b	Human AON	Paleocortex	7	29261	61436
109	Deep-layer corticothalamic and 6b	Human A32	Frontal_cortex	8	22757	310434
109	Deep-layer corticothalamic and 6b	Human FI	Frontal_cortex	39	32607	310434
109	Deep-layer corticothalamic and 6b	Human PAG-DR	Midbrain	1	10665	127333
109	Deep-layer corticothalamic and 6b	Human Pir	Paleocortex	21	32175	61436
109	Deep-layer corticothalamic and 6b	Human La	Amygdala	4	24560	185429
109	Deep-layer corticothalamic and 6b	Human CEN	Amygdala	5	30013	185429
109	Deep-layer corticothalamic and 6b	Human CoA	Amygdala	1	8288	185429
109	Deep-layer corticothalamic and 6b	Human SEP	BasalForebrain	1	20447	186315
109	Deep-layer corticothalamic and 6b	Human A14	Frontal_cortex	2	13473	310434
109	Deep-layer corticothalamic and 6b	Human SC	Midbrain	2	27156	127333
109	Deep-layer corticothalamic and 6b	Human CA1C-CA3C	Hippocampus	1	32432	237728
109	Deep-layer corticothalamic and 6b	Human ETH	Thalamus	1	22261	212413
109	Deep-layer corticothalamic and 6b	Human LP	Thalamus	1	12519	212413
109	Deep-layer corticothalamic and 6b	Human LG	Thalamus	1	40223	212413
110	Deep-layer corticothalamic and 6b	Human MTG	Temporal_cortex	556	85093	403268
110	Deep-layer corticothalamic and 6b	Human A14	Frontal_cortex	153	13473	310434
110	Deep-layer corticothalamic and 6b	Human Sub	Hippocampus	121	27772	237728
110	Deep-layer corticothalamic and 6b	Human A19	Occipital_cortex	67	26775	112307
110	Deep-layer corticothalamic and 6b	Human Pir	Paleocortex	95	32175	61436
110	Deep-layer corticothalamic and 6b	Human ITG	Temporal_cortex	137	26596	403268
110	Deep-layer corticothalamic and 6b	Human FI	Frontal_cortex	799	32607	310434
110	Deep-layer corticothalamic and 6b	Human A5-A7	Parietal_cortex	64	32527	143001
110	Deep-layer corticothalamic and 6b	Human A38	Temporal_cortex	593	34466	403268
110	Deep-layer corticothalamic and 6b	Human Ig	Temporal_cortex	119	35308	403268
110	Deep-layer corticothalamic and 6b	Human A1C	Temporal_cortex	128	30175	403268
110	Deep-layer corticothalamic and 6b	Human LEC	Temporal_cortex	467	29852	403268
110	Deep-layer corticothalamic and 6b	Human S1C	Parietal_cortex	52	35453	143001
110	Deep-layer corticothalamic and 6b	Human AON	Paleocortex	233	29261	61436
110	Deep-layer corticothalamic and 6b	Human HTHso	Hypothalamus	39	9535	110066
110	Deep-layer corticothalamic and 6b	Human CoA	Amygdala	87	8288	185429
110	Deep-layer corticothalamic and 6b	Human CA1C-CA3C	Hippocampus	9	32432	237728
110	Deep-layer corticothalamic and 6b	Human M1C	Frontal_cortex	395	110246	310434
110	Deep-layer corticothalamic and 6b	Human CA1R-CA2R-CA3R	Hippocampus	63	21695	237728
110	Deep-layer corticothalamic and 6b	Human SEP	BasalForebrain	128	20447	186315
110	Deep-layer corticothalamic and 6b	Human ACC	Limbic_cortex	767	28494	125352
110	Deep-layer corticothalamic and 6b	Human TH-TL	Limbic_cortex	294	32230	125352
110	Deep-layer corticothalamic and 6b	Human Idg	Temporal_cortex	490	36450	403268
110	Deep-layer corticothalamic and 6b	Human A43	Parietal_cortex	108	39028	143001
110	Deep-layer corticothalamic and 6b	Human TF	Temporal_cortex	232	29403	403268
110	Deep-layer corticothalamic and 6b	Human A29-A30	Limbic_cortex	14	31649	125352
110	Deep-layer corticothalamic and 6b	Human Pro	Occipital_cortex	55	25284	112307
110	Deep-layer corticothalamic and 6b	Human A32	Frontal_cortex	124	22757	310434
110	Deep-layer corticothalamic and 6b	Human A25	Frontal_cortex	369	35100	310434
110	Deep-layer corticothalamic and 6b	Human STG	Temporal_cortex	83	27340	403268
110	Deep-layer corticothalamic and 6b	Human A44-A45	Frontal_cortex	112	35694	310434
110	Deep-layer corticothalamic and 6b	Human La	Amygdala	79	24560	185429
110	Deep-layer corticothalamic and 6b	Human BM	Amygdala	144	26270	185429
110	Deep-layer corticothalamic and 6b	Human V1C	Occipital_cortex	9	30599	112307
110	Deep-layer corticothalamic and 6b	Human A13	Frontal_cortex	247	32634	310434
110	Deep-layer corticothalamic and 6b	Human MEC	Temporal_cortex	12	46874	403268
110	Deep-layer corticothalamic and 6b	Human V2	Occipital_cortex	14	29649	112307
110	Deep-layer corticothalamic and 6b	Human Cla	BasalForebrain	338	27853	186315
110	Deep-layer corticothalamic and 6b	Human CEN	Amygdala	104	30013	185429
110	Deep-layer corticothalamic and 6b	Human CA1U-CA2U-CA3U	Hippocampus	35	31168	237728
110	Deep-layer corticothalamic and 6b	Human A40	Parietal_cortex	38	35993	143001
110	Deep-layer corticothalamic and 6b	Human CA2U-CA3U	Hippocampus	68	11268	237728
110	Deep-layer corticothalamic and 6b	Human A46	Frontal_cortex	179	27923	310434
110	Deep-layer corticothalamic and 6b	Human SI	BasalForebrain	41	33357	186315
110	Deep-layer corticothalamic and 6b	Human ETH	Thalamus	1	22261	212413
110	Deep-layer corticothalamic and 6b	Human Pu	BasalForebrain	15	30723	186315
110	Deep-layer corticothalamic and 6b	Human CA1-2R	Hippocampus	2	9696	237728
110	Deep-layer corticothalamic and 6b	Human A35-A36	Temporal_cortex	27	21708	403268
110	Deep-layer corticothalamic and 6b	Human CM-Pf	Thalamus	1	15984	212413
110	Deep-layer corticothalamic and 6b	Human A23	Limbic_cortex	15	32979	125352
110	Deep-layer corticothalamic and 6b	Human SN	Midbrain	1	8425	127333
110	Deep-layer corticothalamic and 6b	Human BL	Amygdala	1	30681	185429
111	Deep-layer corticothalamic and 6b	Human CA1	Hippocampus	518	14677	237728
111	Deep-layer corticothalamic and 6b	Human CA1U-CA2U-CA3U	Hippocampus	421	31168	237728
111	Deep-layer corticothalamic and 6b	Human Pro	Occipital_cortex	4	25284	112307
111	Deep-layer corticothalamic and 6b	Human CA1-2R	Hippocampus	79	9696	237728
111	Deep-layer corticothalamic and 6b	Human CA2U-CA3U	Hippocampus	144	11268	237728
111	Deep-layer corticothalamic and 6b	Human CMN	Amygdala	89	34358	185429
111	Deep-layer corticothalamic and 6b	Human CA1R-CA2R-CA3R	Hippocampus	106	21695	237728
111	Deep-layer corticothalamic and 6b	Human CA1C-CA3C	Hippocampus	78	32432	237728
111	Deep-layer corticothalamic and 6b	Human BL	Amygdala	2	30681	185429
111	Deep-layer corticothalamic and 6b	Human Sub	Hippocampus	77	27772	237728
111	Deep-layer corticothalamic and 6b	Human TH-TL	Limbic_cortex	2	32230	125352
111	Deep-layer corticothalamic and 6b	Human M1C	Frontal_cortex	11	110246	310434
111	Deep-layer corticothalamic and 6b	Human CA4C-DGC	Hippocampus	3	36588	237728
111	Deep-layer corticothalamic and 6b	Human BM	Amygdala	6	26270	185429
111	Deep-layer corticothalamic and 6b	Human DGU-CA4Upy	Hippocampus	4	22000	237728
111	Deep-layer corticothalamic and 6b	Human HTHso	Hypothalamus	1	9535	110066
111	Deep-layer corticothalamic and 6b	Human TF	Temporal_cortex	1	29403	403268
112	Deep-layer corticothalamic and 6b	Human MEC	Temporal_cortex	3608	46874	403268
112	Deep-layer corticothalamic and 6b	Human CA1U-CA2U-CA3U	Hippocampus	615	31168	237728
112	Deep-layer corticothalamic and 6b	Human Sub	Hippocampus	1115	27772	237728
112	Deep-layer corticothalamic and 6b	Human BL	Amygdala	17	30681	185429
112	Deep-layer corticothalamic and 6b	Human CA1-2R	Hippocampus	209	9696	237728
112	Deep-layer corticothalamic and 6b	Human CA1	Hippocampus	189	14677	237728
112	Deep-layer corticothalamic and 6b	Human TH-TL	Limbic_cortex	65	32230	125352
112	Deep-layer corticothalamic and 6b	Human LEC	Temporal_cortex	366	29852	403268
112	Deep-layer corticothalamic and 6b	Human Pro	Occipital_cortex	30	25284	112307
112	Deep-layer corticothalamic and 6b	Human SC	Midbrain	28	27156	127333
112	Deep-layer corticothalamic and 6b	Human CA1C-CA3C	Hippocampus	3	32432	237728
112	Deep-layer corticothalamic and 6b	Human M1C	Frontal_cortex	37	110246	310434
112	Deep-layer corticothalamic and 6b	Human Pir	Paleocortex	1	32175	61436
112	Deep-layer corticothalamic and 6b	Human DGR-CA4Rpy	Hippocampus	1	16472	237728
112	Deep-layer corticothalamic and 6b	Human TF	Temporal_cortex	21	29403	403268
112	Deep-layer corticothalamic and 6b	Human A35-A36	Temporal_cortex	1	21708	403268
112	Deep-layer corticothalamic and 6b	Human BM	Amygdala	7	26270	185429
112	Deep-layer corticothalamic and 6b	Human CMN	Amygdala	11	34358	185429
112	Deep-layer corticothalamic and 6b	Human CA1R-CA2R-CA3R	Hippocampus	1	21695	237728
112	Deep-layer corticothalamic and 6b	Human CA2U-CA3U	Hippocampus	5	11268	237728
112	Deep-layer corticothalamic and 6b	Human A29-A30	Limbic_cortex	1	31649	125352
112	Deep-layer corticothalamic and 6b	Human CA4C-DGC	Hippocampus	1	36588	237728
112	Deep-layer corticothalamic and 6b	Human GPe	BasalForebrain	1	15129	186315
112	Deep-layer corticothalamic and 6b	Human SN	Midbrain	1	8425	127333
113	Miscellaneous	Human M1C	Frontal_cortex	462	110246	310434
113	Miscellaneous	Human S1C	Parietal_cortex	89	35453	143001
113	Miscellaneous	Human A44-A45	Frontal_cortex	11	35694	310434
113	Miscellaneous	Human A43	Parietal_cortex	56	39028	143001
113	Miscellaneous	Human A32	Frontal_cortex	3	22757	310434
113	Miscellaneous	Human A23	Limbic_cortex	2	32979	125352
113	Miscellaneous	Human A46	Frontal_cortex	4	27923	310434
113	Miscellaneous	Human Idg	Temporal_cortex	2	36450	403268
113	Miscellaneous	Human A5-A7	Parietal_cortex	1	32527	143001
114	Miscellaneous	Human MTG	Temporal_cortex	147	85093	403268
114	Miscellaneous	Human M1C	Frontal_cortex	212	110246	310434
114	Miscellaneous	Human S1C	Parietal_cortex	40	35453	143001
114	Miscellaneous	Human A44-A45	Frontal_cortex	66	35694	310434
114	Miscellaneous	Human A43	Parietal_cortex	56	39028	143001
114	Miscellaneous	Human A1C	Temporal_cortex	14	30175	403268
114	Miscellaneous	Human A5-A7	Parietal_cortex	23	32527	143001
114	Miscellaneous	Human CA1R-CA2R-CA3R	Hippocampus	2	21695	237728
114	Miscellaneous	Human A23	Limbic_cortex	89	32979	125352
114	Miscellaneous	Human A13	Frontal_cortex	5	32634	310434
114	Miscellaneous	Human Pro	Occipital_cortex	10	25284	112307
114	Miscellaneous	Human STG	Temporal_cortex	12	27340	403268
114	Miscellaneous	Human A29-A30	Limbic_cortex	57	31649	125352
114	Miscellaneous	Human A19	Occipital_cortex	22	26775	112307
114	Miscellaneous	Human TH-TL	Limbic_cortex	8	32230	125352
114	Miscellaneous	Human A46	Frontal_cortex	32	27923	310434
114	Miscellaneous	Human A40	Parietal_cortex	26	35993	143001
114	Miscellaneous	Human V2	Occipital_cortex	6	29649	112307
114	Miscellaneous	Human Ig	Temporal_cortex	19	35308	403268
114	Miscellaneous	Human ITG	Temporal_cortex	25	26596	403268
114	Miscellaneous	Human Cla	BasalForebrain	2	27853	186315
114	Miscellaneous	Human AON	Paleocortex	1	29261	61436
114	Miscellaneous	Human Sub	Hippocampus	9	27772	237728
114	Miscellaneous	Human A32	Frontal_cortex	1	22757	310434
114	Miscellaneous	Human A38	Temporal_cortex	9	34466	403268
114	Miscellaneous	Human V1C	Occipital_cortex	1	30599	112307
114	Miscellaneous	Human Idg	Temporal_cortex	6	36450	403268
114	Miscellaneous	Human BM	Amygdala	1	26270	185429
114	Miscellaneous	Human SEP	BasalForebrain	1	20447	186315
114	Miscellaneous	Human TF	Temporal_cortex	11	29403	403268
114	Miscellaneous	Human A35-A36	Temporal_cortex	2	21708	403268
115	Hippocampal CA1-3	Human M1C	Frontal_cortex	140	110246	310434
116	Miscellaneous	Human MTG	Temporal_cortex	72	85093	403268
116	Miscellaneous	Human FI	Frontal_cortex	72	32607	310434
116	Miscellaneous	Human A1C	Temporal_cortex	22	30175	403268
116	Miscellaneous	Human S1C	Parietal_cortex	36	35453	143001
116	Miscellaneous	Human A38	Temporal_cortex	164	34466	403268
116	Miscellaneous	Human CEN	Amygdala	21	30013	185429
116	Miscellaneous	Human TF	Temporal_cortex	29	29403	403268
116	Miscellaneous	Human Idg	Temporal_cortex	321	36450	403268
116	Miscellaneous	Human LEC	Temporal_cortex	58	29852	403268
116	Miscellaneous	Human A35-A36	Temporal_cortex	19	21708	403268
116	Miscellaneous	Human V2	Occipital_cortex	10	29649	112307
116	Miscellaneous	Human Pir	Paleocortex	39	32175	61436
116	Miscellaneous	Human TH-TL	Limbic_cortex	45	32230	125352
116	Miscellaneous	Human A43	Parietal_cortex	51	39028	143001
116	Miscellaneous	Human Cla	BasalForebrain	35	27853	186315
116	Miscellaneous	Human Ig	Temporal_cortex	108	35308	403268
116	Miscellaneous	Human ITG	Temporal_cortex	14	26596	403268
116	Miscellaneous	Human BM	Amygdala	17	26270	185429
116	Miscellaneous	Human STG	Temporal_cortex	25	27340	403268
116	Miscellaneous	Human A5-A7	Parietal_cortex	8	32527	143001
116	Miscellaneous	Human Pro	Occipital_cortex	5	25284	112307
116	Miscellaneous	Human A19	Occipital_cortex	14	26775	112307
116	Miscellaneous	Human V1C	Occipital_cortex	14	30599	112307
116	Miscellaneous	Human A40	Parietal_cortex	9	35993	143001
116	Miscellaneous	Human La	Amygdala	6	24560	185429
116	Miscellaneous	Human M1C	Frontal_cortex	111	110246	310434
116	Miscellaneous	Human HTHpo	Hypothalamus	1	13248	110066
116	Miscellaneous	Human CA1R-CA2R-CA3R	Hippocampus	3	21695	237728
116	Miscellaneous	Human A13	Frontal_cortex	1	32634	310434
116	Miscellaneous	Human Sub	Hippocampus	3	27772	237728
116	Miscellaneous	Human A23	Limbic_cortex	3	32979	125352
116	Miscellaneous	Human HTHso	Hypothalamus	2	9535	110066
116	Miscellaneous	Human AON	Paleocortex	2	29261	61436
116	Miscellaneous	Human A32	Frontal_cortex	1	22757	310434
117	Miscellaneous	Human A13	Frontal_cortex	101	32634	310434
117	Miscellaneous	Human ACC	Limbic_cortex	626	28494	125352
117	Miscellaneous	Human AON	Paleocortex	372	29261	61436
117	Miscellaneous	Human Idg	Temporal_cortex	35	36450	403268
117	Miscellaneous	Human FI	Frontal_cortex	434	32607	310434
117	Miscellaneous	Human A25	Frontal_cortex	370	35100	310434
117	Miscellaneous	Human A32	Frontal_cortex	92	22757	310434
117	Miscellaneous	Human HTHso	Hypothalamus	192	9535	110066
117	Miscellaneous	Human CoA	Amygdala	27	8288	185429
117	Miscellaneous	Human CEN	Amygdala	3	30013	185429
117	Miscellaneous	Human A14	Frontal_cortex	85	13473	310434
117	Miscellaneous	Human SEP	BasalForebrain	122	20447	186315
117	Miscellaneous	Human SI	BasalForebrain	86	33357	186315
117	Miscellaneous	Human HTHpo	Hypothalamus	13	13248	110066
117	Miscellaneous	Human BNST	Amygdala	24	31259	185429
117	Miscellaneous	Human A44-A45	Frontal_cortex	27	35694	310434
117	Miscellaneous	Human MTG	Temporal_cortex	2	85093	403268
117	Miscellaneous	Human Cla	BasalForebrain	1	27853	186315
117	Miscellaneous	Human NAC	BasalForebrain	1	27406	186315
117	Miscellaneous	Human A46	Frontal_cortex	11	27923	310434
117	Miscellaneous	Human A38	Temporal_cortex	6	34466	403268
117	Miscellaneous	Human Pir	Paleocortex	18	32175	61436
117	Miscellaneous	Human Ig	Temporal_cortex	1	35308	403268
117	Miscellaneous	Human M1C	Frontal_cortex	4	110246	310434
117	Miscellaneous	Human A43	Parietal_cortex	1	39028	143001
117	Miscellaneous	Human Pro	Occipital_cortex	1	25284	112307
118	Miscellaneous	Human TH-TL	Limbic_cortex	26	32230	125352
118	Miscellaneous	Human Sub	Hippocampus	40	27772	237728
118	Miscellaneous	Human CA1-2R	Hippocampus	12	9696	237728
118	Miscellaneous	Human CA1	Hippocampus	6	14677	237728
118	Miscellaneous	Human SC	Midbrain	13	27156	127333
118	Miscellaneous	Human MG	Thalamus	1	10529	212413
118	Miscellaneous	Human CA1U-CA2U-CA3U	Hippocampus	8	31168	237728
118	Miscellaneous	Human Pro	Occipital_cortex	2	25284	112307
118	Miscellaneous	Human TF	Temporal_cortex	1	29403	403268
119	Hippocampal CA1-3	Human CA1	Hippocampus	1869	14677	237728
119	Hippocampal CA1-3	Human CA1-2R	Hippocampus	1125	9696	237728
119	Hippocampal CA1-3	Human CA1U-CA2U-CA3U	Hippocampus	1031	31168	237728
119	Hippocampal CA1-3	Human CA2U-CA3U	Hippocampus	1176	11268	237728
119	Hippocampal CA1-3	Human M1C	Frontal_cortex	85	110246	310434
119	Hippocampal CA1-3	Human Sub	Hippocampus	207	27772	237728
119	Hippocampal CA1-3	Human CA1R-CA2R-CA3R	Hippocampus	812	21695	237728
119	Hippocampal CA1-3	Human CMN	Amygdala	77	34358	185429
119	Hippocampal CA1-3	Human CA1C-CA3C	Hippocampus	396	32432	237728
119	Hippocampal CA1-3	Human BM	Amygdala	12	26270	185429
119	Hippocampal CA1-3	Human BL	Amygdala	11	30681	185429
119	Hippocampal CA1-3	Human MTG	Temporal_cortex	1	85093	403268
119	Hippocampal CA1-3	Human CA4C-DGC	Hippocampus	1	36588	237728
119	Hippocampal CA1-3	Human DGR-CA4Rpy	Hippocampus	22	16472	237728
119	Hippocampal CA1-3	Human DGU-CA4Upy	Hippocampus	2	22000	237728
120	Upper-layer intratelencephalic	Human M1C	Frontal_cortex	2827	110246	310434
120	Upper-layer intratelencephalic	Human Idg	Temporal_cortex	427	36450	403268
120	Upper-layer intratelencephalic	Human FI	Frontal_cortex	3053	32607	310434
120	Upper-layer intratelencephalic	Human A44-A45	Frontal_cortex	804	35694	310434
120	Upper-layer intratelencephalic	Human S1C	Parietal_cortex	910	35453	143001
120	Upper-layer intratelencephalic	Human A25	Frontal_cortex	2517	35100	310434
120	Upper-layer intratelencephalic	Human ACC	Limbic_cortex	2702	28494	125352
120	Upper-layer intratelencephalic	Human SI	BasalForebrain	225	33357	186315
120	Upper-layer intratelencephalic	Human CoA	Amygdala	126	8288	185429
120	Upper-layer intratelencephalic	Human A13	Frontal_cortex	742	32634	310434
120	Upper-layer intratelencephalic	Human A43	Parietal_cortex	1163	39028	143001
120	Upper-layer intratelencephalic	Human A40	Parietal_cortex	37	35993	143001
120	Upper-layer intratelencephalic	Human A5-A7	Parietal_cortex	76	32527	143001
120	Upper-layer intratelencephalic	Human HTHso	Hypothalamus	962	9535	110066
120	Upper-layer intratelencephalic	Human A29-A30	Limbic_cortex	20	31649	125352
120	Upper-layer intratelencephalic	Human Pir	Paleocortex	143	32175	61436
120	Upper-layer intratelencephalic	Human A32	Frontal_cortex	1849	22757	310434
120	Upper-layer intratelencephalic	Human A46	Frontal_cortex	599	27923	310434
120	Upper-layer intratelencephalic	Human A38	Temporal_cortex	97	34466	403268
120	Upper-layer intratelencephalic	Human AON	Paleocortex	938	29261	61436
120	Upper-layer intratelencephalic	Human SEP	BasalForebrain	331	20447	186315
120	Upper-layer intratelencephalic	Human PAG-DR	Midbrain	12	10665	127333
120	Upper-layer intratelencephalic	Human HTHpo-HTHso	Hypothalamus	3	18002	110066
120	Upper-layer intratelencephalic	Human STG	Temporal_cortex	6	27340	403268
120	Upper-layer intratelencephalic	Human A23	Limbic_cortex	302	32979	125352
120	Upper-layer intratelencephalic	Human A1C	Temporal_cortex	3	30175	403268
120	Upper-layer intratelencephalic	Human Cla	BasalForebrain	58	27853	186315
120	Upper-layer intratelencephalic	Human Pul	Thalamus	1	30449	212413
120	Upper-layer intratelencephalic	Human Ig	Temporal_cortex	44	35308	403268
120	Upper-layer intratelencephalic	Human LP	Thalamus	2	12519	212413
120	Upper-layer intratelencephalic	Human A14	Frontal_cortex	284	13473	310434
120	Upper-layer intratelencephalic	Human BNST	Amygdala	38	31259	185429
120	Upper-layer intratelencephalic	Human CMN	Amygdala	21	34358	185429
120	Upper-layer intratelencephalic	Human A35-A36	Temporal_cortex	2	21708	403268
120	Upper-layer intratelencephalic	Human TH-TL	Limbic_cortex	22	32230	125352
120	Upper-layer intratelencephalic	Human ANC	Thalamus	1	24985	212413
120	Upper-layer intratelencephalic	Human HTHpo	Hypothalamus	7	13248	110066
120	Upper-layer intratelencephalic	Human La	Amygdala	2	24560	185429
120	Upper-layer intratelencephalic	Human Pro	Occipital_cortex	10	25284	112307
120	Upper-layer intratelencephalic	Human Pu	BasalForebrain	2	30723	186315
120	Upper-layer intratelencephalic	Human MTG	Temporal_cortex	6	85093	403268
120	Upper-layer intratelencephalic	Human V2	Occipital_cortex	3	29649	112307
120	Upper-layer intratelencephalic	Human CaB	BasalForebrain	1	29889	186315
120	Upper-layer intratelencephalic	Human GPi	BasalForebrain	2	1511	186315
120	Upper-layer intratelencephalic	Human PnAN	Pons	3	13666	106554
120	Upper-layer intratelencephalic	Human CA1U-CA2U-CA3U	Hippocampus	1	31168	237728
120	Upper-layer intratelencephalic	Human TF	Temporal_cortex	3	29403	403268
120	Upper-layer intratelencephalic	Human VLN	Thalamus	1	14486	212413
120	Upper-layer intratelencephalic	Human PN	Pons	1	18214	106554
120	Upper-layer intratelencephalic	Human A19	Occipital_cortex	2	26775	112307
120	Upper-layer intratelencephalic	Human MG	Thalamus	1	10529	212413
120	Upper-layer intratelencephalic	Human MN	Hypothalamus	5	17272	110066
120	Upper-layer intratelencephalic	Human SC	Midbrain	2	27156	127333
120	Upper-layer intratelencephalic	Human MEC	Temporal_cortex	2	46874	403268
120	Upper-layer intratelencephalic	Human SN	Midbrain	2	8425	127333
120	Upper-layer intratelencephalic	Human LEC	Temporal_cortex	2	29852	403268
120	Upper-layer intratelencephalic	Human MD	Thalamus	1	17500	212413
120	Upper-layer intratelencephalic	Human HTHso-HTHtub	Hypothalamus	1	15499	110066
120	Upper-layer intratelencephalic	Human CEN	Amygdala	6	30013	185429
120	Upper-layer intratelencephalic	Human Sub	Hippocampus	2	27772	237728
120	Upper-layer intratelencephalic	Human BM	Amygdala	2	26270	185429
121	Upper-layer intratelencephalic	Human TH-TL	Limbic_cortex	4147	32230	125352
121	Upper-layer intratelencephalic	Human A23	Limbic_cortex	442	32979	125352
121	Upper-layer intratelencephalic	Human ITG	Temporal_cortex	1587	26596	403268
121	Upper-layer intratelencephalic	Human S1C	Parietal_cortex	124	35453	143001
121	Upper-layer intratelencephalic	Human MTG	Temporal_cortex	3497	85093	403268
121	Upper-layer intratelencephalic	Human TF	Temporal_cortex	2514	29403	403268
121	Upper-layer intratelencephalic	Human V2	Occipital_cortex	119	29649	112307
121	Upper-layer intratelencephalic	Human A38	Temporal_cortex	4885	34466	403268
121	Upper-layer intratelencephalic	Human Pro	Occipital_cortex	467	25284	112307
121	Upper-layer intratelencephalic	Human M1C	Frontal_cortex	362	110246	310434
121	Upper-layer intratelencephalic	Human AON	Paleocortex	120	29261	61436
121	Upper-layer intratelencephalic	Human Ig	Temporal_cortex	1362	35308	403268
121	Upper-layer intratelencephalic	Human A43	Parietal_cortex	537	39028	143001
121	Upper-layer intratelencephalic	Human A5-A7	Parietal_cortex	562	32527	143001
121	Upper-layer intratelencephalic	Human LEC	Temporal_cortex	2305	29852	403268
121	Upper-layer intratelencephalic	Human STG	Temporal_cortex	553	27340	403268
121	Upper-layer intratelencephalic	Human A32	Frontal_cortex	84	22757	310434
121	Upper-layer intratelencephalic	Human A1C	Temporal_cortex	657	30175	403268
121	Upper-layer intratelencephalic	Human A19	Occipital_cortex	409	26775	112307
121	Upper-layer intratelencephalic	Human A40	Parietal_cortex	649	35993	143001
121	Upper-layer intratelencephalic	Human Idg	Temporal_cortex	3585	36450	403268
121	Upper-layer intratelencephalic	Human A13	Frontal_cortex	44	32634	310434
121	Upper-layer intratelencephalic	Human HTHso	Hypothalamus	61	9535	110066
121	Upper-layer intratelencephalic	Human A29-A30	Limbic_cortex	53	31649	125352
121	Upper-layer intratelencephalic	Human Cla	BasalForebrain	964	27853	186315
121	Upper-layer intratelencephalic	Human ACC	Limbic_cortex	57	28494	125352
121	Upper-layer intratelencephalic	Human Pir	Paleocortex	1327	32175	61436
121	Upper-layer intratelencephalic	Human Sub	Hippocampus	483	27772	237728
121	Upper-layer intratelencephalic	Human FI	Frontal_cortex	198	32607	310434
121	Upper-layer intratelencephalic	Human BM	Amygdala	1373	26270	185429
121	Upper-layer intratelencephalic	Human A14	Frontal_cortex	31	13473	310434
121	Upper-layer intratelencephalic	Human A35-A36	Temporal_cortex	2354	21708	403268
121	Upper-layer intratelencephalic	Human CoA	Amygdala	8	8288	185429
121	Upper-layer intratelencephalic	Human SEP	BasalForebrain	11	20447	186315
121	Upper-layer intratelencephalic	Human SI	BasalForebrain	4	33357	186315
121	Upper-layer intratelencephalic	Human CEN	Amygdala	24	30013	185429
121	Upper-layer intratelencephalic	Human PAG-DR	Midbrain	5	10665	127333
121	Upper-layer intratelencephalic	Human A25	Frontal_cortex	143	35100	310434
121	Upper-layer intratelencephalic	Human CA1U-CA2U-CA3U	Hippocampus	17	31168	237728
121	Upper-layer intratelencephalic	Human A46	Frontal_cortex	27	27923	310434
121	Upper-layer intratelencephalic	Human La	Amygdala	17	24560	185429
121	Upper-layer intratelencephalic	Human MEC	Temporal_cortex	43	46874	403268
121	Upper-layer intratelencephalic	Human A44-A45	Frontal_cortex	18	35694	310434
121	Upper-layer intratelencephalic	Human IC	Midbrain	3	27978	127333
121	Upper-layer intratelencephalic	Human GPe	BasalForebrain	2	15129	186315
121	Upper-layer intratelencephalic	Human PTR	Midbrain	1	23580	127333
121	Upper-layer intratelencephalic	Human SC	Midbrain	9	27156	127333
121	Upper-layer intratelencephalic	Human CA1-2R	Hippocampus	1	9696	237728
121	Upper-layer intratelencephalic	Human V1C	Occipital_cortex	24	30599	112307
121	Upper-layer intratelencephalic	Human CA1R-CA2R-CA3R	Hippocampus	9	21695	237728
121	Upper-layer intratelencephalic	Human CMN	Amygdala	5	34358	185429
121	Upper-layer intratelencephalic	Human STH	Thalamus	1	557	212413
121	Upper-layer intratelencephalic	Human BNST	Amygdala	1	31259	185429
121	Upper-layer intratelencephalic	Human MoAN	Medulla	1	15537	47114
121	Upper-layer intratelencephalic	Human ETH	Thalamus	4	22261	212413
121	Upper-layer intratelencephalic	Human CA1C-CA3C	Hippocampus	3	32432	237728
121	Upper-layer intratelencephalic	Human HTHpo-HTHso	Hypothalamus	1	18002	110066
121	Upper-layer intratelencephalic	Human LG	Thalamus	2	40223	212413
121	Upper-layer intratelencephalic	Human LP	Thalamus	1	12519	212413
121	Upper-layer intratelencephalic	Human MN	Hypothalamus	2	17272	110066
121	Upper-layer intratelencephalic	Human HTHma	Hypothalamus	3	9022	110066
121	Upper-layer intratelencephalic	Human CM-Pf	Thalamus	1	15984	212413
121	Upper-layer intratelencephalic	Human CA4C-DGC	Hippocampus	2	36588	237728
121	Upper-layer intratelencephalic	Human MoSR	Medulla	1	7147	47114
121	Upper-layer intratelencephalic	Human SpC	SpinalCord	1	5819	5819
121	Upper-layer intratelencephalic	Human PAG	Midbrain	1	16546	127333
122	Upper-layer intratelencephalic	Human A43	Parietal_cortex	1923	39028	143001
122	Upper-layer intratelencephalic	Human A38	Temporal_cortex	1350	34466	403268
122	Upper-layer intratelencephalic	Human Ig	Temporal_cortex	2999	35308	403268
122	Upper-layer intratelencephalic	Human ITG	Temporal_cortex	1955	26596	403268
122	Upper-layer intratelencephalic	Human STG	Temporal_cortex	1129	27340	403268
122	Upper-layer intratelencephalic	Human A23	Limbic_cortex	406	32979	125352
122	Upper-layer intratelencephalic	Human A25	Frontal_cortex	151	35100	310434
122	Upper-layer intratelencephalic	Human AON	Paleocortex	88	29261	61436
122	Upper-layer intratelencephalic	Human A5-A7	Parietal_cortex	732	32527	143001
122	Upper-layer intratelencephalic	Human A1C	Temporal_cortex	1173	30175	403268
122	Upper-layer intratelencephalic	Human Idg	Temporal_cortex	2845	36450	403268
122	Upper-layer intratelencephalic	Human A35-A36	Temporal_cortex	610	21708	403268
122	Upper-layer intratelencephalic	Human S1C	Parietal_cortex	220	35453	143001
122	Upper-layer intratelencephalic	Human TF	Temporal_cortex	2481	29403	403268
122	Upper-layer intratelencephalic	Human A40	Parietal_cortex	1419	35993	143001
122	Upper-layer intratelencephalic	Human GPe	BasalForebrain	2	15129	186315
122	Upper-layer intratelencephalic	Human MTG	Temporal_cortex	3812	85093	403268
122	Upper-layer intratelencephalic	Human A14	Frontal_cortex	36	13473	310434
122	Upper-layer intratelencephalic	Human V1C	Occipital_cortex	160	30599	112307
122	Upper-layer intratelencephalic	Human A46	Frontal_cortex	44	27923	310434
122	Upper-layer intratelencephalic	Human M1C	Frontal_cortex	425	110246	310434
122	Upper-layer intratelencephalic	Human TH-TL	Limbic_cortex	1743	32230	125352
122	Upper-layer intratelencephalic	Human FI	Frontal_cortex	44	32607	310434
122	Upper-layer intratelencephalic	Human Pro	Occipital_cortex	486	25284	112307
122	Upper-layer intratelencephalic	Human Cla	BasalForebrain	769	27853	186315
122	Upper-layer intratelencephalic	Human ACC	Limbic_cortex	34	28494	125352
122	Upper-layer intratelencephalic	Human V2	Occipital_cortex	298	29649	112307
122	Upper-layer intratelencephalic	Human BM	Amygdala	449	26270	185429
122	Upper-layer intratelencephalic	Human A19	Occipital_cortex	650	26775	112307
122	Upper-layer intratelencephalic	Human HTHma	Hypothalamus	3	9022	110066
122	Upper-layer intratelencephalic	Human A44-A45	Frontal_cortex	55	35694	310434
122	Upper-layer intratelencephalic	Human A13	Frontal_cortex	85	32634	310434
122	Upper-layer intratelencephalic	Human Pir	Paleocortex	38	32175	61436
122	Upper-layer intratelencephalic	Human Sub	Hippocampus	468	27772	237728
122	Upper-layer intratelencephalic	Human PB	Pons	4	15507	106554
122	Upper-layer intratelencephalic	Human RN	Midbrain	1	1731	127333
122	Upper-layer intratelencephalic	Human CA1R-CA2R-CA3R	Hippocampus	15	21695	237728
122	Upper-layer intratelencephalic	Human IO	Medulla	2	10446	47114
122	Upper-layer intratelencephalic	Human A32	Frontal_cortex	93	22757	310434
122	Upper-layer intratelencephalic	Human Pul	Thalamus	5	30449	212413
122	Upper-layer intratelencephalic	Human PTR	Midbrain	2	23580	127333
122	Upper-layer intratelencephalic	Human MN	Hypothalamus	5	17272	110066
122	Upper-layer intratelencephalic	Human A29-A30	Limbic_cortex	78	31649	125352
122	Upper-layer intratelencephalic	Human PAG-DR	Midbrain	5	10665	127333
122	Upper-layer intratelencephalic	Human SC	Midbrain	10	27156	127333
122	Upper-layer intratelencephalic	Human SEP	BasalForebrain	6	20447	186315
122	Upper-layer intratelencephalic	Human CM-Pf	Thalamus	3	15984	212413
122	Upper-layer intratelencephalic	Human CA1C-CA3C	Hippocampus	4	32432	237728
122	Upper-layer intratelencephalic	Human LG	Thalamus	3	40223	212413
122	Upper-layer intratelencephalic	Human CA4C-DGC	Hippocampus	4	36588	237728
122	Upper-layer intratelencephalic	Human MG	Thalamus	1	10529	212413
122	Upper-layer intratelencephalic	Human LEC	Temporal_cortex	44	29852	403268
122	Upper-layer intratelencephalic	Human ETH	Thalamus	10	22261	212413
122	Upper-layer intratelencephalic	Human La	Amygdala	13	24560	185429
122	Upper-layer intratelencephalic	Human MEC	Temporal_cortex	21	46874	403268
122	Upper-layer intratelencephalic	Human HTHso	Hypothalamus	5	9535	110066
122	Upper-layer intratelencephalic	Human MD-Re	Thalamus	1	8918	212413
122	Upper-layer intratelencephalic	Human IC	Midbrain	2	27978	127333
122	Upper-layer intratelencephalic	Human LP	Thalamus	1	12519	212413
122	Upper-layer intratelencephalic	Human MD	Thalamus	1	17500	212413
122	Upper-layer intratelencephalic	Human CEN	Amygdala	3	30013	185429
122	Upper-layer intratelencephalic	Human PnEN	Pons	1	25136	106554
122	Upper-layer intratelencephalic	Human STH	Thalamus	1	557	212413
122	Upper-layer intratelencephalic	Human VLN	Thalamus	1	14486	212413
122	Upper-layer intratelencephalic	Human SN	Midbrain	1	8425	127333
122	Upper-layer intratelencephalic	Human CoA	Amygdala	1	8288	185429
122	Upper-layer intratelencephalic	Human CA1U-CA2U-CA3U	Hippocampus	4	31168	237728
122	Upper-layer intratelencephalic	Human HTHpo-HTHso	Hypothalamus	1	18002	110066
123	Upper-layer intratelencephalic	Human A5-A7	Parietal_cortex	4422	32527	143001
123	Upper-layer intratelencephalic	Human V1C	Occipital_cortex	3516	30599	112307
123	Upper-layer intratelencephalic	Human V2	Occipital_cortex	4408	29649	112307
123	Upper-layer intratelencephalic	Human M1C	Frontal_cortex	3310	110246	310434
123	Upper-layer intratelencephalic	Human A23	Limbic_cortex	3224	32979	125352
123	Upper-layer intratelencephalic	Human A44-A45	Frontal_cortex	1886	35694	310434
123	Upper-layer intratelencephalic	Human STG	Temporal_cortex	2819	27340	403268
123	Upper-layer intratelencephalic	Human A1C	Temporal_cortex	2667	30175	403268
123	Upper-layer intratelencephalic	Human MTG	Temporal_cortex	2306	85093	403268
123	Upper-layer intratelencephalic	Human S1C	Parietal_cortex	3149	35453	143001
123	Upper-layer intratelencephalic	Human A40	Parietal_cortex	3814	35993	143001
123	Upper-layer intratelencephalic	Human A46	Frontal_cortex	1679	27923	310434
123	Upper-layer intratelencephalic	Human TH-TL	Limbic_cortex	455	32230	125352
123	Upper-layer intratelencephalic	Human A29-A30	Limbic_cortex	2521	31649	125352
123	Upper-layer intratelencephalic	Human A13	Frontal_cortex	1124	32634	310434
123	Upper-layer intratelencephalic	Human A19	Occipital_cortex	2757	26775	112307
123	Upper-layer intratelencephalic	Human A32	Frontal_cortex	924	22757	310434
123	Upper-layer intratelencephalic	Human Sub	Hippocampus	204	27772	237728
123	Upper-layer intratelencephalic	Human Pro	Occipital_cortex	2943	25284	112307
123	Upper-layer intratelencephalic	Human ACC	Limbic_cortex	233	28494	125352
123	Upper-layer intratelencephalic	Human TF	Temporal_cortex	524	29403	403268
123	Upper-layer intratelencephalic	Human ITG	Temporal_cortex	564	26596	403268
123	Upper-layer intratelencephalic	Human A43	Parietal_cortex	2521	39028	143001
123	Upper-layer intratelencephalic	Human FI	Frontal_cortex	135	32607	310434
123	Upper-layer intratelencephalic	Human Ig	Temporal_cortex	1935	35308	403268
123	Upper-layer intratelencephalic	Human AON	Paleocortex	178	29261	61436
123	Upper-layer intratelencephalic	Human A14	Frontal_cortex	286	13473	310434
123	Upper-layer intratelencephalic	Human A25	Frontal_cortex	408	35100	310434
123	Upper-layer intratelencephalic	Human Idg	Temporal_cortex	203	36450	403268
123	Upper-layer intratelencephalic	Human CA1U-CA2U-CA3U	Hippocampus	3	31168	237728
123	Upper-layer intratelencephalic	Human A38	Temporal_cortex	133	34466	403268
123	Upper-layer intratelencephalic	Human Cla	BasalForebrain	125	27853	186315
123	Upper-layer intratelencephalic	Human SEP	BasalForebrain	27	20447	186315
123	Upper-layer intratelencephalic	Human MN	Hypothalamus	3	17272	110066
123	Upper-layer intratelencephalic	Human Pir	Paleocortex	66	32175	61436
123	Upper-layer intratelencephalic	Human PAG-DR	Midbrain	7	10665	127333
123	Upper-layer intratelencephalic	Human HTHso	Hypothalamus	9	9535	110066
123	Upper-layer intratelencephalic	Human BL	Amygdala	1	30681	185429
123	Upper-layer intratelencephalic	Human ETH	Thalamus	3	22261	212413
123	Upper-layer intratelencephalic	Human BM	Amygdala	19	26270	185429
123	Upper-layer intratelencephalic	Human A35-A36	Temporal_cortex	30	21708	403268
123	Upper-layer intratelencephalic	Human SC	Midbrain	12	27156	127333
123	Upper-layer intratelencephalic	Human MD	Thalamus	1	17500	212413
123	Upper-layer intratelencephalic	Human CA4C-DGC	Hippocampus	4	36588	237728
123	Upper-layer intratelencephalic	Human CoA	Amygdala	4	8288	185429
123	Upper-layer intratelencephalic	Human SI	BasalForebrain	2	33357	186315
123	Upper-layer intratelencephalic	Human IC	Midbrain	2	27978	127333
123	Upper-layer intratelencephalic	Human CA1R-CA2R-CA3R	Hippocampus	1	21695	237728
123	Upper-layer intratelencephalic	Human HTHpo-HTHso	Hypothalamus	1	18002	110066
123	Upper-layer intratelencephalic	Human Pul	Thalamus	2	30449	212413
123	Upper-layer intratelencephalic	Human IO	Medulla	1	10446	47114
123	Upper-layer intratelencephalic	Human MEC	Temporal_cortex	7	46874	403268
123	Upper-layer intratelencephalic	Human CA1C-CA3C	Hippocampus	8	32432	237728
123	Upper-layer intratelencephalic	Human MoSR	Medulla	1	7147	47114
123	Upper-layer intratelencephalic	Human PnRF	Pons	1	16035	106554
123	Upper-layer intratelencephalic	Human La	Amygdala	2	24560	185429
123	Upper-layer intratelencephalic	Human RN	Midbrain	1	1731	127333
123	Upper-layer intratelencephalic	Human CEN	Amygdala	2	30013	185429
123	Upper-layer intratelencephalic	Human GPi	BasalForebrain	1	1511	186315
123	Upper-layer intratelencephalic	Human LEC	Temporal_cortex	1	29852	403268
124	Upper-layer intratelencephalic	Human A46	Frontal_cortex	1730	27923	310434
124	Upper-layer intratelencephalic	Human A44-A45	Frontal_cortex	2852	35694	310434
124	Upper-layer intratelencephalic	Human Ig	Temporal_cortex	1175	35308	403268
124	Upper-layer intratelencephalic	Human STG	Temporal_cortex	1156	27340	403268
124	Upper-layer intratelencephalic	Human A19	Occipital_cortex	1144	26775	112307
124	Upper-layer intratelencephalic	Human V2	Occipital_cortex	247	29649	112307
124	Upper-layer intratelencephalic	Human MTG	Temporal_cortex	3529	85093	403268
124	Upper-layer intratelencephalic	Human M1C	Frontal_cortex	678	110246	310434
124	Upper-layer intratelencephalic	Human Idg	Temporal_cortex	266	36450	403268
124	Upper-layer intratelencephalic	Human A1C	Temporal_cortex	1049	30175	403268
124	Upper-layer intratelencephalic	Human A5-A7	Parietal_cortex	1390	32527	143001
124	Upper-layer intratelencephalic	Human A23	Limbic_cortex	569	32979	125352
124	Upper-layer intratelencephalic	Human A40	Parietal_cortex	1707	35993	143001
124	Upper-layer intratelencephalic	Human A43	Parietal_cortex	1506	39028	143001
124	Upper-layer intratelencephalic	Human A13	Frontal_cortex	2527	32634	310434
124	Upper-layer intratelencephalic	Human A32	Frontal_cortex	474	22757	310434
124	Upper-layer intratelencephalic	Human Pro	Occipital_cortex	334	25284	112307
124	Upper-layer intratelencephalic	Human ITG	Temporal_cortex	806	26596	403268
124	Upper-layer intratelencephalic	Human TF	Temporal_cortex	360	29403	403268
124	Upper-layer intratelencephalic	Human A38	Temporal_cortex	256	34466	403268
124	Upper-layer intratelencephalic	Human A25	Frontal_cortex	1017	35100	310434
124	Upper-layer intratelencephalic	Human FI	Frontal_cortex	434	32607	310434
124	Upper-layer intratelencephalic	Human Pir	Paleocortex	265	32175	61436
124	Upper-layer intratelencephalic	Human A29-A30	Limbic_cortex	96	31649	125352
124	Upper-layer intratelencephalic	Human A14	Frontal_cortex	832	13473	310434
124	Upper-layer intratelencephalic	Human TH-TL	Limbic_cortex	194	32230	125352
124	Upper-layer intratelencephalic	Human Cla	BasalForebrain	136	27853	186315
124	Upper-layer intratelencephalic	Human S1C	Parietal_cortex	436	35453	143001
124	Upper-layer intratelencephalic	Human ACC	Limbic_cortex	133	28494	125352
124	Upper-layer intratelencephalic	Human AON	Paleocortex	733	29261	61436
124	Upper-layer intratelencephalic	Human HTHma-HTHtub	Hypothalamus	1	16512	110066
124	Upper-layer intratelencephalic	Human V1C	Occipital_cortex	12	30599	112307
124	Upper-layer intratelencephalic	Human HTHso	Hypothalamus	47	9535	110066
124	Upper-layer intratelencephalic	Human CoA	Amygdala	10	8288	185429
124	Upper-layer intratelencephalic	Human SEP	BasalForebrain	13	20447	186315
124	Upper-layer intratelencephalic	Human PAG-DR	Midbrain	12	10665	127333
124	Upper-layer intratelencephalic	Human MEC	Temporal_cortex	1	46874	403268
124	Upper-layer intratelencephalic	Human Sub	Hippocampus	54	27772	237728
124	Upper-layer intratelencephalic	Human BM	Amygdala	8	26270	185429
124	Upper-layer intratelencephalic	Human A35-A36	Temporal_cortex	15	21708	403268
124	Upper-layer intratelencephalic	Human CA1R-CA2R-CA3R	Hippocampus	2	21695	237728
124	Upper-layer intratelencephalic	Human SN-RN	Midbrain	1	11252	127333
124	Upper-layer intratelencephalic	Human HTHma	Hypothalamus	2	9022	110066
124	Upper-layer intratelencephalic	Human VPL	Thalamus	1	2309	212413
124	Upper-layer intratelencephalic	Human MN	Hypothalamus	1	17272	110066
124	Upper-layer intratelencephalic	Human LP	Thalamus	1	12519	212413
124	Upper-layer intratelencephalic	Human NAC	BasalForebrain	1	27406	186315
124	Upper-layer intratelencephalic	Human SC	Midbrain	3	27156	127333
124	Upper-layer intratelencephalic	Human IO	Medulla	2	10446	47114
124	Upper-layer intratelencephalic	Human LG	Thalamus	1	40223	212413
124	Upper-layer intratelencephalic	Human PnRF	Pons	1	16035	106554
124	Upper-layer intratelencephalic	Human ANC	Thalamus	1	24985	212413
124	Upper-layer intratelencephalic	Human PTR	Midbrain	1	23580	127333
124	Upper-layer intratelencephalic	Human STH	Thalamus	1	557	212413
124	Upper-layer intratelencephalic	Human Pul	Thalamus	1	30449	212413
125	Upper-layer intratelencephalic	Human MTG	Temporal_cortex	1602	85093	403268
125	Upper-layer intratelencephalic	Human A23	Limbic_cortex	728	32979	125352
125	Upper-layer intratelencephalic	Human A44-A45	Frontal_cortex	100	35694	310434
125	Upper-layer intratelencephalic	Human A38	Temporal_cortex	113	34466	403268
125	Upper-layer intratelencephalic	Human Pro	Occipital_cortex	906	25284	112307
125	Upper-layer intratelencephalic	Human BM	Amygdala	50	26270	185429
125	Upper-layer intratelencephalic	Human A35-A36	Temporal_cortex	54	21708	403268
125	Upper-layer intratelencephalic	Human Ig	Temporal_cortex	616	35308	403268
125	Upper-layer intratelencephalic	Human M1C	Frontal_cortex	288	110246	310434
125	Upper-layer intratelencephalic	Human A5-A7	Parietal_cortex	1202	32527	143001
125	Upper-layer intratelencephalic	Human A40	Parietal_cortex	986	35993	143001
125	Upper-layer intratelencephalic	Human TH-TL	Limbic_cortex	174	32230	125352
125	Upper-layer intratelencephalic	Human A29-A30	Limbic_cortex	223	31649	125352
125	Upper-layer intratelencephalic	Human Idg	Temporal_cortex	329	36450	403268
125	Upper-layer intratelencephalic	Human STG	Temporal_cortex	574	27340	403268
125	Upper-layer intratelencephalic	Human A43	Parietal_cortex	587	39028	143001
125	Upper-layer intratelencephalic	Human A46	Frontal_cortex	65	27923	310434
125	Upper-layer intratelencephalic	Human A13	Frontal_cortex	118	32634	310434
125	Upper-layer intratelencephalic	Human A1C	Temporal_cortex	428	30175	403268
125	Upper-layer intratelencephalic	Human Cla	BasalForebrain	112	27853	186315
125	Upper-layer intratelencephalic	Human ITG	Temporal_cortex	388	26596	403268
125	Upper-layer intratelencephalic	Human Pir	Paleocortex	8	32175	61436
125	Upper-layer intratelencephalic	Human S1C	Parietal_cortex	439	35453	143001
125	Upper-layer intratelencephalic	Human TF	Temporal_cortex	296	29403	403268
125	Upper-layer intratelencephalic	Human AON	Paleocortex	27	29261	61436
125	Upper-layer intratelencephalic	Human V2	Occipital_cortex	1383	29649	112307
125	Upper-layer intratelencephalic	Human A25	Frontal_cortex	39	35100	310434
125	Upper-layer intratelencephalic	Human A19	Occipital_cortex	705	26775	112307
125	Upper-layer intratelencephalic	Human V1C	Occipital_cortex	658	30599	112307
125	Upper-layer intratelencephalic	Human CA1C-CA3C	Hippocampus	12	32432	237728
125	Upper-layer intratelencephalic	Human Sub	Hippocampus	13	27772	237728
125	Upper-layer intratelencephalic	Human PB	Pons	1	15507	106554
125	Upper-layer intratelencephalic	Human FI	Frontal_cortex	18	32607	310434
125	Upper-layer intratelencephalic	Human A14	Frontal_cortex	41	13473	310434
125	Upper-layer intratelencephalic	Human A32	Frontal_cortex	59	22757	310434
125	Upper-layer intratelencephalic	Human CA4C-DGC	Hippocampus	3	36588	237728
125	Upper-layer intratelencephalic	Human ETH	Thalamus	6	22261	212413
125	Upper-layer intratelencephalic	Human HTHma-HTHtub	Hypothalamus	1	16512	110066
125	Upper-layer intratelencephalic	Human LEC	Temporal_cortex	4	29852	403268
125	Upper-layer intratelencephalic	Human HTHso	Hypothalamus	2	9535	110066
125	Upper-layer intratelencephalic	Human ACC	Limbic_cortex	17	28494	125352
125	Upper-layer intratelencephalic	Human SC	Midbrain	1	27156	127333
125	Upper-layer intratelencephalic	Human HTHpo-HTHso	Hypothalamus	1	18002	110066
125	Upper-layer intratelencephalic	Human CaB	BasalForebrain	1	29889	186315
125	Upper-layer intratelencephalic	Human PAG-DR	Midbrain	1	10665	127333
125	Upper-layer intratelencephalic	Human CA1R-CA2R-CA3R	Hippocampus	8	21695	237728
125	Upper-layer intratelencephalic	Human CEN	Amygdala	1	30013	185429
125	Upper-layer intratelencephalic	Human CMN	Amygdala	1	34358	185429
125	Upper-layer intratelencephalic	Human SEP	BasalForebrain	1	20447	186315
125	Upper-layer intratelencephalic	Human IC	Midbrain	1	27978	127333
125	Upper-layer intratelencephalic	Human CA1U-CA2U-CA3U	Hippocampus	1	31168	237728
125	Upper-layer intratelencephalic	Human SN	Midbrain	1	8425	127333
125	Upper-layer intratelencephalic	Human MoSR	Medulla	1	7147	47114
125	Upper-layer intratelencephalic	Human PnEN	Pons	1	25136	106554
125	Upper-layer intratelencephalic	Human PAG	Midbrain	1	16546	127333
125	Upper-layer intratelencephalic	Human SN-RN	Midbrain	1	11252	127333
126	Upper-layer intratelencephalic	Human Idg	Temporal_cortex	3235	36450	403268
126	Upper-layer intratelencephalic	Human FI	Frontal_cortex	3032	32607	310434
126	Upper-layer intratelencephalic	Human ACC	Limbic_cortex	2907	28494	125352
126	Upper-layer intratelencephalic	Human Cla	BasalForebrain	430	27853	186315
126	Upper-layer intratelencephalic	Human A25	Frontal_cortex	4101	35100	310434
126	Upper-layer intratelencephalic	Human TF	Temporal_cortex	526	29403	403268
126	Upper-layer intratelencephalic	Human A32	Frontal_cortex	1426	22757	310434
126	Upper-layer intratelencephalic	Human AON	Paleocortex	2012	29261	61436
126	Upper-layer intratelencephalic	Human HTHso	Hypothalamus	1049	9535	110066
126	Upper-layer intratelencephalic	Human Pir	Paleocortex	719	32175	61436
126	Upper-layer intratelencephalic	Human TH-TL	Limbic_cortex	1375	32230	125352
126	Upper-layer intratelencephalic	Human A44-A45	Frontal_cortex	701	35694	310434
126	Upper-layer intratelencephalic	Human MTG	Temporal_cortex	1468	85093	403268
126	Upper-layer intratelencephalic	Human M1C	Frontal_cortex	911	110246	310434
126	Upper-layer intratelencephalic	Human SI	BasalForebrain	273	33357	186315
126	Upper-layer intratelencephalic	Human Pro	Occipital_cortex	98	25284	112307
126	Upper-layer intratelencephalic	Human Sub	Hippocampus	285	27772	237728
126	Upper-layer intratelencephalic	Human Ig	Temporal_cortex	661	35308	403268
126	Upper-layer intratelencephalic	Human A13	Frontal_cortex	1738	32634	310434
126	Upper-layer intratelencephalic	Human A14	Frontal_cortex	1442	13473	310434
126	Upper-layer intratelencephalic	Human ITG	Temporal_cortex	447	26596	403268
126	Upper-layer intratelencephalic	Human LEC	Temporal_cortex	613	29852	403268
126	Upper-layer intratelencephalic	Human CoA	Amygdala	280	8288	185429
126	Upper-layer intratelencephalic	Human A1C	Temporal_cortex	144	30175	403268
126	Upper-layer intratelencephalic	Human S1C	Parietal_cortex	80	35453	143001
126	Upper-layer intratelencephalic	Human PAG-DR	Midbrain	29	10665	127333
126	Upper-layer intratelencephalic	Human A43	Parietal_cortex	1057	39028	143001
126	Upper-layer intratelencephalic	Human A38	Temporal_cortex	2225	34466	403268
126	Upper-layer intratelencephalic	Human A46	Frontal_cortex	557	27923	310434
126	Upper-layer intratelencephalic	Human A35-A36	Temporal_cortex	633	21708	403268
126	Upper-layer intratelencephalic	Human SEP	BasalForebrain	503	20447	186315
126	Upper-layer intratelencephalic	Human STG	Temporal_cortex	182	27340	403268
126	Upper-layer intratelencephalic	Human A29-A30	Limbic_cortex	42	31649	125352
126	Upper-layer intratelencephalic	Human A40	Parietal_cortex	514	35993	143001
126	Upper-layer intratelencephalic	Human BM	Amygdala	427	26270	185429
126	Upper-layer intratelencephalic	Human A5-A7	Parietal_cortex	206	32527	143001
126	Upper-layer intratelencephalic	Human CA4C-DGC	Hippocampus	1	36588	237728
126	Upper-layer intratelencephalic	Human A23	Limbic_cortex	371	32979	125352
126	Upper-layer intratelencephalic	Human GPe	BasalForebrain	1	15129	186315
126	Upper-layer intratelencephalic	Human A19	Occipital_cortex	104	26775	112307
126	Upper-layer intratelencephalic	Human V2	Occipital_cortex	34	29649	112307
126	Upper-layer intratelencephalic	Human CEN	Amygdala	21	30013	185429
126	Upper-layer intratelencephalic	Human CA1R-CA2R-CA3R	Hippocampus	3	21695	237728
126	Upper-layer intratelencephalic	Human BNST	Amygdala	46	31259	185429
126	Upper-layer intratelencephalic	Human CMN	Amygdala	1	34358	185429
126	Upper-layer intratelencephalic	Human SC	Midbrain	3	27156	127333
126	Upper-layer intratelencephalic	Human La	Amygdala	20	24560	185429
126	Upper-layer intratelencephalic	Human HTHpo	Hypothalamus	1	13248	110066
126	Upper-layer intratelencephalic	Human CA1C-CA3C	Hippocampus	4	32432	237728
126	Upper-layer intratelencephalic	Human SN	Midbrain	1	8425	127333
126	Upper-layer intratelencephalic	Human MN	Hypothalamus	3	17272	110066
126	Upper-layer intratelencephalic	Human CA1U-CA2U-CA3U	Hippocampus	17	31168	237728
126	Upper-layer intratelencephalic	Human MD	Thalamus	1	17500	212413
126	Upper-layer intratelencephalic	Human PTR	Midbrain	2	23580	127333
126	Upper-layer intratelencephalic	Human BL	Amygdala	1	30681	185429
126	Upper-layer intratelencephalic	Human CM-Pf	Thalamus	1	15984	212413
126	Upper-layer intratelencephalic	Human IC	Midbrain	1	27978	127333
126	Upper-layer intratelencephalic	Human MEC	Temporal_cortex	1	46874	403268
126	Upper-layer intratelencephalic	Human PnEN	Pons	1	25136	106554
126	Upper-layer intratelencephalic	Human PAG	Midbrain	1	16546	127333
126	Upper-layer intratelencephalic	Human NAC	BasalForebrain	1	27406	186315
126	Upper-layer intratelencephalic	Human HTHma-HTHtub	Hypothalamus	1	16512	110066
127	Upper-layer intratelencephalic	Human AON	Paleocortex	401	29261	61436
127	Upper-layer intratelencephalic	Human A38	Temporal_cortex	1106	34466	403268
127	Upper-layer intratelencephalic	Human Ig	Temporal_cortex	156	35308	403268
127	Upper-layer intratelencephalic	Human A13	Frontal_cortex	387	32634	310434
127	Upper-layer intratelencephalic	Human ACC	Limbic_cortex	968	28494	125352
127	Upper-layer intratelencephalic	Human A14	Frontal_cortex	342	13473	310434
127	Upper-layer intratelencephalic	Human A25	Frontal_cortex	953	35100	310434
127	Upper-layer intratelencephalic	Human TH-TL	Limbic_cortex	866	32230	125352
127	Upper-layer intratelencephalic	Human Idg	Temporal_cortex	1230	36450	403268
127	Upper-layer intratelencephalic	Human A32	Frontal_cortex	288	22757	310434
127	Upper-layer intratelencephalic	Human TF	Temporal_cortex	388	29403	403268
127	Upper-layer intratelencephalic	Human Cla	BasalForebrain	283	27853	186315
127	Upper-layer intratelencephalic	Human LEC	Temporal_cortex	397	29852	403268
127	Upper-layer intratelencephalic	Human A35-A36	Temporal_cortex	436	21708	403268
127	Upper-layer intratelencephalic	Human CoA	Amygdala	59	8288	185429
127	Upper-layer intratelencephalic	Human CA1U-CA2U-CA3U	Hippocampus	13	31168	237728
127	Upper-layer intratelencephalic	Human BM	Amygdala	256	26270	185429
127	Upper-layer intratelencephalic	Human FI	Frontal_cortex	938	32607	310434
127	Upper-layer intratelencephalic	Human MTG	Temporal_cortex	45	85093	403268
127	Upper-layer intratelencephalic	Human SI	BasalForebrain	19	33357	186315
127	Upper-layer intratelencephalic	Human Sub	Hippocampus	132	27772	237728
127	Upper-layer intratelencephalic	Human ITG	Temporal_cortex	74	26596	403268
127	Upper-layer intratelencephalic	Human M1C	Frontal_cortex	109	110246	310434
127	Upper-layer intratelencephalic	Human SEP	BasalForebrain	139	20447	186315
127	Upper-layer intratelencephalic	Human Pir	Paleocortex	238	32175	61436
127	Upper-layer intratelencephalic	Human A43	Parietal_cortex	33	39028	143001
127	Upper-layer intratelencephalic	Human S1C	Parietal_cortex	2	35453	143001
127	Upper-layer intratelencephalic	Human La	Amygdala	23	24560	185429
127	Upper-layer intratelencephalic	Human HTHso	Hypothalamus	79	9535	110066
127	Upper-layer intratelencephalic	Human A23	Limbic_cortex	5	32979	125352
127	Upper-layer intratelencephalic	Human A44-A45	Frontal_cortex	17	35694	310434
127	Upper-layer intratelencephalic	Human CEN	Amygdala	11	30013	185429
127	Upper-layer intratelencephalic	Human A46	Frontal_cortex	23	27923	310434
127	Upper-layer intratelencephalic	Human Pro	Occipital_cortex	5	25284	112307
127	Upper-layer intratelencephalic	Human A1C	Temporal_cortex	2	30175	403268
127	Upper-layer intratelencephalic	Human GPi	BasalForebrain	1	1511	186315
127	Upper-layer intratelencephalic	Human PAG-DR	Midbrain	4	10665	127333
127	Upper-layer intratelencephalic	Human BNST	Amygdala	1	31259	185429
127	Upper-layer intratelencephalic	Human A5-A7	Parietal_cortex	1	32527	143001
128	Upper-layer intratelencephalic	Human S1C	Parietal_cortex	1907	35453	143001
128	Upper-layer intratelencephalic	Human M1C	Frontal_cortex	7783	110246	310434
128	Upper-layer intratelencephalic	Human A13	Frontal_cortex	56	32634	310434
128	Upper-layer intratelencephalic	Human A32	Frontal_cortex	441	22757	310434
128	Upper-layer intratelencephalic	Human A43	Parietal_cortex	256	39028	143001
128	Upper-layer intratelencephalic	Human A44-A45	Frontal_cortex	82	35694	310434
128	Upper-layer intratelencephalic	Human A46	Frontal_cortex	60	27923	310434
128	Upper-layer intratelencephalic	Human A23	Limbic_cortex	17	32979	125352
128	Upper-layer intratelencephalic	Human A1C	Temporal_cortex	4	30175	403268
128	Upper-layer intratelencephalic	Human Ig	Temporal_cortex	1	35308	403268
128	Upper-layer intratelencephalic	Human A25	Frontal_cortex	1	35100	310434
128	Upper-layer intratelencephalic	Human A5-A7	Parietal_cortex	10	32527	143001
128	Upper-layer intratelencephalic	Human Cla	BasalForebrain	1	27853	186315
128	Upper-layer intratelencephalic	Human A19	Occipital_cortex	1	26775	112307
128	Upper-layer intratelencephalic	Human A29-A30	Limbic_cortex	7	31649	125352
128	Upper-layer intratelencephalic	Human ACC	Limbic_cortex	3	28494	125352
128	Upper-layer intratelencephalic	Human CaB	BasalForebrain	1	29889	186315
128	Upper-layer intratelencephalic	Human Pir	Paleocortex	3	32175	61436
128	Upper-layer intratelencephalic	Human ETH	Thalamus	1	22261	212413
128	Upper-layer intratelencephalic	Human STG	Temporal_cortex	1	27340	403268
128	Upper-layer intratelencephalic	Human FI	Frontal_cortex	4	32607	310434
128	Upper-layer intratelencephalic	Human A40	Parietal_cortex	1	35993	143001
128	Upper-layer intratelencephalic	Human LEC	Temporal_cortex	1	29852	403268
128	Upper-layer intratelencephalic	Human HTHso-HTHtub	Hypothalamus	4	15499	110066
128	Upper-layer intratelencephalic	Human Idg	Temporal_cortex	1	36450	403268
128	Upper-layer intratelencephalic	Human Pro	Occipital_cortex	1	25284	112307
128	Upper-layer intratelencephalic	Human CoA	Amygdala	1	8288	185429
128	Upper-layer intratelencephalic	Human PAG-DR	Midbrain	1	10665	127333
129	Upper-layer intratelencephalic	Human A5-A7	Parietal_cortex	2592	32527	143001
129	Upper-layer intratelencephalic	Human A40	Parietal_cortex	2386	35993	143001
129	Upper-layer intratelencephalic	Human S1C	Parietal_cortex	1012	35453	143001
129	Upper-layer intratelencephalic	Human A44-A45	Frontal_cortex	3948	35694	310434
129	Upper-layer intratelencephalic	Human A46	Frontal_cortex	3082	27923	310434
129	Upper-layer intratelencephalic	Human Cla	BasalForebrain	159	27853	186315
129	Upper-layer intratelencephalic	Human A13	Frontal_cortex	3054	32634	310434
129	Upper-layer intratelencephalic	Human M1C	Frontal_cortex	2250	110246	310434
129	Upper-layer intratelencephalic	Human A43	Parietal_cortex	2110	39028	143001
129	Upper-layer intratelencephalic	Human STG	Temporal_cortex	1655	27340	403268
129	Upper-layer intratelencephalic	Human MTG	Temporal_cortex	6659	85093	403268
129	Upper-layer intratelencephalic	Human A23	Limbic_cortex	2287	32979	125352
129	Upper-layer intratelencephalic	Human A32	Frontal_cortex	1029	22757	310434
129	Upper-layer intratelencephalic	Human ITG	Temporal_cortex	1327	26596	403268
129	Upper-layer intratelencephalic	Human Idg	Temporal_cortex	248	36450	403268
129	Upper-layer intratelencephalic	Human AON	Paleocortex	340	29261	61436
129	Upper-layer intratelencephalic	Human A25	Frontal_cortex	672	35100	310434
129	Upper-layer intratelencephalic	Human A14	Frontal_cortex	801	13473	310434
129	Upper-layer intratelencephalic	Human Pir	Paleocortex	399	32175	61436
129	Upper-layer intratelencephalic	Human Ig	Temporal_cortex	1824	35308	403268
129	Upper-layer intratelencephalic	Human ACC	Limbic_cortex	214	28494	125352
129	Upper-layer intratelencephalic	Human A29-A30	Limbic_cortex	613	31649	125352
129	Upper-layer intratelencephalic	Human Pro	Occipital_cortex	902	25284	112307
129	Upper-layer intratelencephalic	Human TF	Temporal_cortex	1104	29403	403268
129	Upper-layer intratelencephalic	Human A1C	Temporal_cortex	1726	30175	403268
129	Upper-layer intratelencephalic	Human FI	Frontal_cortex	149	32607	310434
129	Upper-layer intratelencephalic	Human A38	Temporal_cortex	269	34466	403268
129	Upper-layer intratelencephalic	Human A19	Occipital_cortex	1945	26775	112307
129	Upper-layer intratelencephalic	Human Sub	Hippocampus	188	27772	237728
129	Upper-layer intratelencephalic	Human HTHso	Hypothalamus	13	9535	110066
129	Upper-layer intratelencephalic	Human SEP	BasalForebrain	20	20447	186315
129	Upper-layer intratelencephalic	Human BNST	Amygdala	1	31259	185429
129	Upper-layer intratelencephalic	Human TH-TL	Limbic_cortex	483	32230	125352
129	Upper-layer intratelencephalic	Human V2	Occipital_cortex	753	29649	112307
129	Upper-layer intratelencephalic	Human PAG-DR	Midbrain	9	10665	127333
129	Upper-layer intratelencephalic	Human BM	Amygdala	25	26270	185429
129	Upper-layer intratelencephalic	Human V1C	Occipital_cortex	53	30599	112307
129	Upper-layer intratelencephalic	Human CoA	Amygdala	3	8288	185429
129	Upper-layer intratelencephalic	Human IO	Medulla	1	10446	47114
129	Upper-layer intratelencephalic	Human A35-A36	Temporal_cortex	25	21708	403268
129	Upper-layer intratelencephalic	Human SC	Midbrain	2	27156	127333
129	Upper-layer intratelencephalic	Human HTHpo	Hypothalamus	1	13248	110066
129	Upper-layer intratelencephalic	Human Pul	Thalamus	2	30449	212413
129	Upper-layer intratelencephalic	Human SI	BasalForebrain	2	33357	186315
129	Upper-layer intratelencephalic	Human VLN	Thalamus	1	14486	212413
129	Upper-layer intratelencephalic	Human ANC	Thalamus	2	24985	212413
129	Upper-layer intratelencephalic	Human HTHma-HTHtub	Hypothalamus	1	16512	110066
129	Upper-layer intratelencephalic	Human HTHma	Hypothalamus	1	9022	110066
129	Upper-layer intratelencephalic	Human VPL	Thalamus	1	2309	212413
130	Upper-layer intratelencephalic	Human A29-A30	Limbic_cortex	4610	31649	125352
130	Upper-layer intratelencephalic	Human M1C	Frontal_cortex	1219	110246	310434
130	Upper-layer intratelencephalic	Human A23	Limbic_cortex	1962	32979	125352
130	Upper-layer intratelencephalic	Human A1C	Temporal_cortex	1335	30175	403268
130	Upper-layer intratelencephalic	Human ACC	Limbic_cortex	127	28494	125352
130	Upper-layer intratelencephalic	Human ITG	Temporal_cortex	584	26596	403268
130	Upper-layer intratelencephalic	Human Pro	Occipital_cortex	564	25284	112307
130	Upper-layer intratelencephalic	Human A40	Parietal_cortex	945	35993	143001
130	Upper-layer intratelencephalic	Human A14	Frontal_cortex	49	13473	310434
130	Upper-layer intratelencephalic	Human V2	Occipital_cortex	659	29649	112307
130	Upper-layer intratelencephalic	Human A32	Frontal_cortex	286	22757	310434
130	Upper-layer intratelencephalic	Human A44-A45	Frontal_cortex	340	35694	310434
130	Upper-layer intratelencephalic	Human BM	Amygdala	171	26270	185429
130	Upper-layer intratelencephalic	Human STG	Temporal_cortex	1368	27340	403268
130	Upper-layer intratelencephalic	Human V1C	Occipital_cortex	478	30599	112307
130	Upper-layer intratelencephalic	Human A25	Frontal_cortex	118	35100	310434
130	Upper-layer intratelencephalic	Human MTG	Temporal_cortex	3060	85093	403268
130	Upper-layer intratelencephalic	Human Sub	Hippocampus	108	27772	237728
130	Upper-layer intratelencephalic	Human A19	Occipital_cortex	896	26775	112307
130	Upper-layer intratelencephalic	Human Ig	Temporal_cortex	1144	35308	403268
130	Upper-layer intratelencephalic	Human A46	Frontal_cortex	227	27923	310434
130	Upper-layer intratelencephalic	Human A13	Frontal_cortex	274	32634	310434
130	Upper-layer intratelencephalic	Human S1C	Parietal_cortex	577	35453	143001
130	Upper-layer intratelencephalic	Human Idg	Temporal_cortex	293	36450	403268
130	Upper-layer intratelencephalic	Human SEP	BasalForebrain	37	20447	186315
130	Upper-layer intratelencephalic	Human TH-TL	Limbic_cortex	503	32230	125352
130	Upper-layer intratelencephalic	Human A43	Parietal_cortex	653	39028	143001
130	Upper-layer intratelencephalic	Human A5-A7	Parietal_cortex	1229	32527	143001
130	Upper-layer intratelencephalic	Human A35-A36	Temporal_cortex	189	21708	403268
130	Upper-layer intratelencephalic	Human TF	Temporal_cortex	747	29403	403268
130	Upper-layer intratelencephalic	Human SC	Midbrain	4	27156	127333
130	Upper-layer intratelencephalic	Human Cla	BasalForebrain	122	27853	186315
130	Upper-layer intratelencephalic	Human SI	BasalForebrain	10	33357	186315
130	Upper-layer intratelencephalic	Human PAG-DR	Midbrain	17	10665	127333
130	Upper-layer intratelencephalic	Human HTHso	Hypothalamus	34	9535	110066
130	Upper-layer intratelencephalic	Human A38	Temporal_cortex	396	34466	403268
130	Upper-layer intratelencephalic	Human HTHma	Hypothalamus	3	9022	110066
130	Upper-layer intratelencephalic	Human Pir	Paleocortex	29	32175	61436
130	Upper-layer intratelencephalic	Human AON	Paleocortex	58	29261	61436
130	Upper-layer intratelencephalic	Human La	Amygdala	2	24560	185429
130	Upper-layer intratelencephalic	Human MoAN	Medulla	3	15537	47114
130	Upper-layer intratelencephalic	Human FI	Frontal_cortex	17	32607	310434
130	Upper-layer intratelencephalic	Human BL	Amygdala	2	30681	185429
130	Upper-layer intratelencephalic	Human MoSR	Medulla	1	7147	47114
130	Upper-layer intratelencephalic	Human CA1C-CA3C	Hippocampus	4	32432	237728
130	Upper-layer intratelencephalic	Human CEN	Amygdala	1	30013	185429
130	Upper-layer intratelencephalic	Human Pul	Thalamus	1	30449	212413
130	Upper-layer intratelencephalic	Human CA1R-CA2R-CA3R	Hippocampus	3	21695	237728
130	Upper-layer intratelencephalic	Human MN	Hypothalamus	1	17272	110066
130	Upper-layer intratelencephalic	Human BNST	Amygdala	4	31259	185429
130	Upper-layer intratelencephalic	Human ETH	Thalamus	1	22261	212413
130	Upper-layer intratelencephalic	Human VA	Thalamus	1	4235	212413
130	Upper-layer intratelencephalic	Human HTHma-HTHtub	Hypothalamus	2	16512	110066
130	Upper-layer intratelencephalic	Human NAC	BasalForebrain	1	27406	186315
130	Upper-layer intratelencephalic	Human Pu	BasalForebrain	1	30723	186315
130	Upper-layer intratelencephalic	Human CA1U-CA2U-CA3U	Hippocampus	4	31168	237728
130	Upper-layer intratelencephalic	Human PB	Pons	1	15507	106554
130	Upper-layer intratelencephalic	Human IC	Midbrain	1	27978	127333
130	Upper-layer intratelencephalic	Human DTg	Pons	1	17996	106554
130	Upper-layer intratelencephalic	Human CM-Pf	Thalamus	1	15984	212413
130	Upper-layer intratelencephalic	Human PnEN	Pons	2	25136	106554
130	Upper-layer intratelencephalic	Human LEC	Temporal_cortex	6	29852	403268
130	Upper-layer intratelencephalic	Human MEC	Temporal_cortex	2	46874	403268
130	Upper-layer intratelencephalic	Human SN	Midbrain	2	8425	127333
130	Upper-layer intratelencephalic	Human MD	Thalamus	1	17500	212413
130	Upper-layer intratelencephalic	Human HTHpo-HTHso	Hypothalamus	1	18002	110066
130	Upper-layer intratelencephalic	Human CMN	Amygdala	3	34358	185429
130	Upper-layer intratelencephalic	Human HTHpo	Hypothalamus	1	13248	110066
131	Upper-layer intratelencephalic	Human A32	Frontal_cortex	802	22757	310434
131	Upper-layer intratelencephalic	Human S1C	Parietal_cortex	2449	35453	143001
131	Upper-layer intratelencephalic	Human M1C	Frontal_cortex	15662	110246	310434
131	Upper-layer intratelencephalic	Human A13	Frontal_cortex	420	32634	310434
131	Upper-layer intratelencephalic	Human A25	Frontal_cortex	56	35100	310434
131	Upper-layer intratelencephalic	Human A46	Frontal_cortex	389	27923	310434
131	Upper-layer intratelencephalic	Human A43	Parietal_cortex	810	39028	143001
131	Upper-layer intratelencephalic	Human Idg	Temporal_cortex	40	36450	403268
131	Upper-layer intratelencephalic	Human A14	Frontal_cortex	162	13473	310434
131	Upper-layer intratelencephalic	Human FI	Frontal_cortex	72	32607	310434
131	Upper-layer intratelencephalic	Human A5-A7	Parietal_cortex	151	32527	143001
131	Upper-layer intratelencephalic	Human A44-A45	Frontal_cortex	606	35694	310434
131	Upper-layer intratelencephalic	Human Pir	Paleocortex	33	32175	61436
131	Upper-layer intratelencephalic	Human A40	Parietal_cortex	79	35993	143001
131	Upper-layer intratelencephalic	Human ACC	Limbic_cortex	27	28494	125352
131	Upper-layer intratelencephalic	Human A29-A30	Limbic_cortex	25	31649	125352
131	Upper-layer intratelencephalic	Human Ig	Temporal_cortex	13	35308	403268
131	Upper-layer intratelencephalic	Human SEP	BasalForebrain	5	20447	186315
131	Upper-layer intratelencephalic	Human A19	Occipital_cortex	18	26775	112307
131	Upper-layer intratelencephalic	Human Pro	Occipital_cortex	4	25284	112307
131	Upper-layer intratelencephalic	Human A38	Temporal_cortex	40	34466	403268
131	Upper-layer intratelencephalic	Human A1C	Temporal_cortex	4	30175	403268
131	Upper-layer intratelencephalic	Human HTHso-HTHtub	Hypothalamus	5	15499	110066
131	Upper-layer intratelencephalic	Human A23	Limbic_cortex	44	32979	125352
131	Upper-layer intratelencephalic	Human Cla	BasalForebrain	2	27853	186315
131	Upper-layer intratelencephalic	Human AON	Paleocortex	77	29261	61436
131	Upper-layer intratelencephalic	Human V2	Occipital_cortex	10	29649	112307
131	Upper-layer intratelencephalic	Human VLN	Thalamus	1	14486	212413
131	Upper-layer intratelencephalic	Human HTHpo-HTHso	Hypothalamus	1	18002	110066
131	Upper-layer intratelencephalic	Human MTG	Temporal_cortex	21	85093	403268
131	Upper-layer intratelencephalic	Human ITG	Temporal_cortex	3	26596	403268
131	Upper-layer intratelencephalic	Human STG	Temporal_cortex	7	27340	403268
131	Upper-layer intratelencephalic	Human V1C	Occipital_cortex	1	30599	112307
131	Upper-layer intratelencephalic	Human HTHpo	Hypothalamus	1	13248	110066
131	Upper-layer intratelencephalic	Human HTHso	Hypothalamus	2	9535	110066
131	Upper-layer intratelencephalic	Human PAG-DR	Midbrain	3	10665	127333
131	Upper-layer intratelencephalic	Human LEC	Temporal_cortex	1	29852	403268
131	Upper-layer intratelencephalic	Human MoRF-MoEN	Medulla	1	13984	47114
131	Upper-layer intratelencephalic	Human PTR	Midbrain	1	23580	127333
131	Upper-layer intratelencephalic	Human MN	Hypothalamus	1	17272	110066
131	Upper-layer intratelencephalic	Human MEC	Temporal_cortex	1	46874	403268
132	Miscellaneous	Human A29-A30	Limbic_cortex	447	31649	125352
132	Miscellaneous	Human Pro	Occipital_cortex	25	25284	112307
132	Miscellaneous	Human SC	Midbrain	4	27156	127333
132	Miscellaneous	Human Sub	Hippocampus	3	27772	237728
132	Miscellaneous	Human A46	Frontal_cortex	1	27923	310434
132	Miscellaneous	Human V2	Occipital_cortex	1	29649	112307
132	Miscellaneous	Human V1C	Occipital_cortex	3	30599	112307
132	Miscellaneous	Human A23	Limbic_cortex	1	32979	125352
132	Miscellaneous	Human M1C	Frontal_cortex	6	110246	310434
132	Miscellaneous	Human CA1-2R	Hippocampus	1	9696	237728
133	Upper-layer intratelencephalic	Human V1C	Occipital_cortex	12638	30599	112307
133	Upper-layer intratelencephalic	Human Pro	Occipital_cortex	2943	25284	112307
133	Upper-layer intratelencephalic	Human V2	Occipital_cortex	3536	29649	112307
133	Upper-layer intratelencephalic	Human M1C	Frontal_cortex	477	110246	310434
133	Upper-layer intratelencephalic	Human A1C	Temporal_cortex	247	30175	403268
133	Upper-layer intratelencephalic	Human A29-A30	Limbic_cortex	56	31649	125352
133	Upper-layer intratelencephalic	Human S1C	Parietal_cortex	35	35453	143001
133	Upper-layer intratelencephalic	Human Ig	Temporal_cortex	64	35308	403268
133	Upper-layer intratelencephalic	Human TF	Temporal_cortex	8	29403	403268
133	Upper-layer intratelencephalic	Human LG	Thalamus	1	40223	212413
133	Upper-layer intratelencephalic	Human STG	Temporal_cortex	41	27340	403268
133	Upper-layer intratelencephalic	Human A5-A7	Parietal_cortex	15	32527	143001
133	Upper-layer intratelencephalic	Human A23	Limbic_cortex	6	32979	125352
133	Upper-layer intratelencephalic	Human A19	Occipital_cortex	4	26775	112307
133	Upper-layer intratelencephalic	Human A40	Parietal_cortex	1	35993	143001
133	Upper-layer intratelencephalic	Human MTG	Temporal_cortex	3	85093	403268
133	Upper-layer intratelencephalic	Human MEC	Temporal_cortex	1	46874	403268
133	Upper-layer intratelencephalic	Human MN	Hypothalamus	1	17272	110066
133	Upper-layer intratelencephalic	Human A43	Parietal_cortex	1	39028	143001
133	Upper-layer intratelencephalic	Human A13	Frontal_cortex	3	32634	310434
133	Upper-layer intratelencephalic	Human TH-TL	Limbic_cortex	1	32230	125352
133	Upper-layer intratelencephalic	Human Cla	BasalForebrain	2	27853	186315
133	Upper-layer intratelencephalic	Human A32	Frontal_cortex	1	22757	310434
133	Upper-layer intratelencephalic	Human A44-A45	Frontal_cortex	1	35694	310434
134	Upper-layer intratelencephalic	Human A19	Occipital_cortex	437	26775	112307
134	Upper-layer intratelencephalic	Human ITG	Temporal_cortex	178	26596	403268
134	Upper-layer intratelencephalic	Human A1C	Temporal_cortex	684	30175	403268
134	Upper-layer intratelencephalic	Human A29-A30	Limbic_cortex	990	31649	125352
134	Upper-layer intratelencephalic	Human M1C	Frontal_cortex	1577	110246	310434
134	Upper-layer intratelencephalic	Human STG	Temporal_cortex	265	27340	403268
134	Upper-layer intratelencephalic	Human V2	Occipital_cortex	925	29649	112307
134	Upper-layer intratelencephalic	Human A5-A7	Parietal_cortex	529	32527	143001
134	Upper-layer intratelencephalic	Human MTG	Temporal_cortex	1135	85093	403268
134	Upper-layer intratelencephalic	Human Pir	Paleocortex	58	32175	61436
134	Upper-layer intratelencephalic	Human A13	Frontal_cortex	415	32634	310434
134	Upper-layer intratelencephalic	Human V1C	Occipital_cortex	294	30599	112307
134	Upper-layer intratelencephalic	Human Pro	Occipital_cortex	508	25284	112307
134	Upper-layer intratelencephalic	Human A43	Parietal_cortex	540	39028	143001
134	Upper-layer intratelencephalic	Human A40	Parietal_cortex	432	35993	143001
134	Upper-layer intratelencephalic	Human S1C	Parietal_cortex	330	35453	143001
134	Upper-layer intratelencephalic	Human TF	Temporal_cortex	258	29403	403268
134	Upper-layer intratelencephalic	Human Sub	Hippocampus	55	27772	237728
134	Upper-layer intratelencephalic	Human A44-A45	Frontal_cortex	661	35694	310434
134	Upper-layer intratelencephalic	Human Ig	Temporal_cortex	492	35308	403268
134	Upper-layer intratelencephalic	Human A23	Limbic_cortex	578	32979	125352
134	Upper-layer intratelencephalic	Human AON	Paleocortex	7	29261	61436
134	Upper-layer intratelencephalic	Human A38	Temporal_cortex	23	34466	403268
134	Upper-layer intratelencephalic	Human A46	Frontal_cortex	475	27923	310434
134	Upper-layer intratelencephalic	Human TH-TL	Limbic_cortex	73	32230	125352
134	Upper-layer intratelencephalic	Human Idg	Temporal_cortex	15	36450	403268
134	Upper-layer intratelencephalic	Human A32	Frontal_cortex	94	22757	310434
134	Upper-layer intratelencephalic	Human A14	Frontal_cortex	19	13473	310434
134	Upper-layer intratelencephalic	Human A25	Frontal_cortex	11	35100	310434
134	Upper-layer intratelencephalic	Human BM	Amygdala	7	26270	185429
134	Upper-layer intratelencephalic	Human ETH	Thalamus	1	22261	212413
134	Upper-layer intratelencephalic	Human CaB	BasalForebrain	1	29889	186315
134	Upper-layer intratelencephalic	Human IC	Midbrain	1	27978	127333
134	Upper-layer intratelencephalic	Human Cla	BasalForebrain	24	27853	186315
134	Upper-layer intratelencephalic	Human GPi	BasalForebrain	1	1511	186315
134	Upper-layer intratelencephalic	Human ACC	Limbic_cortex	2	28494	125352
135	Upper-layer intratelencephalic	Human A1C	Temporal_cortex	2128	30175	403268
135	Upper-layer intratelencephalic	Human MTG	Temporal_cortex	1738	85093	403268
135	Upper-layer intratelencephalic	Human TF	Temporal_cortex	607	29403	403268
135	Upper-layer intratelencephalic	Human ACC	Limbic_cortex	971	28494	125352
135	Upper-layer intratelencephalic	Human A14	Frontal_cortex	391	13473	310434
135	Upper-layer intratelencephalic	Human A32	Frontal_cortex	707	22757	310434
135	Upper-layer intratelencephalic	Human ITG	Temporal_cortex	336	26596	403268
135	Upper-layer intratelencephalic	Human AON	Paleocortex	203	29261	61436
135	Upper-layer intratelencephalic	Human A43	Parietal_cortex	1102	39028	143001
135	Upper-layer intratelencephalic	Human A25	Frontal_cortex	978	35100	310434
135	Upper-layer intratelencephalic	Human A46	Frontal_cortex	933	27923	310434
135	Upper-layer intratelencephalic	Human STG	Temporal_cortex	1266	27340	403268
135	Upper-layer intratelencephalic	Human A23	Limbic_cortex	1239	32979	125352
135	Upper-layer intratelencephalic	Human A19	Occipital_cortex	516	26775	112307
135	Upper-layer intratelencephalic	Human A40	Parietal_cortex	905	35993	143001
135	Upper-layer intratelencephalic	Human FI	Frontal_cortex	908	32607	310434
135	Upper-layer intratelencephalic	Human A44-A45	Frontal_cortex	1038	35694	310434
135	Upper-layer intratelencephalic	Human BM	Amygdala	144	26270	185429
135	Upper-layer intratelencephalic	Human M1C	Frontal_cortex	3017	110246	310434
135	Upper-layer intratelencephalic	Human Ig	Temporal_cortex	1567	35308	403268
135	Upper-layer intratelencephalic	Human A13	Frontal_cortex	838	32634	310434
135	Upper-layer intratelencephalic	Human S1C	Parietal_cortex	1063	35453	143001
135	Upper-layer intratelencephalic	Human Idg	Temporal_cortex	864	36450	403268
135	Upper-layer intratelencephalic	Human TH-TL	Limbic_cortex	738	32230	125352
135	Upper-layer intratelencephalic	Human A29-A30	Limbic_cortex	141	31649	125352
135	Upper-layer intratelencephalic	Human A5-A7	Parietal_cortex	954	32527	143001
135	Upper-layer intratelencephalic	Human Cla	BasalForebrain	487	27853	186315
135	Upper-layer intratelencephalic	Human A38	Temporal_cortex	656	34466	403268
135	Upper-layer intratelencephalic	Human Sub	Hippocampus	287	27772	237728
135	Upper-layer intratelencephalic	Human A35-A36	Temporal_cortex	246	21708	403268
135	Upper-layer intratelencephalic	Human LEC	Temporal_cortex	123	29852	403268
135	Upper-layer intratelencephalic	Human SI	BasalForebrain	58	33357	186315
135	Upper-layer intratelencephalic	Human V1C	Occipital_cortex	10	30599	112307
135	Upper-layer intratelencephalic	Human V2	Occipital_cortex	255	29649	112307
135	Upper-layer intratelencephalic	Human Pir	Paleocortex	226	32175	61436
135	Upper-layer intratelencephalic	Human SEP	BasalForebrain	212	20447	186315
135	Upper-layer intratelencephalic	Human La	Amygdala	20	24560	185429
135	Upper-layer intratelencephalic	Human BNST	Amygdala	5	31259	185429
135	Upper-layer intratelencephalic	Human Pro	Occipital_cortex	289	25284	112307
135	Upper-layer intratelencephalic	Human HTHso	Hypothalamus	34	9535	110066
135	Upper-layer intratelencephalic	Human VA	Thalamus	2	4235	212413
135	Upper-layer intratelencephalic	Human PAG-DR	Midbrain	2	10665	127333
135	Upper-layer intratelencephalic	Human CA1U-CA2U-CA3U	Hippocampus	4	31168	237728
135	Upper-layer intratelencephalic	Human ETH	Thalamus	1	22261	212413
135	Upper-layer intratelencephalic	Human CEN	Amygdala	22	30013	185429
135	Upper-layer intratelencephalic	Human SC	Midbrain	3	27156	127333
135	Upper-layer intratelencephalic	Human CoA	Amygdala	10	8288	185429
135	Upper-layer intratelencephalic	Human BL	Amygdala	1	30681	185429
135	Upper-layer intratelencephalic	Human MEC	Temporal_cortex	1	46874	403268
135	Upper-layer intratelencephalic	Human NAC	BasalForebrain	1	27406	186315
135	Upper-layer intratelencephalic	Human MN	Hypothalamus	1	17272	110066
136	Deep-layer intratelencephalic	Human CoA	Amygdala	83	8288	185429
136	Deep-layer intratelencephalic	Human AON	Paleocortex	43	29261	61436
136	Deep-layer intratelencephalic	Human Pir	Paleocortex	8	32175	61436
136	Deep-layer intratelencephalic	Human HTHso	Hypothalamus	13	9535	110066
136	Deep-layer intratelencephalic	Human A25	Frontal_cortex	2	35100	310434
136	Deep-layer intratelencephalic	Human A38	Temporal_cortex	1	34466	403268
136	Deep-layer intratelencephalic	Human Cla	BasalForebrain	1	27853	186315
136	Deep-layer intratelencephalic	Human M1C	Frontal_cortex	1	110246	310434
137	Deep-layer intratelencephalic	Human Ig	Temporal_cortex	676	35308	403268
137	Deep-layer intratelencephalic	Human TH-TL	Limbic_cortex	490	32230	125352
137	Deep-layer intratelencephalic	Human Idg	Temporal_cortex	578	36450	403268
137	Deep-layer intratelencephalic	Human A25	Frontal_cortex	921	35100	310434
137	Deep-layer intratelencephalic	Human A13	Frontal_cortex	1001	32634	310434
137	Deep-layer intratelencephalic	Human S1C	Parietal_cortex	415	35453	143001
137	Deep-layer intratelencephalic	Human V2	Occipital_cortex	525	29649	112307
137	Deep-layer intratelencephalic	Human ACC	Limbic_cortex	754	28494	125352
137	Deep-layer intratelencephalic	Human A46	Frontal_cortex	462	27923	310434
137	Deep-layer intratelencephalic	Human A44-A45	Frontal_cortex	629	35694	310434
137	Deep-layer intratelencephalic	Human CA1R-CA2R-CA3R	Hippocampus	75	21695	237728
137	Deep-layer intratelencephalic	Human SI	BasalForebrain	43	33357	186315
137	Deep-layer intratelencephalic	Human FI	Frontal_cortex	694	32607	310434
137	Deep-layer intratelencephalic	Human V1C	Occipital_cortex	598	30599	112307
137	Deep-layer intratelencephalic	Human M1C	Frontal_cortex	818	110246	310434
137	Deep-layer intratelencephalic	Human A38	Temporal_cortex	368	34466	403268
137	Deep-layer intratelencephalic	Human TF	Temporal_cortex	552	29403	403268
137	Deep-layer intratelencephalic	Human Cla	BasalForebrain	185	27853	186315
137	Deep-layer intratelencephalic	Human A1C	Temporal_cortex	531	30175	403268
137	Deep-layer intratelencephalic	Human Pro	Occipital_cortex	591	25284	112307
137	Deep-layer intratelencephalic	Human A43	Parietal_cortex	603	39028	143001
137	Deep-layer intratelencephalic	Human A19	Occipital_cortex	384	26775	112307
137	Deep-layer intratelencephalic	Human MTG	Temporal_cortex	1332	85093	403268
137	Deep-layer intratelencephalic	Human A14	Frontal_cortex	387	13473	310434
137	Deep-layer intratelencephalic	Human A5-A7	Parietal_cortex	449	32527	143001
137	Deep-layer intratelencephalic	Human HTHso	Hypothalamus	70	9535	110066
137	Deep-layer intratelencephalic	Human CoA	Amygdala	36	8288	185429
137	Deep-layer intratelencephalic	Human AON	Paleocortex	374	29261	61436
137	Deep-layer intratelencephalic	Human A40	Parietal_cortex	510	35993	143001
137	Deep-layer intratelencephalic	Human Sub	Hippocampus	258	27772	237728
137	Deep-layer intratelencephalic	Human MEC	Temporal_cortex	89	46874	403268
137	Deep-layer intratelencephalic	Human A32	Frontal_cortex	284	22757	310434
137	Deep-layer intratelencephalic	Human LEC	Temporal_cortex	84	29852	403268
137	Deep-layer intratelencephalic	Human Pir	Paleocortex	164	32175	61436
137	Deep-layer intratelencephalic	Human SEP	BasalForebrain	139	20447	186315
137	Deep-layer intratelencephalic	Human BM	Amygdala	109	26270	185429
137	Deep-layer intratelencephalic	Human A29-A30	Limbic_cortex	175	31649	125352
137	Deep-layer intratelencephalic	Human ITG	Temporal_cortex	352	26596	403268
137	Deep-layer intratelencephalic	Human A23	Limbic_cortex	444	32979	125352
137	Deep-layer intratelencephalic	Human CEN	Amygdala	53	30013	185429
137	Deep-layer intratelencephalic	Human STG	Temporal_cortex	463	27340	403268
137	Deep-layer intratelencephalic	Human SC	Midbrain	3	27156	127333
137	Deep-layer intratelencephalic	Human HTHma	Hypothalamus	1	9022	110066
137	Deep-layer intratelencephalic	Human A35-A36	Temporal_cortex	53	21708	403268
137	Deep-layer intratelencephalic	Human CMN	Amygdala	2	34358	185429
137	Deep-layer intratelencephalic	Human CM-Pf	Thalamus	1	15984	212413
137	Deep-layer intratelencephalic	Human BNST	Amygdala	1	31259	185429
137	Deep-layer intratelencephalic	Human Pu	BasalForebrain	1	30723	186315
137	Deep-layer intratelencephalic	Human La	Amygdala	6	24560	185429
137	Deep-layer intratelencephalic	Human CA1U-CA2U-CA3U	Hippocampus	4	31168	237728
138	Upper-layer intratelencephalic	Human TF	Temporal_cortex	2495	29403	403268
138	Upper-layer intratelencephalic	Human A5-A7	Parietal_cortex	2115	32527	143001
138	Upper-layer intratelencephalic	Human A40	Parietal_cortex	2637	35993	143001
138	Upper-layer intratelencephalic	Human HTHso	Hypothalamus	24	9535	110066
138	Upper-layer intratelencephalic	Human A29-A30	Limbic_cortex	1092	31649	125352
138	Upper-layer intratelencephalic	Human Cla	BasalForebrain	623	27853	186315
138	Upper-layer intratelencephalic	Human M1C	Frontal_cortex	1663	110246	310434
138	Upper-layer intratelencephalic	Human ITG	Temporal_cortex	2371	26596	403268
138	Upper-layer intratelencephalic	Human Pro	Occipital_cortex	1923	25284	112307
138	Upper-layer intratelencephalic	Human BM	Amygdala	639	26270	185429
138	Upper-layer intratelencephalic	Human AON	Paleocortex	445	29261	61436
138	Upper-layer intratelencephalic	Human A43	Parietal_cortex	2249	39028	143001
138	Upper-layer intratelencephalic	Human STG	Temporal_cortex	1605	27340	403268
138	Upper-layer intratelencephalic	Human A13	Frontal_cortex	1954	32634	310434
138	Upper-layer intratelencephalic	Human Sub	Hippocampus	658	27772	237728
138	Upper-layer intratelencephalic	Human S1C	Parietal_cortex	1488	35453	143001
138	Upper-layer intratelencephalic	Human Ig	Temporal_cortex	2266	35308	403268
138	Upper-layer intratelencephalic	Human A44-A45	Frontal_cortex	2509	35694	310434
138	Upper-layer intratelencephalic	Human A38	Temporal_cortex	1893	34466	403268
138	Upper-layer intratelencephalic	Human A14	Frontal_cortex	633	13473	310434
138	Upper-layer intratelencephalic	Human FI	Frontal_cortex	812	32607	310434
138	Upper-layer intratelencephalic	Human CoA	Amygdala	11	8288	185429
138	Upper-layer intratelencephalic	Human SEP	BasalForebrain	66	20447	186315
138	Upper-layer intratelencephalic	Human MTG	Temporal_cortex	8306	85093	403268
138	Upper-layer intratelencephalic	Human TH-TL	Limbic_cortex	1834	32230	125352
138	Upper-layer intratelencephalic	Human A1C	Temporal_cortex	1321	30175	403268
138	Upper-layer intratelencephalic	Human A19	Occipital_cortex	2610	26775	112307
138	Upper-layer intratelencephalic	Human A35-A36	Temporal_cortex	748	21708	403268
138	Upper-layer intratelencephalic	Human A23	Limbic_cortex	1833	32979	125352
138	Upper-layer intratelencephalic	Human A46	Frontal_cortex	1575	27923	310434
138	Upper-layer intratelencephalic	Human A25	Frontal_cortex	803	35100	310434
138	Upper-layer intratelencephalic	Human A32	Frontal_cortex	634	22757	310434
138	Upper-layer intratelencephalic	Human Idg	Temporal_cortex	1284	36450	403268
138	Upper-layer intratelencephalic	Human Pir	Paleocortex	355	32175	61436
138	Upper-layer intratelencephalic	Human PTR	Midbrain	1	23580	127333
138	Upper-layer intratelencephalic	Human ACC	Limbic_cortex	244	28494	125352
138	Upper-layer intratelencephalic	Human LEC	Temporal_cortex	280	29852	403268
138	Upper-layer intratelencephalic	Human V2	Occipital_cortex	3033	29649	112307
138	Upper-layer intratelencephalic	Human CA1U-CA2U-CA3U	Hippocampus	18	31168	237728
138	Upper-layer intratelencephalic	Human ETH	Thalamus	1	22261	212413
138	Upper-layer intratelencephalic	Human CEN	Amygdala	18	30013	185429
138	Upper-layer intratelencephalic	Human La	Amygdala	4	24560	185429
138	Upper-layer intratelencephalic	Human SI	BasalForebrain	6	33357	186315
138	Upper-layer intratelencephalic	Human V1C	Occipital_cortex	1156	30599	112307
138	Upper-layer intratelencephalic	Human MoSR	Medulla	1	7147	47114
138	Upper-layer intratelencephalic	Human HTHma	Hypothalamus	4	9022	110066
138	Upper-layer intratelencephalic	Human PnRF	Pons	1	16035	106554
138	Upper-layer intratelencephalic	Human PAG-DR	Midbrain	2	10665	127333
138	Upper-layer intratelencephalic	Human IC	Midbrain	1	27978	127333
138	Upper-layer intratelencephalic	Human MD	Thalamus	1	17500	212413
138	Upper-layer intratelencephalic	Human CA4C-DGC	Hippocampus	1	36588	237728
138	Upper-layer intratelencephalic	Human PnEN	Pons	1	25136	106554
138	Upper-layer intratelencephalic	Human BNST	Amygdala	1	31259	185429
138	Upper-layer intratelencephalic	Human CA1R-CA2R-CA3R	Hippocampus	13	21695	237728
138	Upper-layer intratelencephalic	Human NAC	BasalForebrain	1	27406	186315
138	Upper-layer intratelencephalic	Human SN	Midbrain	1	8425	127333
139	Deep-layer intratelencephalic	Human MTG	Temporal_cortex	2955	85093	403268
139	Deep-layer intratelencephalic	Human A32	Frontal_cortex	340	22757	310434
139	Deep-layer intratelencephalic	Human Ig	Temporal_cortex	862	35308	403268
139	Deep-layer intratelencephalic	Human TH-TL	Limbic_cortex	687	32230	125352
139	Deep-layer intratelencephalic	Human FI	Frontal_cortex	509	32607	310434
139	Deep-layer intratelencephalic	Human M1C	Frontal_cortex	1914	110246	310434
139	Deep-layer intratelencephalic	Human V1C	Occipital_cortex	226	30599	112307
139	Deep-layer intratelencephalic	Human A19	Occipital_cortex	869	26775	112307
139	Deep-layer intratelencephalic	Human A1C	Temporal_cortex	628	30175	403268
139	Deep-layer intratelencephalic	Human A46	Frontal_cortex	855	27923	310434
[truncated: 9,666 more rows]
