# Supplementary material for: Connecting genomic results for psychiatric disorders to human brain cell types and regions reveals convergence with functional connectivity
Source: Nat Commun. 2025 Jan 4;16:395. doi: 10.1038/s41467-024-55611-1 (PMC11700164; doi:10.1038/s41467-024-55611-1)
Supplement: Supplementary file 4 — Source Datasets [file 41467_2024_55611_MOESM4_ESM.zip › Source_Data_v241210/Main_Figures/Figure4/4e_ITKSNAPlabels_SCZ_highlight_solidHippAmyg.txt]

18 255 158 0 1 1 1 "CEN - 10363"
22 255 68 0 1 1 1 "CoA - 10374"
24 255 145 0 1 1 1 "Me - 10376"
25 255 145 0 1 1 1 "AHA - 10377"
19 255 94 0 1 1 1 "La - 10367"
20 255 150 0 1 1 1 "BL - 10368"
21 255 148 0 1 1 1 "BM - 10369"
105 255 93 0 1 1 1 "HiH - 12171"
106 255 121 0 1 1 1 "HiB - 12173"
107 255 0 0 1 1 1 "HiT - 12174"
4 255 152 0 0.08 1 1 "FI - 10329"
2 255 164 0 0.08 1 1 "AON - 10308"
3 255 144 0 0.08 1 1 "Pir - 10311"
26 255 255 0 0.08 1 1 "BNST - 10384"
7 255 186 0 0.08 1 1 "CaB - 10336"
9 255 149 0 0.08 1 1 "Pu - 10338"
10 255 243 0 0.08 1 1 "NAC - 10339"
11 255 231 0 0.08 1 1 "GPe - 10343"
13 255 156 0 0.08 1 1 "Cla - 10346"
14 255 242 0 0.08 1 1 "BF - 10349"
15 255 210 0 0.08 1 1 "SEP - 10350"
27 255 242 0 0.08 1 1 "THM - 10390"
30 255 249 0 0.08 1 1 "MD - 10398"
32 255 251 0 0.08 1 1 "LP - 10408"
33 255 253 0 0.08 1 1 "Pul - 10409"
34 255 202 0 0.08 1 1 "VA - 10417"
36 255 253 0 0.08 1 1 "VPL - 10424"
66 255 149 0 0.08 1 1 "PrCG - 12114"
68 255 138 0 0.08 1 1 "MFG - 12116"
69 255 137 0 0.08 1 1 "IFGtr - 12118"
70 255 137 0 0.08 1 1 "IFGop - 12119"
71 255 134 0 0.08 1 1 "ReG - 12121"
74 255 141 0 0.08 1 1 "POrG - 12124"
136 255 143 0 0.08 1 1 "RoG - 146034876"
78 255 139 0 0.08 1 1 "PoCG - 12132"
79 255 124 0 0.08 1 1 "SPL - 12133"
80 255 132 0 0.08 1 1 "SMG - 12135"
133 255 136 0 0.08 1 1 "PaO - 13230"
84 255 131 0 0.08 1 1 "STG - 12140"
85 255 145 0 0.08 1 1 "MTG - 12141"
86 255 151 0 0.08 1 1 "ITG - 12142"
87 255 149 0 0.08 1 1 "FuGt - 12143"
139 255 148 0 0.08 1 1 "PRG - 146034892"
88 255 135 0 0.08 1 1 "TTG - 12144"
90 255 158 0 0.08 1 1 "TP - 12146"
93 255 144 0 0.08 1 1 "Cun - 12150"
94 255 189 0 0.08 1 1 "LiG - 12151"
97 255 133 0 0.08 1 1 "SOG - 12154"
108 255 151 0 0.08 1 1 "LIG - 12177"
109 255 134 0 0.08 1 1 "SIG - 12178"
98 255 149 0 0.08 1 1 "CgGr - 12157"
99 255 141 0 0.08 1 1 "CgGc - 12158"
101 255 151 0 0.08 1 1 "SCG - 12160"
102 255 154 0 0.08 1 1 "APH - 12163"
103 255 152 0 0.08 1 1 "PPH - 12164"
104 255 146 0 0.08 1 1 "AG - 12166"
5 255 169 0 0.08 1 1 "TI - 10330"
67 255 169 0 0.08 1 1 "SFG - 12115"
72 255 169 0 0.08 1 1 "MOrG - 12122"
73 255 169 0 0.08 1 1 "AOrG - 12123"
75 255 169 0 0.08 1 1 "LOrG - 12125"
76 255 169 0 0.08 1 1 "PCLr - 12126"
135 255 169 0 0.08 1 1 "PaCG - 146034872"
77 255 169 0 0.08 1 1 "FrO - 12127"
132 255 169 0 0.08 1 1 "LOG - 13229"
137 255 169 0 0.08 1 1 "FMG - 146034884"
138 255 169 0 0.08 1 1 "FP - 146034888"
81 255 169 0 0.08 1 1 "AnG - 12136"
82 255 169 0 0.08 1 1 "PrCun - 12137"
83 255 169 0 0.08 1 1 "PCLc - 12138"
89 255 169 0 0.08 1 1 "PLT - 12145"
91 255 169 0 0.08 1 1 "PLP - 12147"
92 255 169 0 0.08 1 1 "OP - 12149"
95 255 169 0 0.08 1 1 "FuGo - 12152"
96 255 169 0 0.08 1 1 "IOG - 12153"
100 255 169 0 0.08 1 1 "IsCPH - 12159"
110 255 169 0 0.08 1 1 "LI - 12179"
12 221 221 221 0.03 1 1 "GPi - 10344"
28 221 221 221 0.03 1 1 "ANC - 10392"
31 221 221 221 0.03 1 1 "Re - 10403"
39 221 221 221 0.03 1 1 "MG - 10434"
40 221 221 221 0.03 1 1 "CM - 10449"
41 221 221 221 0.03 1 1 "Pf - 10450"
42 221 221 221 0.03 1 1 "HN - 10452"
43 221 221 221 0.03 1 1 "Pin - 10460"
45 221 221 221 0.03 1 1 "STH - 10466"
47 221 221 221 0.03 1 1 "HTHpo - 10468"
48 221 221 221 0.03 1 1 "HTHso - 10473"
49 221 221 221 0.03 1 1 "HTHtub - 10483"
50 221 221 221 0.03 1 1 "HTHma - 10495"
111 221 221 221 0.03 1 1 "PTR - 12181"
112 221 221 221 0.03 1 1 "MTg - 12195"
113 221 221 221 0.03 1 1 "RN - 12247"
114 221 221 221 0.03 1 1 "SN - 12251"
115 221 221 221 0.03 1 1 "SC - 12292"
116 221 221 221 0.03 1 1 "IC - 12305"
62 221 221 221 0.03 1 1 "CBV - 10658"
121 221 221 221 0.03 1 1 "CBL - 12390"
63 221 221 221 0.03 1 1 "CbDN - 10660"
122 221 221 221 0.03 1 1 "PnBa - 12405"
123 221 221 221 0.03 1 1 "PnTg - 12416"
125 221 221 221 0.03 1 1 "MoTg - 12538"
126 221 221 221 0.03 1 1 "IO - 12600"
1 221 221 221 0.03 1 1 "OB - 10307"
16 221 221 221 0.03 1 1 "AMY - 10361"
17 221 221 221 0.03 1 1 "AAA - 10362"
23 221 221 221 0.03 1 1 "CoP - 10375"
6 221 221 221 0.03 1 1 "CaH - 10335"
8 221 221 221 0.03 1 1 "CaT - 10337"
134 221 221 221 0.03 1 1 "PuPV - 146034754"
29 221 221 221 0.03 1 1 "LD - 10396"
35 221 221 221 0.03 1 1 "VL - 10420"
37 221 221 221 0.03 1 1 "VPM - 10425"
38 221 221 221 0.03 1 1 "DLG - 10430"
131 221 221 221 0.03 1 1 "MiN - 13045"
44 221 221 221 0.03 1 1 "ZI - 10463"
46 221 221 221 0.03 1 1 "HTH - 10467"
51 221 221 221 0.03 1 1 "FWM - 10557"
52 221 221 221 0.03 1 1 "ac - 10559"
53 221 221 221 0.03 1 1 "cc - 10561"
54 221 221 221 0.03 1 1 "fx - 10576"
55 221 221 221 0.03 1 1 "mtt - 10586"
65 221 221 221 0.03 1 1 "olt - 12073"
140 221 221 221 0.03 1 1 "or - 266441621"
56 221 221 221 0.03 1 1 "ot - 10589"
57 221 221 221 0.03 1 1 "aLV - 10597"
58 221 221 221 0.03 1 1 "bLV - 10598"
141 221 221 221 0.03 1 1 "xLV - 266441657"
59 221 221 221 0.03 1 1 "pLV - 10599"
60 221 221 221 0.03 1 1 "iLV - 10600"
61 221 221 221 0.03 1 1 "3V - 10602"
117 221 221 221 0.03 1 1 "cpd - 12330"
118 221 221 221 0.03 1 1 "scp - 12354"
119 221 221 221 0.03 1 1 "Aq - 12369"
120 221 221 221 0.03 1 1 "CBPV - 12384"
124 221 221 221 0.03 1 1 "MoPy - 12535"
64 221 221 221 0.03 1 1 "HWM - 10668"
127 221 221 221 0.03 1 1 "icp - 12741"
128 221 221 221 0.03 1 1 "mcp - 12768"
129 221 221 221 0.03 1 1 "4V - 12805"
130 221 221 221 0.03 1 1 "cec - 12826"
